# Supplementary material for: Rational design of a hospital-specific phage cocktail to treat Enterobacter cloacae complex infections
Source: Nat Microbiol. 2025 Sep 24;10(11):2702–19. doi: 10.1038/s41564-025-02130-4 (PMC12578640; doi:10.1038/s41564-025-02130-4)
Supplement: Supplementary file 4 — Isolates of Enterobacter cloacae complex collected from The Alfred Hospital, Melbourne, Victoria. [file 41564_2025_2130_MOESM4_ESM.xlsx]

## Sheet: ECC_strain_collections
Supplementary data 1 : Isolates of Enterobacter cloacae complex collected in The Alfred Hospital, Melbourne, Victoria
Code	Species	ST	IMP	OXA	Other res	NDM	CollDate	SpecType	Cocktail activity tested	NA = data not available
AH17B002	Enterobacter cloacae	NA					2017-01-28	L) groin swab	Yes	Blank cells represent not present
AH17B077	Not done	NA					2017-02-22	Right lower leg swab	No
AH17D011	Enterobacter cloacae	NA					2017-03-28	Blood	Yes
AH17E139	Not done	NA					2017-05-22	Blood	No
AH17E146	Not done	NA					2017-05-27	Blood	No
AH17E159	Not done	NA					2017-05-28	Blood	No
AH17E162	Not done	NA					2017-05-28	Blood	No
AH17F022	Not done	NA					2017-05-31	Blood	No
AH18H032	Enterobacter cloacae	NA					2018-08-06	Blood	Yes
AH18I025	Not done	NA					2018-09-08	Blood	No
AH18I100	Enterobacter cloacae	NA					2018-09-29	Blood Perip	Yes
AH18J015	Enterobacter hormaechei	45					2018-10-04	Blood	Yes
AH18J020	Enterobacter ludwigii	704					2018-10-06	Blood Perip	No
AH18J060	Enterobacter asburiae	NA					2018-10-22	Central Lin	No
AH18K077	Enterobacter kobei	NA					2018-11-27	Hick Red Lu	Yes
AH19A051	Enterobacter hormaechei	346					2019-01-14	Blood	No
AH19A071	Enterobacter asburiae	NA					2019-01-22	Blood	Yes
AH19A079	Enterobacter hormaechei	45			SHV-12		2019-01-26	Blood	Yes
AH19B004	Enterobacter hormaechei	78			SHV-12		2019-02-04	Blood	Yes
AH19B016	Enterobacter hormaechei	550					2019-02-09	Blood Perip	Yes
AH19B046	Enterobacter cloacae	NA					2019-02-17	Blood	Yes
AH19B061	Enterobacter hormaechei	116					2019-02-21	Blood Venou	Yes
AH19C046	Enterobacter ludwigii	1179					2019-03-12	Blood	Yes
AH19C049	Enterobacter roggenkampii	767					2019-03-12	Blood	No
AH19C072	Enterobacter hormaechei	93					2019-03-19	Blood	No
AH19C092	Enterobacter hormaechei	190					2019-03-27	Blood Perip	Yes
AH19D027	Enterobacter hormaechei	NA			CTX-M-9		2019-04-12	Blood	No
AH19D062	Enterobacter ludwigii	1273					2019-04-22	Hick White	Yes
AH19E042	Enterobacter hormaechei	NA					2019-05-20	Blood	No
AH19E050	Enterobacter roggenkampii	561	IMP-4		CTX-M-9, SHV-12		2019-05-23	Blood PICC	No
AH19F036	Enterobacter hormaechei	190			SHV-12		2019-06-11	Blood	Yes
AH19F062	Enterobacter kobei	32					2019-06-21	Blood Venou	Yes
AH19F063	Enterobacter hormaechei	NA					2019-06-22	Blood	Yes
AH19G078	Enterobacter hormaechei	190	IMP-4		SHV-12		2019-07-30	Blood	No
AH19G083	Enterobacter hormaechei	45					2019-07-31	Central Lin	No
AH19I013	Enterobacter hormaechei	190	IMP-4		SHV-12		2019-09-05	Hick Red Lu	Yes
AH19I030	Enterobacter oligotrophica	NA					2019-09-14	Blood Perip	Yes
AH19I046	Enterobacter hormaechei	139	IMP-4		SHV-12		2019-09-20	Blood	Yes
AH19J025	Enterobacter chengduensis	1065					2019-10-16	Blood	No
AH19J030	Enterobacter hormaechei	116					2019-10-19	Blood	No
AH19J031	Enterobacter cloacae	NA					2019-10-20	Blood PICC	Yes
AH19J058	Enterobacter hormaechei	46					2019-10-27	Blood	No
AH19J070	Enterobacter hormaechei	93	IMP-4		CTX-M-9		2019-10-29	Central Lin	Yes
AH19J080	Klebsiella aerogenes	NA					2019-10-21	Plate	Yes
AH19K017	Enterobacter kobei	591					2019-11-07	Blood Perip	No
AH19K020	Enterobacter asburiae	252					2019-11-07	Blood	Yes
AH19K064	Enterobacter hormaechei	93			CTX-M-9, SHV-12		2019-11-22	Blood	Yes
AH19L032	Enterobacter hormaechei	88					2019-12-13	Blood	Yes
AH20A008	Enterobacter hormaechei	133	IMP-4		SHV-12		2020-01-05	Blood	No
AH20B005	Enterobacter roggenkampii	963	IMP-4		SHV-12		2020-02-03	Blood	No
AH20B019	Enterobacter hormaechei	133			SHV-12		2020-02-11	Blood	No
AH20B044	Enterobacter asburiae	24	IMP-4				2020-02-17	Central Lin	Yes
AH20B049	Enterobacter hormaechei	133	IMP-4		SHV-12		2020-02-18	Blood Venou	Yes
AH20C003	Enterobacter roggenkampii	41					2020-03-02	Blood Perip	No
AH20C021	Enterobacter roggenkampii	41	IMP-4		SHV-12		2020-03-06	Central Lin	No
AH20C025	Enterobacter ludwigii	NA			CTX-M-14		2020-03-08	Blood	No
AH20C033	Enterobacter bugandensis	599					2020-03-09	Blood	No
AH20D035	Enterobacter hormaechei	190					2020-04-24	Blood	Yes
AH20D053	Enterobacter hormaechei	190					2020-04-27	PICC Line B	Yes
AH20D069	Enterobacter chengduensis	1065	IMP-4		CTX-M-9		2020-04-30	Blood Venou	Yes
AH20E012	Enterobacter hormaechei	45					2020-05-05	Blood	No
AH20E034	Enterobacter ludwigii	NA					2020-05-07	Blood PICC	Yes
AH20F013	Enterobacter hormaechei	190					2020-06-06	Blood	No
AH20F034	Enterobacter roggenkampii	NA	IMP-4		CTX-M-9, SHV-12		2020-06-20	Blood	No
AH20F046	Enterobacter hormaechei	190					2020-06-23	Blood	No
AH20F054	Enterobacter hormaechei	557					2020-06-24	Blood	Yes
AH20G008	Enterobacter hormaechei	190					2020-07-04 00:38:00	Permacath Site	No
AH20H043	Enterobacter hormaechei	NA					2020-08-23 04:47:00	Blood	No
AH20I040	Enterobacter hormaechei	NA					2020-09-20 03:40:00	Blood	Yes
AH20J020	Enterobacter ludwigii	NA					2020-10-10 14:18:00	Blood Venous	Yes
AH20L005	Enterobacter hormaechei	90					2020-12-02 01:36:00	Blood	No
AH20L082	Enterobacter cloacae	NA					2020-12-27 05:30:00	Blood Peripheral	Yes
AH21A006	Enterobacter ludwigii	13					2021-01-02 13:57:00	Blood	Yes
AH21A019	Enterobacter hormaechei	NA					2021-01-11 02:53:00	Blood Peripheral	No
AH21A025	Enterobacter hormaechei	93					2020-12-31 11:27:00	Blood	Yes
AH21A050	Enterobacter cloacae	NA					2021-01-17 14:15:00	Blood	Yes
AH21B008	Enterobacter ludwigii	NA					2021-02-04 20:11:00	Blood	Yes
AH21B069	Enterobacter bugandensis	NA					2021-02-27 04:57:00	Central Line White	No
AH21C074	Enterobacter hormaechei	190					2021-03-26	Blood	Yes
AH21E036	Enterobacter hormaechei	418					2021-05-14	Blood	Yes
AH21G016	Enterobacter hormaechei	418					2021-07-07	Blood	Yes
AH21G034	Enterobacter asburiae	NA					2021-07-15	Blood	Yes
AH21G041	Enterobacter cloacae	NA					2021-07-14	Blood	Yes
AH21I057	Enterobacter cloacae	NA					2021-09-21	Blood	Yes
AH21J053	Enterobacter cloacae	NA					2021-10-21	Blood	Yes
CPO002	Enterobacter cloacae	93	IMP-4				2019-02-13	Wound	Yes
CPO003	Enterobacter cloacae	190	IMP-4				2019-02-08	Rectal swab	Yes
CPO006	Enterobacter cloacae	190	IMP-4				2019-02-05	Tracheal Aspirate	Yes
CPO008	Enterobacter cloacae	93	IMP-4				2019-02-04	Rectal swab	Yes
CPO009	Enterobacter cloacae	114	IMP-4				2019-02-02	Rectal swab	Yes
CPO011	Not done	NA	IMP not typed				2019-02-02	Sputum	No
CPO013	Enterobacter cloacae	190	IMP-4				2019-02-01	Rectal swab	Yes
CPO014	Enterobacter cloacae	93	IMP-4				2019-01-29	Sputum	Yes
CPO016	Enterobacter cloacae	93	IMP-4				2019-01-30	Rectal swab	Yes
CPO017	Enterobacter cloacae	93	IMP-4				2019-01-30	Rectal swab	Yes
CPO019	Enterobacter cloacae	190	IMP-4				2019-01-25	Urine	Yes
CPO020	Enterobacter cloacae	134	IMP-4				2019-01-24	Rectal swab	Yes
CPO022	Enterobacter cloacae	114	IMP-4				2019-01-23	Rectal swab	Yes
CPO024	Enterobacter cloacae	190	IMP-4				2019-01-22	Rectal swab	Yes
CPO029	Enterobacter cloacae	190	IMP-4				2019-01-20	Sputum	Yes
CPO033	Enterobacter cloacae	190	IMP-4				2019-02-24	Wound	Yes
CPO040	Enterobacter cloacae	190	IMP-4				2018-12-29	Urine	Yes
CPO042	Enterobacter cloacae	190	IMP-4				2018-12-22	Rectal swab	Yes
CPO044	Enterobacter cloacae	190	IMP-4				2018-12-21	Rectal swab	Yes
CPO049	Enterobacter cloacae	93	IMP-4				2018-12-18	Trachy site	Yes
CPO050	Enterobacter cloacae	93	IMP-4				2018-12-18	Rectal swab	Yes
CPO051	Enterobacter cloacae	93	IMP-4				2018-12-16	Drainage fluid	Yes
CPO052	Enterobacter cloacae	93	IMP-4				2018-12-12	Wound	Yes
CPO053	Enterobacter cloacae	114	IMP-4			NDM-7	2018-12-10	Rectal swab	Yes
CPO054	Enterobacter cloacae	114	IMP-4				2018-12-07	Rectal swab	Yes
CPO055	Enterobacter cloacae	93	IMP-4				2018-12-04	BAL	Yes
CPO056	Enterobacter cloacae	93	IMP-4				2018-12-04	Rectal swab	Yes
CPO058	Enterobacter cloacae	190	IMP-4				2018-10-29	Rectal Swab	Yes
CPO060	Enterobacter cloacae	190	IMP-4				2018-12-04	Rectal Swab	Yes
CPO062	Enterobacter cloacae	190	IMP-4				2018-11-15	Rectal Swab	Yes
CPO066	Enterobacter cloacae	190	IMP-4				2018-11-07	Urine	Yes
CPO067	Enterobacter cloacae	114	IMP-4				2018-10-28	Urine	Yes
CPO068	Enterobacter cloacae	190	IMP-4				2018-10-26	Tissue	Yes
CPO073	Not done	NA	IMP-4				2018-06-27	Rectal swab	No
CPO081	Enterobacter cloacae	177	IMP-4				2018-06-04	urine	Yes
CPO089	Enterobacter cloacae	93	IMP-4				2018-02-26	Rectal swab	Yes
CPO091	Enterobacter cloacae	NA					2018-02-15	Urine	Yes
CPO092	Enterobacter cloacae	93	IMP-4				2018-01-22	Wound	Yes
CPO093	Enterobacter cloacae	175	IMP-4				2018-01-12	Urine	Yes
CPO094	Enterobacter cloacae	190	IMP-4				2018-11-07	Wound	Yes
CPO098	Enterobacter cloacae	93	IMP-4				2017-11-20	Rectal swab	Yes
CPO123	Enterobacter cloacae	114	IMP-4				2016-10-16	Urine	Yes
CPO129	Enterobacter cloacae	114	IMP-4				2016-06-09	Urine	Yes
CPO145	Enterobacter cloacae	114	IMP-4				2013-01-10	BAL	Yes
CPO153	Enterobacter cloacae	114	IMP-4				2014-06-27	Tips	Yes
CPO157	Enterobacter cloacae	114	IMP-4				2014-05-22	Tissue	Yes
CPO158	Enterobacter cloacae	114	IMP-4				2014-05-22	Wound	Yes
CPO160	Enterobacter cloacae	114	IMP-4				2013-02-25	Tissue	Yes
CPO165	Enterobacter cloacae	114	IMP-4				2012-03-03	NA	Yes
CPO166	Enterobacter cloacae	114	IMP-4				2012-03-22	NA	Yes
CPO171	Enterobacter cloacae	114	IMP-4				2012-10-04	NA	Yes
CPO177	Enterobacter cloacae	114	IMP-4				2011-12-29	NA	Yes
CPO179	Enterobacter cloacae	24	IMP-4				2010-05-14	NA	Yes
CPO189	Enterobacter cloacae	93	IMP-4				2019-02-24	Blood	Yes
CPO190	Enterobacter cloacae	93	IMP-4				2019-02-26	Urine	Yes
CPO191	Enterobacter cloacae	93	IMP-4				2019-02-26	Urine	Yes
CPO203	Enterobacter cloacae	190	IMP-4				2018-08-13	Urine	Yes
CPO210	Enterobacter cloacae	190	IMP-4				2019-03-15	Wound	Yes
CPO214	Enterobacter cloacae	93	IMP-4				2019-03-19	Blood	Yes
CPO216	Enterobacter cloacae	190	IMP-4				2019-03-20	Rectal Swab	Yes
CPO220	Enterobacter cloacae	190	IMP-4				2019-04-03	Urine	Yes
CPO225	Enterobacter cloacae	114	IMP not typed			NDM-7	2019-04-15	Rectal Swab	Yes
CPO229	Enterobacter cloacae	93	IMP-4				2019-05-09	Rectal Swab	Yes
CPO234	Enterobacter cloacae	114	IMP-4				2019-05-27	Rectal Swab	Yes
CPO238	Not done	NA	IMP not typed				2019-05-24	Urine	No
CPO239	Enterobacter cloacae	24	IMP not typed				2019-06-03	Rectal Swab	Yes
CPO241	Enterobacter cloacae	190	IMP not typed				2019-06-06	Rectal Swab	Yes
CPO242	Enterobacter cloacae	93	IMP not typed				2019-02-23	Sputum	Yes
CPO244	Enterobacter cloacae	190	IMP-4				2019-06-11	Blood	Yes
CPO248	Enterobacter cloacae	NA	IMP not typed				2019-06-12	BAL	No
CPO250	Not done	NA	IMP-4				2019-06-17	Urine	No
CPO251	Not done	NA	IMP not typed				2019-06-01	Rectal Swab	No
CPO255	Not done	NA	IMP-4				2019-07-16	Rectal Swab	No
CPO256	Not done	NA	IMP-4				2019-07-20	Rectal Swab	No
CPO259	Enterobacter cloacae	190	IMP-4				2019-07-23	Sputum	Yes
CPO264	Enterobacter cloacae	93	IMP-4				2019-08-12	Rectal Swab	Yes
CPO267	Enterobacter cloacae	93	IMP-4				2019-11-21	Urine	Yes
CPO268	Enterobacter cloacae	NA					2019-07-30	Blood	Yes
CPO272	Enterobacter cloacae	1065	IMP-4				2019-09-15	Wound	Yes
CPO278	Enterobacter cloacae	93	IMP-4				2019-11-12	Rectal Swab	Yes
CPO280	Enterobacter cloacae	190	IMP-4				2019-11-13	BAL	Yes
CPO285	Enterobacter cloacae	93	IMP-4				2019-11-19	Urine - MSU	Yes
CPO286	Enterobacter cloacae	93	IMP-4				2019-11-21	Blood	Yes
CPO287	Enterobacter cloacae	114	IMP-4				2019-11-26	Rectal swab	Yes
CPO291	Enterobacter cloacae	93	IMP-4				2019-11-28	Urine	Yes
CPO292	Enterobacter cloacae	93	IMP-4				2019-11-28	Sputum	Yes
CPO298	Not done	NA	IMP not typed				2019-12-18	Sputum	No
CPO299	Enterobacter hormaechei	NA				NDM-1	2019-12-11	Rectal Swab	Yes
CPO303	Enterobacter cloacae	93	IMP-4				2019-12-20	Rectal Swab	Yes
CPO312	Enterobacter cloacae	93	IMP-4				2020-01-31	Sputum	Yes
CPO316	Enterobacter cloacae	610	IMP not typed			NDM-1	2020-02-17	Rectal Swab	Yes
CPO320	Enterobacter cloacae	93	IMP-4				2020-02-23	Rectal Swab	Yes
CPO335	Enterobacter cloacae	190	IMP-4				2020-05-05	Rectal Swab	Yes
CPO337	Enterobacter cloacae	93	IMP-4				2020-04-22	Urine - In/	Yes
CPO338	Enterobacter cloacae	190	IMP-4				2020-04-23	Blood	Yes
CPO344	Enterobacter cloacae	190	IMP-4				2020-05-02	Hick Red Lu	Yes
CPO351	Enterobacter hormaechei	NA	#N/A		SHV-12	NDM-1	2020-05-20	Rectal Swab	Yes
CPO353	Enterobacter cloacae	190	IMP-4				2020-05-30	Fluid	Yes
CPO360	Enterobacter cloacae	190	IMP-4				2020-06-03	Rectal Swab	Yes
CPO361	Enterobacter cloacae	190	IMP-4				2020-06-07	Sputum	Yes
CPO362	Enterobacter cloacae	190	IMP-4				2020-06-05	Blood	Yes
CPO365	Enterobacter cloacae	190	IMP-4				2020-06-10	Rectal Swab	Yes
CPO367	Enterobacter cloacae	190	IMP-4				2020-06-15	Urine	Yes
CPO368	Not done	NA	IMP not typed				2020-06-16	Rectal Swab	No
CPO369	Enterobacter cloacae	190	IMP-4				2020-06-17	Rectal Swab	Yes
CPO370	Enterobacter cloacae	190	IMP-4				2020-06-24	Blood	Yes
CPO385	Enterobacter cloacae	190	IMP-4				2020-06-22	Rectal Swab	Yes
CPO386	Enterobacter cloacae	190	IMP-4				2020-06-29	Rectal Swab	Yes
CPO388	Enterobacter cloacae	NA					2020-07-01	Rectal Swab	Yes
CPO389	Enterobacter cloacae	190	IMP-4				2020-07-04	Blood	Yes
CPO390	Enterobacter hormaechei	NA			SHV-12	NDM-1	2020-07-08	Rectal Swab	Yes
CPO391	Enterobacter hormaechei	NA			SHV-12	NDM-1	2020-07-10	Urine	Yes
CPO395	Enterobacter cloacae	190	IMP-4				2020-06-22	Sink Swab	Yes
CPO398	Not done	NA	IMP-4				2017-02-24	Wound	No
CPO399	Not done	NA	IMP-4				2017-02-27	Swab	No
CPO400	Not done	NA	IMP-4				2017-03-16	Urine	No
CPO413	Enterobacter cloacae	190	IMP-4				2020-07-07	Urine	Yes
CPO436	Enterobacter hormaechei	NA			SHV-12	NDM-1	2020-12-20	Rectal Swab	Yes
CPO439	Enterobacter cloacae	NA					2021-01-01	Blood	Yes
CPO447	Enterobacter hormaechei	NA			SHV-12	NDM-1	2021-01-29	Rectal Swab	Yes
CPO448	Enterobacter hormaechei	NA			SHV-12	NDM-1	2021-02-01	Rectal Swab	Yes

## Sheet: Subset of ECC isolates
Subset of ECC isolates (n = 36) used for this study
Internal code	Species
CPO006	Enterobacter cloacae
CPO066	Enterobacter cloacae
CPO268	missing
APO56	missing
CPO053	Enterobacter cloacae
CPO123	Enterobacter cloacae
CPO287	missing
APO23	missing
CPO017	Enterobacter cloacae
CPO312	missing
CPO091	Enterobacter cloacae
APO16	missing
APO24	missing
APO25	missing
CPO020	Enterobacter cloacae
CPO081	Enterobacter cloacae
CPO093	Enterobacter cloacae
CPO239	Enterobacter cloacae
CPO272	missing
CPO299	missing
APO57	missing
AH17D011	Enterobacter cloacae
AH18J015	Enterobacter hormaechei
AH19B061	Enterobacter hormaechei
AH19K020	Enterobacter asburiae
AH20F054	Enterobacter hormaechei
CPO448	missing
CPO351	missing
CPO390	missing
CPO391	missing
CPO244	Enterobacter cloacae
CPO353	missing
CPO177	Enterobacter cloacae
CPO165	Enterobacter cloacae
CPO166	Enterobacter cloacae
CPO179	Enterobacter cloacae
