# Supplementary material for: Rational design of a hospital-specific phage cocktail to treat Enterobacter cloacae complex infections
Source: Nat Microbiol. 2025 Sep 24;10(11):2702–19. doi: 10.1038/s41564-025-02130-4 (PMC12578640; doi:10.1038/s41564-025-02130-4)
Supplement: Supplementary file 5 — Nucleotide variants of phage-resistant mutants. [file 41564_2025_2130_MOESM5_ESM.xlsx]

## Sheet: EnA02_R_EA
øEnA02_R_Eaero
CHROM	POS	TYPE	REF	ALT	EVIDENCE	FTYPE	STRAND	NT_POS	AA_POS	EFFECT	LOCUS_TAG	GENE	PRODUCT
Replicate 1
1	167704	snp	C	T	T:256 C:0	CDS	+	295/369	99/122	stop_gained c.295C>T p.Gln99*	HKD49_00830	acpS	holo-ACP synthase
1	207993	snp	G	A	A:219 G:0
1	408886	snp	C	T	T:222 C:0	CDS	+	252/564	84/187	synonymous_variant c.252C>T p.Ser84Ser	HKD49_01930	ahpC	alkyl hydroperoxide reductase subunit C
1	459815	snp	A	C	C:245 A:0	CDS	-	1978-11-01	2025-04-01	missense_variant c.11T>G p.Leu4Arg	HKD49_02195		methionine synthase
2	11014	snp	C	T	T:224 C:0
2	17208	snp	G	T	T:206 G:0	CDS	-	206/249	69/82	missense_variant c.206C>A p.Ala69Asp	HKD49_04390	rpsP	30S ribosomal protein S16
2	24238	snp	A	G	G:245 A:0	CDS	+	1147/1662	383/553	missense_variant c.1147A>G p.Met383Val	HKD49_04420	recN	DNA repair protein RecN
2	59497	del	AC	A	A:209 AC:0
2	73578	snp	C	A	A:219 C:0	CDS	-	261/597	87/198	missense_variant c.261G>T p.Met87Ile	HKD49_04705		undecaprenyl-diphosphatase
2	281119	snp	T	C	C:220 T:0
2	620338	snp	T	C	C:227 T:0	CDS	+	9/1272	3/423	synonymous_variant c.9T>C p.Asp3Asp	HKD49_07320	gatZ	tagatose-bisphosphate aldolase subunit GatZ
3	15154	snp	T	A	A:188 T:0	CDS	-	1328/1452	443/483	missense_variant c.1328A>T p.Asp443Val	HKD49_07995		M81 family metallopeptidase
3	174580	snp	C	T	T:229 C:0	CDS	+	343/1119	115/372	stop_gained c.343C>T p.Gln115*	HKD49_08710		muconate cycloisomerase family protein
3	304890	snp	T	C	C:195 T:0	CDS	+	15/387	5/128	synonymous_variant c.15T>C p.Asn5Asn	HKD49_09315		DUF3592 domain-containing protein
3	305789	snp	T	C	C:254 T:0
3	389631	snp	G	A	A:177 G:0	CDS	-	550/1047	184/348	missense_variant c.550C>T p.Arg184Trp	HKD49_09775		nitronate monooxygenase
3	392958	snp	C	A	A:204 C:0	CDS	-	810/1329	270/442	synonymous_variant c.810G>T p.Thr270Thr	HKD49_09790		PLP-dependent aminotransferase family protein
3	430452	snp	G	A	A:175 G:0
3	515202	snp	C	A	A:228 C:0
4	21911	snp	T	G	G:214 T:0
4	31832	ins	A	AT	AT:187 A:0	CDS	+	1235/1293	412/430	frameshift_variant c.1234dupT p.Ser412fs	HKD49_10965		hypothetical protein
4	33198	snp	A	G	G:231 A:0	CDS	+	66/1416	22/471	synonymous_variant c.66A>G p.Glu22Glu	HKD49_10975		hypothetical protein
4	40084	snp	C	T	T:252 C:0	CDS	+	296/1429	99/475	missense_variant c.296C>T p.Thr99Ile	HKD49_11000	wbaP	undecaprenyl-phosphate galactose phosphotransferase WbaP
4	40268	snp	A	G	G:253 A:0	CDS	+	480/1429	160/475	synonymous_variant c.480A>G p.Lys160Lys	HKD49_11000	wbaP	undecaprenyl-phosphate galactose phosphotransferase WbaP
4	64105	snp	A	G	G:209 A:0	CDS	+	546/1755	182/584	synonymous_variant c.546A>G p.Lys182Lys	HKD49_11090		glycosyltransferase
4	112069	snp	T	C	C:219 T:0	CDS	+	756/1149	252/382	synonymous_variant c.756T>C p.Leu252Leu	HKD49_11330		hypothetical protein
4	219520	snp	C	T	T:211 C:0	CDS	+	1755/2049	585/682	synonymous_variant c.1755C>T p.Phe585Phe	HKD49_11890	prc	carboxy terminal-processing peptidase
4	314920	snp	A	G	G:229 A:0
4	333555	snp	T	A	A:204 T:0	CDS	-	178/501	60/166	missense_variant c.178A>T p.Asn60Tyr	HKD49_12435		YbaK/prolyl-tRNA synthetase associated domain-containing protein
4	368021	snp	C	T	T:210 C:1	CDS	+	363/1221	121/406	synonymous_variant c.363C>T p.His121His	HKD49_12595		aspartate aminotransferase family protein
4	390420	snp	G	A	A:203 G:0	CDS	+	3/639	1/212	initiator_codon_variant c.3G>A p.Met1?	HKD49_12715	ompW	outer membrane protein OmpW
4	427068	snp	A	G	G:218 A:0	CDS	+	159/759	53/252	synonymous_variant c.159A>G p.Gly53Gly	HKD49_12860	pgpB	phosphatidylglycerophosphatase B
4	529078	snp	G	A	A:201 G:0	CDS	+	88/465	30/154	missense_variant c.88G>A p.Asp30Asn	HKD49_13415		PTS sugar transporter subunit IIA
5	118673	snp	T	C	C:213 T:0	CDS	-	1775/2853	592/950	missense_variant c.1775A>G p.Asn592Ser	HKD49_13970	rcsC	two-component system sensor histidine kinase RcsC
5	173980	snp	G	A	A:205 G:0	CDS	-	82/495	28/164	missense_variant c.82C>T p.Arg28Cys	HKD49_14200		YfbU family protein
5	180479	snp	G	T	T:211 G:1
6	52485	snp	T	C	C:250 T:0
6	260470	snp	A	G	G:262 A:0	CDS	-	337/597	113/198	missense_variant c.337T>C p.Phe113Leu	HKD49_16465	rsmD	16S rRNA (guanine(966)-N(2))-methyltransferase
7	54014	ins	G	GA	GA:199 G:1	CDS	-	367/636	123/211	frameshift_variant c.367dupT p.Ser123fs	HKD49_17295		TetR/AcrR family transcriptional regulator
7	106803	snp	A	C	C:199 A:1	CDS	+	115/852	39/283	missense_variant c.115A>C p.Ile39Leu	HKD49_17545	prmC	peptide chain release factor N(5)-glutamine methyltransferase
7	193279	snp	A	G	G:246 A:0	CDS	-	832/834	278/277	stop_lost&splice_region_variant c.832T>C p.Ter278Glnext*?	HKD49_17975		kinase/pyrophosphorylase
8	49496	snp	T	A	A:206 T:0	CDS	-	651/870	217/289	synonymous_variant c.651A>T p.Ile217Ile	HKD49_18790		hypothetical protein
9	105243	snp	G	A	A:212 G:0
9	168982	ins	G	GT	GT:200 G:1
10	62310	snp	G	C	C:253 G:0
10	89193	snp	T	C	C:241 T:0
12	2403	snp	T	C	C:268 T:0	CDS	-	328/615	110/204	missense_variant c.328A>G p.Thr110Ala	HKD49_21905		IMPACT family protein
14	7853	snp	G	A	A:243 G:0
14	77544	snp	A	T	T:212 A:0	CDS	-	1220/2781	407/926	missense_variant c.1220T>A p.Leu407Gln	HKD49_23050	polA	DNA polymerase I
15	5401	snp	T	G	G:244 T:0	CDS	+	1270/4029	424/1342	missense_variant c.1270T>G p.Tyr424Asp	HKD49_23115	rpoB	DNA-directed RNA polymerase subunit beta
16	7145	snp	C	T	T:212 C:1	CDS	+	252/372	84/123	synonymous_variant c.252C>T p.Cys84Cys	HKD49_23305	rplN	50S ribosomal protein L14
16	8086	snp	A	G	G:231 A:0	CDS	+	482/540	161/179	missense_variant c.482A>G p.Lys161Arg	HKD49_23315	rplE	50S ribosomal protein L5
Replicate 2
1	98284	snp	A	T	T:109 A:0	CDS	+	260/933	87/310	missense_variant c.260A>T p.Gln87Leu	HKD49_00490	mmuM	homocysteine S-methyltransferase
1	402568	snp	A	C	C:74 A:0	CDS	-	501/690	167/229	synonymous_variant c.501T>G p.Thr167Thr	HKD49_01900	mtnC	acireductone synthase
1	712006	snp	T	G	G:97 T:0	CDS	+	1528/2256	510/751	missense_variant c.1528T>G p.Leu510Val	HKD49_03400		ComEC family protein
1	798465	snp	T	A	A:73 T:0	CDS	+	1817/2079	606/692	missense_variant c.1817T>A p.Leu606Gln	HKD49_03775	flhA	flagellar biosynthesis protein FlhA
2	17208	snp	G	T	T:80 G:0	CDS	-	206/249	69/82	missense_variant c.206C>A p.Ala69Asp	HKD49_04390	rpsP	30S ribosomal protein S16
2	455712	snp	C	A	A:80 C:0	CDS	-	2131/2175	711/724	stop_gained c.2131G>T p.Glu711*	HKD49_06550	iroN	siderophore salmochelin receptor IroN
3	122318	snp	G	T	T:105 G:1	CDS	+	1818/1962	606/653	synonymous_variant c.1818G>T p.Leu606Leu	HKD49_08450		U32 family peptidase
3	303043	del	AT	A	A:72 AT:1	CDS	+	101/391	34/129	frameshift_variant c.101delT p.Phe34fs	HKD49_09295		hypothetical protein
4	232615	ins	A	AG	AG:66 A:0
8	49496	snp	T	A	A:93 T:0	CDS	-	651/870	217/289	synonymous_variant c.651A>T p.Ile217Ile	HKD49_18790		hypothetical protein
15	5401	snp	T	G	G:90 T:0	CDS	+	1270/4029	424/1342	missense_variant c.1270T>G p.Tyr424Asp	HKD49_23115	rpoB	DNA-directed RNA polymerase subunit beta
Replicate 3
1	98284	snp	A	T	T:109 A:0	CDS	+	260/933	87/310	missense_variant c.260A>T p.Gln87Leu	HKD49_00490	mmuM	homocysteine S-methyltransferase
1	402568	snp	A	C	C:74 A:0	CDS	-	501/690	167/229	synonymous_variant c.501T>G p.Thr167Thr	HKD49_01900	mtnC	acireductone synthase
1	712006	snp	T	G	G:97 T:0	CDS	+	1528/2256	510/751	missense_variant c.1528T>G p.Leu510Val	HKD49_03400		ComEC family protein
1	798465	snp	T	A	A:73 T:0	CDS	+	1817/2079	606/692	missense_variant c.1817T>A p.Leu606Gln	HKD49_03775	flhA	flagellar biosynthesis protein FlhA
2	17208	snp	G	T	T:80 G:0	CDS	-	206/249	69/82	missense_variant c.206C>A p.Ala69Asp	HKD49_04390	rpsP	30S ribosomal protein S16
2	455712	snp	C	A	A:80 C:0	CDS	-	2131/2175	711/724	stop_gained c.2131G>T p.Glu711*	HKD49_06550	iroN	siderophore salmochelin receptor IroN
3	122318	snp	G	T	T:105 G:1	CDS	+	1818/1962	606/653	synonymous_variant c.1818G>T p.Leu606Leu	HKD49_08450		U32 family peptidase
3	303043	del	AT	A	A:72 AT:1	CDS	+	101/391	34/129	frameshift_variant c.101delT p.Phe34fs	HKD49_09295		hypothetical protein
4	232615	ins	A	AG	AG:66 A:0
8	49496	snp	T	A	A:93 T:0	CDS	-	651/870	217/289	synonymous_variant c.651A>T p.Ile217Ile	HKD49_18790		hypothetical protein
15	5401	snp	T	G	G:90 T:0	CDS	+	1270/4029	424/1342	missense_variant c.1270T>G p.Tyr424Asp	HKD49_23115	rpoB	DNA-directed RNA polymerase subunit beta
Replicate 4
1	143927	snp	A	C	C:60 A:0	CDS	+	187/1848	63/615	missense_variant c.187A>C p.Thr63Pro	HKD49_00715	secD	protein translocase subunit SecD
1	193103	snp	A	T	T:79 A:0
1	319269	snp	G	T	T:70 G:0	CDS	+	91/684	31/227	missense_variant c.91G>T p.Val31Phe	HKD49_01550		helix-turn-helix transcriptional regulator
1	549389	snp	A	T	T:64 A:0	CDS	+	49/1041	17/346	missense_variant c.49A>T p.Asn17Tyr	HKD49_02680	bioB	biotin synthase BioB
1	554111	snp	A	T	T:60 A:0	CDS	+	554/2016	185/671	missense_variant c.554A>T p.Asp185Val	HKD49_02700	uvrB	excinuclease ABC subunit B
1	830800	snp	G	T	T:57 G:0	CDS	-	240/447	80/148	synonymous_variant c.240C>A p.Ile80Ile	HKD49_03970	fliJ	flagella biosynthesis chaperone FliJ
1	839195	snp	G	A	A:74 G:0	CDS	+	956/993	319/330	missense_variant c.956G>A p.Ser319Asn	HKD49_04010		acyltransferase
2	125	snp	C	T	T:55 C:0
2	17208	snp	G	T	T:61 G:0	CDS	-	206/249	69/82	missense_variant c.206C>A p.Ala69Asp	HKD49_04390	rpsP	30S ribosomal protein S16
2	90192	snp	G	A	A:73 G:0	CDS	-	56/117	19/38	missense_variant c.56C>T p.Ala19Val	HKD49_04805		hypothetical protein
2	125839	snp	G	A	A:56 G:0
2	370787	snp	G	T	T:71 G:0	CDS	-	2167/2874	723/957	missense_variant c.2167C>A p.Pro723Thr	HKD49_06135	gcvP	aminomethyl-transferring glycine dehydrogenase
2	532425	snp	T	C	C:64 T:0	CDS	+	200/1845	67/614	missense_variant c.200T>C p.Leu67Pro	HKD49_06910	rpoD	RNA polymerase sigma factor RpoD
3	167916	snp	T	A	A:44 T:0	CDS	-	1451/3741	484/1246	missense_variant c.1451A>T p.Asp484Val	HKD49_08685		nitrate reductase subunit alpha
4	21591	snp	G	T	T:58 G:0
4	40281	del	GA	G	G:37 GA:0	CDS	+	501/1429	167/475	frameshift_variant c.501delA p.Lys167fs	HKD49_11000	wbaP	undecaprenyl-phosphate galactose phosphotransferase WbaP
5	36489	snp	T	A	A:69 T:0	CDS	+	216/735	72/244	missense_variant c.216T>A p.Asp72Glu	HKD49_13615		class I SAM-dependent methyltransferase
5	385065	ins	A	AT	AT:62 A:1
6	260016	snp	G	T	T:57 G:0	CDS	-	205/279	69/92	missense_variant c.205C>A p.Arg69Ser	HKD49_16460		DUF1145 family protein
7	127318	snp	G	A	A:56 G:0	CDS	-	741/1779	247/592	synonymous_variant c.741C>T p.Ile247Ile	HKD49_17630	narX	nitrate/nitrite two-component system sensor histidine kinase NarX
8	49496	snp	T	A	A:62 T:0	CDS	-	651/870	217/289	synonymous_variant c.651A>T p.Ile217Ile	HKD49_18790		hypothetical protein
12	33019	snp	C	T	T:61 C:0	CDS	+	1115/1281	372/426	missense_variant c.1115C>T p.Thr372Ile	HKD49_22050		hypothetical protein
15	5401	snp	T	G	G:58 T:0	CDS	+	1270/4029	424/1342	missense_variant c.1270T>G p.Tyr424Asp	HKD49_23115	rpoB	DNA-directed RNA polymerase subunit beta
16	19926	snp	C	A	A:59 C:0	CDS	-	921/948	307/315	missense_variant c.921G>T p.Trp307Cys	HKD49_23420	fmt	methionyl-tRNA formyltransferase
Replicate 5
1	143927	snp	A	C	C:47 A:0	CDS	+	187/1848	63/615	missense_variant c.187A>C p.Thr63Pro	HKD49_00715	secD	protein translocase subunit SecD
1	554111	snp	A	T	T:32 A:0	CDS	+	554/2016	185/671	missense_variant c.554A>T p.Asp185Val	HKD49_02700	uvrB	excinuclease ABC subunit B
1	830800	snp	G	T	T:62 G:0	CDS	-	240/447	80/148	synonymous_variant c.240C>A p.Ile80Ile	HKD49_03970	fliJ	flagella biosynthesis chaperone FliJ
2	17208	snp	G	T	T:44 G:0	CDS	-	206/249	69/82	missense_variant c.206C>A p.Ala69Asp	HKD49_04390	rpsP	30S ribosomal protein S16
2	90192	snp	G	A	A:60 G:0	CDS	-	56/117	19/38	missense_variant c.56C>T p.Ala19Val	HKD49_04805		hypothetical protein
2	370787	snp	G	T	T:58 G:0	CDS	-	2167/2874	723/957	missense_variant c.2167C>A p.Pro723Thr	HKD49_06135	gcvP	aminomethyl-transferring glycine dehydrogenase
2	386290	snp	A	C	C:60 A:0	CDS	-	324/858	108/285	synonymous_variant c.324T>G p.Gly108Gly	HKD49_06210		small-conductance mechanosensitive channel MscS
2	532425	snp	T	C	C:61 T:0	CDS	+	200/1845	67/614	missense_variant c.200T>C p.Leu67Pro	HKD49_06910	rpoD	RNA polymerase sigma factor RpoD
3	546144	snp	G	T	T:45 G:0	CDS	+	1360/1371	454/456	stop_gained c.1360G>T p.Glu454*	HKD49_10515		beta-glucosidase
4	21591	snp	G	T	T:78 G:0
4	369509	snp	T	G	G:49 T:0	CDS	+	634/1035	212/344	missense_variant c.634T>G p.Leu212Val	HKD49_12600	astA	arginine N-succinyltransferase
4	390976	snp	A	T	T:57 A:0	CDS	+	559/639	187/212	stop_gained c.559A>T p.Lys187*	HKD49_12715	ompW	outer membrane protein OmpW
4	532543	snp	G	T	T:49 G:0	CDS	-	1521/1680	507/559	synonymous_variant c.1521C>A p.Gly507Gly	HKD49_13435		glycoside hydrolase family 43 protein
5	36489	snp	T	A	A:58 T:0	CDS	+	216/735	72/244	missense_variant c.216T>A p.Asp72Glu	HKD49_13615		class I SAM-dependent methyltransferase
5	185441	snp	C	A	A:55 C:0	CDS	-	174/717	58/238	synonymous_variant c.174G>T p.Pro58Pro	HKD49_14270		ABC transporter permease
7	127318	snp	G	A	A:50 G:0	CDS	-	741/1779	247/592	synonymous_variant c.741C>T p.Ile247Ile	HKD49_17630	narX	nitrate/nitrite two-component system sensor histidine kinase NarX
8	26030	snp	T	G	G:54 T:0	CDS	-	673/684	225/227	missense_variant c.673A>C p.Thr225Pro	HKD49_18690		TerC family protein
8	49496	snp	T	A	A:60 T:0	CDS	-	651/870	217/289	synonymous_variant c.651A>T p.Ile217Ile	HKD49_18790		hypothetical protein
10	123101	snp	A	T	T:55 A:0	CDS	+	1139/1158	380/385	missense_variant c.1139A>T p.Gln380Leu	HKD49_21220	cdaR	DNA-binding transcriptional regulator CdaR
12	33019	snp	C	T	T:54 C:0	CDS	+	1115/1281	372/426	missense_variant c.1115C>T p.Thr372Ile	HKD49_22050		hypothetical protein
13	36001	snp	C	A	A:55 C:0	CDS	-	765/1416	255/471	synonymous_variant c.765G>T p.Pro255Pro	HKD49_22485	dnaB	replicative DNA helicase
15	5401	snp	T	G	G:64 T:0	CDS	+	1270/4029	424/1342	missense_variant c.1270T>G p.Tyr424Asp	HKD49_23115	rpoB	DNA-directed RNA polymerase subunit beta
16	19926	snp	C	A	A:55 C:0	CDS	-	921/948	307/315	missense_variant c.921G>T p.Trp307Cys	HKD49_23420	fmt	methionyl-tRNA formyltransferase
Phage resistant mutants second experiment with Entelii-02 compenents
Replicate 2_R_1
1	10466	snp	A	T	T:252 A:0
1	277931	snp	A	T	T:331 A:0
1	294847	snp	C	A	A:203 C:0	CDS	+	621/1473	207/490	missense_variant c.621C>A p.Phe207Leu	HKD49_01435	dtpD	dipeptide permease DtpD
1	324780	snp	G	A	A:182 G:1	CDS	-	323/366	108/121	missense_variant c.323C>T p.Pro108Leu	HKD49_01575		cupin domain-containing protein
1	437276	snp	T	G	G:191 T:0
1	515360	snp	G	T	T:191 G:1	CDS	-	375/939	125/312	synonymous_variant c.375C>A p.Ile125Ile	HKD49_02495	zitB	CDF family zinc transporter ZitB
2	17208	snp	G	T	T:314 G:0	CDS	-	206/249	69/82	missense_variant c.206C>A p.Ala69Asp	HKD49_04390	rpsP	30S ribosomal protein S16
2	221127	ins	G	GT	GT:230 G:7
2	262458	snp	T	A	A:219 T:0	CDS	-	929/1356	310/451	missense_variant c.929A>T p.Gln310Leu	HKD49_05610		carbohydrate porin
2	266242	snp	C	A	A:272 C:0
2	502980	snp	A	T	T:222 A:0	CDS	+	104/660	35/219	missense_variant c.104A>T p.Glu35Val	HKD49_06765	qseB	two-component system response regulator QseB
2	559999	snp	C	A	A:154 C:0	CDS	+	249/1650	83/549	missense_variant c.249C>A p.Phe83Leu	HKD49_07040		glycerone kinase
3	268317	snp	G	T	T:202 G:0
3	270243	snp	A	T	T:226 A:0	CDS	-	8/885	3/294	stop_gained c.8T>A p.Leu3*	HKD49_09155		LysR family transcriptional regulator
3	587284	snp	A	G	G:249 A:0
4	38391	snp	A	G	G:343 A:0	CDS	+	1253/1377	418/458	missense_variant c.1253A>G p.Asp418Gly	HKD49_10990	cpsG	phosphomannomutase CpsG
4	40281	del	GA	G	G:294 GA:0	CDS	+	501/1429	167/475	frameshift_variant c.501delA p.Lys167fs	HKD49_11000	wbaP	undecaprenyl-phosphate galactose phosphotransferase WbaP
4	249515	snp	G	T	T:221 G:0	CDS	+	276/660	92/219	synonymous_variant c.276G>T p.Ala92Ala	HKD49_12050		fumarylacetoacetate hydrolase family protein
4	460631	snp	T	G	G:259 T:0	CDS	+	506/822	169/273	missense_variant c.506T>G p.Val169Gly	HKD49_13080		antitermination protein
6	72286	ins	A	AT	AT:329 A:0
6	299731	snp	G	T	T:272 G:0	CDS	-	634/1509	212/502	missense_variant c.634C>A p.His212Asn	HKD49_16625	glpD	glycerol-3-phosphate dehydrogenase
7	203780	snp	A	G	G:284 A:0
8	49496	snp	T	A	A:326 T:0	CDS	-	651/870	217/289	synonymous_variant c.651A>T p.Ile217Ile	HKD49_18790		hypothetical protein
9	20695	snp	A	G	G:297 A:0
9	71671	snp	A	G	G:250 A:0	CDS	+	88/192	30/63	missense_variant c.88A>G p.Ile30Val	HKD49_20035		hypothetical protein
10	148778	snp	A	T	T:247 A:0	CDS	+	2087/3483	696/1160	missense_variant c.2087A>T p.Glu696Val	HKD49_21325	dnaE	DNA polymerase III subunit alpha
11	35872	snp	G	T	T:270 G:0	CDS	+	682/726	228/241	missense_variant c.682G>T p.Asp228Tyr	HKD49_21575	phoU	phosphate signaling complex protein PhoU
11	77676	snp	C	A	A:266 C:0	CDS	-	263/1338	88/445	missense_variant c.263G>T p.Arg88Leu	HKD49_21775	dsdX	D-serine transporter DsdX
15	5401	snp	T	G	G:336 T:0	CDS	+	1270/4029	424/1342	missense_variant c.1270T>G p.Tyr424Asp	HKD49_23115	rpoB	DNA-directed RNA polymerase subunit beta
Replicate 2_R_2
1	8891	del	CCTGGCG	C	C:217 CCTGGCG:0	CDS	+	413/747	138/248	disruptive_inframe_deletion c.413_418delTGGCGC p.Leu138_Ala139del	HKD49_00050	dnaQ	DNA polymerase III subunit epsilon
1	25486	snp	T	A	A:194 T:0	CDS	+	1040/1056	347/351	missense_variant c.1040T>A p.Leu347Gln	HKD49_00135	dinB	DNA polymerase IV
1	61909	snp	G	T	T:321 G:0	CDS	-	90/528	30/175	synonymous_variant c.90C>A p.Thr30Thr	HKD49_00305		type 1 fimbrial protein
1	98284	snp	A	T	T:212 A:0	CDS	+	260/933	87/310	missense_variant c.260A>T p.Gln87Leu	HKD49_00490	mmuM	homocysteine S-methyltransferase
1	491613	snp	G	A	A:318 G:0
1	805533	snp	G	T	T:167 G:0	CDS	+	105/702	35/233	synonymous_variant c.105G>T p.Ser35Ser	HKD49_03830	flgH	flagellar basal body L-ring protein FlgH
2	9314	snp	A	T	T:238 A:0	CDS	-	455/1122	152/373	missense_variant c.455T>A p.Ile152Asn	HKD49_04335	tyrA	bifunctional chorismate mutase/prephenate dehydrogenase
2	17208	snp	G	T	T:371 G:0	CDS	-	206/249	69/82	missense_variant c.206C>A p.Ala69Asp	HKD49_04390	rpsP	30S ribosomal protein S16
2	410757	snp	C	A	A:251 C:0
2	621802	snp	T	A	A:239 T:0	CDS	+	187/468	63/155	missense_variant c.187T>A p.Cys63Ser	HKD49_07325	gatA	PTS galactitol transporter subunit IIA
3	288563	snp	C	A	A:183 C:0	CDS	+	698/1728	233/575	missense_variant c.698C>A p.Thr233Lys	HKD49_09235	tagH	type VI secretion system-associated FHA domain protein TagH
3	541210	snp	T	A	A:225 T:0	CDS	-	100/816	34/271	stop_gained c.100A>T p.Lys34*	HKD49_10490	metQ	methionine ABC transporter substrate-binding lipoprotein MetQ
4	69516	snp	A	C	C:298 A:0
4	192350	snp	A	G	G:198 A:0	CDS	+	29/1812	10/603	missense_variant c.29A>G p.Asn10Ser	HKD49_11760	edd	phosphogluconate dehydratase
4	391055	snp	A	T	T:224 A:0	CDS	+	638/639	213/212	stop_lost&splice_region_variant c.638A>T p.Ter213Leuext*?	HKD49_12715	ompW	outer membrane protein OmpW
8	12614	snp	C	A	A:278 C:0	CDS	-	84/849	28/282	synonymous_variant c.84G>T p.Ala28Ala	HKD49_18615		alpha-D-ribose 1-methylphosphonate 5-phosphate C-P-lyase PhnJ
8	49496	snp	T	A	A:379 T:0	CDS	-	651/870	217/289	synonymous_variant c.651A>T p.Ile217Ile	HKD49_18790		hypothetical protein
8	54548	snp	A	T	T:304 A:0	CDS	-	630/1017	210/338	synonymous_variant c.630T>A p.Ile210Ile	HKD49_18810		fimbrial protein
15	5401	snp	T	G	G:309 T:0	CDS	+	1270/4029	424/1342	missense_variant c.1270T>G p.Tyr424Asp	HKD49_23115	rpoB	DNA-directed RNA polymerase subunit beta
Replicate 2_R_3
1	106724	snp	A	T	T:225 A:0	CDS	-	870/1161	290/386	synonymous_variant c.870T>A p.Arg290Arg	HKD49_00535	ampH	D-alanyl-D-alanine- carboxypeptidase/endopeptidase AmpH
1	228339	snp	C	T	T:228 C:2	CDS	-	67/564	23/187	missense_variant c.67G>A p.Ala23Thr	HKD49_01135	maa	maltose O-acetyltransferase
1	288524	snp	A	C	C:278 A:1
1	431059	snp	G	T	T:283 G:0	CDS	-	1944/2583	648/860	missense_variant c.1944C>A p.Phe648Leu	HKD49_02055	leuS	leucine--tRNA ligase
1	454735	snp	C	T	T:244 C:0	CDS	-	649/801	217/266	missense_variant c.649G>A p.Glu217Lys	HKD49_02180	nagB	glucosamine-6-phosphate deaminase
1	560372	snp	G	A	A:225 G:0
1	708559	snp	G	T	T:245 G:7	CDS	+	397/1674	133/557	missense_variant c.397G>T p.Gly133Cys	HKD49_03390	rpsA	30S ribosomal protein S1
1	830800	snp	G	T	T:214 G:0	CDS	-	240/447	80/148	synonymous_variant c.240C>A p.Ile80Ile	HKD49_03970	fliJ	flagella biosynthesis chaperone FliJ
1	864531	snp	A	G	G:182 A:0	CDS	-	948/1281	316/426	synonymous_variant c.948T>C p.Ile316Ile	HKD49_04115		FAD-binding oxidoreductase
1	885584	snp	G	T	T:150 G:10	CDS	-	462/495	154/164	synonymous_variant c.462C>A p.Arg154Arg	HKD49_04210	rutF	pyrimidine utilization flavin reductase protein F
1	898304	snp	G	T	T:180 G:9
2	17208	snp	G	T	T:355 G:0	CDS	-	206/249	69/82	missense_variant c.206C>A p.Ala69Asp	HKD49_04390	rpsP	30S ribosomal protein S16
2	321764	snp	C	A	A:345 C:0
2	562470	snp	T	C	C:194 T:0
2	612373	snp	C	T	T:284 C:0
2	738651	del	CT	C	C:132 CT:5
3	1169	snp	T	A	A:290 T:0	CDS	+	114/492	38/163	synonymous_variant c.114T>A p.Val38Val	HKD49_07935	tssB	type VI secretion system contractile sheath small subunit
3	111129	snp	C	T	T:220 C:12
3	111135	snp	A	G	G:238 A:0
3	282822	snp	G	A	A:155 G:1	CDS	+	847/1011	283/336	missense_variant c.847G>A p.Glu283Lys	HKD49_09205	tssA	type VI secretion system protein TssA
3	304660	snp	A	G	G:267 A:0	CDS	+	231/378	77/125	synonymous_variant c.231A>G p.Ala77Ala	HKD49_09310		hypothetical protein
3	363883	snp	T	C	C:214 T:16
3	471144	snp	A	G	G:244 A:0
3	528921	snp	G	T	T:182 G:3	CDS	-	849/1647	283/548	synonymous_variant c.849C>A p.Leu283Leu	HKD49_10435		fumarate hydratase
4	30633	snp	G	A	A:238 G:8	CDS	+	30/1293	10/430	synonymous_variant c.30G>A p.Leu10Leu	HKD49_10965		hypothetical protein
4	43681	snp	T	C	C:314 T:0	CDS	+	128/1149	43/382	missense_variant c.128T>C p.Leu43Pro	HKD49_11015		acyltransferase
4	146545	snp	T	A	A:263 T:1	CDS	+	240/723	80/240	missense_variant c.240T>A p.Asp80Glu	HKD49_11520	sdiA	transcriptional regulator SdiA
4	313116	snp	G	A	A:378 G:28	CDS	+	191/660	64/219	missense_variant c.191G>A p.Gly64Glu	HKD49_12295		hypothetical protein
4	390635	snp	G	A	A:194 G:0	CDS	+	218/639	73/212	missense_variant c.218G>A p.Gly73Asp	HKD49_12715	ompW	outer membrane protein OmpW
4	448183	snp	T	A	A:284 T:11	CDS	-	543/2988	181/995	synonymous_variant c.543A>T p.Ala181Ala	HKD49_12975		exodeoxyribonuclease
5	3908	ins	G	GT	GT:205 G:11
5	83227	snp	A	G	G:250 A:0	CDS	+	1544/1563	515/520	missense_variant c.1544A>G p.Asn515Ser	HKD49_13820		cyclic di-GMP phosphodiesterase
5	204288	snp	A	T	T:179 A:14	CDS	-	228/282	76/93	synonymous_variant c.228T>A p.Ile76Ile	HKD49_14365		YfcL family protein
6	69569	snp	A	T	T:318 A:23	CDS	-	540/1653	180/550	synonymous_variant c.540T>A p.Leu180Leu	HKD49_15580		phosphoethanolamine transferase
6	252650	snp	G	T	T:226 G:14	CDS	-	222/723	74/240	missense_variant c.222C>A p.Asp74Glu	HKD49_16420		beta-ketoacyl synthase chain length factor
6	264484	snp	A	T	T:400 A:24	CDS	+	17/855	6/284	missense_variant c.17A>T p.Gln6Leu	HKD49_16485	rpoH	RNA polymerase sigma factor RpoH
7	78620	snp	G	T	T:204 G:2	CDS	-	190/642	64/213	missense_variant c.190C>A p.Leu64Ile	HKD49_17395	hflD	high frequency lysogenization protein HflD
7	173061	snp	C	T	T:222 C:0
8	49496	snp	T	A	A:327 T:0	CDS	-	651/870	217/289	synonymous_variant c.651A>T p.Ile217Ile	HKD49_18790		hypothetical protein
8	208330	snp	A	G	G:391 A:24	CDS	+	389/555	130/184	missense_variant c.389A>G p.Asn130Ser	HKD49_19535		sce7726 family protein
9	122060	snp	G	T	T:231 G:0	CDS	+	906/1383	302/460	synonymous_variant c.906G>T p.Val302Val	HKD49_20310	radA	DNA repair protein RadA
10	126167	snp	A	G	G:308 A:18
10	149059	snp	G	T	T:260 G:2	CDS	+	2368/3483	790/1160	missense_variant c.2368G>T p.Asp790Tyr	HKD49_21325	dnaE	DNA polymerase III subunit alpha
11	60278	snp	A	T	T:310 A:0	CDS	+	1105/1140	369/379	missense_variant c.1105A>T p.Ser369Cys	HKD49_21685		BamA/TamA family outer membrane protein
12	45558	snp	C	A	A:245 C:12	CDS	+	210/1173	70/390	missense_variant c.210C>A p.Ser70Arg	HKD49_22110	hemX	uroporphyrinogen-III C-methyltransferase
13	23338	snp	C	T	T:319 C:22
15	5401	snp	T	G	G:319 T:1	CDS	+	1270/4029	424/1342	missense_variant c.1270T>G p.Tyr424Asp	HKD49_23115	rpoB	DNA-directed RNA polymerase subunit beta
15	5846	snp	T	A	A:326 T:1	CDS	+	1715/4029	572/1342	missense_variant c.1715T>A p.Ile572Asn	HKD49_23115	rpoB	DNA-directed RNA polymerase subunit beta
20	2108	snp	C	A	A:217 C:11	CDS	+	806/861	269/286	missense_variant c.806C>A p.Thr269Lys	HKD49_23610		pirin family protein

## Sheet: EnC07_R_APO57
øEnC07_R_APO57
CHROM	POS	TYPE	REF	ALT	EVIDENCE	FTYPE	STRAND	NT_POS	AA_POS	EFFECT	LOCUS_TAG	GENE	PRODUCT
Replicate 1
1	1130675	snp	T	G	G:10 T:0	CDS	+	1101/3048	367/1015	missense_variant c.1101T>G p.His367Gln	HKW65_05300	fdnG	formate dehydrogenase-N subunit alpha
3	18455	snp	G	A	A:211 G:0	CDS	+	10612/11175	3538/3724	missense_variant c.10612G>A p.Gly3538Ser	HKW65_10415		BapA prefix-like domain-containing protein
Replicate 2
1	1185683	snp	G	T	T:56 G:0	CDS	+	848/1788	283/595	missense_variant c.848G>T p.Arg283Leu	HKW65_05565	treZ	malto-oligosyltrehalose trehalohydrolase
6	103133	snp	C	A	A:73 C:0	CDS	+	17/771	6/256	stop_gained c.17C>A p.Ser6*	HKW65_18855		glycosyltransferase family 2 protein
Phage resistant mutants second experiment with Entelii-02 compenents
Replicate 7_R_1
2	598866	snp	G	A	A:265 G:0	CDS	+	289/924	97/307	missense_variant c.289G>A p.Asp97Asn	HKW65_09145		glycosyltransferase family 2 protein
2	701169	snp	C	T	T:229 C:0	CDS	-	1882/2355	628/784	missense_variant c.1882G>A p.Gly628Ser	HKW65_09670	lon	endopeptidase La
Replicate 7_R_2
none detected
Replicate 7_R_3
6	103196	snp	G	A	A:287 G:0	CDS	+	80/771	27/256	stop_gained c.80G>A p.Trp27*	HKW65_18855		glycosyltransferase family 2 protein

## Sheet: EnC15_R_CPO093
øEnC15_R_CPO093
CHROM	POS	TYPE	REF	ALT	EVIDENCE	FTYPE	STRAND	NT_POS	AA_POS	EFFECT	LOCUS_TAG	GENE	PRODUCT
Replicate 1
6	131439	ins	C	CT	CT:35 C:0
28	908	del	TC	T	T:56 TC:0	CDS	-	750/906	250/301	frameshift_variant c.750delG p.Glu252fs	ECC_CPO093_04393	galU	UTP--glucose-1-phosphate uridylyltransferase
Phage resistant mutants second experiment with Entelii-02 compenents
Replicate 15_R_1
13	34331	snp	C	A	A:172 C:0	CDS	+	827/1464	276/487	missense_variant c.827C>A p.Thr276Lys	ECC_CPO093_03044	phoQ	Sensor protein PhoQ
28	1555	snp	G	T	T:170 G:0	CDS	-	104/906	35/301	missense_variant c.104C>A p.Pro35His	ECC_CPO093_04393	galU	UTP--glucose-1-phosphate uridylyltransferase
Replicate 15_R_2
13	34331	snp	C	A	A:157 C:1	CDS	+	827/1464	276/487	missense_variant c.827C>A p.Thr276Lys	ECC_CPO093_03044	phoQ	Sensor protein PhoQ
15	107236	snp	G	T	T:195 G:0	CDS	+	956/1128	319/375	missense_variant c.956G>T p.Gly319Val	ECC_CPO093_03423	rfaG	Lipopolysaccharide core biosynthesis protein RfaG
Replicate 15_R_3
6	131439	ins	C	CT	CT:87 C:0
13	34331	snp	C	A	A:213 C:0	CDS	+	827/1464	276/487	missense_variant c.827C>A p.Thr276Lys	ECC_CPO093_03044	phoQ	Sensor protein PhoQ
15	107236	snp	G	T	T:233 G:1	CDS	+	956/1128	319/375	missense_variant c.956G>T p.Gly319Val	ECC_CPO093_03423	rfaG	Lipopolysaccharide core biosynthesis protein RfaG

## Sheet: øNando_R_CPO448
øNando_R_CPO448
CHROM	POS	TYPE	REF	ALT	EVIDENCE	FTYPE	STRAND	NT_POS	AA_POS	EFFECT	LOCUS_TAG	GENE	PRODUCT
Replicate 1
11	105831	snp	C	G	G:80 C:0	CDS	+	522/1071	174/356	stop_gained c.522C>G p.Tyr174*	CPO448_02650	rfaQ	Lipopolysaccharide core heptosyltransferase RfaQ
Replicate 2
6	105560	snp	G	A	A:69 G:0	CDS	-	203/981	68/326	missense_variant c.203C>T p.Ala68Val	CPO448_01724	wzzB	Chain length determinant protein
112	330	snp	G	A	A:29 G:0	CDS	+	293/453	98/150	missense_variant c.293G>A p.Arg98Lys	CPO448_05069		hypothetical protein
112	448	snp	G	A	A:32 G:0	CDS	+	411/453	137/150	synonymous_variant c.411G>A p.Leu137Leu	CPO448_05069		hypothetical protein
Phage resistant mutants second experiment with Entelii-02 compenents
Replicate N_R_1
11	106803	snp	C	T	T:102 C:0	CDS	+	427/1128	143/375	stop_gained c.427C>T p.Gln143*	CPO448_02651	rfaG	Lipopolysaccharide core biosynthesis protein RfaG
Replicate N_R_2
11	107731	del	GC	G	G:189 GC:0	CDS	+	226/1101	76/366	frameshift_variant c.226delC p.Leu76fs	CPO448_02652	pglJ	N-acetylgalactosamine-N, N'-diacetylbacillosaminyl-diphospho-undecaprenol 4-alpha-N-acetylgalactosaminyltransferase

## Sheet: øTaquito_R_CPO165
øTaquito_R_CPO165
CHROM	POS	TYPE	REF	ALT	EVIDENCE	FTYPE	STRAND	NT_POS	AA_POS	EFFECT	LOCUS_TAG	GENE	PRODUCT
Replicate 1
4	268865	ins	G	GCCTTAGTA	GCCTTAGTA:51 G:0	CDS	+	94/993	32/330	frameshift_variant&stop_gained c.86_93dupCCTTAGTA p.Glu32fs	CPO165_02542	rpoS	RNA polymerase sigma factor RpoS
6	193633	snp	T	G	G:57 T:0	CDS	-	619/1071	207/356	missense_variant c.619A>C p.Lys207Gln	CPO165_03284	rfaQ	Lipopolysaccharide core heptosyltransferase RfaQ
Replicate 2
4	269488	del	CA	C	C:65 CA:0	CDS	+	709/993	237/330	frameshift_variant c.709delA p.Ile237fs	CPO165_02542	rpoS	RNA polymerase sigma factor RpoS
6	190370	del	CTGA	C	C:78 CTGA:0	CDS	-	572/990	190/329	disruptive_inframe_deletion c.570_572delTCA p.His190del	CPO165_03281		hypothetical protein
Phage resistant mutants second experiment with Entelii-02 compenents
Replicate T_R_1
26	2415	snp	C	T	T:245 C:0	CDS	+	365/543	122/180	missense_variant c.365C>T p.Ser122Leu	CPO165_04593		hypothetical protein
Replicate T_R_2
4	263789	snp	C	G	G:192 C:13	CDS	+	238/312	80/103	missense_variant c.238C>G p.Pro80Ala	CPO165_02535	ftsB	Cell division protein FtsB
Replicate T_R_3
Not detected
