# Supplementary material for: Rational design of a hospital-specific phage cocktail to treat Enterobacter cloacae complex infections
Source: Nat Microbiol. 2025 Sep 24;10(11):2702–19. doi: 10.1038/s41564-025-02130-4 (PMC12578640; doi:10.1038/s41564-025-02130-4)
Supplement: Supplementary file 6 — Data associated with Fig. 1. [file 41564_2025_2130_MOESM6_ESM.xlsx]

## Sheet: Fig 1A. host_range_cocktailV1
Strain	øEnC17	øEnC19	øEnC20	øEnC18	øEnC23	øEnC21	øEnC22	øEnC05	øEnC14	øEnC09	øEnC10	øEnC11	øEnC12	øEnA01	øEnC16	øEnC06	øEnC03	øEnC04	øEnC15	øEnC07	øEnA02	Cocktail-V1
CPO006	0	0	0	0	0	0	0	0	0	0	0	0	0	2	2	0	2	2	2	2	2	2
CPO066	0	0	0	0	0	0	0	0	0	0	0	0	0	2	2	0	2	2	0	2	2	2
CPO268	0	0	0	0	0	0	0	0	0	0	0	0	0	2	2	0	2	2	0	2	2	2
APO56	0	0	0	0	0	0	0	-1	0	-1	-1	0	0	0	2	0	0	0	0	0	0	0
CPO053	2	0	0	0	0	0	0	0	0	0	0	0	0	0	0	0	0	2	0	0	2	2
CPO123	0	0	0	0	0	0	0	2	0	0	0	0	0	2	0	0	0	2	0	0	2	2
CPO287	0	0	0	0	0	0	0	0	0	0	0	0	0	0	0	0	0	0	0	0	0	0
APO23	2	0	0	0	0	0	0	0	-1	0	0	0	0	0	0	0	0	0	0	0	0	0
CPO017	0	0	0	0	0	0	0	0	0	0	0	0	0	2	2	0	2	2	2	2	2	2
CPO312	0	0	0	0	0	0	0	0	0	0	0	0	0	2	2	0	2	2	2	2	0	2
CPO091	0	0	0	0	0	0	0	0	0	0	0	0	0	2	2	0	2	2	2	2	2	2
APO16	0	0	0	0	0	0	0	0	0	0	0	0	0	2	2	0	2	2	2	2	0	2
APO24	0	0	0	0	0	0	0	0	0	0	0	0	0	2	2	0	2	2	2	2	2	2
APO25	0	0	0	0	0	0	0	0	0	0	0	0	0	2	2	0	-1	-1	2	0	2	2
CPO020	0	0	0	0	0	0	0	0	0	0	0	0	0	2	2	0	0	0	0	0	2	2
CPO081	0	0	0	0	0	0	0	0	0	0	0	0	0	0	-1	0	0	0	0	0	0	0
CPO093	2	0	0	0	0	0	0	0	0	0	0	0	0	0	2	0	0	0	-1	0	0	2
CPO239	2	2	2	2	2	2	2	0	0	0	0	0	0	2	0	2	2	2	0	2	2	2
CPO272	0	0	0	0	0	2	2	0	0	0	0	0	0	0	0	0	2	2	0	2	0	2
CPO299	0	0	0	0	0	0	0	2	0	0	0	-1	-1	0	2	0	0	0	2	0	0	2
APO57	2	2	0	0	0	0	0	0	0	0	0	0	0	2	2	-1	2	2	2	-1	2	2
AH17D011	0	0	0	0	0	0	0	0	0	0	0	0	0	2	0	0	2	2	0	2	2	2
AH18J015	0	0	0	0	0	0	0	0	0	0	0	0	0	2	2	0	2	2	2	0	2	2
AH19B061	0	0	0	0	0	0	0	0	0	0	0	2	2	2	0	0	2	2	2	0	2	2
AH19K020	0	2	0	2	2	2	2	0	0	0	0	0	0	2	0	0	0	0	0	0	2	2
AH20F054	0	0	0	0	0	0	0	0	0	0	0	2	2	2	0	2	0	0	0	0	2	2
CPO448	0	2	-1	0	0	0	0	0	0	0	0	0	0	0	0	0	0	0	0	0	0	0
CPO351	0	0	2	0	0	0	0	0	0	0	0	0	0	0	0	0	0	0	0	0	0	0
CPO390	0	2	2	0	0	0	0	0	0	0	0	0	0	0	0	0	0	0	0	0	0	0
CPO391	0	2	2	0	0	0	0	0	0	0	0	0	0	0	0	0	0	0	0	0	0	0
CPO244	0	-1	0	2	0	0	0	0	0	0	0	0	0	0	0	0	0	0	0	0	0	0
CPO353	0	0	0	0	0	0	0	0	0	0	0	0	0	0	2	0	0	0	0	0	0	0
CPO177	0	0	0	0	0	0	0	0	0	0	0	0	0	0	0	0	0	0	0	0	0	0
CPO165	2	0	0	0	0	0	0	0	0	0	0	0	0	0	0	0	0	0	0	0	0	0
CPO166	-1	0	0	0	2	2	2	0	0	0	0	0	0	0	0	0	0	0	0	0	0	0
CPO179	0	0	0	-1	0	0	0	0	0	0	0	0	0	0	0	0	0	0	0	0	0	0
		0=no activity
		–1=host of isolation
		2= lytic activity

## Sheet: Fig 1F,G,H one step growth curv
Phage	time	N	PFU	sd	se	ci
EnA02	0	3	2.09333e+06	70237.7	40551.8	174480
EnA02	10	3	25200	5499.09	3174.9	13660.5
EnA02	15	3	15566.7	3043.57	1757.21	7560.65
EnA02	20	3	4.37333e+06	2.38479e+06	1.37686e+06	5.92415e+06
EnA02	25	3	7.51333e+07	3.43595e+07	1.98375e+07	8.53537e+07
EnA02	30	3	173000000	2.8688e+07	16563011	7.12649e+07
EnA02	40	3	112800000	2.18842e+07	1.26349e+07	5.43635e+07
EnA02	50	3	2726666667	4.50814e+08	2.60278e+08	1119884253
EnA02	60	3	16566666667	5101307022	2945240982	12672349153
EnC07	0	3	2280000	131149	75718.8	325792
EnC07	10	3	26000	7325.98	4229.66	18198.7
EnC07	15	3	43033.3	42727.3	24668.6	106141
EnC07	20	3	1.73667e+06	652099	376490	1.6199e+06
EnC07	25	3	1.54033e+07	1.01303e+07	5.84871e+06	2.5165e+07
EnC07	30	3	65300000	3.61833e+07	2.08904e+07	8.98843e+07
EnC07	40	3	6.03667e+07	2.52114e+07	1.45558e+07	6.26285e+07
EnC07	50	3	835000000	4.16976e+08	2.40741e+08	1035825852
EnC07	60	3	3437000000	2551687089	1473217228	6338742126
CP0093	0	3	699333	522369	301590	1.29764e+06
CP0093	10	3	98593.3	158010	91227.1	392519
CP0093	15	3	688367	1.17058e+06	675832	2.90787e+06
CP0093	20	3	2.20333e+07	8.25974e+06	4.76876e+06	2.05183e+07
CP0093	25	3	1.59933e+08	8.10087e+07	4.67704e+07	2.01237e+08
CP0093	30	3	2.45333e+08	1.53262e+08	8.8486e+07	3.80725e+08
CP0093	40	3	95900000	1.34516e+08	7.76629e+07	3.34156e+08
CP0093	50	3	6333333333	5543485666	3200532942	13770781798
CP0093	60	3	19066666667	18677348134	10783371973	46397104856

## Sheet: Fig 1IEOP
Isolates	Phage	EOP
AH17DO11	EnC07	0.79
AH17DO11	EnC15	0
AH17DO11	EnA02	0.32
AH18JO15	EnC07	0
AH18JO15	EnC15	0.48
AH18JO15	EnA02	0.75
AH19BO61	EnC07	0
AH19BO61	EnC15	0.16
AH19BO61	EnA02	0.22
AH19KO20	EnC07	0
AH19KO20	EnC15	0
AH19KO20	EnA02	0.23
AH20F054	EnC07	0
AH20F054	EnC15	0
AH20F054	EnA02	0.4
AP016	EnC07	1.36
AP016	EnC15	0.33
AP016	EnA02	0
AP024	EnC07	1.23
AP024	EnC15	0.59
AP024	EnA02	0.1
AP025	EnC07	0.94
AP025	EnC15	0.81
AP025	EnA02	0.18
AP057	EnC07	1
AP057	EnC15	0.55
AP057	EnA02	0.83
CPO006	EnC07	0.19
CPO006	EnC15	0.47
CPO006	EnA02	0
CPO017	EnC07	1.1
CPO017	EnC15	0.69
CPO017	EnA02	0.33
CPO020	EnC07	0
CPO020	EnC15	0.95
CPO020	EnA02	0.8
CPO053	EnC07	0
CPO053	EnC15	0.05
CPO053	EnA02	0.34
CPO066	EnC07	0.32
CPO066	EnC15	0.39
CPO066	EnA02	0.21
CPO093	EnC07	0
CPO093	EnC15	1
CPO093	EnA02	0
CPO091	EnC07	1.11
CPO091	EnC15	0.45
CPO091	EnA02	0.23
CPO123	EnC07	0
CPO123	EnC15	0
CPO123	EnA02	0.2
CPO239	EnC07	0.3
CPO239	EnC15	0
CPO239	EnA02	0.09
CPO268	EnC07	0.52
CPO268	EnC15	0.61
CPO268	EnA02	0.1
CPO272	EnC07	0.68
CPO272	EnC15	0
CPO272	EnA02	0
CPO299	EnC07	0
CPO299	EnC15	0.6
CPO299	EnA02	0
CPO312	EnC07	1.3
CPO312	EnC15	0.62
CPO312	EnA02	0

## Sheet: Fig 1J stability of three phage
Phage	Storage_Condition	date	N	PFU_per_mL	sd	se	ci
EnA02	37	2021-03-25	2	20300000000	0	0	0
EnA02	37	2021-04-01	2	21800000000	2.12132e+09	1500000000	1.90593e+10
EnA02	37	2021-05-05	2	5300000000	1.83848e+09	1300000000	1.65181e+10
EnA02	37	2021-08-11	2	13000000	0	0	0
EnA02	37	2021-11-25	2	0	0	0	0
EnA02	37	2022-03-18	2	0	0	0	0
EnA02	4C	2021-03-25	2	20300000000	0	0	0
EnA02	4C	2021-04-01	2	31600000000	4.80833e+09	3400000000	4.32011e+10
EnA02	4C	2021-05-05	2	19950000000	1.3435e+09	950000000	1.20709e+10
EnA02	4C	2021-08-11	2	18750000000	3.53553e+08	2.5e+08	3.17655e+09
EnA02	4C	2021-11-25	2	17500000000	3.53553e+09	2500000000	3.17655e+10
EnA02	4C	2022-03-18	2	15000000000	1.41421e+09	1e+09	1.27062e+10
EnA02	4C	2022-11-24	2	14500000000	2.12132e+09	1500000000	1.90593e+10
EnA02	4C	2024-03-01	3	1.53333e+10	5.03322e+09	2.90593e+09	1.25032e+10
EnA02	RT	2021-03-25	2	20300000000	0	0	0
EnA02	RT	2021-04-01	2	18850000000	1.62635e+09	1.15e+09	1.46121e+10
EnA02	RT	2021-05-05	2	9400000000	7.07107e+08	5e+08	6.3531e+09
EnA02	RT	2021-08-11	2	12450000000	1.3435e+09	950000000	1.20709e+10
EnA02	RT	2021-11-25	2	9550000000	2.75772e+09	1.95e+09	2.47771e+10
EnA02	RT	2022-03-18	2	5450000000	3.60624e+09	2550000000	3.24008e+10
EnA02	RT	2022-11-24	2	2650000000	9.19239e+08	650000000	8.25903e+09
EnA02	RT	2024-03-01	3	1.46667e+09	5.03322e+08	2.90593e+08	1.25032e+09
EnC07	37	2021-03-25	2	50500000000	0	0	0
EnC07	37	2021-04-01	2	22800000000	1.69706e+09	1.2e+09	1.52474e+10
EnC07	37	2021-05-05	2	6850000000	9.19239e+08	650000000	8.25903e+09
EnC07	37	2021-08-11	2	1500000	707107	500000	6.3531e+06
EnC07	37	2021-11-25	2	0	0	0	0
EnC07	37	2022-03-18	2	0	0	0	0
EnC07	4C	2021-03-25	2	50500000000	0	0	0
EnC07	4C	2021-04-01	2	22500000000	1.48492e+10	1.05e+10	1.33415e+11
EnC07	4C	2021-05-05	2	28100000000	1.41421e+08	100000000	1.27062e+09
EnC07	4C	2021-08-11	2	17950000000	5.58614e+09	3950000000	5.01895e+10
EnC07	4C	2021-11-25	2	15500000000	6.36396e+09	4.5e+09	5.71779e+10
EnC07	4C	2022-03-18	2	24650000000	9.40452e+09	6650000000	8.44963e+10
EnC07	4C	2022-11-24	2	12900000000	3.39411e+09	2.4e+09	3.04949e+10
EnC07	4C	2024-03-01	3	1.83333e+10	7.63763e+09	4.40959e+09	1.89729e+10
EnC07	RT	2021-03-25	2	50500000000	0	0	0
EnC07	RT	2021-04-01	2	26850000000	1.20208e+09	850000000	1.08003e+10
EnC07	RT	2021-05-05	2	24400000000	7.9196e+09	5600000000	7.11547e+10
EnC07	RT	2021-08-11	2	15450000000	2.19203e+09	1550000000	1.96946e+10
EnC07	RT	2021-11-25	2	5850000000	3.04056e+09	2150000000	2.73183e+10
EnC07	RT	2022-03-18	2	6800000000	6.22254e+09	4.4e+09	5.59073e+10
EnC07	RT	2022-11-24	2	1750000000	1.76777e+09	1250000000	1.58828e+10
EnC07	RT	2024-03-01	3	2.73333e+07	1.0504e+07	6.06447e+06	2.60933e+07
EnC15	37	2021-03-25	2	34600000000	0	0	0
EnC15	37	2021-04-01	2	29100000000	1.41421e+08	100000000	1.27062e+09
EnC15	37	2021-05-05	2	9700000000	3.81838e+09	2700000000	3.43068e+10
EnC15	37	2021-08-11	2	2500000	2.12132e+06	1500000	1.90593e+07
EnC15	37	2021-11-25	2	0	0	0	0
EnC15	37	2022-03-18	2	0	0	0	0
EnC15	4C	2021-03-25	2	34600000000	0	0	0
EnC15	4C	2021-04-01	2	23000000000	8.48528e+09	6000000000	7.62372e+10
EnC15	4C	2021-05-05	2	24800000000	1.13137e+09	800000000	1.0165e+10
EnC15	4C	2021-08-11	2	26500000000	6.36396e+09	4.5e+09	5.71779e+10
EnC15	4C	2021-11-25	2	12500000000	2.12132e+09	1500000000	1.90593e+10
EnC15	4C	2022-03-18	2	14500000000	4.94975e+09	3500000000	4.44717e+10
EnC15	4C	2022-11-24	2	23000000000	9.89949e+09	7000000000	8.89434e+10
EnC15	4C	2024-03-01	3	15000000000	5000000000	2.88675e+09	1.24207e+10
EnC15	RT	2021-03-25	2	34600000000	0	0	0
EnC15	RT	2021-04-01	2	32400000000	4.6669e+09	3300000000	4.19305e+10
EnC15	RT	2021-05-05	2	13100000000	2.12132e+09	1500000000	1.90593e+10
EnC15	RT	2021-08-11	2	18200000000	7.07107e+08	5e+08	6.3531e+09
EnC15	RT	2021-11-25	2	13950000000	1.3435e+09	950000000	1.20709e+10
EnC15	RT	2022-03-18	2	5250000000	4.31335e+09	3.05e+09	3.87539e+10
EnC15	RT	2022-11-24	2	1650000000	4.94975e+08	350000000	4.44717e+09
EnC15	RT	2024-03-01	3	2.43333e+08	3.05505e+07	1.76383e+07	7.58917e+07
