# Supplementary material for: Rational design of a hospital-specific phage cocktail to treat Enterobacter cloacae complex infections
Source: Nat Microbiol. 2025 Sep 24;10(11):2702–19. doi: 10.1038/s41564-025-02130-4 (PMC12578640; doi:10.1038/s41564-025-02130-4)
Supplement: Supplementary file 7 — Data associated with Fig. 2. [file 41564_2025_2130_MOESM7_ESM.xlsx]

## Sheet: Fig 2E. CPO93_adsorption
Strains	time	Type	N	percent_freePhages	sd	se	ci
CPO093	0	Com	3	0	0	0	0
CPO093	0	RM	3	0	0	0	0
CPO093	0	WT	3	0	0	0	0
CPO093	5	Com	3	-0.316551	0.0197771	0.0114183	0.0491291
CPO093	5	RM	3	-0.144382	0.208224	0.120218	0.517257
CPO093	5	WT	3	-0.642881	0.27973	0.161502	0.694888
CPO093	10	Com	3	-0.580507	0.0792954	0.0457812	0.196981
CPO093	10	RM	3	-0.161433	0.179009	0.103351	0.444683
CPO093	10	WT	3	-0.706898	0.24635	0.14223	0.611967

## Sheet: Fig 2B. EA_wbap_adsorption
Strains	time	Type	N	percent_freePhages	sd	se	ci
E_aerogenes(wbap)	0	Com	3	0	0	0	0
E_aerogenes(wbap)	0	RM	2	0	0	0	0
E_aerogenes(wbap)	0	WT	3	0	0	0	0
E_aerogenes(wbap)	5	Com	3	-0.33688	0.104199	0.0601591	0.258844
E_aerogenes(wbap)	5	RM	2	0.00541542	0.0870185	0.0615314	0.78183
E_aerogenes(wbap)	5	WT	3	-0.954727	0.056716	0.032745	0.14089
E_aerogenes(wbap)	10	Com	3	-0.439949	0.136237	0.0786566	0.338432
E_aerogenes(wbap)	10	RM	2	-0.226716	0.0867603	0.0613488	0.779511
E_aerogenes(wbap)	10	WT	3	-0.995195	0.0360035	0.0207866	0.0894377

## Sheet: Fig 2C. EA_omp_adsorption
Strains	time	Type	N	percent_freePhages	sd	se	ci
E_aerogenes(OMP)	0	Com	3	0	0	0	0
E_aerogenes(OMP)	0	RM	2	0	0	0	0
E_aerogenes(OMP)	0	WT	3	0	0	0	0
E_aerogenes(OMP)	5	Com	3	-0.609902	0.0682683	0.0394147	0.169588
E_aerogenes(OMP)	5	RM	2	-0.257243	0.0424249	0.029999	0.381173
E_aerogenes(OMP)	5	WT	3	-0.954727	0.056716	0.032745	0.14089
E_aerogenes(OMP)	10	Com	3	-1.01868	0.102005	0.0588926	0.253394
E_aerogenes(OMP)	10	RM	2	-0.269455	0.170435	0.120516	1.5313
E_aerogenes(OMP)	10	WT	3	-0.995195	0.0360035	0.0207866	0.0894377

## Sheet: Fig 2D. AP057_adsorption
Strains	time	Type	N	percent_freePhages	sd	se	ci
AP057	0	Com	3	0	0	0	0
AP057	0	RM	2	0	0	0	0
AP057	0	WT	2	0	0	0	0
AP057	5	Com	3	-0.275916	0.0874018	0.0504615	0.217118
AP057	5	RM	2	-0.105212	0.00199105	0.00140789	0.0178889
AP057	5	WT	2	-0.405913	0.0268255	0.0189685	0.241018
AP057	10	Com	3	-0.222925	0.108045	0.0623796	0.268398
AP057	10	RM	2	-0.0183019	0.0402224	0.0284415	0.361384
AP057	10	WT	2	-0.810747	0.0170757	0.0120744	0.153419
