# Supplementary material for: Rational design of a hospital-specific phage cocktail to treat Enterobacter cloacae complex infections
Source: Nat Microbiol. 2025 Sep 24;10(11):2702–19. doi: 10.1038/s41564-025-02130-4 (PMC12578640; doi:10.1038/s41564-025-02130-4)
Supplement: Supplementary file 8 — Data associated with Fig. 3. [file 41564_2025_2130_MOESM8_ESM.xlsx]

## Sheet: Fig 4B EOP_EnA02
Phage	Host	EOPs
Ancestor	AHI9KO20	0.76
Ancestor	AHI9KO20	0.67
Ancestor	AHI9KO20	0.67
Ancestor	AHI9KO20	0.63
Evolved	AHI9KO20	10000
Evolved	AHI9KO20	20000
Evolved	AHI9KO20	26000
Evolved	AHI9KO20	15000

## Sheet: Fig 4C EOP_EnC07
Phage	Host	EOPs
Ancestor	AH17D011	0.761
Ancestor	AH17D011	0.772
Ancestor	AH17D011	0.704
Ancestor	AH17D011	0.744
Ancestor	AH17D011	0.723
Ancestor	AH17D011	0.728
Ancestor	AH17D011	0.784
Ancestor	AH17D011	0.842
Ancestor	AH17D011	0.971
Ancestor	AH17D011	0.56
Evolved	AH17D011	1.202
Evolved	AH17D011	1.05
Evolved	AH17D011	1.375
Evolved	AH17D011	1.303
Evolved	AH17D011	1.284
Evolved	AH17D011	0.823
Evolved	AH17D011	0.586
Evolved	AH17D011	0.771

## Sheet: Fig 4D EOP_EnC15
Phage	Host	EOPs
Ancestor	CPO390	0
Ancestor	CPO390	0
Ancestor	CPO390	0
Ancestor	CPO390	0
Ancestor	CPO390	0
Ancestor	CPO390	0
Evolved	CPO390	0.13
Evolved	CPO390	0.48
Evolved	CPO390	0.26
Evolved	CPO390	0.875
Evolved	CPO390	0.425

## Sheet: Fig 3E phage_score_all_sum
isolates	phage	condition	varients	phage_score
AH17D011	EnC07	An_EnC07	Ancestor	0.719156
AH18J015	EnC07	An_EnC07	Ancestor	0.0352471
AH19B061	EnC07	An_EnC07	Ancestor	0.05233
AH19K020	EnC07	An_EnC07	Ancestor	0.0491278
AH20F054	EnC07	An_EnC07	Ancestor	0.0484417
APO16	EnC07	An_EnC07	Ancestor	0.860148
APO23	EnC07	An_EnC07	Ancestor	0.0415631
APO24	EnC07	An_EnC07	Ancestor	0.911778
APO25	EnC07	An_EnC07	Ancestor	0.905259
APO56	EnC07	An_EnC07	Ancestor	0.0215633
APO57	EnC07	An_EnC07	Ancestor	0.779963
CPO006	EnC07	An_EnC07	Ancestor	0.235556
CPO017	EnC07	An_EnC07	Ancestor	0.754836
CPO020	EnC07	An_EnC07	Ancestor	-0.00541126
CPO053	EnC07	An_EnC07	Ancestor	0.0137184
CPO066	EnC07	An_EnC07	Ancestor	-0.227944
CPO081	EnC07	An_EnC07	Ancestor	0.030913
CPO091	EnC07	An_EnC07	Ancestor	0.74217
CPO093	EnC07	An_EnC07	Ancestor	0.0232044
CPO123	EnC07	An_EnC07	Ancestor	0.00324558
CPO165	EnC07	An_EnC07	Ancestor	0.00780973
CPO166	EnC07	An_EnC07	Ancestor	0.00140944
CPO177	EnC07	An_EnC07	Ancestor	0.00555776
CPO179	EnC07	An_EnC07	Ancestor	-0.339558
CPO239	EnC07	An_EnC07	Ancestor	-0.179267
CPO244	EnC07	An_EnC07	Ancestor	0.00509832
CPO268	EnC07	An_EnC07	Ancestor	-0.320507
CPO272	EnC07	An_EnC07	Ancestor	0.485492
CPO287	EnC07	An_EnC07	Ancestor	-0.0062615
CPO299	EnC07	An_EnC07	Ancestor	0.00511322
CPO312	EnC07	An_EnC07	Ancestor	0.484282
CPO351	EnC07	An_EnC07	Ancestor	0.0233333
CPO353	EnC07	An_EnC07	Ancestor	0.0267399
CPO390	EnC07	An_EnC07	Ancestor	0.00186289
CPO391	EnC07	An_EnC07	Ancestor	0.00939986
CPO448	EnC07	An_EnC07	Ancestor	0.0135478
AH17D011	EnC15	An_EnC15	Ancestor	0.00065189
AH18J015	EnC15	An_EnC15	Ancestor	0.637142
AH19B061	EnC15	An_EnC15	Ancestor	0.183964
AH19K020	EnC15	An_EnC15	Ancestor	-0.008
AH20F054	EnC15	An_EnC15	Ancestor	0.0273205
APO16	EnC15	An_EnC15	Ancestor	0.41391
APO23	EnC15	An_EnC15	Ancestor	-0.0230263
APO24	EnC15	An_EnC15	Ancestor	-0.0623368
APO25	EnC15	An_EnC15	Ancestor	0.650616
APO56	EnC15	An_EnC15	Ancestor	0.034006
APO57	EnC15	An_EnC15	Ancestor	0.726227
CPO006	EnC15	An_EnC15	Ancestor	0.621593
CPO017	EnC15	An_EnC15	Ancestor	0.00065189
CPO020	EnC15	An_EnC15	Ancestor	0.637142
CPO053	EnC15	An_EnC15	Ancestor	0.183964
CPO066	EnC15	An_EnC15	Ancestor	-0.008
CPO081	EnC15	An_EnC15	Ancestor	0.0273205
CPO091	EnC15	An_EnC15	Ancestor	0.41391
CPO093	EnC15	An_EnC15	Ancestor	-0.0230263
CPO123	EnC15	An_EnC15	Ancestor	-0.0623368
CPO165	EnC15	An_EnC15	Ancestor	0.650616
CPO166	EnC15	An_EnC15	Ancestor	0.034006
CPO177	EnC15	An_EnC15	Ancestor	0.726227
CPO179	EnC15	An_EnC15	Ancestor	0.621593
CPO239	EnC15	An_EnC15	Ancestor	0.115331
CPO244	EnC15	An_EnC15	Ancestor	0.00462784
CPO268	EnC15	An_EnC15	Ancestor	0.572989
CPO272	EnC15	An_EnC15	Ancestor	0.0546672
CPO287	EnC15	An_EnC15	Ancestor	0.025762
CPO299	EnC15	An_EnC15	Ancestor	0.583394
CPO312	EnC15	An_EnC15	Ancestor	0.536525
CPO351	EnC15	An_EnC15	Ancestor	0.0654695
CPO353	EnC15	An_EnC15	Ancestor	0.298984
CPO390	EnC15	An_EnC15	Ancestor	0.020611
CPO391	EnC15	An_EnC15	Ancestor	0.0214078
CPO448	EnC15	An_EnC15	Ancestor	0.00959764
AH17D011	EnA02	An_EnA02	Ancestor	0.841545
AH17D011	EnA02	An_EnA02	Ancestor	0.84804
AH18J015	EnA02	An_EnA02	Ancestor	0.870756
AH18J015	EnA02	An_EnA02	Ancestor	0.832852
AH19B061	EnA02	An_EnA02	Ancestor	0.232586
AH19B061	EnA02	An_EnA02	Ancestor	0.231385
AH19K020	EnA02	An_EnA02	Ancestor	0.314233
AH19K020	EnA02	An_EnA02	Ancestor	0.198891
AH20F054	EnA02	An_EnA02	Ancestor	0.488091
AH20F054	EnA02	An_EnA02	Ancestor	0.611946
APO16	EnA02	An_EnA02	Ancestor	0.100858
APO16	EnA02	An_EnA02	Ancestor	0.114449
APO23	EnA02	An_EnA02	Ancestor	-0.0117312
APO23	EnA02	An_EnA02	Ancestor	-0.0092428
APO24	EnA02	An_EnA02	Ancestor	0.460474
APO24	EnA02	An_EnA02	Ancestor	0.359927
APO25	EnA02	An_EnA02	Ancestor	0.139624
APO25	EnA02	An_EnA02	Ancestor	0.114206
APO56	EnA02	An_EnA02	Ancestor	0.00754268
APO56	EnA02	An_EnA02	Ancestor	0.023819
APO57	EnA02	An_EnA02	Ancestor	0.9153
APO57	EnA02	An_EnA02	Ancestor	0.916728
CPO006	EnA02	An_EnA02	Ancestor	0.908272
CPO006	EnA02	An_EnA02	Ancestor	0.529542
CPO017	EnA02	An_EnA02	Ancestor	0.273091
CPO017	EnA02	An_EnA02	Ancestor	0.266182
CPO020	EnA02	An_EnA02	Ancestor	0.804993
CPO020	EnA02	An_EnA02	Ancestor	0.791715
CPO053	EnA02	An_EnA02	Ancestor	0.391965
CPO053	EnA02	An_EnA02	Ancestor	0.395585
CPO066	EnA02	An_EnA02	Ancestor	0.56118
CPO066	EnA02	An_EnA02	Ancestor	0.303714
CPO081	EnA02	An_EnA02	Ancestor	0.00629164
CPO081	EnA02	An_EnA02	Ancestor	0.0144338
CPO091	EnA02	An_EnA02	Ancestor	0.260498
CPO091	EnA02	An_EnA02	Ancestor	0.276868
CPO093	EnA02	An_EnA02	Ancestor	0.0975786
CPO093	EnA02	An_EnA02	Ancestor	0.117817
CPO123	EnA02	An_EnA02	Ancestor	0.328878
CPO123	EnA02	An_EnA02	Ancestor	0.319733
CPO165	EnA02	An_EnA02	Ancestor	0.282394
CPO165	EnA02	An_EnA02	Ancestor	0.29331
CPO166	EnA02	An_EnA02	Ancestor	-0.0129366
CPO166	EnA02	An_EnA02	Ancestor	-0.00129366
CPO177	EnA02	An_EnA02	Ancestor	0.328878
CPO177	EnA02	An_EnA02	Ancestor	0.319733
CPO179	EnA02	An_EnA02	Ancestor	0.0110281
CPO179	EnA02	An_EnA02	Ancestor	0.036286
CPO239	EnA02	An_EnA02	Ancestor	0.66316
CPO239	EnA02	An_EnA02	Ancestor	0.65903
CPO244	EnA02	An_EnA02	Ancestor	-0.0729126
CPO244	EnA02	An_EnA02	Ancestor	-0.0223442
CPO268	EnA02	An_EnA02	Ancestor	0.57322
CPO268	EnA02	An_EnA02	Ancestor	0.549613
CPO272	EnA02	An_EnA02	Ancestor	-0.0321375
CPO272	EnA02	An_EnA02	Ancestor	-0.0186846
CPO287	EnA02	An_EnA02	Ancestor	0.5
CPO287	EnA02	An_EnA02	Ancestor	0.477011
CPO299	EnA02	An_EnA02	Ancestor	0.0934372
CPO299	EnA02	An_EnA02	Ancestor	0.112718
CPO312	EnA02	An_EnA02	Ancestor	0.139281
CPO312	EnA02	An_EnA02	Ancestor	0.123766
CPO351	EnA02	An_EnA02	Ancestor	-0.00223464
CPO351	EnA02	An_EnA02	Ancestor	0.00484171
CPO353	EnA02	An_EnA02	Ancestor	0.198314
CPO353	EnA02	An_EnA02	Ancestor	0.206012
CPO390	EnA02	An_EnA02	Ancestor	-0.00885282
CPO390	EnA02	An_EnA02	Ancestor	-0.00184434
CPO391	EnA02	An_EnA02	Ancestor	-0.0084621
CPO391	EnA02	An_EnA02	Ancestor	-0.00367918
CPO448	EnA02	An_EnA02	Ancestor	0.00829563
CPO448	EnA02	An_EnA02	Ancestor	0.0222474
AH17D011	EnA02	Ev_A47	Evovlved	0.868169
AH17D011	EnA02	Ev_A47	Evovlved	0.875366
AH18J015	EnA02	Ev_A47	Evovlved	0.929168
AH18J015	EnA02	Ev_A47	Evovlved	0.928029
AH19B061	EnA02	Ev_A47	Evovlved	0.30024
AH19B061	EnA02	Ev_A47	Evovlved	0.288631
AH19K020	EnA02	Ev_A47	Evovlved	0.0621072
AH19K020	EnA02	Ev_A47	Evovlved	0.0920518
AH20F054	EnA02	Ev_A47	Evovlved	0.335288
AH20F054	EnA02	Ev_A47	Evovlved	0.331623
APO16	EnA02	Ev_A47	Evovlved	0.350858
APO16	EnA02	Ev_A47	Evovlved	0.336552
APO23	EnA02	Ev_A47	Evovlved	0.0380377
APO23	EnA02	Ev_A47	Evovlved	0.0568788
APO24	EnA02	Ev_A47	Evovlved	0.0502732
APO24	EnA02	Ev_A47	Evovlved	0.0845173
APO25	EnA02	Ev_A47	Evovlved	0.409471
APO25	EnA02	Ev_A47	Evovlved	0.345752
APO56	EnA02	Ev_A47	Evovlved	0.0103216
APO56	EnA02	Ev_A47	Evovlved	-0.0166733
APO57	EnA02	Ev_A47	Evovlved	0.920681
APO57	EnA02	Ev_A47	Evovlved	0.861054
CPO006	EnA02	Ev_A47	Evovlved	0.643612
CPO006	EnA02	Ev_A47	Evovlved	0.929357
CPO017	EnA02	Ev_A47	Evovlved	0.359273
CPO017	EnA02	Ev_A47	Evovlved	0.353455
CPO020	EnA02	Ev_A47	Evovlved	0.873227
CPO020	EnA02	Ev_A47	Evovlved	0.907272
CPO053	EnA02	Ev_A47	Evovlved	0.225118
CPO053	EnA02	Ev_A47	Evovlved	0.450235
CPO066	EnA02	Ev_A47	Evovlved	0.596504
CPO066	EnA02	Ev_A47	Evovlved	0.593955
CPO081	EnA02	Ev_A47	Evovlved	-0.0103627
CPO081	EnA02	Ev_A47	Evovlved	-0.00407106
CPO091	EnA02	Ev_A47	Evovlved	0.35089
CPO091	EnA02	Ev_A47	Evovlved	0.395374
CPO093	EnA02	Ev_A47	Evovlved	0.157933
CPO093	EnA02	Ev_A47	Evovlved	0.213589
CPO123	EnA02	Ev_A47	Evovlved	0.0622582
CPO123	EnA02	Ev_A47	Evovlved	0.108336
CPO165	EnA02	Ev_A47	Evovlved	0.0971831
CPO165	EnA02	Ev_A47	Evovlved	0.0940141
CPO166	EnA02	Ev_A47	Evovlved	0.0250108
CPO166	EnA02	Ev_A47	Evovlved	0.0409659
CPO177	EnA02	Ev_A47	Evovlved	0.0622582
CPO177	EnA02	Ev_A47	Evovlved	0.108336
CPO179	EnA02	Ev_A47	Evovlved	0.0309498
CPO179	EnA02	Ev_A47	Evovlved	0.0160085
CPO239	EnA02	Ev_A47	Evovlved	0.0730067
CPO239	EnA02	Ev_A47	Evovlved	0.0864553
CPO244	EnA02	Ev_A47	Evovlved	-0.0305762
CPO244	EnA02	Ev_A47	Evovlved	-0.0317523
CPO268	EnA02	Ev_A47	Evovlved	0.672925
CPO268	EnA02	Ev_A47	Evovlved	0.58945
CPO272	EnA02	Ev_A47	Evovlved	-0.00859492
CPO272	EnA02	Ev_A47	Evovlved	-0.0261584
CPO287	EnA02	Ev_A47	Evovlved	0.360273
CPO287	EnA02	Ev_A47	Evovlved	0.326868
CPO299	EnA02	Ev_A47	Evovlved	0.290323
CPO299	EnA02	Ev_A47	Evovlved	0.312199
CPO312	EnA02	Ev_A47	Evovlved	0.322285
CPO312	EnA02	Ev_A47	Evovlved	0.440409
CPO351	EnA02	Ev_A47	Evovlved	-0.00148976
CPO351	EnA02	Ev_A47	Evovlved	0.0197393
CPO353	EnA02	Ev_A47	Evovlved	0.217375
CPO353	EnA02	Ev_A47	Evovlved	0.221041
CPO390	EnA02	Ev_A47	Evovlved	-0.00885282
CPO390	EnA02	Ev_A47	Evovlved	-0.00848395
CPO391	EnA02	Ev_A47	Evovlved	-0.00404709
CPO391	EnA02	Ev_A47	Evovlved	0.00883002
CPO448	EnA02	Ev_A47	Evovlved	0.00339367
CPO448	EnA02	Ev_A47	Evovlved	-0.0071644
AH17D011	EnC07	Ev_B	Evovlved	0.831634
AH17D011	EnC07	Ev_B	Evovlved	0.726069
AH18J015	EnC07	Ev_B	Evovlved	0.352471
AH18J015	EnC07	Ev_B	Evovlved	0.350291
AH19B061	EnC07	Ev_B	Evovlved	0.078686
AH19B061	EnC07	Ev_B	Evovlved	0.0851795
AH19K020	EnC07	Ev_B	Evovlved	0.0302599
AH19K020	EnC07	Ev_B	Evovlved	0.0359559
AH20F054	EnC07	Ev_B	Evovlved	0.0396341
AH20F054	EnC07	Ev_B	Evovlved	0.0359079
APO16	EnC07	Ev_B	Evovlved	0.90737
APO16	EnC07	Ev_B	Evovlved	0.911667
APO23	EnC07	Ev_B	Evovlved	0.0397869
APO23	EnC07	Ev_B	Evovlved	0.0241563
APO24	EnC07	Ev_B	Evovlved	0.928963
APO24	EnC07	Ev_B	Evovlved	0.929889
APO25	EnC07	Ev_B	Evovlved	0.925407
APO25	EnC07	Ev_B	Evovlved	0.922926
APO56	EnC07	Ev_B	Evovlved	0.0019253
APO56	EnC07	Ev_B	Evovlved	0.00924143
APO57	EnC07	Ev_B	Evovlved	0.886852
APO57	EnC07	Ev_B	Evovlved	0.888111
CPO006	EnC07	Ev_B	Evovlved	0.779889
CPO006	EnC07	Ev_B	Evovlved	0.712889
CPO017	EnC07	Ev_B	Evovlved	0.907029
CPO017	EnC07	Ev_B	Evovlved	0.892797
CPO020	EnC07	Ev_B	Evovlved	0.278139
CPO020	EnC07	Ev_B	Evovlved	0.302309
CPO053	EnC07	Ev_B	Evovlved	0.00577617
CPO053	EnC07	Ev_B	Evovlved	0.0137184
CPO066	EnC07	Ev_B	Evovlved	0.334975
CPO066	EnC07	Ev_B	Evovlved	0.331841
CPO081	EnC07	Ev_B	Evovlved	0.0215672
CPO081	EnC07	Ev_B	Evovlved	0.038821
CPO091	EnC07	Ev_B	Evovlved	0.912266
CPO091	EnC07	Ev_B	Evovlved	0.91163
CPO093	EnC07	Ev_B	Evovlved	0.0368324
CPO093	EnC07	Ev_B	Evovlved	0.0313076
CPO123	EnC07	Ev_B	Evovlved	-0.0241616
CPO123	EnC07	Ev_B	Evovlved	-0.00396682
CPO165	EnC07	Ev_B	Evovlved	-0.00177494
CPO165	EnC07	Ev_B	Evovlved	0.00887469
CPO166	EnC07	Ev_B	Evovlved	-0.0186751
CPO166	EnC07	Ev_B	Evovlved	-0.0116279
CPO177	EnC07	Ev_B	Evovlved	-0.0146884
CPO177	EnC07	Ev_B	Evovlved	-0.0142914
CPO179	EnC07	Ev_B	Evovlved	0.337101
CPO179	EnC07	Ev_B	Evovlved	0.328256
CPO239	EnC07	Ev_B	Evovlved	0.212486
CPO239	EnC07	Ev_B	Evovlved	0.267468
CPO244	EnC07	Ev_B	Evovlved	-0.0061908
CPO244	EnC07	Ev_B	Evovlved	0.00837582
CPO268	EnC07	Ev_B	Evovlved	0.436434
CPO268	EnC07	Ev_B	Evovlved	0.405261
CPO272	EnC07	Ev_B	Evovlved	0.711748
CPO272	EnC07	Ev_B	Evovlved	0.826787
CPO287	EnC07	Ev_B	Evovlved	-0.0184162
CPO287	EnC07	Ev_B	Evovlved	-0.013628
CPO299	EnC07	Ev_B	Evovlved	0.0113221
CPO299	EnC07	Ev_B	Evovlved	0.0482104
CPO312	EnC07	Ev_B	Evovlved	0.64918
CPO312	EnC07	Ev_B	Evovlved	0.771553
CPO351	EnC07	Ev_B	Evovlved	-0.0014815
CPO351	EnC07	Ev_B	Evovlved	0.00518519
CPO353	EnC07	Ev_B	Evovlved	0.203663
CPO353	EnC07	Ev_B	Evovlved	0.21685
CPO390	EnC07	Ev_B	Evovlved	-0.0137854
CPO390	EnC07	Ev_B	Evovlved	-0.0040984
CPO391	EnC07	Ev_B	Evovlved	0.00253073
CPO391	EnC07	Ev_B	Evovlved	-0.0086768
CPO448	EnC07	Ev_B	Evovlved	0.027519
CPO448	EnC07	Ev_B	Evovlved	0.0414903
AH17D011	EnC15	ev_H	Evovlved	0.0123859
AH17D011	EnC15	ev_H	Evovlved	-0.0325945
AH18J015	EnC15	ev_H	Evovlved	0.722404
AH18J015	EnC15	ev_H	Evovlved	0.713956
AH19B061	EnC15	ev_H	Evovlved	0.0562008
AH19B061	EnC15	ev_H	Evovlved	0.0505807
AH19K020	EnC15	ev_H	Evovlved	-0.000363636
AH19K020	EnC15	ev_H	Evovlved	-0.0134545
AH20F054	EnC15	ev_H	Evovlved	0.239229
AH20F054	EnC15	ev_H	Evovlved	0.236778
APO16	EnC15	ev_H	Evovlved	0.507032
APO16	EnC15	ev_H	Evovlved	0.51221
APO23	EnC15	ev_H	Evovlved	-0.0244883
APO23	EnC15	ev_H	Evovlved	-0.0361842
APO24	EnC15	ev_H	Evovlved	0.195753
APO24	EnC15	ev_H	Evovlved	0.192915
APO25	EnC15	ev_H	Evovlved	0.722668
APO25	EnC15	ev_H	Evovlved	0.737064
APO56	EnC15	ev_H	Evovlved	0.00896861
APO56	EnC15	ev_H	Evovlved	0.0093423
APO57	EnC15	ev_H	Evovlved	0.749946
APO57	EnC15	ev_H	Evovlved	0.76503
CPO006	EnC15	ev_H	Evovlved	0.595752
CPO006	EnC15	ev_H	Evovlved	0.707681
CPO017	EnC15	ev_H	Evovlved	0.0123859
CPO017	EnC15	ev_H	Evovlved	-0.0325945
CPO020	EnC15	ev_H	Evovlved	0.722404
CPO020	EnC15	ev_H	Evovlved	0.713956
CPO053	EnC15	ev_H	Evovlved	0.0562008
CPO053	EnC15	ev_H	Evovlved	0.0505807
CPO066	EnC15	ev_H	Evovlved	-0.0003636
CPO066	EnC15	ev_H	Evovlved	-0.0134545
CPO081	EnC15	ev_H	Evovlved	0.239229
CPO081	EnC15	ev_H	Evovlved	0.236778
CPO091	EnC15	ev_H	Evovlved	0.507032
CPO091	EnC15	ev_H	Evovlved	0.51221
CPO093	EnC15	ev_H	Evovlved	-0.0244883
CPO093	EnC15	ev_H	Evovlved	-0.0361842
CPO123	EnC15	ev_H	Evovlved	0.195753
CPO123	EnC15	ev_H	Evovlved	0.192915
CPO165	EnC15	ev_H	Evovlved	0.722668
CPO165	EnC15	ev_H	Evovlved	0.737064
CPO166	EnC15	ev_H	Evovlved	0.00896861
CPO166	EnC15	ev_H	Evovlved	0.0093423
CPO177	EnC15	ev_H	Evovlved	0.749946
CPO177	EnC15	ev_H	Evovlved	0.76503
CPO179	EnC15	ev_H	Evovlved	0.595752
CPO179	EnC15	ev_H	Evovlved	0.707681
CPO239	EnC15	ev_H	Evovlved	0.272855
CPO239	EnC15	ev_H	Evovlved	0.254102
CPO244	EnC15	ev_H	Evovlved	0.0208253
CPO244	EnC15	ev_H	Evovlved	-0.0119553
CPO268	EnC15	ev_H	Evovlved	0.635238
CPO268	EnC15	ev_H	Evovlved	0.460866
CPO272	EnC15	ev_H	Evovlved	-0.00557828
CPO272	EnC15	ev_H	Evovlved	-0.0171067
CPO287	EnC15	ev_H	Evovlved	0.000362845
CPO287	EnC15	ev_H	Evovlved	-0.00834543
CPO299	EnC15	ev_H	Evovlved	0.685918
CPO299	EnC15	ev_H	Evovlved	0.683029
CPO312	EnC15	ev_H	Evovlved	0.804965
CPO312	EnC15	ev_H	Evovlved	0.583333
CPO351	EnC15	ev_H	Evovlved	0.687131
CPO351	EnC15	ev_H	Evovlved	0.701272
CPO353	EnC15	ev_H	Evovlved	0.320029
CPO353	EnC15	ev_H	Evovlved	0.347242
CPO390	EnC15	ev_H	Evovlved	0.734487
CPO390	EnC15	ev_H	Evovlved	0.75403
CPO391	EnC15	ev_H	Evovlved	0.785776
CPO391	EnC15	ev_H	Evovlved	0.803229
CPO448	EnC15	ev_H	Evovlved	0.766814
CPO448	EnC15	ev_H	Evovlved	0.733444

## Sheet: Fig 3F 3G 3H Evolved_phage_OneS
Phage	Type	time	N	PFU	sd	se	ci
√∏EnA02	Ancestor	0	3	100	0	0	0
√∏EnA02	Ancestor	5	3	8.56219	7.55502	4.36189	18.7677
√∏EnA02	Ancestor	10	3	26.0399	37.5016	21.6516	93.1591
√∏EnA02	Ancestor	15	3	20.0132	27.4718	15.8609	68.2438
√∏EnA02	Ancestor	20	3	14.1468	7.18255	4.14685	17.8424
√∏EnA02	Ancestor	25	3	76.1475	66.7976	38.5656	165.934
√∏EnA02	Ancestor	30	3	657.831	875.309	505.36	2174.39
√∏EnA02	Ancestor	40	3	1661.64	409.149	236.222	1016.38
√∏EnA02	Evolved	0	3	100	0	0	0
√∏EnA02	Evolved	5	3	18.0474	6.19999	3.57956	15.4016
√∏EnA02	Evolved	10	3	20.3351	12.0626	6.96433	29.9651
√∏EnA02	Evolved	15	3	14.1218	5.59752	3.23173	13.905
√∏EnA02	Evolved	20	3	137.775	37.837	21.8452	93.9923
√∏EnA02	Evolved	25	3	938.208	957.063	552.561	2377.48
√∏EnA02	Evolved	30	3	2325.51	1832.46	1057.97	4552.07
√∏EnA02	Evolved	40	3	3611.51	1514.75	874.54	3762.84
√∏EnC07	Ancestor	0	3	100	0	0	0
√∏EnC07	Ancestor	5	3	9.09688	4.00658	2.3132	9.9529
√∏EnC07	Ancestor	10	3	7.76421	1.1137	0.642994	2.76658
√∏EnC07	Ancestor	15	3	5.72975	0.521244	0.30094	1.29484
√∏EnC07	Ancestor	20	3	81.7763	41.022	23.6841	101.904
√∏EnC07	Ancestor	25	3	806.814	299.567	172.955	744.165
√∏EnC07	Ancestor	30	3	1316.42	577.844	333.618	1435.44
√∏EnC07	Ancestor	40	3	1312.8	448.9	259.173	1115.13
√∏EnC07	Evolved	0	3	100	0	0	0
√∏EnC07	Evolved	5	3	0.207928	0.063361	0.0365815	0.157397
√∏EnC07	Evolved	10	3	0.0827394	0.0687162	0.0396733	0.1707
√∏EnC07	Evolved	15	3	0.0873369	0.0151493	0.00874646	0.037633
√∏EnC07	Evolved	20	3	40.7057	25.1296	14.5086	62.4254
√∏EnC07	Evolved	25	3	457.502	113.306	65.4171	281.467
√∏EnC07	Evolved	30	3	833.363	463.036	267.334	1150.25
√∏EnC07	Evolved	40	3	1149.24	482.777	278.732	1199.29
√∏EnC15	Ancestor	0	3	0	0	0	0
√∏EnC15	Ancestor	5	3	0	0	0	0
√∏EnC15	Ancestor	10	3	0	0	0	0
√∏EnC15	Ancestor	15	3	0	0	0	0
√∏EnC15	Ancestor	20	3	0	0	0	0
√∏EnC15	Ancestor	25	3	0	0	0	0
√∏EnC15	Ancestor	30	3	0	0	0	0
√∏EnC15	Ancestor	40	3	0	0	0	0
√∏EnC15	Evolved	0	3	100	0	0	0
√∏EnC15	Evolved	5	3	18.6172	15.7547	9.096	39.1369
√∏EnC15	Evolved	10	3	17.2552	10.0187	5.78428	24.8877
√∏EnC15	Evolved	15	3	19.4597	9.55942	5.51913	23.7469
√∏EnC15	Evolved	20	3	274.615	146.954	84.844	365.054
√∏EnC15	Evolved	25	3	976.618	1187.14	685.396	2949.02
√∏EnC15	Evolved	30	3	1643.32	1284.99	741.891	3192.1
√∏EnC15	Evolved	40	3	15271.4	24307.3	14033.8	60382.7
