# Supplementary material for: Rational design of a hospital-specific phage cocktail to treat Enterobacter cloacae complex infections
Source: Nat Microbiol. 2025 Sep 24;10(11):2702–19. doi: 10.1038/s41564-025-02130-4 (PMC12578640; doi:10.1038/s41564-025-02130-4)
Supplement: Supplementary file 9 — Data associated with Fig. 4. [file 41564_2025_2130_MOESM9_ESM.xlsx]

## Sheet: Fig 4A host_range_nandovsCockta
strains	Nando	Taquito	Cocktail.V1
AH17D011	2	2	2
AH18J015	2	0	2
AH19B061	2	0	2
AH19K020	0	0	2
AH20F054	2	2	2
APO16	0	0	2
APO23	0	2	0
APO24	2	0	2
APO25	2	0	2
APO56	2	2	0
APO57	2	2	2
CPO006	2	2	2
CPO017	2	2	2
CPO020	2	0	2
CPO053	0	2	2
CPO066	2	2	2
CPO081	0	0	0
CPO091	2	0	2
CPO093	2	0	2
CPO123	0	2	2
CPO165	0	-1	2
CPO166	0	2	2
CPO177	0	2	0
CPO179	0	0	0
CPO239	0	0	2
CPO244	2	2	0
CPO268	2	2	2
CPO272	0	0	2
CPO287	0	0	0
CPO299	0	0	2
CPO312	2	2	2
CPO351	2	2	2
CPO353	0	2	2
CPO390	2	2	0
CPO391	2	2	0
CPO448	-1	2	0
2= complete lysis
0= no lysis
–1 = host of isolation

## Sheet: Fig 4F OneStep nando_sum
Phage	time	N	PFU	sd	se	ci
√∏Nando	0	3	14000000	5.2915e+06	3.05505e+06	1.31448e+07
√∏Nando	5	3	1.13333e+06	57735	33333.3	143422
√∏Nando	10	3	1.16667e+06	288675	166667	717109
√∏Nando	15	3	3.53333e+07	1.45029e+07	8.37324e+06	3.60271e+07
√∏Nando	20	3	201000000	1.91789e+08	1.10729e+08	4.7643e+08
√∏Nando	25	3	4.36667e+08	8.5049e+07	4.91031e+07	2.11273e+08
√∏Nando	30	3	1.23333e+09	1.52753e+08	8.81917e+07	3.79458e+08
√∏Nando	40	3	1.71333e+09	1.11648e+09	6.44602e+08	2.7735e+09

## Sheet: Fig 4G OneStep_taq_sum
Phage	time	N	PFU	sd	se	ci
PFU/ml	0	3	2.33333e+07	7.63763e+06	4.40959e+06	1.89729e+07
PFU/ml	5	3	1200000	435890	251661	1.08281e+06
PFU/ml	10	3	1.63333e+06	602771	348010	1.49737e+06
PFU/ml	15	3	9.66667e+06	3.21455e+06	1.85592e+06	7.98539e+06
PFU/ml	20	3	77000000	1.06579e+08	6.15332e+07	2.64756e+08
PFU/ml	25	3	150000000	1.37477e+08	7.93725e+07	3.41512e+08
PFU/ml	30	3	300000000	100000000	5.7735e+07	2.48414e+08
PFU/ml	40	3	580000000	4.95177e+08	2.8589e+08	1.23009e+09

## Sheet: Fig 4H nando_taquito_ Stability
Phage	Storage_Condition	days	N	PFU_per_mL	sd	se	ci
¬øNando	4C	2022-12-01	2	17500000000	3.53553e+09	2500000000	3.17655e+10
¬øNando	4C	2022-12-31	2	12000000000	1.41421e+09	1e+09	1.27062e+10
¬øNando	4C	2023-03-01	2	12000000000	1.41421e+09	1e+09	1.27062e+10
¬øNando	4C	2023-05-30	2	12250000000	3.53553e+08	2.5e+08	3.17655e+09
¬øNando	4C	2023-11-26	2	6000000000	1.41421e+09	1e+09	1.27062e+10
¬øNando	4C	2024-05-24	3	4.93333e+09	9.29157e+08	5.36449e+08	2.30815e+09
¬øNando	RT	2022-12-01	2	17500000000	3.53553e+09	2500000000	3.17655e+10
¬øNando	RT	2022-12-31	2	9500000000	7.07107e+08	5e+08	6.3531e+09
¬øNando	RT	2023-03-01	2	6500000000	7.07107e+08	5e+08	6.3531e+09
¬øNando	RT	2023-05-30	2	3000000000	1.41421e+09	1e+09	1.27062e+10
¬øNando	RT	2023-11-26	2	95000000	7.07107e+06	5e+06	6.3531e+07
¬øNando	RT	2024-05-24	3	240000000	3.4641e+07	20000000	8.60531e+07
¬øTaquito	4C	2022-12-01	2	6750000000	3.53553e+08	2.5e+08	3.17655e+09
¬øTaquito	4C	2022-12-31	2	5500000000	7.07107e+08	5e+08	6.3531e+09
¬øTaquito	4C	2023-03-01	2	3500000000	2.12132e+09	1500000000	1.90593e+10
¬øTaquito	4C	2023-05-30	2	4500000000	7.07107e+08	5e+08	6.3531e+09
¬øTaquito	4C	2023-11-26	2	1200000000	2.82843e+08	200000000	2.54124e+09
¬øTaquito	4C	2024-05-24	3	2600000000	1.91572e+09	1.10604e+09	4.75892e+09
¬øTaquito	RT	2022-12-01	2	7000000000	0	0	0
¬øTaquito	RT	2022-12-31	2	2500000000	7.07107e+08	5e+08	6.3531e+09
¬øTaquito	RT	2023-03-01	2	1400000000	5.65685e+08	400000000	5.08248e+09
¬øTaquito	RT	2023-05-30	2	1500000000	7.07107e+08	5e+08	6.3531e+09
¬øTaquito	RT	2023-11-26	2	30000000	2.82843e+07	2e+07	2.54124e+08
¬øTaquito	RT	2024-05-24	3	3.96667e+08	1.0116e+08	5.84047e+07	2.51295e+08
