# Supplementary material for: Rational design of a hospital-specific phage cocktail to treat Enterobacter cloacae complex infections
Source: Nat Microbiol. 2025 Sep 24;10(11):2702–19. doi: 10.1038/s41564-025-02130-4 (PMC12578640; doi:10.1038/s41564-025-02130-4)
Supplement: Supplementary file 10 — Data associated with Fig. 5. [file 41564_2025_2130_MOESM10_ESM.xlsx]

## Sheet: Fig_5A_combination_coverag
phage_combination	Complete	Hazy	No lysis
A	68	81	7
B	68	71	17
G	99	56	1
I	116	39	0

## Sheet: Fig 5B phage_score_all strains
isolates	combination	phage_score	Lytsis_level	Growth inhibition
AH18H032	Entelli-01	0.794651	Hazy	Yes
CPO009	Entelli-01	0.00557527	Hazy	No
CPO051	Entelli-01	0.791974	Complete	Yes
CPO052	Entelli-01	0.696512	Complete	Yes
CPO066	Entelli-01	0.621752	Hazy	Yes
CPO160	Entelli-01	0.542228	Hazy	Yes
CPO165	Entelli-01	0.547584	Hazy	Yes
CPO287	Entelli-01	0.0628152	Hazy	No
CPO335	Entelli-01	0.718702	Hazy	Yes
CPO448	Entelli-01	0.793153	Hazy	Yes
CPO337	Entelli-01	0.739939	Complete	Yes
CPO338	Entelli-01	0.396917	Hazy	Yes
CPO344	Entelli-01	0.602726	Complete	Yes
CPO351	Entelli-01	0.780742	Hazy	Yes
CPO353	Entelli-01	0.526351	Hazy	Yes
CPO360	Entelli-01	0.879621	Complete	Yes
CPO361	Entelli-01	0.879621	Hazy	Yes
CPO362	Entelli-01	0.721153	Hazy	Yes
CPO365	Entelli-01	0.898146	Hazy	Yes
CPO367	Entelli-01	0.808149	Hazy	Yes
AH21E036	Entelli-01	0.0125448	Hazy	No
AH21G041	Entelli-01	0.151461	Hazy	No
CPO123	Entelli-01	0.435553	Hazy	Yes
CPO129	Entelli-01	0.423486	Complete	Yes
CPO157	Entelli-01	0.680049	Complete	Yes
CPO158	Entelli-01	0.735351	Hazy	Yes
CPO179	Entelli-01	0.665727	Hazy	Yes
CPO225	Entelli-01	0.375175	Hazy	Yes
CPO234	Entelli-01	-0.0128016	Hazy	No
CPO272	Entelli-01	0.841039	Hazy	Yes
CPO388	Entelli-01	0.162963	Hazy	No
CPO390	Entelli-01	0.713627	Complete	Yes
CPO391	Entelli-01	0.819938	Complete	Yes
CPO436	Entelli-01	0.858904	Hazy	Yes
CPO002	Entelli-01	0.86099	Complete	Yes
CPO022	Entelli-01	0.504902	Complete	Yes
CPO044	Entelli-01	0.819221	Hazy	Yes
CPO049	Entelli-01	0.844868	Hazy	Yes
CPO050	Entelli-01	0.858565	Hazy	Yes
CPO053	Entelli-01	0.794995	Hazy	Yes
CPO067	Entelli-01	0.0148736	Hazy	No
CPO068	Entelli-01	0.872022	Complete	Yes
CPO081	Entelli-01	0.231619	Hazy	No
AH21A006	Entelli-01	0.714191	Complete	Yes
AH21C074	Entelli-01	0.877185	Complete	Yes
AH21G016	Entelli-01	-0.0215054	Hazy	No
AH19A079	Entelli-01	0.658317	Complete	Yes
AH19B004	Entelli-01	0.609473	Complete	Yes
AH19B016	Entelli-01	0.900338	Hazy	Yes
AH19B046	Entelli-01	0.616352	Complete	Yes
AH19C046	Entelli-01	0.628782	Hazy	Yes
AH19C092	Entelli-01	0.215945	Complete	No
AH19F062	Entelli-01	0.0764463	Hazy	No
AH19F063	Entelli-01	0.203029	Hazy	No
AH19I013	Entelli-01	0.893313	Complete	Yes
AH19I046	Entelli-01	0.891378	Hazy	Yes
AH20B044	Entelli-01	0.691252	Hazy	Yes
AH20D069	Entelli-01	0.890249	Hazy	Yes
CPO272	Entelli-01	0.831089	Hazy	Yes
AH18J015	Entelli-01	0.862064	Complete	Yes
AH19J031	Entelli-01	0.724934	Hazy	Yes
AH20D035	Entelli-01	0.446565	Hazy	Yes
AH20D053	Entelli-01	0.663005	Complete	Yes
AH20F054	Entelli-01	0.772057	Hazy	Yes
AH20I040	Entelli-01	0.711162	Hazy	Yes
AH20J020	Entelli-01	0.820217	Hazy	Yes
AH21A006	Entelli-01	0.739357	Complete	Yes
AH18H032	Entelli-02	0.807354	Hazy	Yes
CPO009	Entelli-02	0.0248353	Hazy	No
CPO051	Entelli-02	0.634204	Hazy	Yes
CPO052	Entelli-02	0.670047	Hazy	Yes
CPO066	Entelli-02	0.601526	Complete	Yes
CPO160	Entelli-02	0.479335	Complete	Yes
CPO165	Entelli-02	0.532817	Complete	Yes
CPO287	Entelli-02	0.119211	Hazy	No
CPO335	Entelli-02	0.758523	Hazy	Yes
CPO448	Entelli-02	0.711994	Hazy	Yes
CPO337	Entelli-02	0.878568	Complete	Yes
CPO338	Entelli-02	0.409923	Hazy	Yes
CPO344	Entelli-02	0.897274	Complete	Yes
CPO351	Entelli-02	0.654564	Hazy	Yes
CPO353	Entelli-02	0.417062	Hazy	Yes
CPO360	Entelli-02	0.866774	Complete	Yes
CPO361	Entelli-02	0.866774	Hazy	Yes
CPO362	Entelli-02	0.900143	Complete	Yes
CPO365	Entelli-02	0.728864	Complete	Yes
CPO367	Entelli-02	0.896528	Complete	Yes
AH21E036	Entelli-02	0.103495	Hazy	No
AH21G041	Entelli-02	0.113818	Hazy	No
CPO123	Entelli-02	0.563345	Hazy	Yes
CPO129	Entelli-02	0.469718	Hazy	Yes
CPO157	Entelli-02	0.659901	Hazy	Yes
CPO158	Entelli-02	0.629298	Hazy	Yes
CPO179	Entelli-02	0.726945	Complete	Yes
CPO225	Entelli-02	0.626318	Hazy	Yes
CPO234	Entelli-02	-0.0118168	Hazy	No
CPO272	Entelli-02	0.712373	Complete	Yes
CPO388	Entelli-02	0.557383	Hazy	Yes
CPO390	Entelli-02	0.655355	Hazy	Yes
CPO391	Entelli-02	0.683446	Hazy	Yes
CPO436	Entelli-02	0.776272	Complete	Yes
CPO002	Entelli-02	0.898728	Hazy	Yes
CPO022	Entelli-02	0.278966	Hazy	Yes
CPO044	Entelli-02	0.880886	Complete	Yes
CPO049	Entelli-02	0.892844	Complete	Yes
CPO050	Entelli-02	0.894195	Complete	Yes
CPO053	Entelli-02	0.751444	Complete	Yes
CPO067	Entelli-02	0.0188399	Hazy	No
CPO068	Entelli-02	0.760466	Complete	Yes
CPO081	Entelli-02	0.000961076	Hazy	No
AH21A006	Entelli-02	0.865941	Hazy	Yes
AH21C074	Entelli-02	0.892459	Hazy	Yes
AH21G016	Entelli-02	0.168172	Hazy	Yes
AH19A079	Entelli-02	0.899468	Hazy	Yes
AH19B004	Entelli-02	0.489362	Complete	Yes
AH19B016	Entelli-02	0.900387	Complete	Yes
AH19B046	Entelli-02	0.413522	Complete	Yes
AH19C046	Entelli-02	0.892043	Hazy	Yes
AH19C092	Entelli-02	0.154699	Hazy	No
AH19F062	Entelli-02	0.763378	Hazy	Yes
AH19F063	Entelli-02	0.712731	Complete	Yes
AH19I013	Entelli-02	0.892853	Complete	Yes
AH19I046	Entelli-02	0.894983	Hazy	Yes
AH20B044	Entelli-02	0.465561	Hazy	Yes
AH20D069	Entelli-02	0.859803	Complete	Yes
CPO272	Entelli-02	0.795272	Complete	Yes
AH18J015	Entelli-02	0.864438	Hazy	Yes
AH19J031	Entelli-02	0.627412	Hazy	Yes
AH20D035	Entelli-02	0.393607	Complete	Yes
AH20D053	Entelli-02	0.896455	Complete	Yes
AH20F054	Entelli-02	0.66126	Complete	Yes
AH20I040	Entelli-02	0.770846	Complete	Yes
AH20J020	Entelli-02	0.830302	Complete	Yes
AH21A006	Entelli-02	0.80231	Hazy	Yes

## Sheet: Fig 5 C. bar_diagram_combinatio
phage_combination	Complete	No lysis
G	144	12
I	147	9

## Sheet: Fig 5E production_data_combined
phage	process	stage	titre	volume
øEnA02	Raw lysate	Stage 1	10000000000	1000
øEnC07	Raw lysate	Stage 1	18000000000	980
øEnC15	Raw lysate	Stage 1	10000000000	980
øNando	Raw lysate	Stage 1	47500000000	950
øTaquito	Raw lysate	Stage 1	32500000000	950
øEnA02	Raw lysate	Stage 1	11000000000	1000
øEnC07	Raw lysate	Stage 1	300000000000	980
øEnC15	Raw lysate	Stage 1	11000000000	980
øNando	Raw lysate	Stage 1	50000000000	950
øTaquito	Raw lysate	Stage 1	35000000000	950
øEnA02	Pure lysate	Stage 1	12000000000	1000
øEnC07	Pure lysate	Stage 1	58000000000	980
øEnC15	Pure lysate	Stage 1	8200000000	980
øNando	Pure lysate	Stage 1	57000000000	950
øTaquito	Pure lysate	Stage 1	47000000000	950
øEnA02	Pure lysate	Stage 1	11000000000	1000
øEnC07	Pure lysate	Stage 1	300000000000	980
øEnC15	Pure lysate	Stage 1	22000000000	980
øNando	Pure lysate	Stage 1	15000000000	950
øTaquito	Pure lysate	Stage 1	32500000000	950
øEnA02	AKTA	Stage 1	70000000000	150
øEnC07	AKTA	Stage 1	108000000000	130
øEnC15	AKTA	Stage 1	27000000000	165
øNando	AKTA	Stage 1	24000000000	150
øTaquito	AKTA	Stage 1	10000000000	140
øEnA02	AKTA	Stage 1	70000000000	150
øEnC07	AKTA	Stage 1	114000000000	130
øEnC15	AKTA	Stage 1	22000000000	165
øNando	AKTA	Stage 1	20000000000	150
øTaquito	AKTA	Stage 1	13000000000	140
øEnA02	AKTA	Stage 1	20000000000	150
øEnC07	AKTA	Stage 1	180000000000	130
øEnA02	AKTA	Stage 1	62000000000	150
øEnA02	AKTA	Stage 1	51000000000	150
øEnA02	AKTA	Stage 1	59000000000	150
øEnA02	AKTA	Stage 1	56000000000	150
øEnA02	AKTA	Stage 1	56000000000	150
øEnA02	AKTA	Stage 1	58000000000	150
øEnA02	Cocktail	Stage 2	2300000000	75
øEnA02	Cocktail	Stage 2	2000000000	75
øEnA02	Cocktail	Stage 2	1800000000	75
øEnA02	Post-octanol	Stage 2	1000000000	50
øEnA02	Post-octanol	Stage 2	1100000000	50
øEnA02	Post-octanol	Stage 2	1000000000	50
øEnA02	Post-octanol	Stage 2	1200000000	50
øEnA02	Post-octanol	Stage 2	1500000000	50
øEnA02	Post-octanol	Stage 2	1000000000	50
øEnA02	Post-octanol	Stage 2	1800000000	50
øEnA02	Post-octanol	Stage 2	1000000000	50
øEnC07	AKTA	Stage 1	33000000000	130
øEnC07	AKTA	Stage 1	43000000000	130
øEnC07	AKTA	Stage 1	28000000000	130
øEnC07	AKTA	Stage 1	51000000000	130
øEnC07	AKTA	Stage 1	36000000000	130
øEnC07	AKTA	Stage 1	40000000000	130
øEnC07	Cocktail	Stage 2	4400000000	75
øEnC07	Cocktail	Stage 2	4700000000	75
øEnC07	Cocktail	Stage 2	4400000000	75
øEnC07	Post-octanol	Stage 2	2600000000	50
øEnC07	Post-octanol	Stage 2	3000000000	50
øEnC07	Post-octanol	Stage 2	3200000000	50
øEnC07	Post-octanol	Stage 2	3100000000	50
øEnC07	Post-octanol	Stage 2	3200000000	50
øEnC07	Post-octanol	Stage 2	3700000000	50
øEnC07	Post-octanol	Stage 2	3900000000	50
øEnC07	Post-octanol	Stage 2	3800000000	50
øEnC15	AKTA	Stage 1	16000000000	165
øEnC15	AKTA	Stage 1	22000000000	165
øEnC15	AKTA	Stage 1	19000000000	165
øEnC15	AKTA	Stage 1	29000000000	165
øEnC15	AKTA	Stage 1	18000000000	165
øEnC15	AKTA	Stage 1	18000000000	165
øEnC15	Cocktail	Stage 2	5800000000	75
øEnC15	Cocktail	Stage 2	5500000000	75
øEnC15	Cocktail	Stage 2	5100000000	75
øEnC15	Post-octanol	Stage 2	2300000000	50
øEnC15	Post-octanol	Stage 2	2600000000	50
øEnC15	Post-octanol	Stage 2	2500000000	50
øEnC15	Post-octanol	Stage 2	3400000000	50
øEnC15	Post-octanol	Stage 2	2400000000	50
øEnC15	Post-octanol	Stage 2	2400000000	50
øEnC15	Post-octanol	Stage 2	2400000000	50
øEnC15	Post-octanol	Stage 2	2200000000	50
øNando	AKTA	Stage 1	46000000000	150
øNando	AKTA	Stage 1	40000000000	150
øNando	AKTA	Stage 1	49000000000	150
øNando	AKTA	Stage 1	53000000000	150
øNando	AKTA	Stage 1	48000000000	150
øNando	Cocktail	Stage 2	5000000000	75
øNando	Cocktail	Stage 2	4300000000	75
øNando	Cocktail	Stage 2	5100000000	75
øNando	Post-octanol	Stage 2	3300000000	50
øNando	Post-octanol	Stage 2	3200000000	50
øNando	Post-octanol	Stage 2	3000000000	50
øNando	Post-octanol	Stage 2	4500000000	50
øNando	Post-octanol	Stage 2	4000000000	50
øNando	Post-octanol	Stage 2	5000000000	50
øNando	Post-octanol	Stage 2	4900000000	50
øNando	Post-octanol	Stage 2	4500000000	50
øTaquito	AKTA	Stage 1	65000000000	140
øTaquito	AKTA	Stage 1	60000000000	140
øTaquito	AKTA	Stage 1	66000000000	140
øTaquito	AKTA	Stage 1	72000000000	140
øTaquito	AKTA	Stage 1	28000000000	140
øTaquito	Cocktail	Stage 2	1900000000	75
øTaquito	Cocktail	Stage 2	2000000000	75
øTaquito	Cocktail	Stage 2	1900000000	75
øTaquito	Post-octanol	Stage 2	1900000000	50
øTaquito	Post-octanol	Stage 2	1300000000	50
øTaquito	Post-octanol	Stage 2	1500000000	50
øTaquito	Post-octanol	Stage 2	2100000000	50
øTaquito	Post-octanol	Stage 2	2300000000	50
øTaquito	Post-octanol	Stage 2	1600000000	50
øTaquito	Post-octanol	Stage 2	2600000000	50
øTaquito	Post-octanol	Stage 2	2000000000	50
øEnA02	packed product	Stage 2	170000000	500
øEnA02	packed product	Stage 2	175000000	500
øEnA02	packed product	Stage 2	200000000	500
øEnC07	packed product	Stage 2	430000000	500
øEnC07	packed product	Stage 2	360000000	500
øEnC07	packed product	Stage 2	490000000	500
øEnC15	packed product	Stage 2	420000000	500
øEnC15	packed product	Stage 2	410000000	500
øEnC15	packed product	Stage 2	420000000	500
øNando	packed product	Stage 2	1000000000	500
øNando	packed product	Stage 2	1300000000	500
øNando	packed product	Stage 2	1500000000	500
øTaquito	packed product	Stage 2	200000000	500
øTaquito	packed product	Stage 2	250000000	500
øTaquito	packed product	Stage 2	300000000	500

## Sheet: Fig 5H stability Entelli_sum
phage	stage	days	N	titre	sd	se	ci
¬øEnA02	35mL Vial	2023-03-01	3	146000000	202672149	1.17013e+08	5.03466e+08
¬øEnA02	35mL Vial	2023-05-30	6	3.38833e+07	9.99388e+06	4.07999e+06	1.04879e+07
¬øEnA02	35mL Vial	2023-11-26	4	29000000	8.04156e+06	4.02078e+06	1.27959e+07
¬øEnA02	35mL Vial	2024-05-24	4	20250000	1.25831e+06	629153	2.00225e+06
¬øEnA02	Packed product	2022-12-02	3	1.81667e+08	1.60728e+07	9.27961e+06	3.99269e+07
¬øEnC07	35mL Vial	2023-03-01	3	140000000	40000000	2.3094e+07	9.93655e+07
¬øEnC07	35mL Vial	2023-05-30	6	1.74833e+08	3.71075e+07	1.51491e+07	3.89419e+07
¬øEnC07	35mL Vial	2023-11-26	4	145000000	2.08167e+07	10408330	3.3124e+07
¬øEnC07	35mL Vial	2024-05-24	6	110000000	1.26491e+07	5.16398e+06	1.32744e+07
¬øEnC07	Packed product	2022-12-02	3	4.26667e+08	6.50641e+07	3.75648e+07	1.61628e+08
¬øEnC15	35mL Vial	2023-03-01	3	2.06667e+08	3.05505e+07	1.76383e+07	7.58917e+07
¬øEnC15	35mL Vial	2023-05-30	6	219000000	2.02386e+07	8.26236e+06	2.12391e+07
¬øEnC15	35mL Vial	2023-11-26	6	2.56667e+08	3.6697e+07	1.49815e+07	3.85111e+07
¬øEnC15	35mL Vial	2024-05-24	5	204000000	5.41295e+07	2.42074e+07	6.72106e+07
¬øEnC15	Packed product	2022-12-02	3	4.16667e+08	5.7735e+06	3.33333e+06	1.43422e+07
¬øNando	35mL Vial	2023-03-01	3	380000000	70000000	4.04145e+07	1.7389e+08
¬øNando	35mL Vial	2023-05-30	6	2.30667e+08	1.8392e+07	7.50851e+06	1.93012e+07
¬øNando	35mL Vial	2023-11-26	3	175000000	25000000	1.44338e+07	6.21034e+07
¬øNando	35mL Vial	2024-05-24	6	160500000	2.68533e+07	1.09628e+07	2.81808e+07
¬øNando	Packed product	2022-12-02	3	1266666667	2.51661e+08	1.45297e+08	6.25161e+08
¬øTaquito	35mL Vial	2023-03-01	3	3.33333e+08	5.7735e+07	3.33333e+07	1.43422e+08
¬øTaquito	35mL Vial	2023-05-30	6	1.88667e+08	3.09365e+07	1.26298e+07	3.24659e+07
¬øTaquito	35mL Vial	2023-11-26	3	2.73333e+08	2.51661e+07	1.45297e+07	6.25161e+07
¬øTaquito	35mL Vial	2024-05-24	5	240000000	3.0895e+07	1.38167e+07	3.83612e+07
¬øTaquito	Packed product	2022-12-02	3	250000000	50000000	2.88675e+07	1.24207e+08

## Sheet: Fig 5I Entelli-02 prophage_abun
Sample	Phage	Normalised	Percent
Entelli-02	øEnA02	714.055	12.497
Entelli-02	øEnC07	651.367	11.3999
Entelli-02	øEnC15	1007.72	17.6365
Entelli-02	øNando	1196.44	20.9395
Entelli-02	øTaquito	2143.51	37.5147
Entelli-02	Predicted_prophages	0.706632	0.0123671
