# Supplementary material for: Rational design of a hospital-specific phage cocktail to treat Enterobacter cloacae complex infections
Source: Nat Microbiol. 2025 Sep 24;10(11):2702–19. doi: 10.1038/s41564-025-02130-4 (PMC12578640; doi:10.1038/s41564-025-02130-4)
Supplement: Supplementary file 11 — Data associated with Fig. 6. [file 41564_2025_2130_MOESM11_ESM.xlsx]

## Sheet: Fig 6G AALF22D176 PFU
Mice	Phage	Cocktail	Sample	PFU
M7	øEnC07	Cocktail-V1	Blood	6.07143e+06
M8	øEnC07	Cocktail-V1	Blood	7.14286e+06
M9	øEnC07	Cocktail-V1	Blood	7.14286e+06
M10	øEnC07	Cocktail-V1	Blood	50000000
M11	øEnC07	Cocktail-V1	Blood	1.42857e+06
M12	øEnC07	Cocktail-V1	Blood	25000000
M13	øEnC07	Entelli-02	Blood	250000
M14	øEnC07	Entelli-02	Blood	250000
M15	øEnC07	Entelli-02	Blood	142857
M16	øEnC07	Entelli-02	Blood	71428.6
M17	øEnC07	Entelli-02	Blood	64285.7
M18	øEnC07	Entelli-02	Blood	14285.7
M7	øEnC07	Cocktail-V1	Liver	1.93452e+07
M8	øEnC07	Cocktail-V1	Liver	4.7619e+06
M9	øEnC07	Cocktail-V1	Liver	9.52381e+06
M10	øEnC07	Cocktail-V1	Liver	15625000
M11	øEnC07	Cocktail-V1	Liver	3.36134e+06
M12	øEnC07	Cocktail-V1	Liver	7.93651e+06
M13	øEnC07	Entelli-02	Liver	2.74725e+07
M14	øEnC07	Entelli-02	Liver	630252
M15	øEnC07	Entelli-02	Liver	714286
M16	øEnC07	Entelli-02	Liver	446429
M17	øEnC07	Entelli-02	Liver	1.33929e+06
M18	øEnC07	Entelli-02	Liver	168067
M7	øEnC07	Cocktail-V1	Kidney	1.19048e+06
M8	øEnC07	Cocktail-V1	Kidney	3.69048e+06
M9	øEnC07	Cocktail-V1	Kidney	2.38095e+06
M10	øEnC07	Cocktail-V1	Kidney	8.92857e+06
M11	øEnC07	Cocktail-V1	Kidney	3.15126e+06
M12	øEnC07	Cocktail-V1	Kidney	1.5873e+06
M13	øEnC07	Entelli-02	Kidney	206044
M14	øEnC07	Entelli-02	Kidney	63025.2
M15	øEnC07	Entelli-02	Kidney	40000
M16	øEnC07	Entelli-02	Kidney	66964.3
M17	øEnC07	Entelli-02	Kidney	178571
M18	øEnC07	Entelli-02	Kidney	84033.6
M7	øEnC07	Cocktail-V1	Spleen	4.46429e+06
M8	øEnC07	Cocktail-V1	Spleen	2.38095e+07
M9	øEnC07	Cocktail-V1	Spleen	3.57143e+06
M10	øEnC07	Cocktail-V1	Spleen	1.22768e+07
M11	øEnC07	Cocktail-V1	Spleen	8.40336e+06
M12	øEnC07	Cocktail-V1	Spleen	6.34921e+06
M13	øEnC07	Entelli-02	Spleen	5.49451e+06
M14	øEnC07	Entelli-02	Spleen	420168
M15	øEnC07	Entelli-02	Spleen	571429
M16	øEnC07	Entelli-02	Spleen	446429
M17	øEnC07	Entelli-02	Spleen	223214
M18	øEnC07	Entelli-02	Spleen	147059
M7	øEnA02	Cocktail-V1	Blood	1250000
M8	øEnA02	Cocktail-V1	Blood	750000
M9	øEnA02	Cocktail-V1	Blood	100000
M10	øEnA02	Cocktail-V1	Blood	350000
M11	øEnA02	Cocktail-V1	Blood	62500
M12	øEnA02	Cocktail-V1	Blood	225000
M13	øEnA02	Entelli-02	Blood	100000
M14	øEnA02	Entelli-02	Blood	100000
M15	øEnA02	Entelli-02	Blood	110000
M16	øEnA02	Entelli-02	Blood	50000
M17	øEnA02	Entelli-02	Blood	250000
M18	øEnA02	Entelli-02	Blood	100000
M7	øEnA02	Cocktail-V1	Liver	2.08333e+06
M8	øEnA02	Cocktail-V1	Liver	1.83333e+06
M9	øEnA02	Cocktail-V1	Liver	666667
M10	øEnA02	Cocktail-V1	Liver	2343750
M11	øEnA02	Cocktail-V1	Liver	147059
M12	øEnA02	Cocktail-V1	Liver	833333
M13	øEnA02	Entelli-02	Liver	1.92308e+06
M14	øEnA02	Entelli-02	Liver	441176
M15	øEnA02	Entelli-02	Liver	700000
M16	øEnA02	Entelli-02	Liver	1250000
M17	øEnA02	Entelli-02	Liver	416667
M18	øEnA02	Entelli-02	Liver	147059
M7	øEnA02	Cocktail-V1	Kidney	104167
M8	øEnA02	Cocktail-V1	Kidney	83333.3
M9	øEnA02	Cocktail-V1	Kidney	33333.3
M10	øEnA02	Cocktail-V1	Kidney	54687.5
M11	øEnA02	Cocktail-V1	Kidney	397059
M12	øEnA02	Cocktail-V1	Kidney	166667
M13	øEnA02	Entelli-02	Kidney	230769
M14	øEnA02	Entelli-02	Kidney	294118
M15	øEnA02	Entelli-02	Kidney	40000
M16	øEnA02	Entelli-02	Kidney	750000
M17	øEnA02	Entelli-02	Kidney	729167
M18	øEnA02	Entelli-02	Kidney	88235.3
M7	øEnA02	Cocktail-V1	Spleen	312500
M8	øEnA02	Cocktail-V1	Spleen	583333
M9	øEnA02	Cocktail-V1	Spleen	500000
M10	øEnA02	Cocktail-V1	Spleen	312500
M11	øEnA02	Cocktail-V1	Spleen	658824
M12	øEnA02	Cocktail-V1	Spleen	833333
M13	øEnA02	Entelli-02	Spleen	2.88462e+06
M14	øEnA02	Entelli-02	Spleen	441176
M15	øEnA02	Entelli-02	Spleen	400000
M16	øEnA02	Entelli-02	Spleen	625000
M17	øEnA02	Entelli-02	Spleen	416667
M18	øEnA02	Entelli-02	Spleen	117647
M7	øEnC15	Cocktail-V1	Blood	2500000
M8	øEnC15	Cocktail-V1	Blood	50000000
M9	øEnC15	Cocktail-V1	Blood	1.14286e+07
M10	øEnC15	Cocktail-V1	Blood	50000000
M11	øEnC15	Cocktail-V1	Blood	1.07143e+06
M12	øEnC15	Cocktail-V1	Blood	1.07143e+07
M13	øEnC15	Entelli-02	Blood	571429
M14	øEnC15	Entelli-02	Blood	2.14286e+06
M15	øEnC15	Entelli-02	Blood	357143
M16	øEnC15	Entelli-02	Blood	357143
M17	øEnC15	Entelli-02	Blood	6.42857e+06
M18	øEnC15	Entelli-02	Blood	35714.3
M7	øEnC15	Cocktail-V1	Liver	5.95238e+07
M8	øEnC15	Cocktail-V1	Liver	5.95238e+07
M9	øEnC15	Cocktail-V1	Liver	1.66667e+07
M10	øEnC15	Cocktail-V1	Liver	6.69643e+07
M11	øEnC15	Cocktail-V1	Liver	8.40336e+06
M12	øEnC15	Cocktail-V1	Liver	2.38095e+07
M13	øEnC15	Entelli-02	Liver	1.37363e+07
M14	øEnC15	Entelli-02	Liver	1.05042e+06
M15	øEnC15	Entelli-02	Liver	4.28571e+06
M16	øEnC15	Entelli-02	Liver	8.92857e+06
M17	øEnC15	Entelli-02	Liver	0
M18	øEnC15	Entelli-02	Liver	2.10084e+06
M7	øEnC15	Cocktail-V1	Kidney	5.95238e+06
M8	øEnC15	Cocktail-V1	Kidney	1.07143e+07
M9	øEnC15	Cocktail-V1	Kidney	7.14286e+06
M10	øEnC15	Cocktail-V1	Kidney	2.56696e+07
M11	øEnC15	Cocktail-V1	Kidney	4.20168e+06
M12	øEnC15	Cocktail-V1	Kidney	2.38095e+07
M13	øEnC15	Entelli-02	Kidney	1.78571e+06
M14	øEnC15	Entelli-02	Kidney	8.40336e+06
M15	øEnC15	Entelli-02	Kidney	242857
M16	øEnC15	Entelli-02	Kidney	0
M17	øEnC15	Entelli-02	Kidney	8.92857e+06
M18	øEnC15	Entelli-02	Kidney	1.47059e+06
M7	øEnC15	Cocktail-V1	Spleen	5.95238e+06
M8	øEnC15	Cocktail-V1	Spleen	2.61905e+07
M9	øEnC15	Cocktail-V1	Spleen	20000000
M10	øEnC15	Cocktail-V1	Spleen	4.46429e+07
M11	øEnC15	Cocktail-V1	Spleen	8.40336e+06
M12	øEnC15	Cocktail-V1	Spleen	1.5873e+07
M13	øEnC15	Entelli-02	Spleen	2.74725e+07
M14	øEnC15	Entelli-02	Spleen	2.62605e+06
M15	øEnC15	Entelli-02	Spleen	2.28571e+06
M16	øEnC15	Entelli-02	Spleen	5.35714e+06
M17	øEnC15	Entelli-02	Spleen	595238
M18	øEnC15	Entelli-02	Spleen	840336
M7	øNando	Cocktail-V1	Blood
M8	øNando	Cocktail-V1	Blood
M9	øNando	Cocktail-V1	Blood
M10	øNando	Cocktail-V1	Blood
M11	øNando	Cocktail-V1	Blood
M12	øNando	Cocktail-V1	Blood
M13	øNando	Entelli-02	Blood	10000000
M14	øNando	Entelli-02	Blood	100000000
M15	øNando	Entelli-02	Blood	100000000
M16	øNando	Entelli-02	Blood	100000000
M17	øNando	Entelli-02	Blood	125000000
M18	øNando	Entelli-02	Blood	100000000
M7	øNando	Cocktail-V1	Liver
M8	øNando	Cocktail-V1	Liver
M9	øNando	Cocktail-V1	Liver
M10	øNando	Cocktail-V1	Liver
M11	øNando	Cocktail-V1	Liver
M12	øNando	Cocktail-V1	Liver
M13	øNando	Entelli-02	Liver	3.84615e+07
M14	øNando	Entelli-02	Liver	5.14706e+07
M15	øNando	Entelli-02	Liver	40000000
M16	øNando	Entelli-02	Liver	31250000
M17	øNando	Entelli-02	Liver	4.16667e+07
M18	øNando	Entelli-02	Liver	8.82353e+07
M7	øNando	Cocktail-V1	Kidney
M8	øNando	Cocktail-V1	Kidney
M9	øNando	Cocktail-V1	Kidney
M10	øNando	Cocktail-V1	Kidney
M11	øNando	Cocktail-V1	Kidney
M12	øNando	Cocktail-V1	Kidney
M13	øNando	Entelli-02	Kidney	9.61538e+06
M14	øNando	Entelli-02	Kidney	5.14706e+07
M15	øNando	Entelli-02	Kidney	80000000
M16	øNando	Entelli-02	Kidney	62500000
M17	øNando	Entelli-02	Kidney	1.04167e+08
M18	øNando	Entelli-02	Kidney	2.94118e+07
M7	øNando	Cocktail-V1	Spleen
M8	øNando	Cocktail-V1	Spleen
M9	øNando	Cocktail-V1	Spleen
M10	øNando	Cocktail-V1	Spleen
M11	øNando	Cocktail-V1	Spleen
M12	øNando	Cocktail-V1	Spleen
M13	øNando	Entelli-02	Spleen	3.84615e+07
M14	øNando	Entelli-02	Spleen	2.94118e+07
M15	øNando	Entelli-02	Spleen	26000000
M16	øNando	Entelli-02	Spleen	62500000
M17	øNando	Entelli-02	Spleen	4.16667e+07
M18	øNando	Entelli-02	Spleen	5.88235e+06
M7	øTaquito	Cocktail-V1	Blood
M8	øTaquito	Cocktail-V1	Blood
M9	øTaquito	Cocktail-V1	Blood
M10	øTaquito	Cocktail-V1	Blood
M11	øTaquito	Cocktail-V1	Blood
M12	øTaquito	Cocktail-V1	Blood
M13	øTaquito	Entelli-02	Blood	7500000
M14	øTaquito	Entelli-02	Blood	100000000
M15	øTaquito	Entelli-02	Blood	28000000
M16	øTaquito	Entelli-02	Blood	2000000
M17	øTaquito	Entelli-02	Blood	20000000
M18	øTaquito	Entelli-02	Blood	20000000
M7	øTaquito	Cocktail-V1	Liver
M8	øTaquito	Cocktail-V1	Liver
M9	øTaquito	Cocktail-V1	Liver
M10	øTaquito	Cocktail-V1	Liver
M11	øTaquito	Cocktail-V1	Liver
M12	øTaquito	Cocktail-V1	Liver
M13	øTaquito	Entelli-02	Liver	5.76923e+06
M14	øTaquito	Entelli-02	Liver	1.17647e+07
M15	øTaquito	Entelli-02	Liver	8000000
M16	øTaquito	Entelli-02	Liver	4687500
M17	øTaquito	Entelli-02	Liver	2.08333e+06
M18	øTaquito	Entelli-02	Liver	1.47059e+06
M7	øTaquito	Cocktail-V1	Kidney
M8	øTaquito	Cocktail-V1	Kidney
M9	øTaquito	Cocktail-V1	Kidney
M10	øTaquito	Cocktail-V1	Kidney
M11	øTaquito	Cocktail-V1	Kidney
M12	øTaquito	Cocktail-V1	Kidney
M13	øTaquito	Entelli-02	Kidney	384615
M14	øTaquito	Entelli-02	Kidney	3.67647e+06
M15	øTaquito	Entelli-02	Kidney	2000000
M16	øTaquito	Entelli-02	Kidney	4687500
M17	øTaquito	Entelli-02	Kidney	2.08333e+06
M18	øTaquito	Entelli-02	Kidney	1.17647e+06
M7	øTaquito	Cocktail-V1	Spleen
M8	øTaquito	Cocktail-V1	Spleen
M9	øTaquito	Cocktail-V1	Spleen
M10	øTaquito	Cocktail-V1	Spleen
M11	øTaquito	Cocktail-V1	Spleen
M12	øTaquito	Cocktail-V1	Spleen
M13	øTaquito	Entelli-02	Spleen	3.84615e+06
M14	øTaquito	Entelli-02	Spleen	1.47059e+07
M15	øTaquito	Entelli-02	Spleen	4000000
M16	øTaquito	Entelli-02	Spleen	25000000
M17	øTaquito	Entelli-02	Spleen	4.16667e+06
M18	øTaquito	Entelli-02	Spleen	588235

## Sheet: Fig 6F  APO57 PFU
Mice	Phage	Cocktail	Sample	PFU
M7	øEnC07	Cocktail-V1	Blood	7140000
M8	øEnC07	Cocktail-V1	Blood	214000
M9	øEnC07	Cocktail-V1	Blood	14.2857
M10	øEnC07	Cocktail-V1	Blood	3230000
M11	øEnC07	Cocktail-V1	Blood	321000
M12	øEnC07	Cocktail-V1	Blood	4640000
M13	øEnC07	Entelli-02	Blood	35700
M14	øEnC07	Entelli-02	Blood	5000000
M15	øEnC07	Entelli-02	Blood	357000
M16	øEnC07	Entelli-02	Blood	536000
M17	øEnC07	Entelli-02	Blood	1070000
M18	øEnC07	Entelli-02	Blood	2500000
M7	øEnC07	Cocktail-V1	Liver	1190000
M8	øEnC07	Cocktail-V1	Liver	346000
M9	øEnC07	Cocktail-V1	Liver	0
M10	øEnC07	Cocktail-V1	Liver	3460000
M11	øEnC07	Cocktail-V1	Liver	1050000
M12	øEnC07	Cocktail-V1	Liver	680000
M13	øEnC07	Entelli-02	Liver	3570000
M14	øEnC07	Entelli-02	Liver	2830000
M15	øEnC07	Entelli-02	Liver	461000
M16	øEnC07	Entelli-02	Liver	412000
M17	øEnC07	Entelli-02	Liver	5580000
M18	øEnC07	Entelli-02	Liver	781000
M7	øEnC07	Cocktail-V1	Kidney	2.85714e+06
M8	øEnC07	Cocktail-V1	Kidney	214286
M9	øEnC07	Cocktail-V1	Kidney	0
M10	øEnC07	Cocktail-V1	Kidney	680272
M11	øEnC07	Cocktail-V1	Kidney	420168
M12	øEnC07	Cocktail-V1	Kidney	309524
M13	øEnC07	Entelli-02	Kidney	1.07143e+06
M14	øEnC07	Entelli-02	Kidney	2.97619e+06
M15	øEnC07	Entelli-02	Kidney	1.5873e+06
M16	øEnC07	Entelli-02	Kidney	630252
M17	øEnC07	Entelli-02	Kidney	187970
M18	øEnC07	Entelli-02	Kidney	1.2605e+06
M7	øEnC07	Cocktail-V1	Spleen	1.07143e+06
M8	øEnC07	Cocktail-V1	Spleen	571429
M9	øEnC07	Cocktail-V1	Spleen	0
M10	øEnC07	Cocktail-V1	Spleen	1.07143e+07
M11	øEnC07	Cocktail-V1	Spleen	4.7619e+06
M12	øEnC07	Cocktail-V1	Spleen	6.49351e+06
M13	øEnC07	Entelli-02	Spleen	1.94805e+06
M14	øEnC07	Entelli-02	Spleen	1.78571e+06
M15	øEnC07	Entelli-02	Spleen	3.8961e+06
M16	øEnC07	Entelli-02	Spleen	1.42857e+07
M17	øEnC07	Entelli-02	Spleen	1.94805e+07
M18	øEnC07	Entelli-02	Spleen	1.4881e+06
M7	øEnA02	Cocktail-V1	Blood	42500000
M8	øEnA02	Cocktail-V1	Blood	10000000
M9	øEnA02	Cocktail-V1	Blood	70000
M10	øEnA02	Cocktail-V1	Blood	248000000
M11	øEnA02	Cocktail-V1	Blood	100000000
M12	øEnA02	Cocktail-V1	Blood	223000000
M13	øEnA02	Entelli-02	Blood	100000
M14	øEnA02	Entelli-02	Blood	12500000
M15	øEnA02	Entelli-02	Blood	425000
M16	øEnA02	Entelli-02	Blood	2500000
M17	øEnA02	Entelli-02	Blood	12500000
M18	øEnA02	Entelli-02	Blood	50000000
M7	øEnA02	Cocktail-V1	Liver	93750000
M8	øEnA02	Cocktail-V1	Liver	6.45161e+07
M9	øEnA02	Cocktail-V1	Liver	862069
M10	øEnA02	Cocktail-V1	Liver	3.22581e+06
M11	øEnA02	Cocktail-V1	Liver	5.88235e+07
M12	øEnA02	Cocktail-V1	Liver	5.2381e+08
M13	øEnA02	Entelli-02	Liver	10000000
M14	øEnA02	Entelli-02	Liver	1.03448e+07
M15	øEnA02	Entelli-02	Liver	1.37097e+07
M16	øEnA02	Entelli-02	Liver	3.84615e+06
M17	øEnA02	Entelli-02	Liver	39062500
M18	øEnA02	Entelli-02	Liver	3937500
M7	øEnA02	Cocktail-V1	Kidney	140000000
M8	øEnA02	Cocktail-V1	Kidney	12500000
M9	øEnA02	Cocktail-V1	Kidney	4.86667e+06
M10	øEnA02	Cocktail-V1	Kidney	5.95238e+07
M11	øEnA02	Cocktail-V1	Kidney	1.47059e+08
M12	øEnA02	Cocktail-V1	Kidney	3.33333e+08
M13	øEnA02	Entelli-02	Kidney	13750000
M14	øEnA02	Entelli-02	Kidney	6.94444e+06
M15	øEnA02	Entelli-02	Kidney	6.94444e+06
M16	øEnA02	Entelli-02	Kidney	7.05882e+06
M17	øEnA02	Entelli-02	Kidney	3.94737e+06
M18	øEnA02	Entelli-02	Kidney	5.88235e+06
M7	øEnA02	Cocktail-V1	Spleen	125000000
M8	øEnA02	Cocktail-V1	Spleen	2.44444e+08
M9	øEnA02	Cocktail-V1	Spleen	769231
M10	øEnA02	Cocktail-V1	Spleen	750000000
M11	øEnA02	Cocktail-V1	Spleen	125000000
M12	øEnA02	Cocktail-V1	Spleen	6.81818e+08
M13	øEnA02	Entelli-02	Spleen	2.72727e+07
M14	øEnA02	Entelli-02	Spleen	37500000
M15	øEnA02	Entelli-02	Spleen	1.29545e+07
M16	øEnA02	Entelli-02	Spleen	150000000
M17	øEnA02	Entelli-02	Spleen	6.81818e+07
M18	øEnA02	Entelli-02	Spleen	12500000
M7	øEnC15	Cocktail-V1	Blood	285714
M8	øEnC15	Cocktail-V1	Blood	392857
M9	øEnC15	Cocktail-V1	Blood	0
M10	øEnC15	Cocktail-V1	Blood	1.42857e+07
M11	øEnC15	Cocktail-V1	Blood	1.42857e+06
M12	øEnC15	Cocktail-V1	Blood	6.07143e+06
M13	øEnC15	Entelli-02	Blood	107143
M14	øEnC15	Entelli-02	Blood	1.42857e+07
M15	øEnC15	Entelli-02	Blood	1.42857e+06
M16	øEnC15	Entelli-02	Blood	1.42857e+06
M17	øEnC15	Entelli-02	Blood	3.21429e+06
M18	øEnC15	Entelli-02	Blood	1.07143e+07
M7	øEnC15	Cocktail-V1	Liver	3.42262e+06
M8	øEnC15	Cocktail-V1	Liver	8.06452e+06
M9	øEnC15	Cocktail-V1	Liver	123153
M10	øEnC15	Cocktail-V1	Liver	5.76037e+07
M11	øEnC15	Cocktail-V1	Liver	1.32353e+06
M12	øEnC15	Cocktail-V1	Liver	1.19048e+07
M13	øEnC15	Entelli-02	Liver	1.42857e+07
M14	øEnC15	Entelli-02	Liver	1.10837e+07
M15	øEnC15	Entelli-02	Liver	3.45622e+07
M16	øEnC15	Entelli-02	Liver	5.49451e+06
M17	øEnC15	Entelli-02	Liver	3.34821e+07
M18	øEnC15	Entelli-02	Liver	1.00893e+07
M7	øEnC15	Cocktail-V1	Kidney	4.28571e+06
M8	øEnC15	Cocktail-V1	Kidney	1.07143e+06
M9	øEnC15	Cocktail-V1	Kidney	1.42857e+06
M10	øEnC15	Cocktail-V1	Kidney	3.40136e+06
M11	øEnC15	Cocktail-V1	Kidney	5.2521e+06
M12	øEnC15	Cocktail-V1	Kidney	1.90476e+06
M13	øEnC15	Entelli-02	Kidney	1.96429e+07
M14	øEnC15	Entelli-02	Kidney	9.92063e+06
M15	øEnC15	Entelli-02	Kidney	9.92063e+06
M16	øEnC15	Entelli-02	Kidney	1.0084e+07
M17	øEnC15	Entelli-02	Kidney	5.6391e+06
M18	øEnC15	Entelli-02	Kidney	8.40336e+06
M7	øEnC15	Cocktail-V1	Spleen	2.14286e+06
M8	øEnC15	Cocktail-V1	Spleen	3.1746e+07
M9	øEnC15	Cocktail-V1	Spleen	285714
M10	øEnC15	Cocktail-V1	Spleen	6.42857e+07
M11	øEnC15	Cocktail-V1	Spleen	8.92857e+06
M12	øEnC15	Cocktail-V1	Spleen	2.92208e+07
M13	øEnC15	Entelli-02	Spleen	2.5974e+07
M14	øEnC15	Entelli-02	Spleen	1.78571e+07
M15	øEnC15	Entelli-02	Spleen	6.16883e+07
M16	øEnC15	Entelli-02	Spleen	2.14286e+08
M17	øEnC15	Entelli-02	Spleen	1.2987e+08
M18	øEnC15	Entelli-02	Spleen	2.08333e+07
M7	øNando	Cocktail-V1	Blood
M8	øNando	Cocktail-V1	Blood
M9	øNando	Cocktail-V1	Blood
M10	øNando	Cocktail-V1	Blood
M11	øNando	Cocktail-V1	Blood
M12	øNando	Cocktail-V1	Blood
M13	øNando	Entelli-02	Blood	75000
M14	øNando	Entelli-02	Blood	7500000
M15	øNando	Entelli-02	Blood	500000
M16	øNando	Entelli-02	Blood	1000000
M17	øNando	Entelli-02	Blood	10000000
M18	øNando	Entelli-02	Blood	2760000
M7	øNando	Cocktail-V1	Liver
M8	øNando	Cocktail-V1	Liver
M9	øNando	Cocktail-V1	Liver
M10	øNando	Cocktail-V1	Liver
M11	øNando	Cocktail-V1	Liver
M12	øNando	Cocktail-V1	Liver
M13	øNando	Entelli-02	Liver	3000000
M14	øNando	Entelli-02	Liver	2.58621e+06
M15	øNando	Entelli-02	Liver	9.67742e+06
M16	øNando	Entelli-02	Liver	4.80769e+06
M17	øNando	Entelli-02	Liver	3125000
M18	øNando	Entelli-02	Liver	2343750
M7	øNando	Cocktail-V1	Kidney
M8	øNando	Cocktail-V1	Kidney
M9	øNando	Cocktail-V1	Kidney
M10	øNando	Cocktail-V1	Kidney
M11	øNando	Cocktail-V1	Kidney
M12	øNando	Cocktail-V1	Kidney
M13	øNando	Entelli-02	Kidney	7500000
M14	øNando	Entelli-02	Kidney	277778
M15	øNando	Entelli-02	Kidney	2.77778e+06
M16	øNando	Entelli-02	Kidney	2.94118e+06
M17	øNando	Entelli-02	Kidney	526316
M18	øNando	Entelli-02	Kidney	1.02941e+06
M7	øNando	Cocktail-V1	Spleen
M8	øNando	Cocktail-V1	Spleen
M9	øNando	Cocktail-V1	Spleen
M10	øNando	Cocktail-V1	Spleen
M11	øNando	Cocktail-V1	Spleen
M12	øNando	Cocktail-V1	Spleen
M13	øNando	Entelli-02	Spleen	6.36364e+06
M14	øNando	Entelli-02	Spleen	62500000
M15	øNando	Entelli-02	Spleen	6.81818e+07
M16	øNando	Entelli-02	Spleen	125000000
M17	øNando	Entelli-02	Spleen	4.54545e+07
M18	øNando	Entelli-02	Spleen	5.83333e+06
M7	øTaquito	Cocktail-V1	Blood
M8	øTaquito	Cocktail-V1	Blood
M9	øTaquito	Cocktail-V1	Blood
M10	øTaquito	Cocktail-V1	Blood
M11	øTaquito	Cocktail-V1	Blood
M12	øTaquito	Cocktail-V1	Blood
M13	øTaquito	Entelli-02	Blood	0
M14	øTaquito	Entelli-02	Blood	90000
M15	øTaquito	Entelli-02	Blood	75000
M16	øTaquito	Entelli-02	Blood	2500000
M17	øTaquito	Entelli-02	Blood	250000
M18	øTaquito	Entelli-02	Blood	500000
M7	øTaquito	Cocktail-V1	Liver
M8	øTaquito	Cocktail-V1	Liver
M9	øTaquito	Cocktail-V1	Liver
M10	øTaquito	Cocktail-V1	Liver
M11	øTaquito	Cocktail-V1	Liver
M12	øTaquito	Cocktail-V1	Liver
M13	øTaquito	Entelli-02	Liver	320000
M14	øTaquito	Entelli-02	Liver	310345
M15	øTaquito	Entelli-02	Liver	120968
M16	øTaquito	Entelli-02	Liver	769231
M17	øTaquito	Entelli-02	Liver	625000
M18	øTaquito	Entelli-02	Liver	703125
M7	øTaquito	Cocktail-V1	Kidney
M8	øTaquito	Cocktail-V1	Kidney
M9	øTaquito	Cocktail-V1	Kidney
M10	øTaquito	Cocktail-V1	Kidney
M11	øTaquito	Cocktail-V1	Kidney
M12	øTaquito	Cocktail-V1	Kidney
M13	øTaquito	Entelli-02	Kidney	150000
M14	øTaquito	Entelli-02	Kidney	55555.6
M15	øTaquito	Entelli-02	Kidney	55555.6
M16	øTaquito	Entelli-02	Kidney	588235
M17	øTaquito	Entelli-02	Kidney	526316
M18	øTaquito	Entelli-02	Kidney	117647
M7	øTaquito	Cocktail-V1	Spleen
M8	øTaquito	Cocktail-V1	Spleen
M9	øTaquito	Cocktail-V1	Spleen
M10	øTaquito	Cocktail-V1	Spleen
M11	øTaquito	Cocktail-V1	Spleen
M12	øTaquito	Cocktail-V1	Spleen
M13	øTaquito	Entelli-02	Spleen	909091
M14	øTaquito	Entelli-02	Spleen	1000000
M15	øTaquito	Entelli-02	Spleen	1.13636e+06
M16	øTaquito	Entelli-02	Spleen	2500000
M17	øTaquito	Entelli-02	Spleen	2.72727e+06
M18	øTaquito	Entelli-02	Spleen	1250000

## Sheet: Fig 6A and B
	EnC15	EnA02	Nando	Taquito	EnC07
High EOP	53/206	0/206	72/206	35/206	60/206
Any EOP	96/206	37/206	103/206	57/206	74/206	High EOP	Any EOP
AH17B002	0.218182	0	0.0025	0	0.78	2	3
AH17B077	0.218182	0	Hazy	0	0.4	2	2
AH17D011	0	0.0647059	0	0	0.4	1	2
AH17E139	Hazy	0	0	Hazy	0	0	0
AH17E146	0.236364	0.0823529	0.2	0.66	0.32	4	5
AH17E159	0.327273	0.0882353	0	0	0.7	2	3
AH17E162	0.309091	0.0470588	0	0	0.42	2	3
AH17F022	0	0.0176471	0	0	0.08	0	2		Strains susceptible to	High EOP only	Any EOP
AH18H032	Hazy	0.0294118	0	0	0	0	1		0 Phages	58 (28.2%)	26 (12.6%)
AH18I025	0	0	0.35	4e-05	0	1	2		1 Phage	95 (46.1%)	71 (34.5%)
AH18I100	0	0	0.2	0	0	1	1		2 Phages	36 (17.5%)	50 (24.3%)
AH18J015	0.363636	0.0647059	Hazy	Hazy	Hazy	1	2		3 Phages	15 (7.3%)	46 (22.3%)
AH18J020	0.436364	0.0647059	Hazy	Hazy	0.36	2	3		4 Phages	2 (1%)	10 (4.9%)
AH18J060	0.272727	0	0	0	0.8	2	2		5 Phages	0 (0%)	3 (1.5%)
AH18K077	0.2	0.0235294	0.028	0.46	0.44	3	5
AH19A051	0.0909091	0.0411765	0.15	0	0.2	2	4
AH19A071	0.0727273	Hazy	0	0	0.18	1	2
AH19A079	0.127273	0	Hazy	0	0	1	1
AH19B004	0.2	0	0	0	0	1	1
AH19B016	0.181818	0.0470588	0	0	0	1	2
AH19B046	0.163636	0	0	0	0	1	1
AH19B061	0.109091	0.00235294	0	0	0.024	1	3
AH19C046	0.000727273	0	0	0	0	0	1
AH19C049	0.0309091	0	Hazy	0	0	0	1
AH19C072	0.218182	0	Hazy	0	0.56	2	2
AH19C092	Hazy	Hazy	0.4	0.06	0	1	2
AH19D027	0.345455	0.0529412	0	0	0	1	2
AH19D062	0.2	0.0823529	0	0	0.42	2	3
AH19E042	0.218182	0.0764706	0.2	0.48	0	3	4
AH19E050	0.145455	Hazy	0.05	0	0.48	2	3
AH19F036	0	0	0.15	0.2	0	2	2
AH19F062	0	0	0	0	0	0	0
AH19F063	0	0.00270588	0	0	0	0	1
AH19G078	0	0	0.325	0.16	0	2	2
AH19G083	0.163636	0	0	0	0	1	1
AH19I013	0	0	0.325	Hazy	0	1	1
AH19I030	Hazy	Hazy	0	0.4	0	1	1
AH19I046	0.00618182	0	0.00125	0	0.02	0	3
AH19J025	0	0	0	0	0.16	1	1
AH19J030	0	0	0	0	0	0	0
AH19J031	0.0909091	0	0	0	0	0	1
AH19J058	0.0909091	0.0294118	Hazy	0.24	0	1	3
AH19J070	0.145455	Hazy	0.175	0	0.36	3	3
AH19J080	0.00272727	0.000588235	0	0	0.2	1	3
AH19K017	0	0.00235294	0	0	0	0	1
AH19K020	0	0.0235294	0	Hazy	0	0	1
AH19K064	0.254545	0	0.2	0	0.48	3	3
AH19L032	0.236364	0.00705882	0	0	0	1	2
AH20A008	0	0	0.3	0	0	1	1
AH20B005	0	0	0	0	Hazy	0	0
AH20B019	0	0	0.3	0	0	1	1
AH20B044	0	0	0	0	0	0	0
AH20B049	0	0	0.1	0.18	0	2	2
AH20C003	0	0	0	0	0	0	0
AH20C021	0	0	0	0	0	0	0
AH20C025	0.2	0.0117647	0.0625	Hazy	0	1	3
AH20C033	0	0	0	Hazy	0	0	0
AH20D035	0	0	0	0	0	0	0
AH20D053	0	0	0.25	Hazy	0	1	1
AH20D069	0	0	Hazy	0	0.14	1	1
AH20E012	0.272727	0.0823529	0	0	Hazy	1	2
AH20E034	0.345455	0	0.00125	0.62	0.66	3	4
AH20F013	Hazy	0	0.325	Hazy	0	1	1
AH20F034	0	0	0	0	0	0	0
AH20F046	Hazy	Hazy	0.45	Hazy	Hazy	1	1
AH20F054	0.00181818	0	Hazy	Hazy	0	0	1
AH20G008	Hazy	Hazy	0.4	Hazy	Hazy	1	1
AH20H043	0	0	0	0	0	0	0
AH20I040	0	0.0117647	0.3	0.0004	0	1	3
AH20J020	0.290909	0.0705882	0	4e-05	0.8	2	4
AH20L005	0.236364	0	Hazy	0	0	1	1
AH20L082	0	0.0117647	0.325	0.92	0	2	3
AH21A006	0.4	0.0235294	0	0	0.1	2	3
AH21A019	0.309091	0.0529412	0.525	0.92	0	3	4
AH21A025	0.4	0	0.15	0.34	0.52	4	4
AH21A050	0	0.00264706	0	0	0	0	1
AH21B008	0.0727273	0.0411765	0	0.08	0	0	3
AH21B069	0	0	0	0	0.44	1	1
AH21C074	0	0	0.2	0	0	1	1
AH21E036	0	0	0	0	0	0	0
AH21G016	0	0	0	0	0	0	0
AH21G034	0.00909091	0	0	0.0001	0.04	0	3
AH21G041	0	Hazy	0.175	0.2	0	2	2
AH21I057	0.145455	0.0705882	0	0.06	0.22	2	4
AH21J053	0.0909091	0.0117647	Hazy	Hazy	0	0	2
CPO002	0.0545455	0	0.005375	0	0.26	1	3
CPO003	0.0136364	Hazy	0.3	0.0352	Hazy	1	3
CPO006	Hazy	Hazy	0.45	0.04	Hazy	1	2
CPO008	0.109091	0	0.049	0	0.3	2	3
CPO009	0	0	0	0	0	0	0
CPO011	0.145455	0	0.1	0	0.36	3	3
CPO013	0.0327273	Hazy	0.15	Hazy	0.02	1	3
CPO014	0.0545455	0	0.05	Hazy	0.22	1	3
CPO016	0.290909	0	0.175	0	0.28	3	3
CPO017	0.2	0	0.3	0	0.26	3	3
CPO019	0	Hazy	0.375	Hazy	Hazy	1	1
CPO020	0.0727273	Hazy	Hazy	Hazy	0.2	1	2
CPO022	Hazy	0	0	0.44	0	1	1
CPO024	0	Hazy	0.375	Hazy	Hazy	1	1
CPO029	Hazy	Hazy	0.475	Hazy	Hazy	1	1
CPO033	Hazy	Hazy	0.35	Hazy	Hazy	1	1
CPO040	0	Hazy	0.475	Hazy	0.022	1	2
CPO042	Hazy	0	0.45	Hazy	0	1	1
CPO044	0	Hazy	0.4	0.02	Hazy	1	2
CPO049	0.145455	0	0.1	0	0.32	3	3
CPO050	0.254545	0	0.05	0	0.38	2	3
CPO051	0.145455	0	0.05	0	0.18	2	3
CPO052	0.309091	0	0.1	Hazy	0.46	3	3
CPO053	1.81818e-05	5.88235e-06	0	0.2	0	1	3
CPO054	0	0	0	0.32	0	1	1
CPO055	0.163636	0	0.06	0	0.36	2	3
CPO056	0.181818	0	0.125	0	0.36	3	2
CPO058	0.0261818	Hazy	0.25	0.1	Hazy	2	3
CPO060	0.0727273	Hazy	0.475	0.24	Hazy	2	3
CPO062	Hazy	Hazy	0.35	0.04	Hazy	1	2
CPO066	0.145455	2.94118e-05	0.3	0.04	0.045	2	5
CPO067	Hazy	Hazy	0	Hazy	0	0	0
CPO068	Hazy	Hazy	0.5	Hazy	Hazy	1	1
CPO073	0.218182	0	0.025	0	0.34	2	3
CPO081	0.0545455	0	0	0	0	0	1
CPO089	0.272727	0	Hazy	0	0.56	2	2
CPO091	0.254545	0	Hazy	0	0.54	2	2
CPO092	0.236364	0	0	0	0.34	2	2
CPO093	0.454545	0	0	0	0	1	1
CPO094	0	0	0.275	0	0	1	1
CPO098	0.127273	0	0.325	0	0.84	3	3
CPO123	0	0	0	0.32	0	1	1
CPO129	0	0	0	0.64	0	1	1
CPO145	0	0	0	0.54	0	1	1
CPO153	0	0	0	0.42	0	1	1
CPO157	0	0	0	0.28	0	1	1
CPO158	0	0	0	0.5	0	1	1
CPO160	0	0	0	0.54	0	1	1
CPO165	0	0	0	0.04	0	0	1
CPO166	0	0	0	Hazy	0	0	0
CPO171	0	0	0	Hazy	0	0	0
CPO177	0	0	0	0.04	0	0	1
CPO179	0	0	0	0	Hazy	0	0
CPO189	0	0	0.05	0	0.06	0	2
CPO190	0.0727273	0	0.0375	0	0.14	1	3
CPO191	0.0181818	0.0117647	0.025	0	0.12	1	4
CPO203	0	0	0.2	0	0	1	1
CPO210	Hazy	0	0.325	0.2	0	2	1
CPO214	0.0181818	0	0.175	0.06	0.34	2	3
CPO216	Hazy	Hazy	0.075	0.42	0	1	2
CPO220	0	0.00588235	0	0.1	0	1	2
CPO225	0	0	0	0.24	0	1	1
CPO229	0.0272727	0	0	0	0.44	1	2
CPO234	0	0	0	0	0	0	0
CPO238	0	0	0.075	0.62	0	1	2
CPO239	0	0	0	0	0.008	0	1
CPO241	0	0	Hazy	Hazy	0	0	0
CPO242	0	0	0.1	0	0.04	1	2
CPO244	0	0	0.05	0.06	0	0	2
CPO248	0.109091	0	0	0	0.66	2	2
CPO250	Hazy	Hazy	Hazy	Hazy	Hazy	0	0
CPO251	0.0181818	0	0	0	0.5	1	2
CPO255	0	0	0.05	0	0	0	1
CPO256	Hazy	Hazy	0.025	0.04	0	0	2
CPO259	0	0	0.05	0.02	0	0	2
CPO264	0	0	0.075	0	0.06	0	2
CPO267	0.0181818	0	0.0275	0.009	0.1	1	4
CPO268	0	Hazy	0.05	0.08	Hazy	0	2
CPO272	0	0	0	0	0.038	0	1
CPO278	0.0181818	0	0.025	0	0.12	1	3
CPO280	0.00690909	0	0	0	0	0	1
CPO285	0.0363636	0	0.0375	0	0.1	1	3
CPO286	0.0181818	0	0.1	Hazy	0.12	2	3
CPO287	0	0	0	0	0	0	0
CPO291	0.0181818	0	0	0	0.22	1	2
CPO292	0.0545455	0	0.05	0	0.04	0	3
CPO298	Hazy	Hazy	0.1	0.06	0	1	2
CPO299	0.0909091	0	0	0	0	0	1
CPO303	0	0	0.05	0	0.44	1	2
CPO312	0.0545455	0	0.1	0.04	0.4	2	4
CPO316	Hazy	2.94118e-05	0	0	0.001	0	2
CPO320	0.0545455	0	0.05	0	0.6	1	3
CPO335	0	0	0.375	Hazy	0	1	1
CPO337	0.0909091	0	Hazy	0	0.56	1	2
CPO338	0	0	Hazy	0	0	0	0
CPO344	0	0	Hazy	0	0	0	0
CPO351	0.127273	0	0.3	0.18	0	3	3
CPO353	0	0	0.525	0	0	1	1
CPO360	0	0	0.3	Hazy	0	1	1
CPO361	0	0	0.2	0	0	1	1
CPO362	0	0	0.125	0	0	1	1
CPO365	0	0	0.275	0	0	1	1
CPO367	0	0	0.3	0	0	1	1
CPO368	0	0	0.425	Hazy	0	1	1
CPO369	0	0	0.425	Hazy	0	1	1
CPO370	0	0	0.5	Hazy	0	1	1
CPO385	0	0	0.25	Hazy	0	1	1
CPO386	0	0	0.3	Hazy	0	1	1
CPO388	0	0	0	0	0	0	0
CPO389	0	0	0.35	Hazy	0	1	1
CPO390	0.0181818	0	Hazy	Hazy	0	0	1
CPO391	0.0909091	0	Hazy	0.12	0	1	2
CPO395	0	0	0.325	0	0	1	1
CPO398	0.0727273	0	Hazy	0	0.4	1	2
CPO399	0.0363636	0	0	0	Hazy	0	1
CPO400	0	0	0	0	0	0	0
CPO413	0	0	0.55	0.12	0	2	2
CPO436	0.0727273	0	0.2	Hazy	0	1	2
CPO439	0.0727273	0	Hazy	Hazy	0.54	1	2
CPO447	0.109091	0	0.075	0.36	0	2	3
CPO448	0.145455	0	0.375	0.5	0	3	3
count if zero	89	141	80	108	112
Total coverage	117	65	126	98	94
	EnC15	EnA02	Nando	Taquito	EnC07
	117	65	126	98	94
	EnC15	EnA02	Nando	Taquito	EnC07
EnC15	117	EnC15
EnA02	65	EnA02
Nando	126	Nando
Taquito	98	Taquito
EnC07	94	EnC07

## Sheet: Fig 6C
0	55	26
1	95	71
2	35	50
3	16	46
4	4	10
5	1	3
	Only Greens	Any lysis

## Sheet: Fig 6D phage score resistant mu
phage	Entelli-02	øEnA02	øEnC07	øEnC15	øNando	øTaquito
Eaero	0.349178	0.362748	0.24698	0.291062	0.0958486	0.102014
Eaero_R1	0.228148	0.233112	0.0545988	0.012796	0.00700947	0.0150759
Eaero_R2	0.44658	0.151033	0.479341	0.13462	0.12578	0.122758
Eaero_R3	0.637222	0.0567614	0.525182	0.0375409	0.0315202	0.0373373
APO57	0.657356	0.691681	0.653569	0.601021	0.369475	0.437877
APO57_R1	0.521204	0.592548	0.363358	0.443484	0.152649	0.200556
APO57_R2	0.768589	0.618308	0.528292	0.197727	0.000670268	-0.00101958
APO57_R3	0.703607	0.565095	0.497177	0.210465	0.0161789	0.00399877
CPO093	0.651748	0.170065	0.0144151	0.528447	0.0471319	0.136339
CPO093_R1	0.373239	0.275146	0.267029	0.198593	0.00446221	0.00253985
CPO093_R2	0.415054	0.506721	0.121216	0.059113	0.0686236	0.0665848
CPO093_R3	0.608294	0.430424	0.36845	0.527146	0.0569331	0.0499106
CPO448	0.787532	0.0485522	-0.040689	0.726913	0.571639	0.616391
CPO448_R1	0.669927	0.644198	0.0395028	0.109918	0.203258	0.0809836
CPO448_R2	0.261766	0.597321	0.17438	0.301969	0.017241	0.0157766
CPO448_R3	0.451538	0.517106	0.145969	0.309182	0.0533585	0.0297262
CPO165	0.439165	0.254096	0.0366302	0.297102	0.331393	0.572002
CPO165_R1	0.271608	0.325486	0.0355631	0.0440833	0.0634291	0.207238
CPO165_R2	0.0878311	0.189933	0.0216755	0.0673971	0.0127364	0.0299966
CPO165_R3	0.15325	0.206278	0.0382831	0.0585049	0.0324028	0.0399264

## Sheet: Fig 6E interaction with antibio
Isolates	Ceftazidiime	Cefepime	Imipenem	Meropenem	Ciprofloxacin	Colistin	Amikacin
Eaero	0	0	0	1	1	0	1
Eaero_R1	0	0	0	0	1	-1	1
Eaero_R2	0	1	1	0	0	-1	1
APO57	1	1	1	1	1	1	1
APO57_R1	0	0	1	1	1	1	1
APO57_R3	0	1	1	0	0	-1	1
CPO093	0	0	0	0	0	0	0
CPO093_R1	1	1	1	1	-1	-1	1
CPO093_R2	1	1	0	1	1	0	1
CPO448	0	0	0	0	0	0	0
CPO448_R1	0	1	0	1	1	1	1
CPO448_R2	0	0	1	0	1	-1	1
CPO165	1	1	0	0	1	0	0
CPO165_R1	1	1	1	1	-1	1	1
CPO165_R2	1	1	1	1	1	1	1

## Sheet: MIC AST
Minimum inhibitory concentration (MIC [µg/mL]) of wild types and phage resistant mutants
Antibiotics	EA	APO57	CPO093	CPO448	CPO165	EnA02_R1	EnA02_R2	EnC07_R1	EnC07_R2	EnC15_R1	EnC15_R2	Nando_R1	Nando_R2	Taquito_R1	Taquito_R2
Ceftazidime	<128	<0.25	64	<128	<128	128	>128	0.25	0.25	64	128	>128	>128	>128	>128
Cefepime	4	<0.25	8	16	16	32	64	0.25	0.25	4	8	32	32	16	64
Imipenem	<0.25	<0.25	1	1	2	16	16	0.25	0.25	1	4	4	4	2	8
Meropenem	<0.25	<0.25	2	1	4	16	16	<0.125	<0.125	0.5	4	2	2	8	4
Amikacin	0.5	0.5	0.5	2	0.25	1	2	1	0.5	0.25	0.5	2	1	0.25	0.5
Ciprofloxacin	2	0.125	0.125	1	0.5	4	8	0.06	0.06	0.25	0.25	1	1	0.125	0.25
Colistin	2	4	0.5	2	1	0.5	4	4	1	0.5	0.5	0.5	2	1	1

## Sheet: Fig 6F  APO57 CFU
Mice	Group	Cocktail	Sample	CFU
M1	Control	Control	Blood	120000
M2	Control	Control	Blood	2600000
M3	Control	Control	Blood	88000000
M4	Control	Control	Blood	41000000
M5	Control	Control	Blood	170000000
M6	Control	Control	Blood	600000000
M7	Treatment	Cocktail-V1	Blood	5.5
M8	Treatment	Cocktail-V1	Blood	45000
M9	Treatment	Cocktail-V1	Blood	5.5
M10	Treatment	Cocktail-V1	Blood	180000
M11	Treatment	Cocktail-V1	Blood	21000
M12	Treatment	Cocktail-V1	Blood	24000
M13	Treatment	Entelli-02	Blood	10
M14	Treatment	Entelli-02	Blood	240000
M15	Treatment	Entelli-02	Blood	25000
M16	Treatment	Entelli-02	Blood	40000
M17	Treatment	Entelli-02	Blood	210000
M18	Treatment	Entelli-02	Blood	150000
M1	Control	Control	Liver	40000000
M2	Control	Control	Liver	289000000
M3	Control	Control	Liver	156000000
M4	Control	Control	Liver	221000000
M5	Control	Control	Liver	155000000
M6	Control	Control	Liver	305000000
M7	Treatment	Cocktail-V1	Liver	163000
M8	Treatment	Cocktail-V1	Liver	61300
M9	Treatment	Cocktail-V1	Liver	34.5
M10	Treatment	Cocktail-V1	Liver	581000
M11	Treatment	Cocktail-V1	Liver	379000
M12	Treatment	Cocktail-V1	Liver	519000
M13	Treatment	Entelli-02	Liver	456000
M14	Treatment	Entelli-02	Liver	290000
M15	Treatment	Entelli-02	Liver	323000
M16	Treatment	Entelli-02	Liver	146000
M17	Treatment	Entelli-02	Liver	81300
M18	Treatment	Entelli-02	Liver	54400
M1	Control	Control	Kidney	17500000
M2	Control	Control	Kidney	112000000
M3	Control	Control	Kidney	284000000
M4	Control	Control	Kidney	25800000
M5	Control	Control	Kidney	140000000
M6	Control	Control	Kidney	279000000
M7	Treatment	Cocktail-V1	Kidney	240000
M8	Treatment	Cocktail-V1	Kidney	135000
M9	Treatment	Cocktail-V1	Kidney	66.7
M10	Treatment	Cocktail-V1	Kidney	76200
M11	Treatment	Cocktail-V1	Kidney	118000
M12	Treatment	Cocktail-V1	Kidney	187000
M13	Treatment	Entelli-02	Kidney	1250000
M14	Treatment	Entelli-02	Kidney	311000
M15	Treatment	Entelli-02	Kidney	150000
M16	Treatment	Entelli-02	Kidney	171000
M17	Treatment	Entelli-02	Kidney	126000
M18	Treatment	Entelli-02	Kidney	224000
M1	Control	Control	Spleen	97000000
M2	Control	Control	Spleen	700000000
M3	Control	Control	Spleen	1030000000
M4	Control	Control	Spleen	356000000
M5	Control	Control	Spleen	709000000
M6	Control	Control	Spleen	2640000000
M7	Treatment	Cocktail-V1	Spleen	190000
M8	Treatment	Cocktail-V1	Spleen	2890000
M9	Treatment	Cocktail-V1	Spleen	76.9
M10	Treatment	Cocktail-V1	Spleen	2000000
M11	Treatment	Cocktail-V1	Spleen	1000000
M12	Treatment	Cocktail-V1	Spleen	727000
M13	Treatment	Entelli-02	Spleen	2910000
M14	Treatment	Entelli-02	Spleen	3600000
M15	Treatment	Entelli-02	Spleen	1640000
M16	Treatment	Entelli-02	Spleen	4000000
M17	Treatment	Entelli-02	Spleen	3270000
M18	Treatment	Entelli-02	Spleen	667000

## Sheet: Fig 6G AALF22D176 CFU
Mice	Group	Cocktail	Sample	CFU
M1	Control	Control	Blood	2000
M2	Control	Control	Blood	100000
M3	Control	Control	Blood	520000
M4	Control	Control	Blood	16000000
M5	Control	Control	Blood	1300000
M6	Control	Control	Blood	5000000
M7	Treatment	Cocktail-V1	Blood	570000
M8	Treatment	Cocktail-V1	Blood	110000
M9	Treatment	Cocktail-V1	Blood	110000
M10	Treatment	Cocktail-V1	Blood	110000
M11	Treatment	Cocktail-V1	Blood	0
M12	Treatment	Cocktail-V1	Blood	0
M13	Treatment	Entelli-02	Blood	505
M14	Treatment	Entelli-02	Blood	50000
M15	Treatment	Entelli-02	Blood	12000
M16	Treatment	Entelli-02	Blood	16000
M17	Treatment	Entelli-02	Blood	9000
M18	Treatment	Entelli-02	Blood	0
M1	Control	Control	Liver	2000000
M2	Control	Control	Liver	1950000
M3	Control	Control	Liver	5650000
M4	Control	Control	Liver	12300000
M5	Control	Control	Liver	19000000
M6	Control	Control	Liver	40000000
M7	Treatment	Cocktail-V1	Liver	2000000
M8	Treatment	Cocktail-V1	Liver	833000
M9	Treatment	Cocktail-V1	Liver	567000
M10	Treatment	Cocktail-V1	Liver	1470000
M11	Treatment	Cocktail-V1	Liver	253000
M12	Treatment	Cocktail-V1	Liver	444000
M13	Treatment	Entelli-02	Liver	228000
M14	Treatment	Entelli-02	Liver	147000
M15	Treatment	Entelli-02	Liver	600000
M16	Treatment	Entelli-02	Liver	300000
M17	Treatment	Entelli-02	Liver	229000
M18	Treatment	Entelli-02	Liver	124000
M1	Control	Control	Kidney	421000
M2	Control	Control	Kidney	1950000
M3	Control	Control	Kidney	3570000
M4	Control	Control	Kidney	9330000
M5	Control	Control	Kidney	8130000
M6	Control	Control	Kidney	294000000
M7	Treatment	Cocktail-V1	Kidney	129000
M8	Treatment	Cocktail-V1	Kidney	1020000
M9	Treatment	Cocktail-V1	Kidney	1320000
M10	Treatment	Cocktail-V1	Kidney	826000
M11	Treatment	Cocktail-V1	Kidney	391000
M12	Treatment	Cocktail-V1	Kidney	579000
M13	Treatment	Entelli-02	Kidney	129000
M14	Treatment	Entelli-02	Kidney	72200
M15	Treatment	Entelli-02	Kidney	168000
M16	Treatment	Entelli-02	Kidney	458000
M17	Treatment	Entelli-02	Kidney	271000
M18	Treatment	Entelli-02	Kidney	130000
M1	Control	Control	Spleen	6360000
M2	Control	Control	Spleen	68200000
M3	Control	Control	Spleen	34000000
M4	Control	Control	Spleen	115000000
M5	Control	Control	Spleen	48600000
M6	Control	Control	Spleen	111000000
M7	Treatment	Cocktail-V1	Spleen	2500000
M8	Treatment	Cocktail-V1	Spleen	4360000
M9	Treatment	Cocktail-V1	Spleen	3560000
M10	Treatment	Cocktail-V1	Spleen	2470000
M11	Treatment	Cocktail-V1	Spleen	7670000
M12	Treatment	Cocktail-V1	Spleen	4620000
M13	Treatment	Entelli-02	Spleen	4300000
M14	Treatment	Entelli-02	Spleen	1900000
M15	Treatment	Entelli-02	Spleen	1640000
M16	Treatment	Entelli-02	Spleen	636000
M17	Treatment	Entelli-02	Spleen	909000
M18	Treatment	Entelli-02	Spleen	346000
