# Supplementary material for: Rational design of a hospital-specific phage cocktail to treat Enterobacter cloacae complex infections
Source: Nat Microbiol. 2025 Sep 24;10(11):2702–19. doi: 10.1038/s41564-025-02130-4 (PMC12578640; doi:10.1038/s41564-025-02130-4)
Supplement: Supplementary file 15 — Data associated with Extended Data Fig. 1. [file 41564_2025_2130_MOESM15_ESM.xlsx]

## Sheet: Extended Data Fig 1B. Mice_work
Mice	Group	Sample	CFU
M1	Treatment	Blood	150
M2	Treatment	Blood	10
M3	Treatment	Blood	10
M4	Treatment	Blood	10
M5	Treatment	Blood	10
M6	Treatment	Blood	10
M7	Control	Blood	90000000
M8	Control	Blood	100000000
M9	Control	Blood	200000000
M11	Control	Blood	10000000
M12	Control	Blood	1600000
M1	Treatment	Liver	34400
M2	Treatment	Liver	60000
M3	Treatment	Liver	11800
M4	Treatment	Liver	43800
M5	Treatment	Liver	31800
M6	Treatment	Liver	13300
M7	Control	Liver	833000000
M8	Control	Liver	826000000
M9	Control	Liver	43500000
M10	Control	Liver	957000000
M11	Control	Liver	94400000
M12	Control	Liver	129000000
M1	Treatment	Kidney	85000
M2	Treatment	Kidney	2270000
M3	Treatment	Kidney	30000
M4	Treatment	Kidney	7690
M5	Treatment	Kidney	1180000
M6	Treatment	Kidney	10000
M7	Control	Kidney	750000000
M8	Control	Kidney	1140000000
M9	Control	Kidney	15300000
M10	Control	Kidney	765000000
M11	Control	Kidney	950000000
M12	Control	Kidney	318000000
M1	Treatment	Spleen	145000
M2	Treatment	Spleen	1000000
M3	Treatment	Spleen	933000
M4	Treatment	Spleen	250000
M5	Treatment	Spleen	3180000
M6	Treatment	Spleen	16700
M7	Control	Spleen	3500000000
M8	Control	Spleen	15800000000
M9	Control	Spleen	7000000
M10	Control	Spleen	5560000000
M11	Control	Spleen	4000000000
M12	Control	Spleen	1270000000
M1	Treatment	Total	150
M2	Treatment	Total	10
M3	Treatment	Total	10
M4	Treatment	Total	10
M5	Treatment	Total	10
M6	Treatment	Total	10
M7	Control	Total	90000000
M8	Control	Total	100000000
M9	Control	Total	200000000
M11	Control	Total	10000000
M12	Control	Total	1600000
M1	Treatment	Total	34400
M2	Treatment	Total	60000
M3	Treatment	Total	11800
M4	Treatment	Total	43800
M5	Treatment	Total	31800
M6	Treatment	Total	13300
M7	Control	Total	833000000
M8	Control	Total	826000000
M9	Control	Total	43500000
M10	Control	Total	957000000
M11	Control	Total	94400000
M12	Control	Total	129000000
M1	Treatment	Total	85000
M2	Treatment	Total	2270000
M3	Treatment	Total	30000
M4	Treatment	Total	7690
M5	Treatment	Total	1180000
M6	Treatment	Total	10000
M7	Control	Total	750000000
M8	Control	Total	1140000000
M9	Control	Total	15300000
M10	Control	Total	765000000
M11	Control	Total	950000000
M12	Control	Total	318000000
M1	Treatment	Total	145000
M2	Treatment	Total	1000000
M3	Treatment	Total	933000
M4	Treatment	Total	250000
M5	Treatment	Total	3180000
M6	Treatment	Total	16700
M7	Control	Total	3500000000
M8	Control	Total	15800000000
M9	Control	Total	7000000
M10	Control	Total	5560000000
M11	Control	Total	4000000000
M12	Control	Total	1270000000

## Sheet: Extended data Fig 1C. Mice_work
Mice	Phage	max	min	mean	median	sd
Invitro	EnA02	40000000	16700000	28350000	28350000	1.64756e+07
Invitro	EnC07	31300000	23800000	27550000	27550000	5.3033e+06
Invitro	EnC15	5000000	2670000	3835000	3835000	1.64756e+06
M1	EnA02	3800000	375000	1.7483e+06	1.40909e+06	1.49e+06
M1	EnC07	1500000	40000	533864	297727	685949
M1	EnC15	9.09091e+06	5000	3.08523e+06	1622500	4.25637e+06
M2	EnA02	3.33333e+08	36363.6	8.54924e+07	4300000	1.65267e+08
M2	EnC07	25000000	9090.91	8.50927e+06	4514000	1.17809e+07
M2	EnC15	150000000	90909.1	4.35727e+07	12100000	7.18371e+07
M3	EnA02	2.94118e+08	3.63636e+07	2.03176e+08	2.41111e+08	1.1502e+08
M3	EnC07	1.11111e+08	20000000	4.92216e+07	3.28877e+07	4.1801e+07
M3	EnC15	1.11111e+09	4.54545e+06	3.13473e+08	6.91176e+07	5.32858e+08
M4	EnA02	75000000	3.84615e+06	3.68365e+07	34250000	3.72125e+07
M4	EnC07	14000000	384615	4.09615e+06	1000000	6.61209e+06
M4	EnC15	22500000	2.30769e+06	1.10144e+07	9625000	8.50231e+06
M5	EnA02	4.11765e+08	18000000	1.28297e+08	4.17112e+07	1.89359e+08
M5	EnC07	3.63636e+07	80000	1.6758e+07	1.52941e+07	1.5396e+07
M5	EnC15	5.45455e+07	80000	1.82152e+07	9.11765e+06	2.55591e+07
M6	EnA02	170000000	220000	4.34383e+07	1.76667e+06	8.43836e+07
M6	EnC07	2500000	100000	766667	233333	1.15758e+06
M6	EnC15	2000000	200000	783333	466667	836881

## Sheet: Extended Data Fig 1D. alfred_st
strains	øEnC07	øEnC15	øEnA02	Cocktail.V1
AH17B002	2	2	1	2
AH17D011	2	2	2	2
AH18H032	1	1	2	2
AH18J015	2	2	2	2
AH19A071	1	0	1	1
AH19B061	2	2	2	2
AH19D062	1	1	2	2
AH19I030	0	1	1	1
AH19K020	0	0	2	2
AH20B044	1	0	0	1
AH20D069	2	1	0	2
AH20F054	0	0	2	2
CPO002	2	2	1	2
CPO003	2	1	2	2
CPO006	2	2	2	2
CPO008	2	2	1	2
CPO009	0	0	1	1
CPO013	2	1	2	2
CPO014	2	2	1	2
CPO016	2	2	1	2
CPO017	2	2	2	2
CPO019	2	1	2	2
CPO020	0	2	2	2
CPO022	0	0	1	1
CPO024	1	1	1	1
CPO029	1	1	1	1
CPO033	1	1	1	1
CPO040	1	1	1	1
CPO042	1	1	1	1
CPO044	1	1	1	1
CPO049	2	2	1	2
CPO050	2	2	1	2
CPO051	2	2	1	2
CPO052	2	2	1	2
CPO053	0	0	2	2
CPO054	0	0	1	1
CPO055	2	2	1	2
CPO056	2	2	1	2
CPO058	1	1	1	1
CPO060	1	1	1	1
CPO062	1	1	1	1
CPO066	2	2	2	2
CPO067	0	0	1	1
CPO068	1	1	1	1
CPO081	0	2	0	2
CPO089	2	2	1	2
CPO091	2	2	2	2
CPO092	2	2	1	2
CPO093	2	2	2	2
CPO094	1	1	1	1
CPO098	2	2	1	2
CPO123	0	0	2	2
CPO129	0	1	1	1
CPO145	0	1	1	1
CPO153	0	0	1	1
CPO157	0	0	1	1
CPO158	0	0	1	1
CPO160	0	0	1	1
CPO165	0	1	1	1
CPO166	0	0	1	1
CPO171	0	0	1	1
CPO177	0	0	1	1
CPO179	1	0	0	1
CPO189	2	2	1	2
CPO190	2	2	1	2
CPO191	2	2	1	2
CPO203	1	2	1	2
CPO210	1	2	2	2
CPO214	2	2	1	2
CPO216	1	2	2	2
CPO220	1	1	1	1
CPO225	0	0	1	1
CPO229	2	2	1	2
CPO234	0	0	1	1
CPO239	2	2	2	2
CPO241	1	2	1	2
CPO242	2	2	1	2
CPO244	0	0	0	0
CPO259	1	1	1	1
CPO264	2	2	1	2
CPO267	2	2	1	2
CPO268	2	2	2	2
CPO272	2	2	0	2
CPO278	2	2	1	2
CPO280	1	1	2	2
CPO285	2	2	1	2
CPO286	2	1	1	2
CPO287	0	0	2	2
CPO291	2	1	1	2
CPO292	2	2	1	2
CPO299	0	2	2	2
CPO303	2	2	1	2
CPO312	2	2	2	2
CPO316	1	1	2	2
CPO320	2	2	1	2
CPO335	1	1	1	1
CPO337	2	2	1	2
CPO338	1	1	1	1
CPO344	1	1	1	1
CPO351	0	1	1	1
CPO353	1	1	1	1
CPO360	1	1	1	1
CPO361	1	1	1	1
CPO362	1	1	1	1
CPO365	1	1	2	2
CPO367	1	1	1	1
CPO369	1	1	1	1
CPO370	1	1	1	1
CPO385	1	2	2	2
CPO386	1	1	1	1
CPO388	0	1	0	1
CPO389	1	1	1	1
CPO390	0	1	1	1
CPO391	0	1	1	1
CPO395	1	1	1	1
CPO413	1	1	1	1
CPO436	0	1	1	1
CPO439	2	2	2	2
CPO447	0	1	1	1
CPO448	0	1	1	1
0 = no lysis
1 = partial lysis (hazy zone of lysis)
2 = complete lysis
				54
