# Supplementary material for: Rational design of a hospital-specific phage cocktail to treat Enterobacter cloacae complex infections
Source: Nat Microbiol. 2025 Sep 24;10(11):2702–19. doi: 10.1038/s41564-025-02130-4 (PMC12578640; doi:10.1038/s41564-025-02130-4)
Supplement: Supplementary file 16 — Data associated with Extended Data Fig. 2. [file 41564_2025_2130_MOESM16_ESM.xlsx]

## Sheet: Extended data Fig 2BnA02_train_
Training_host	Replicate	Days_training	time	N	OD600	sd	se	ci
AH19K020	Rep 1	AH19K020	0.166667	21	0.107619	0.00116087	0.000253323	0.000528422
AH19K020	Rep 1	AH19K020	0.333333	21	0.111952	0.00162715	0.000355073	0.00074067
AH19K020	Rep 1	AH19K020	0.5	21	0.11981	0.00211232	0.000460946	0.000961518
AH19K020	Rep 1	AH19K020	0.666667	21	0.131714	0.00306827	0.000669552	0.00139666
AH19K020	Rep 1	AH19K020	0.833333	21	0.148857	0.00511161	0.00111545	0.00232678
AH19K020	Rep 1	AH19K020	1	21	0.173048	0.00701054	0.00152982	0.00319116
AH19K020	Rep 1	AH19K020	1.16667	21	0.206048	0.0092546	0.00201952	0.00421264
AH19K020	Rep 1	AH19K020	1.33333	21	0.246095	0.010807	0.00235827	0.00491927
AH19K020	Rep 1	AH19K020	1.5	21	0.29819	0.0145039	0.003165	0.00660208
AH19K020	Rep 1	AH19K020	1.66667	21	0.38881	0.0324293	0.00707666	0.0147617
AH19K020	Rep 1	AH19K020	1.83333	21	0.538143	0.0437245	0.00954146	0.0199031
AH19K020	Rep 1	AH19K020	2	21	0.691381	0.0410323	0.00895398	0.0186777
AH19K020	Rep 1	AH19K020	2.16667	21	0.816238	0.0350698	0.00765286	0.0159636
AH19K020	Rep 1	AH19K020	2.33333	21	0.916905	0.0294617	0.00642907	0.0134108
AH19K020	Rep 1	AH19K020	2.5	21	0.997571	0.0248547	0.00542374	0.0113137
AH19K020	Rep 1	AH19K020	2.66667	21	1.06043	0.0222161	0.00484796	0.0101127
AH19K020	Rep 1	AH19K020	2.83333	21	1.11	0.0209189	0.00456488	0.00952217
AH19K020	Rep 1	AH19K020	3	21	1.14943	0.0188748	0.00411881	0.00859169
AH19K020	Rep 1	AH19K020	3.16667	21	1.18095	0.0184024	0.00401573	0.00837666
AH19K020	Rep 1	AH19K020	3.33333	21	1.20762	0.0184241	0.00402047	0.00838655
AH19K020	Rep 1	AH19K020	3.5	21	1.23024	0.0181077	0.00395143	0.00824255
AH19K020	Rep 1	AH19K020	3.66667	21	1.25062	0.0177693	0.00387758	0.00808848
AH19K020	Rep 1	AH19K020	3.83333	21	1.26895	0.0170132	0.00371258	0.0077443
AH19K020	Rep 1	AH19K020	4	21	1.28533	0.017001	0.00370992	0.00773875
AH19K020	Rep 1	AH19K020	4.16667	21	1.30095	0.0170278	0.00371578	0.00775098
AH19K020	Rep 1	AH19K020	4.33333	21	1.31586	0.0168887	0.00368542	0.00768765
AH19K020	Rep 1	AH19K020	4.5	21	1.33024	0.0170789	0.00372693	0.00777424
AH19K020	Rep 1	AH19K020	4.66667	21	1.3439	0.0171695	0.00374668	0.00781545
AH19K020	Rep 1	AH19K020	4.83333	21	1.35743	0.0167588	0.00365707	0.00762851
AH19K020	Rep 1	AH19K020	5	21	1.36938	0.016824	0.0036713	0.0076582
AH19K020	Rep 1	AH19K020	5.16667	21	1.3811	0.0170115	0.00371221	0.00774353
AH19K020	Rep 1	AH19K020	5.33333	21	1.39295	0.0178507	0.00389534	0.00812554
AH19K020	Rep 1	AH19K020	5.5	21	1.404	0.0189658	0.00413867	0.00863311
AH19K020	Rep 1	AH19K020	5.66667	21	1.41452	0.0195592	0.00426817	0.00890324
AH19K020	Rep 1	AH19K020	5.83333	21	1.42405	0.019208	0.00419153	0.00874338
AH19K020	Rep 1	AH19K020	6	21	1.43386	0.019701	0.00429911	0.00896778
AH19K020	Rep 1	AH19K020	6.16667	21	1.44252	0.020004	0.00436524	0.00910573
AH19K020	Rep 1	AH19K020	6.33333	21	1.45124	0.0199823	0.00436049	0.00909581
AH19K020	Rep 1	AH19K020	6.5	21	1.45881	0.0197955	0.00431973	0.0090108
AH19K020	Rep 1	AH19K020	6.66667	21	1.46719	0.0196739	0.00429319	0.00895545
AH19K020	Rep 1	AH19K020	6.83333	21	1.47471	0.019764	0.00431285	0.00899645
AH19K020	Rep 1	AH19K020	7	21	1.48233	0.0198175	0.00432453	0.00902082
AH19K020	Rep 1	AH19K020	7.16667	21	1.48976	0.0188385	0.00411091	0.0085752
AH19K020	Rep 1	AH19K020	7.33333	21	1.49662	0.0198128	0.00432351	0.00901869
AH19K020	Rep 1	AH19K020	7.5	21	1.50362	0.0198431	0.00433011	0.00903246
AH19K020	Rep 1	AH19K020	7.66667	21	1.51071	0.0196803	0.00429459	0.00895837
AH19K020	Rep 1	AH19K020	7.83333	21	1.517	0.0199048	0.00434358	0.00906054
AH19K020	Rep 1	AH19K020	8	21	1.52352	0.0196663	0.00429153	0.00895198
AH19K020	Rep 1	AH19K020	8.16667	21	1.52967	0.0196197	0.00428137	0.00893079
AH19K020	Rep 1	AH19K020	8.33333	21	1.53543	0.0199163	0.00434608	0.00906577
AH19K020	Rep 1	AH19K020	8.5	21	1.54133	0.0199332	0.00434979	0.00907349
AH19K020	Rep 1	AH19K020	8.66667	21	1.54652	0.0203706	0.00444523	0.00927259
AH19K020	Rep 1	AH19K020	8.83333	21	1.55186	0.0202319	0.00441496	0.00920944
AH19K020	Rep 1	AH19K020	9	21	1.55719	0.0203067	0.00443128	0.0092435
AH19K020	Rep 1	AH19K020	9.16667	21	1.56205	0.0206337	0.00450263	0.00939233
AH19K020	Rep 1	AH19K020	9.33333	21	1.56681	0.0206727	0.00451116	0.00941012
AH19K020	Rep 1	AH19K020	9.5	21	1.57186	0.020684	0.00451362	0.00941525
AH19K020	Rep 1	AH19K020	9.66667	21	1.57629	0.0207777	0.00453407	0.00945791
AH19K020	Rep 1	AH19K020	9.83333	21	1.58076	0.0209521	0.00457212	0.00953728
AH19K020	Rep 1	AH19K020	10	21	1.58524	0.0211658	0.00461875	0.00963455
AH19K020	Rep 1	AH19K020	10.1667	21	1.58957	0.0210774	0.00459947	0.00959432
AH19K020	Rep 1	AH19K020	10.3333	21	1.59395	0.0210629	0.00459631	0.00958774
AH19K020	Rep 1	AH19K020	10.5	21	1.59814	0.0212657	0.00464055	0.00968002
AH19K020	Rep 1	AH19K020	10.6667	21	1.60214	0.0215065	0.0046931	0.00978963
AH19K020	Rep 1	AH19K020	10.8333	21	1.60643	0.0215373	0.00469983	0.00980368
AH19K020	Rep 1	AH19K020	11	21	1.61052	0.02175	0.00474624	0.00990048
AH19K020	Rep 1	AH19K020	11.1667	21	1.61438	0.0215626	0.00470535	0.0098152
AH19K020	Rep 1	AH19K020	11.3333	21	1.61814	0.0215668	0.00470627	0.00981711
AH19K020	Rep 1	AH19K020	11.5	21	1.62214	0.0217492	0.00474607	0.00990013
AH19K020	Rep 1	AH19K020	11.6667	21	1.62605	0.0219988	0.00480053	0.0100137
AH19K020	Rep 1	AH19K020	11.8333	21	1.62967	0.0216364	0.00472145	0.00984877
AH19K020	Rep 1	AH19K020	12	21	1.63343	0.0216762	0.00473013	0.00986688
AH19K020	Rep 1	AH19K020	12.1667	21	1.63681	0.0218578	0.00476976	0.00994954
AH19K020	Rep 1	AH19K020	12.3333	21	1.64052	0.021637	0.00472159	0.00984907
AH19K020	Rep 1	AH19K020	12.5	21	1.64386	0.0218707	0.00477258	0.00995543
AH19K020	Rep 1	AH19K020	12.6667	21	1.64729	0.0218955	0.004778	0.00996673
AH19K020	Rep 1	AH19K020	12.8333	21	1.6501	0.0218355	0.0047649	0.00993942
AH19K020	Rep 1	AH19K020	13	21	1.65305	0.0219419	0.00478812	0.00998784
AH19K020	Rep 1	AH19K020	13.1667	21	1.6559	0.0220361	0.00480868	0.0100307
AH19K020	Rep 1	AH19K020	13.3333	21	1.65905	0.0218231	0.00476219	0.00993376
AH19K020	Rep 1	AH19K020	13.5	21	1.66143	0.022049	0.00481148	0.0100366
AH19K020	Rep 1	AH19K020	13.6667	21	1.66429	0.0220548	0.00481275	0.0100392
AH19K020	Rep 1	AH19K020	13.8333	21	1.6669	0.0220202	0.00480521	0.0100235
AH19K020	Rep 1	AH19K020	14	21	1.66933	0.0217815	0.00475311	0.00991482
AH19K020	Rep 1	AH19K020	14.1667	21	1.6719	0.0220293	0.00480719	0.0100276
AH19K020	Rep 1	AH19K020	14.3333	21	1.67433	0.021937	0.00478705	0.00998562
AH19K020	Rep 1	AH19K020	14.5	21	1.67648	0.021773	0.00475125	0.00991093
AH19K020	Rep 1	AH19K020	14.6667	21	1.67871	0.0220684	0.00481572	0.0100454
AH19K020	Rep 1	AH19K020	14.8333	21	1.68081	0.0220105	0.00480308	0.0100191
AH19K020	Rep 1	AH19K020	15	21	1.68281	0.0222432	0.00485387	0.010125
AH19K020	Rep 1	AH19K020	15.1667	21	1.68481	0.022223	0.00484946	0.0101158
AH19K020	Rep 1	AH19K020	15.3333	21	1.68676	0.0222281	0.00485058	0.0101181
AH19K020	Rep 1	AH19K020	15.5	21	1.68886	0.0224506	0.00489912	0.0102194
AH19K020	Rep 1	AH19K020	15.6667	21	1.69086	0.0223255	0.00487183	0.0101625
AH19K020	Rep 1	AH19K020	15.8333	21	1.69286	0.0225373	0.00491804	0.0102588
AH19K020	Rep 1	AH19K020	16	21	1.69467	0.0227274	0.00495952	0.0103454
AH19K020	Rep 1	AH19K020	16.1667	21	1.69643	0.0226375	0.00493991	0.0103045
AH19K020	Rep 1	AH19K020	16.3333	21	1.69814	0.0228786	0.00499251	0.0104142
AH19K020	Rep 1	AH19K020	16.5	21	1.7001	0.0229301	0.00500376	0.0104377
AH19K020	Rep 1	AH19K020	16.6667	21	1.70181	0.023086	0.00503777	0.0105086
AH19K020	Rep 1	AH19K020	16.8333	21	1.70357	0.0231723	0.00505662	0.0105479
AH19K020	Rep 1	AH19K020	17	21	1.70538	0.0231333	0.00504809	0.0105301
AH19K020	Rep 1	AH19K020	17.1667	21	1.7069	0.0233515	0.00509571	0.0106295
AH19K020	Rep 1	AH19K020	17.3333	21	1.70843	0.0234874	0.00512537	0.0106913
AH19K020	Rep 1	AH19K020	17.5	21	1.71024	0.0237337	0.00517913	0.0108035
AH19K020	Rep 1	AH19K020	17.6667	21	1.71186	0.0237135	0.0051747	0.0107942
AH19K020	Rep 1	AH19K020	17.8333	21	1.71324	0.0238975	0.00521486	0.010878
AH19K020	Rep 1	AH19K020	18	21	1.71476	0.0238766	0.00521029	0.0108685
AH19K020	Rep 1	AH19K020	18.1667	21	1.71648	0.0241197	0.00526336	0.0109792
AH19K020	Rep 1	AH19K020	18.3333	21	1.71781	0.0243754	0.00531916	0.0110956
AH19K020	Rep 1	AH19K020	18.5	21	1.71929	0.0244093	0.00532655	0.011111
AH19K020	Rep 1	AH19K020	18.6667	21	1.7209	0.0246939	0.00538866	0.0112405
AH19K020	Rep 1	AH19K020	18.8333	21	1.72195	0.0245591	0.00535923	0.0111792
AH19K020	Rep 1	AH19K020	19	21	1.72381	0.024756	0.00540221	0.0112688
AH19K020	Rep 1	AH19K020	19.1667	21	1.72495	0.0248987	0.00543335	0.0113338
AH19K020	Rep 1	AH19K020	19.3333	21	1.726	0.0251177	0.00548114	0.0114335
AH19K020	Rep 1	AH19K020	19.5	21	1.72748	0.0253567	0.00553328	0.0115422
AH19K020	Rep 1	AH19K020	19.6667	21	1.72867	0.0252078	0.00550079	0.0114745
AH19K020	Rep 1	AH19K020	19.8333	21	1.73	0.0254342	0.0055502	0.0115775
AH19K020	Rep 1	AH19K020	20	21	1.73119	0.0256722	0.00560213	0.0116858
AH19K020	Rep 1	AH19K020	20.1667	21	1.73224	0.0255537	0.00557627	0.0116319
AH19K020	Rep 1	D 0	0.166667	9	0.107667	0.00122474	0.000408248	0.000941422
AH19K020	Rep 1	D 0	0.333333	9	0.112222	0.00148137	0.000493789	0.00113868
AH19K020	Rep 1	D 0	0.5	9	0.12	0.00259808	0.000866025	0.00199706
AH19K020	Rep 1	D 0	0.666667	9	0.131889	0.00372305	0.00124102	0.00286179
AH19K020	Rep 1	D 0	0.833333	9	0.149333	0.00512348	0.00170783	0.00393825
AH19K020	Rep 1	D 0	1	9	0.174889	0.00707892	0.00235964	0.00544134
AH19K020	Rep 1	D 0	1.16667	9	0.208222	0.00862812	0.00287604	0.00663216
AH19K020	Rep 1	D 0	1.33333	9	0.248778	0.0110768	0.00369225	0.00851435
AH19K020	Rep 1	D 0	1.5	9	0.304111	0.0158544	0.00528479	0.0121867
AH19K020	Rep 1	D 0	1.66667	9	0.407333	0.0404506	0.0134835	0.0310931
AH19K020	Rep 1	D 0	1.83333	9	0.555889	0.0502928	0.0167643	0.0386584
AH19K020	Rep 1	D 0	2	9	0.690222	0.0454307	0.0151436	0.0349211
AH19K020	Rep 1	D 0	2.16667	9	0.789667	0.0478174	0.0159391	0.0367557
AH19K020	Rep 1	D 0	2.33333	9	0.855778	0.0647298	0.0215766	0.0497557
AH19K020	Rep 1	D 0	2.5	9	0.894889	0.0848122	0.0282707	0.0651924
AH19K020	Rep 1	D 0	2.66667	9	0.914444	0.103051	0.0343504	0.0792121
AH19K020	Rep 1	D 0	2.83333	9	0.931556	0.118046	0.0393486	0.0907379
AH19K020	Rep 1	D 0	3	9	0.951667	0.131763	0.043921	0.101282
AH19K020	Rep 1	D 0	3.16667	9	0.969889	0.141531	0.0471771	0.108791
AH19K020	Rep 1	D 0	3.33333	9	0.985	0.151132	0.0503775	0.116171
AH19K020	Rep 1	D 0	3.5	9	0.997333	0.159401	0.0531337	0.122527
AH19K020	Rep 1	D 0	3.66667	9	1.00489	0.170099	0.0566996	0.13075
AH19K020	Rep 1	D 0	3.83333	9	1.01033	0.183426	0.0611421	0.140994
AH19K020	Rep 1	D 0	4	9	1.01344	0.197913	0.065971	0.152129
AH19K020	Rep 1	D 0	4.16667	9	1.01789	0.209125	0.0697082	0.160747
AH19K020	Rep 1	D 0	4.33333	9	1.02278	0.21525	0.0717501	0.165456
AH19K020	Rep 1	D 0	4.5	9	1.02778	0.219735	0.073245	0.168903
AH19K020	Rep 1	D 0	4.66667	9	1.03289	0.22262	0.0742068	0.171121
AH19K020	Rep 1	D 0	4.83333	9	1.03878	0.224809	0.0749362	0.172803
AH19K020	Rep 1	D 0	5	9	1.04389	0.227005	0.0756684	0.174492
AH19K020	Rep 1	D 0	5.16667	9	1.04922	0.228896	0.0762987	0.175945
AH19K020	Rep 1	D 0	5.33333	9	1.05456	0.230759	0.0769197	0.177377
AH19K020	Rep 1	D 0	5.5	9	1.06033	0.233055	0.0776851	0.179142
AH19K020	Rep 1	D 0	5.66667	9	1.06578	0.235837	0.0786124	0.181281
AH19K020	Rep 1	D 0	5.83333	9	1.072	0.23877	0.0795899	0.183535
AH19K020	Rep 1	D 0	6	9	1.07878	0.241698	0.080566	0.185786
AH19K020	Rep 1	D 0	6.16667	9	1.08456	0.24463	0.0815435	0.18804
AH19K020	Rep 1	D 0	6.33333	9	1.09133	0.248193	0.082731	0.190778
AH19K020	Rep 1	D 0	6.5	9	1.09878	0.251179	0.0837264	0.193073
AH19K020	Rep 1	D 0	6.66667	9	1.10633	0.254149	0.0847162	0.195356
AH19K020	Rep 1	D 0	6.83333	9	1.114	0.257218	0.0857393	0.197715
AH19K020	Rep 1	D 0	7	9	1.121	0.260679	0.0868931	0.200376
AH19K020	Rep 1	D 0	7.16667	9	1.12856	0.263726	0.0879086	0.202718
AH19K020	Rep 1	D 0	7.33333	9	1.13622	0.266801	0.0889338	0.205082
AH19K020	Rep 1	D 0	7.5	9	1.14422	0.270147	0.0900489	0.207653
AH19K020	Rep 1	D 0	7.66667	9	1.15311	0.273389	0.0911297	0.210145
AH19K020	Rep 1	D 0	7.83333	9	1.16222	0.277119	0.0923729	0.213012
AH19K020	Rep 1	D 0	8	9	1.17167	0.280989	0.0936631	0.215988
AH19K020	Rep 1	D 0	8.16667	9	1.18033	0.285116	0.0950386	0.219159
AH19K020	Rep 1	D 0	8.33333	9	1.19022	0.289659	0.0965531	0.222652
AH19K020	Rep 1	D 0	8.5	9	1.19933	0.293995	0.0979984	0.225985
AH19K020	Rep 1	D 0	8.66667	9	1.20833	0.298803	0.0996011	0.229681
AH19K020	Rep 1	D 0	8.83333	9	1.21733	0.303219	0.101073	0.233075
AH19K020	Rep 1	D 0	9	9	1.22556	0.307777	0.102592	0.236578
AH19K020	Rep 1	D 0	9.16667	9	1.23333	0.312165	0.104055	0.239951
AH19K020	Rep 1	D 0	9.33333	9	1.24089	0.316919	0.10564	0.243606
AH19K020	Rep 1	D 0	9.5	9	1.24767	0.321422	0.107141	0.247067
AH19K020	Rep 1	D 0	9.66667	9	1.254	0.325796	0.108599	0.250429
AH19K020	Rep 1	D 0	9.83333	9	1.26	0.330001	0.11	0.253661
AH19K020	Rep 1	D 0	10	9	1.26556	0.334837	0.111612	0.257378
AH19K020	Rep 1	D 0	10.1667	9	1.271	0.338944	0.112981	0.260535
AH19K020	Rep 1	D 0	10.3333	9	1.27667	0.343536	0.114512	0.264065
AH19K020	Rep 1	D 0	10.5	9	1.28167	0.347844	0.115948	0.267377
AH19K020	Rep 1	D 0	10.6667	9	1.28656	0.352178	0.117393	0.270708
AH19K020	Rep 1	D 0	10.8333	9	1.29089	0.356647	0.118882	0.274143
AH19K020	Rep 1	D 0	11	9	1.29567	0.361291	0.12043	0.277713
AH19K020	Rep 1	D 0	11.1667	9	1.29989	0.365363	0.121788	0.280843
AH19K020	Rep 1	D 0	11.3333	9	1.30389	0.370116	0.123372	0.284496
AH19K020	Rep 1	D 0	11.5	9	1.30822	0.374268	0.124756	0.287688
AH19K020	Rep 1	D 0	11.6667	9	1.31244	0.378756	0.126252	0.291137
AH19K020	Rep 1	D 0	11.8333	9	1.31611	0.383042	0.127681	0.294432
AH19K020	Rep 1	D 0	12	9	1.32011	0.387086	0.129029	0.297541
AH19K020	Rep 1	D 0	12.1667	9	1.32411	0.391178	0.130393	0.300686
AH19K020	Rep 1	D 0	12.3333	9	1.328	0.395194	0.131731	0.303773
AH19K020	Rep 1	D 0	12.5	9	1.332	0.399287	0.133096	0.306919
AH19K020	Rep 1	D 0	12.6667	9	1.33589	0.402965	0.134322	0.309747
AH19K020	Rep 1	D 0	12.8333	9	1.33967	0.406986	0.135662	0.312837
AH19K020	Rep 1	D 0	13	9	1.34322	0.410569	0.136856	0.315591
AH19K020	Rep 1	D 0	13.1667	9	1.34722	0.414305	0.138102	0.318463
AH19K020	Rep 1	D 0	13.3333	9	1.35067	0.417845	0.139282	0.321184
AH19K020	Rep 1	D 0	13.5	9	1.35478	0.421257	0.140419	0.323807
AH19K020	Rep 1	D 0	13.6667	9	1.35867	0.424598	0.141533	0.326375
AH19K020	Rep 1	D 0	13.8333	9	1.36244	0.427886	0.142629	0.328902
AH19K020	Rep 1	D 0	14	9	1.36611	0.430774	0.143591	0.331122
AH19K020	Rep 1	D 0	14.1667	9	1.37011	0.433777	0.144592	0.33343
AH19K020	Rep 1	D 0	14.3333	9	1.37411	0.4364	0.145467	0.335447
AH19K020	Rep 1	D 0	14.5	9	1.378	0.439346	0.146449	0.337711
AH19K020	Rep 1	D 0	14.6667	9	1.38156	0.441809	0.14727	0.339605
AH19K020	Rep 1	D 0	14.8333	9	1.38556	0.444446	0.148149	0.341631
AH19K020	Rep 1	D 0	15	9	1.38922	0.446558	0.148853	0.343255
AH19K020	Rep 1	D 0	15.1667	9	1.39322	0.448806	0.149602	0.344983
AH19K020	Rep 1	D 0	15.3333	9	1.39678	0.450874	0.150291	0.346573
AH19K020	Rep 1	D 0	15.5	9	1.40056	0.452671	0.15089	0.347954
AH19K020	Rep 1	D 0	15.6667	9	1.404	0.453947	0.151316	0.348935
AH19K020	Rep 1	D 0	15.8333	9	1.40744	0.455237	0.151746	0.349926
AH19K020	Rep 1	D 0	16	9	1.411	0.455819	0.15194	0.350373
AH19K020	Rep 1	D 0	16.1667	9	1.41444	0.45598	0.151993	0.350497
AH19K020	Rep 1	D 0	16.3333	9	1.41789	0.456139	0.152046	0.350619
AH19K020	Rep 1	D 0	16.5	9	1.42144	0.455979	0.151993	0.350497
AH19K020	Rep 1	D 0	16.6667	9	1.42478	0.455352	0.151784	0.350014
AH19K020	Rep 1	D 0	16.8333	9	1.42811	0.454723	0.151574	0.349531
AH19K020	Rep 1	D 0	17	9	1.43133	0.453667	0.151222	0.34872
AH19K020	Rep 1	D 0	17.1667	9	1.43444	0.452214	0.150738	0.347602
AH19K020	Rep 1	D 0	17.3333	9	1.43778	0.450824	0.150275	0.346534
AH19K020	Rep 1	D 0	17.5	9	1.44078	0.449327	0.149776	0.345384
AH19K020	Rep 1	D 0	17.6667	9	1.44389	0.447492	0.149164	0.343973
AH19K020	Rep 1	D 0	17.8333	9	1.44689	0.445613	0.148538	0.342528
AH19K020	Rep 1	D 0	18	9	1.44978	0.44332	0.147773	0.340766
AH19K020	Rep 1	D 0	18.1667	9	1.45256	0.440979	0.146993	0.338967
AH19K020	Rep 1	D 0	18.3333	9	1.45556	0.438357	0.146119	0.336951
AH19K020	Rep 1	D 0	18.5	9	1.45856	0.435732	0.145244	0.334933
AH19K020	Rep 1	D 0	18.6667	9	1.46122	0.432988	0.144329	0.332824
AH19K020	Rep 1	D 0	18.8333	9	1.46367	0.430526	0.143509	0.330932
AH19K020	Rep 1	D 0	19	9	1.46633	0.428149	0.142716	0.329104
AH19K020	Rep 1	D 0	19.1667	9	1.46867	0.425654	0.141885	0.327186
AH19K020	Rep 1	D 0	19.3333	9	1.47111	0.423564	0.141188	0.32558
AH19K020	Rep 1	D 0	19.5	9	1.47322	0.421738	0.140579	0.324177
AH19K020	Rep 1	D 0	19.6667	9	1.47544	0.419943	0.139981	0.322796
AH19K020	Rep 1	D 0	19.8333	9	1.47767	0.418906	0.139635	0.321999
AH19K020	Rep 1	D 0	20	9	1.47944	0.4177	0.139233	0.321073
AH19K020	Rep 1	D 0	20.1667	9	1.481	0.417155	0.139052	0.320653
AH19K020	Rep 1	D 7	0.166667	9	0.108333	0.00193649	0.000645497	0.00148852
AH19K020	Rep 1	D 7	0.333333	9	0.112778	0.00156347	0.000521157	0.00120179
AH19K020	Rep 1	D 7	0.5	9	0.121222	0.00185592	0.00061864	0.00142659
AH19K020	Rep 1	D 7	0.666667	9	0.132556	0.00229734	0.00076578	0.00176589
AH19K020	Rep 1	D 7	0.833333	9	0.144667	0.00377492	0.00125831	0.00290166
AH19K020	Rep 1	D 7	1	9	0.151	0.00606218	0.00202073	0.0046598
AH19K020	Rep 1	D 7	1.16667	9	0.152222	0.00554026	0.00184675	0.00425862
AH19K020	Rep 1	D 7	1.33333	9	0.152444	0.00455826	0.00151942	0.00350379
AH19K020	Rep 1	D 7	1.5	9	0.154556	0.00430439	0.0014348	0.00330865
AH19K020	Rep 1	D 7	1.66667	9	0.155111	0.00702575	0.00234192	0.00540047
AH19K020	Rep 1	D 7	1.83333	9	0.136556	0.0167191	0.00557303	0.0128514
AH19K020	Rep 1	D 7	2	9	0.115556	0.0139652	0.00465508	0.0107346
AH19K020	Rep 1	D 7	2.16667	9	0.101333	0.00212132	0.000707107	0.00163059
AH19K020	Rep 1	D 7	2.33333	9	0.0985556	0.00150923	0.000503077	0.0011601
AH19K020	Rep 1	D 7	2.5	9	0.0982222	0.00171594	0.000571979	0.00131899
AH19K020	Rep 1	D 7	2.66667	9	0.0986667	0.00193649	0.000645497	0.00148852
AH19K020	Rep 1	D 7	2.83333	9	0.0991111	0.00236878	0.000789593	0.0018208
AH19K020	Rep 1	D 7	3	9	0.1	0.00217945	0.000726483	0.00167527
AH19K020	Rep 1	D 7	3.16667	9	0.100667	0.00206155	0.000687184	0.00158465
AH19K020	Rep 1	D 7	3.33333	9	0.101444	0.00218581	0.000728604	0.00168016
AH19K020	Rep 1	D 7	3.5	9	0.102444	0.00224227	0.000747424	0.00172356
AH19K020	Rep 1	D 7	3.66667	9	0.103333	0.00239792	0.000799305	0.0018432
AH19K020	Rep 1	D 7	3.83333	9	0.103778	0.00216667	0.000722222	0.00166545
AH19K020	Rep 1	D 7	4	9	0.104333	0.00254951	0.000849837	0.00195973
AH19K020	Rep 1	D 7	4.16667	9	0.104444	0.00260342	0.000867806	0.00200116
AH19K020	Rep 1	D 7	4.33333	9	0.104444	0.00287711	0.000959038	0.00221154
AH19K020	Rep 1	D 7	4.5	9	0.104556	0.00304594	0.00101531	0.00234132
AH19K020	Rep 1	D 7	4.66667	9	0.104778	0.00349205	0.00116402	0.00268423
AH19K020	Rep 1	D 7	4.83333	9	0.104889	0.00365529	0.00121843	0.0028097
AH19K020	Rep 1	D 7	5	9	0.105111	0.00431406	0.00143802	0.00331608
AH19K020	Rep 1	D 7	5.16667	9	0.105222	0.00465773	0.00155258	0.00358025
AH19K020	Rep 1	D 7	5.33333	9	0.105778	0.00499444	0.00166481	0.00383907
AH19K020	Rep 1	D 7	5.5	9	0.106333	0.00583095	0.00194365	0.00448207
AH19K020	Rep 1	D 7	5.66667	9	0.106778	0.00643774	0.00214591	0.00494848
AH19K020	Rep 1	D 7	5.83333	9	0.107444	0.00721303	0.00240434	0.00554442
AH19K020	Rep 1	D 7	6	9	0.108333	0.00804674	0.00268225	0.00618527
AH19K020	Rep 1	D 7	6.16667	9	0.109222	0.00868588	0.00289529	0.00667656
AH19K020	Rep 1	D 7	6.33333	9	0.110444	0.00920748	0.00306916	0.0070775
AH19K020	Rep 1	D 7	6.5	9	0.111778	0.00995964	0.00331988	0.00765566
AH19K020	Rep 1	D 7	6.66667	9	0.113222	0.0104017	0.00346722	0.00799542
AH19K020	Rep 1	D 7	6.83333	9	0.115444	0.0111704	0.00372347	0.00858633
AH19K020	Rep 1	D 7	7	9	0.117333	0.011811	0.003937	0.00907875
AH19K020	Rep 1	D 7	7.16667	9	0.120222	0.0132361	0.00441203	0.0101742
AH19K020	Rep 1	D 7	7.33333	9	0.123222	0.0151639	0.00505464	0.011656
AH19K020	Rep 1	D 7	7.5	9	0.127222	0.0174984	0.0058328	0.0134505
AH19K020	Rep 1	D 7	7.66667	9	0.132111	0.0206908	0.00689695	0.0159044
AH19K020	Rep 1	D 7	7.83333	9	0.138111	0.0247661	0.00825538	0.0190369
AH19K020	Rep 1	D 7	8	9	0.145556	0.0303484	0.0101161	0.0233279
AH19K020	Rep 1	D 7	8.16667	9	0.155222	0.0385479	0.0128493	0.0296306
AH19K020	Rep 1	D 7	8.33333	9	0.167111	0.0492962	0.0164321	0.0378924
AH19K020	Rep 1	D 7	8.5	9	0.182333	0.0629186	0.0209729	0.0483635
AH19K020	Rep 1	D 7	8.66667	9	0.196444	0.073726	0.0245753	0.0566708
AH19K020	Rep 1	D 7	8.83333	9	0.208889	0.0819915	0.0273305	0.0630243
AH19K020	Rep 1	D 7	9	9	0.223222	0.0915038	0.0305013	0.070336
AH19K020	Rep 1	D 7	9.16667	9	0.232444	0.0949106	0.0316369	0.0729548
AH19K020	Rep 1	D 7	9.33333	9	0.238667	0.0963003	0.0321001	0.074023
AH19K020	Rep 1	D 7	9.5	9	0.240889	0.0963411	0.0321137	0.0740543
AH19K020	Rep 1	D 7	9.66667	9	0.235444	0.0899015	0.0299672	0.0691044
AH19K020	Rep 1	D 7	9.83333	9	0.226111	0.0783844	0.0261281	0.0602516
AH19K020	Rep 1	D 7	10	9	0.216667	0.0661986	0.0220662	0.0508847
AH19K020	Rep 1	D 7	10.1667	9	0.208556	0.0559288	0.0186429	0.0429907
AH19K020	Rep 1	D 7	10.3333	9	0.207667	0.0523163	0.0174388	0.0402139
AH19K020	Rep 1	D 7	10.5	9	0.210778	0.051395	0.0171317	0.0395057
AH19K020	Rep 1	D 7	10.6667	9	0.215222	0.0514144	0.0171381	0.0395206
AH19K020	Rep 1	D 7	10.8333	9	0.222111	0.0531118	0.0177039	0.0408253
AH19K020	Rep 1	D 7	11	9	0.229556	0.0544268	0.0181423	0.0418362
AH19K020	Rep 1	D 7	11.1667	9	0.239222	0.0577858	0.0192619	0.0444181
AH19K020	Rep 1	D 7	11.3333	9	0.252333	0.0638768	0.0212923	0.0491001
AH19K020	Rep 1	D 7	11.5	9	0.271444	0.0748868	0.0249623	0.0575631
AH19K020	Rep 1	D 7	11.6667	9	0.288889	0.0848476	0.0282825	0.0652196
AH19K020	Rep 1	D 7	11.8333	9	0.304778	0.0949708	0.0316569	0.073001
AH19K020	Rep 1	D 7	12	9	0.315111	0.0996361	0.033212	0.0765871
AH19K020	Rep 1	D 7	12.1667	9	0.323444	0.102665	0.0342215	0.078915
AH19K020	Rep 1	D 7	12.3333	9	0.331778	0.101551	0.0338505	0.0780593
AH19K020	Rep 1	D 7	12.5	9	0.338333	0.0989154	0.0329718	0.0760331
AH19K020	Rep 1	D 7	12.6667	9	0.345556	0.0989559	0.0329853	0.0760643
AH19K020	Rep 1	D 7	12.8333	9	0.352444	0.0999764	0.0333255	0.0768487
AH19K020	Rep 1	D 7	13	9	0.356778	0.101609	0.0338698	0.0781038
AH19K020	Rep 1	D 7	13.1667	9	0.359333	0.105893	0.0352975	0.0813963
AH19K020	Rep 1	D 7	13.3333	9	0.362333	0.110613	0.036871	0.0850247
AH19K020	Rep 1	D 7	13.5	9	0.366778	0.117162	0.039054	0.0900587
AH19K020	Rep 1	D 7	13.6667	9	0.370444	0.12275	0.0409166	0.0943539
AH19K020	Rep 1	D 7	13.8333	9	0.374556	0.129361	0.0431203	0.0994357
AH19K020	Rep 1	D 7	14	9	0.379556	0.136415	0.0454716	0.104858
AH19K020	Rep 1	D 7	14.1667	9	0.385444	0.14394	0.0479801	0.110642
AH19K020	Rep 1	D 7	14.3333	9	0.391111	0.150314	0.0501047	0.115542
AH19K020	Rep 1	D 7	14.5	9	0.396889	0.155534	0.0518447	0.119554
AH19K020	Rep 1	D 7	14.6667	9	0.403889	0.161549	0.0538497	0.124178
AH19K020	Rep 1	D 7	14.8333	9	0.409444	0.167239	0.0557465	0.128552
AH19K020	Rep 1	D 7	15	9	0.416222	0.172153	0.0573844	0.132329
AH19K020	Rep 1	D 7	15.1667	9	0.423	0.176707	0.0589025	0.135829
AH19K020	Rep 1	D 7	15.3333	9	0.428667	0.180134	0.0600447	0.138463
AH19K020	Rep 1	D 7	15.5	9	0.434778	0.182878	0.0609594	0.140573
AH19K020	Rep 1	D 7	15.6667	9	0.440111	0.185076	0.061692	0.142262
AH19K020	Rep 1	D 7	15.8333	9	0.444889	0.185319	0.061773	0.142449
AH19K020	Rep 1	D 7	16	9	0.45	0.185991	0.0619971	0.142966
AH19K020	Rep 1	D 7	16.1667	9	0.454	0.185416	0.0618055	0.142524
AH19K020	Rep 1	D 7	16.3333	9	0.458333	0.185575	0.0618583	0.142645
AH19K020	Rep 1	D 7	16.5	9	0.462556	0.185468	0.0618226	0.142563
AH19K020	Rep 1	D 7	16.6667	9	0.466778	0.185849	0.0619495	0.142856
AH19K020	Rep 1	D 7	16.8333	9	0.471333	0.185097	0.0616991	0.142278
AH19K020	Rep 1	D 7	17	9	0.475222	0.185236	0.0617452	0.142385
AH19K020	Rep 1	D 7	17.1667	9	0.478444	0.184383	0.0614609	0.141729
AH19K020	Rep 1	D 7	17.3333	9	0.482778	0.184081	0.0613605	0.141497
AH19K020	Rep 1	D 7	17.5	9	0.486333	0.183289	0.0610962	0.140888
AH19K020	Rep 1	D 7	17.6667	9	0.49	0.18256	0.0608534	0.140328
AH19K020	Rep 1	D 7	17.8333	9	0.493444	0.1813	0.0604332	0.139359
AH19K020	Rep 1	D 7	18	9	0.497111	0.180109	0.0600364	0.138444
AH19K020	Rep 1	D 7	18.1667	9	0.501	0.178634	0.0595448	0.137311
AH19K020	Rep 1	D 7	18.3333	9	0.504333	0.177788	0.0592626	0.13666
AH19K020	Rep 1	D 7	18.5	9	0.507667	0.176439	0.058813	0.135623
AH19K020	Rep 1	D 7	18.6667	9	0.510778	0.175377	0.0584591	0.134807
AH19K020	Rep 1	D 7	18.8333	9	0.513889	0.17341	0.0578034	0.133295
AH19K020	Rep 1	D 7	19	9	0.517222	0.171672	0.0572242	0.131959
AH19K020	Rep 1	D 7	19.1667	9	0.519778	0.170144	0.0567146	0.130784
AH19K020	Rep 1	D 7	19.3333	9	0.522778	0.168469	0.0561562	0.129496
AH19K020	Rep 1	D 7	19.5	9	0.525444	0.166002	0.0553341	0.127601
AH19K020	Rep 1	D 7	19.6667	9	0.528556	0.164358	0.054786	0.126337
AH19K020	Rep 1	D 7	19.8333	9	0.531	0.162372	0.0541241	0.12481
AH19K020	Rep 1	D 7	20	9	0.533444	0.160234	0.0534112	0.123166
AH19K020	Rep 1	D 7	20.1667	9	0.535667	0.157983	0.0526609	0.121436
AH19K020	Rep 2	AH19K020	0.166667	21	0.107619	0.00116087	0.000253323	0.000528422
AH19K020	Rep 2	AH19K020	0.333333	21	0.111952	0.00162715	0.000355073	0.00074067
AH19K020	Rep 2	AH19K020	0.5	21	0.11981	0.00211232	0.000460946	0.000961518
AH19K020	Rep 2	AH19K020	0.666667	21	0.131714	0.00306827	0.000669552	0.00139666
AH19K020	Rep 2	AH19K020	0.833333	21	0.148857	0.00511161	0.00111545	0.00232678
AH19K020	Rep 2	AH19K020	1	21	0.173048	0.00701054	0.00152982	0.00319116
AH19K020	Rep 2	AH19K020	1.16667	21	0.206048	0.0092546	0.00201952	0.00421264
AH19K020	Rep 2	AH19K020	1.33333	21	0.246095	0.010807	0.00235827	0.00491927
AH19K020	Rep 2	AH19K020	1.5	21	0.29819	0.0145039	0.003165	0.00660208
AH19K020	Rep 2	AH19K020	1.66667	21	0.38881	0.0324293	0.00707666	0.0147617
AH19K020	Rep 2	AH19K020	1.83333	21	0.538143	0.0437245	0.00954146	0.0199031
AH19K020	Rep 2	AH19K020	2	21	0.691381	0.0410323	0.00895398	0.0186777
AH19K020	Rep 2	AH19K020	2.16667	21	0.816238	0.0350698	0.00765286	0.0159636
AH19K020	Rep 2	AH19K020	2.33333	21	0.916905	0.0294617	0.00642907	0.0134108
AH19K020	Rep 2	AH19K020	2.5	21	0.997571	0.0248547	0.00542374	0.0113137
AH19K020	Rep 2	AH19K020	2.66667	21	1.06043	0.0222161	0.00484796	0.0101127
AH19K020	Rep 2	AH19K020	2.83333	21	1.11	0.0209189	0.00456488	0.00952217
AH19K020	Rep 2	AH19K020	3	21	1.14943	0.0188748	0.00411881	0.00859169
AH19K020	Rep 2	AH19K020	3.16667	21	1.18095	0.0184024	0.00401573	0.00837666
AH19K020	Rep 2	AH19K020	3.33333	21	1.20762	0.0184241	0.00402047	0.00838655
AH19K020	Rep 2	AH19K020	3.5	21	1.23024	0.0181077	0.00395143	0.00824255
AH19K020	Rep 2	AH19K020	3.66667	21	1.25062	0.0177693	0.00387758	0.00808848
AH19K020	Rep 2	AH19K020	3.83333	21	1.26895	0.0170132	0.00371258	0.0077443
AH19K020	Rep 2	AH19K020	4	21	1.28533	0.017001	0.00370992	0.00773875
AH19K020	Rep 2	AH19K020	4.16667	21	1.30095	0.0170278	0.00371578	0.00775098
AH19K020	Rep 2	AH19K020	4.33333	21	1.31586	0.0168887	0.00368542	0.00768765
AH19K020	Rep 2	AH19K020	4.5	21	1.33024	0.0170789	0.00372693	0.00777424
AH19K020	Rep 2	AH19K020	4.66667	21	1.3439	0.0171695	0.00374668	0.00781545
AH19K020	Rep 2	AH19K020	4.83333	21	1.35743	0.0167588	0.00365707	0.00762851
AH19K020	Rep 2	AH19K020	5	21	1.36938	0.016824	0.0036713	0.0076582
AH19K020	Rep 2	AH19K020	5.16667	21	1.3811	0.0170115	0.00371221	0.00774353
AH19K020	Rep 2	AH19K020	5.33333	21	1.39295	0.0178507	0.00389534	0.00812554
AH19K020	Rep 2	AH19K020	5.5	21	1.404	0.0189658	0.00413867	0.00863311
AH19K020	Rep 2	AH19K020	5.66667	21	1.41452	0.0195592	0.00426817	0.00890324
AH19K020	Rep 2	AH19K020	5.83333	21	1.42405	0.019208	0.00419153	0.00874338
AH19K020	Rep 2	AH19K020	6	21	1.43386	0.019701	0.00429911	0.00896778
AH19K020	Rep 2	AH19K020	6.16667	21	1.44252	0.020004	0.00436524	0.00910573
AH19K020	Rep 2	AH19K020	6.33333	21	1.45124	0.0199823	0.00436049	0.00909581
AH19K020	Rep 2	AH19K020	6.5	21	1.45881	0.0197955	0.00431973	0.0090108
AH19K020	Rep 2	AH19K020	6.66667	21	1.46719	0.0196739	0.00429319	0.00895545
AH19K020	Rep 2	AH19K020	6.83333	21	1.47471	0.019764	0.00431285	0.00899645
AH19K020	Rep 2	AH19K020	7	21	1.48233	0.0198175	0.00432453	0.00902082
AH19K020	Rep 2	AH19K020	7.16667	21	1.48976	0.0188385	0.00411091	0.0085752
AH19K020	Rep 2	AH19K020	7.33333	21	1.49662	0.0198128	0.00432351	0.00901869
AH19K020	Rep 2	AH19K020	7.5	21	1.50362	0.0198431	0.00433011	0.00903246
AH19K020	Rep 2	AH19K020	7.66667	21	1.51071	0.0196803	0.00429459	0.00895837
AH19K020	Rep 2	AH19K020	7.83333	21	1.517	0.0199048	0.00434358	0.00906054
AH19K020	Rep 2	AH19K020	8	21	1.52352	0.0196663	0.00429153	0.00895198
AH19K020	Rep 2	AH19K020	8.16667	21	1.52967	0.0196197	0.00428137	0.00893079
AH19K020	Rep 2	AH19K020	8.33333	21	1.53543	0.0199163	0.00434608	0.00906577
AH19K020	Rep 2	AH19K020	8.5	21	1.54133	0.0199332	0.00434979	0.00907349
AH19K020	Rep 2	AH19K020	8.66667	21	1.54652	0.0203706	0.00444523	0.00927259
AH19K020	Rep 2	AH19K020	8.83333	21	1.55186	0.0202319	0.00441496	0.00920944
AH19K020	Rep 2	AH19K020	9	21	1.55719	0.0203067	0.00443128	0.0092435
AH19K020	Rep 2	AH19K020	9.16667	21	1.56205	0.0206337	0.00450263	0.00939233
AH19K020	Rep 2	AH19K020	9.33333	21	1.56681	0.0206727	0.00451116	0.00941012
AH19K020	Rep 2	AH19K020	9.5	21	1.57186	0.020684	0.00451362	0.00941525
AH19K020	Rep 2	AH19K020	9.66667	21	1.57629	0.0207777	0.00453407	0.00945791
AH19K020	Rep 2	AH19K020	9.83333	21	1.58076	0.0209521	0.00457212	0.00953728
AH19K020	Rep 2	AH19K020	10	21	1.58524	0.0211658	0.00461875	0.00963455
AH19K020	Rep 2	AH19K020	10.1667	21	1.58957	0.0210774	0.00459947	0.00959432
AH19K020	Rep 2	AH19K020	10.3333	21	1.59395	0.0210629	0.00459631	0.00958774
AH19K020	Rep 2	AH19K020	10.5	21	1.59814	0.0212657	0.00464055	0.00968002
AH19K020	Rep 2	AH19K020	10.6667	21	1.60214	0.0215065	0.0046931	0.00978963
AH19K020	Rep 2	AH19K020	10.8333	21	1.60643	0.0215373	0.00469983	0.00980368
AH19K020	Rep 2	AH19K020	11	21	1.61052	0.02175	0.00474624	0.00990048
AH19K020	Rep 2	AH19K020	11.1667	21	1.61438	0.0215626	0.00470535	0.0098152
AH19K020	Rep 2	AH19K020	11.3333	21	1.61814	0.0215668	0.00470627	0.00981711
AH19K020	Rep 2	AH19K020	11.5	21	1.62214	0.0217492	0.00474607	0.00990013
AH19K020	Rep 2	AH19K020	11.6667	21	1.62605	0.0219988	0.00480053	0.0100137
AH19K020	Rep 2	AH19K020	11.8333	21	1.62967	0.0216364	0.00472145	0.00984877
AH19K020	Rep 2	AH19K020	12	21	1.63343	0.0216762	0.00473013	0.00986688
AH19K020	Rep 2	AH19K020	12.1667	21	1.63681	0.0218578	0.00476976	0.00994954
AH19K020	Rep 2	AH19K020	12.3333	21	1.64052	0.021637	0.00472159	0.00984907
AH19K020	Rep 2	AH19K020	12.5	21	1.64386	0.0218707	0.00477258	0.00995543
AH19K020	Rep 2	AH19K020	12.6667	21	1.64729	0.0218955	0.004778	0.00996673
AH19K020	Rep 2	AH19K020	12.8333	21	1.6501	0.0218355	0.0047649	0.00993942
AH19K020	Rep 2	AH19K020	13	21	1.65305	0.0219419	0.00478812	0.00998784
AH19K020	Rep 2	AH19K020	13.1667	21	1.6559	0.0220361	0.00480868	0.0100307
AH19K020	Rep 2	AH19K020	13.3333	21	1.65905	0.0218231	0.00476219	0.00993376
AH19K020	Rep 2	AH19K020	13.5	21	1.66143	0.022049	0.00481148	0.0100366
AH19K020	Rep 2	AH19K020	13.6667	21	1.66429	0.0220548	0.00481275	0.0100392
AH19K020	Rep 2	AH19K020	13.8333	21	1.6669	0.0220202	0.00480521	0.0100235
AH19K020	Rep 2	AH19K020	14	21	1.66933	0.0217815	0.00475311	0.00991482
AH19K020	Rep 2	AH19K020	14.1667	21	1.6719	0.0220293	0.00480719	0.0100276
AH19K020	Rep 2	AH19K020	14.3333	21	1.67433	0.021937	0.00478705	0.00998562
AH19K020	Rep 2	AH19K020	14.5	21	1.67648	0.021773	0.00475125	0.00991093
AH19K020	Rep 2	AH19K020	14.6667	21	1.67871	0.0220684	0.00481572	0.0100454
AH19K020	Rep 2	AH19K020	14.8333	21	1.68081	0.0220105	0.00480308	0.0100191
AH19K020	Rep 2	AH19K020	15	21	1.68281	0.0222432	0.00485387	0.010125
AH19K020	Rep 2	AH19K020	15.1667	21	1.68481	0.022223	0.00484946	0.0101158
AH19K020	Rep 2	AH19K020	15.3333	21	1.68676	0.0222281	0.00485058	0.0101181
AH19K020	Rep 2	AH19K020	15.5	21	1.68886	0.0224506	0.00489912	0.0102194
AH19K020	Rep 2	AH19K020	15.6667	21	1.69086	0.0223255	0.00487183	0.0101625
AH19K020	Rep 2	AH19K020	15.8333	21	1.69286	0.0225373	0.00491804	0.0102588
AH19K020	Rep 2	AH19K020	16	21	1.69467	0.0227274	0.00495952	0.0103454
AH19K020	Rep 2	AH19K020	16.1667	21	1.69643	0.0226375	0.00493991	0.0103045
AH19K020	Rep 2	AH19K020	16.3333	21	1.69814	0.0228786	0.00499251	0.0104142
AH19K020	Rep 2	AH19K020	16.5	21	1.7001	0.0229301	0.00500376	0.0104377
AH19K020	Rep 2	AH19K020	16.6667	21	1.70181	0.023086	0.00503777	0.0105086
AH19K020	Rep 2	AH19K020	16.8333	21	1.70357	0.0231723	0.00505662	0.0105479
AH19K020	Rep 2	AH19K020	17	21	1.70538	0.0231333	0.00504809	0.0105301
AH19K020	Rep 2	AH19K020	17.1667	21	1.7069	0.0233515	0.00509571	0.0106295
AH19K020	Rep 2	AH19K020	17.3333	21	1.70843	0.0234874	0.00512537	0.0106913
AH19K020	Rep 2	AH19K020	17.5	21	1.71024	0.0237337	0.00517913	0.0108035
AH19K020	Rep 2	AH19K020	17.6667	21	1.71186	0.0237135	0.0051747	0.0107942
AH19K020	Rep 2	AH19K020	17.8333	21	1.71324	0.0238975	0.00521486	0.010878
AH19K020	Rep 2	AH19K020	18	21	1.71476	0.0238766	0.00521029	0.0108685
AH19K020	Rep 2	AH19K020	18.1667	21	1.71648	0.0241197	0.00526336	0.0109792
AH19K020	Rep 2	AH19K020	18.3333	21	1.71781	0.0243754	0.00531916	0.0110956
AH19K020	Rep 2	AH19K020	18.5	21	1.71929	0.0244093	0.00532655	0.011111
AH19K020	Rep 2	AH19K020	18.6667	21	1.7209	0.0246939	0.00538866	0.0112405
AH19K020	Rep 2	AH19K020	18.8333	21	1.72195	0.0245591	0.00535923	0.0111792
AH19K020	Rep 2	AH19K020	19	21	1.72381	0.024756	0.00540221	0.0112688
AH19K020	Rep 2	AH19K020	19.1667	21	1.72495	0.0248987	0.00543335	0.0113338
AH19K020	Rep 2	AH19K020	19.3333	21	1.726	0.0251177	0.00548114	0.0114335
AH19K020	Rep 2	AH19K020	19.5	21	1.72748	0.0253567	0.00553328	0.0115422
AH19K020	Rep 2	AH19K020	19.6667	21	1.72867	0.0252078	0.00550079	0.0114745
AH19K020	Rep 2	AH19K020	19.8333	21	1.73	0.0254342	0.0055502	0.0115775
AH19K020	Rep 2	AH19K020	20	21	1.73119	0.0256722	0.00560213	0.0116858
AH19K020	Rep 2	AH19K020	20.1667	21	1.73224	0.0255537	0.00557627	0.0116319
AH19K020	Rep 2	D 0	0.166667	9	0.107667	0.00122474	0.000408248	0.000941422
AH19K020	Rep 2	D 0	0.333333	9	0.112222	0.00148137	0.000493789	0.00113868
AH19K020	Rep 2	D 0	0.5	9	0.12	0.00259808	0.000866025	0.00199706
AH19K020	Rep 2	D 0	0.666667	9	0.131889	0.00372305	0.00124102	0.00286179
AH19K020	Rep 2	D 0	0.833333	9	0.149333	0.00512348	0.00170783	0.00393825
AH19K020	Rep 2	D 0	1	9	0.174889	0.00707892	0.00235964	0.00544134
AH19K020	Rep 2	D 0	1.16667	9	0.208222	0.00862812	0.00287604	0.00663216
AH19K020	Rep 2	D 0	1.33333	9	0.248778	0.0110768	0.00369225	0.00851435
AH19K020	Rep 2	D 0	1.5	9	0.304111	0.0158544	0.00528479	0.0121867
AH19K020	Rep 2	D 0	1.66667	9	0.407333	0.0404506	0.0134835	0.0310931
AH19K020	Rep 2	D 0	1.83333	9	0.555889	0.0502928	0.0167643	0.0386584
AH19K020	Rep 2	D 0	2	9	0.690222	0.0454307	0.0151436	0.0349211
AH19K020	Rep 2	D 0	2.16667	9	0.789667	0.0478174	0.0159391	0.0367557
AH19K020	Rep 2	D 0	2.33333	9	0.855778	0.0647298	0.0215766	0.0497557
AH19K020	Rep 2	D 0	2.5	9	0.894889	0.0848122	0.0282707	0.0651924
AH19K020	Rep 2	D 0	2.66667	9	0.914444	0.103051	0.0343504	0.0792121
AH19K020	Rep 2	D 0	2.83333	9	0.931556	0.118046	0.0393486	0.0907379
AH19K020	Rep 2	D 0	3	9	0.951667	0.131763	0.043921	0.101282
AH19K020	Rep 2	D 0	3.16667	9	0.969889	0.141531	0.0471771	0.108791
AH19K020	Rep 2	D 0	3.33333	9	0.985	0.151132	0.0503775	0.116171
AH19K020	Rep 2	D 0	3.5	9	0.997333	0.159401	0.0531337	0.122527
AH19K020	Rep 2	D 0	3.66667	9	1.00489	0.170099	0.0566996	0.13075
AH19K020	Rep 2	D 0	3.83333	9	1.01033	0.183426	0.0611421	0.140994
AH19K020	Rep 2	D 0	4	9	1.01344	0.197913	0.065971	0.152129
AH19K020	Rep 2	D 0	4.16667	9	1.01789	0.209125	0.0697082	0.160747
AH19K020	Rep 2	D 0	4.33333	9	1.02278	0.21525	0.0717501	0.165456
AH19K020	Rep 2	D 0	4.5	9	1.02778	0.219735	0.073245	0.168903
AH19K020	Rep 2	D 0	4.66667	9	1.03289	0.22262	0.0742068	0.171121
AH19K020	Rep 2	D 0	4.83333	9	1.03878	0.224809	0.0749362	0.172803
AH19K020	Rep 2	D 0	5	9	1.04389	0.227005	0.0756684	0.174492
AH19K020	Rep 2	D 0	5.16667	9	1.04922	0.228896	0.0762987	0.175945
AH19K020	Rep 2	D 0	5.33333	9	1.05456	0.230759	0.0769197	0.177377
AH19K020	Rep 2	D 0	5.5	9	1.06033	0.233055	0.0776851	0.179142
AH19K020	Rep 2	D 0	5.66667	9	1.06578	0.235837	0.0786124	0.181281
AH19K020	Rep 2	D 0	5.83333	9	1.072	0.23877	0.0795899	0.183535
AH19K020	Rep 2	D 0	6	9	1.07878	0.241698	0.080566	0.185786
AH19K020	Rep 2	D 0	6.16667	9	1.08456	0.24463	0.0815435	0.18804
AH19K020	Rep 2	D 0	6.33333	9	1.09133	0.248193	0.082731	0.190778
AH19K020	Rep 2	D 0	6.5	9	1.09878	0.251179	0.0837264	0.193073
AH19K020	Rep 2	D 0	6.66667	9	1.10633	0.254149	0.0847162	0.195356
AH19K020	Rep 2	D 0	6.83333	9	1.114	0.257218	0.0857393	0.197715
AH19K020	Rep 2	D 0	7	9	1.121	0.260679	0.0868931	0.200376
AH19K020	Rep 2	D 0	7.16667	9	1.12856	0.263726	0.0879086	0.202718
AH19K020	Rep 2	D 0	7.33333	9	1.13622	0.266801	0.0889338	0.205082
AH19K020	Rep 2	D 0	7.5	9	1.14422	0.270147	0.0900489	0.207653
AH19K020	Rep 2	D 0	7.66667	9	1.15311	0.273389	0.0911297	0.210145
AH19K020	Rep 2	D 0	7.83333	9	1.16222	0.277119	0.0923729	0.213012
AH19K020	Rep 2	D 0	8	9	1.17167	0.280989	0.0936631	0.215988
AH19K020	Rep 2	D 0	8.16667	9	1.18033	0.285116	0.0950386	0.219159
AH19K020	Rep 2	D 0	8.33333	9	1.19022	0.289659	0.0965531	0.222652
AH19K020	Rep 2	D 0	8.5	9	1.19933	0.293995	0.0979984	0.225985
AH19K020	Rep 2	D 0	8.66667	9	1.20833	0.298803	0.0996011	0.229681
AH19K020	Rep 2	D 0	8.83333	9	1.21733	0.303219	0.101073	0.233075
AH19K020	Rep 2	D 0	9	9	1.22556	0.307777	0.102592	0.236578
AH19K020	Rep 2	D 0	9.16667	9	1.23333	0.312165	0.104055	0.239951
AH19K020	Rep 2	D 0	9.33333	9	1.24089	0.316919	0.10564	0.243606
AH19K020	Rep 2	D 0	9.5	9	1.24767	0.321422	0.107141	0.247067
AH19K020	Rep 2	D 0	9.66667	9	1.254	0.325796	0.108599	0.250429
AH19K020	Rep 2	D 0	9.83333	9	1.26	0.330001	0.11	0.253661
AH19K020	Rep 2	D 0	10	9	1.26556	0.334837	0.111612	0.257378
AH19K020	Rep 2	D 0	10.1667	9	1.271	0.338944	0.112981	0.260535
AH19K020	Rep 2	D 0	10.3333	9	1.27667	0.343536	0.114512	0.264065
AH19K020	Rep 2	D 0	10.5	9	1.28167	0.347844	0.115948	0.267377
AH19K020	Rep 2	D 0	10.6667	9	1.28656	0.352178	0.117393	0.270708
AH19K020	Rep 2	D 0	10.8333	9	1.29089	0.356647	0.118882	0.274143
AH19K020	Rep 2	D 0	11	9	1.29567	0.361291	0.12043	0.277713
AH19K020	Rep 2	D 0	11.1667	9	1.29989	0.365363	0.121788	0.280843
AH19K020	Rep 2	D 0	11.3333	9	1.30389	0.370116	0.123372	0.284496
AH19K020	Rep 2	D 0	11.5	9	1.30822	0.374268	0.124756	0.287688
AH19K020	Rep 2	D 0	11.6667	9	1.31244	0.378756	0.126252	0.291137
AH19K020	Rep 2	D 0	11.8333	9	1.31611	0.383042	0.127681	0.294432
AH19K020	Rep 2	D 0	12	9	1.32011	0.387086	0.129029	0.297541
AH19K020	Rep 2	D 0	12.1667	9	1.32411	0.391178	0.130393	0.300686
AH19K020	Rep 2	D 0	12.3333	9	1.328	0.395194	0.131731	0.303773
AH19K020	Rep 2	D 0	12.5	9	1.332	0.399287	0.133096	0.306919
AH19K020	Rep 2	D 0	12.6667	9	1.33589	0.402965	0.134322	0.309747
AH19K020	Rep 2	D 0	12.8333	9	1.33967	0.406986	0.135662	0.312837
AH19K020	Rep 2	D 0	13	9	1.34322	0.410569	0.136856	0.315591
AH19K020	Rep 2	D 0	13.1667	9	1.34722	0.414305	0.138102	0.318463
AH19K020	Rep 2	D 0	13.3333	9	1.35067	0.417845	0.139282	0.321184
AH19K020	Rep 2	D 0	13.5	9	1.35478	0.421257	0.140419	0.323807
AH19K020	Rep 2	D 0	13.6667	9	1.35867	0.424598	0.141533	0.326375
AH19K020	Rep 2	D 0	13.8333	9	1.36244	0.427886	0.142629	0.328902
AH19K020	Rep 2	D 0	14	9	1.36611	0.430774	0.143591	0.331122
AH19K020	Rep 2	D 0	14.1667	9	1.37011	0.433777	0.144592	0.33343
AH19K020	Rep 2	D 0	14.3333	9	1.37411	0.4364	0.145467	0.335447
AH19K020	Rep 2	D 0	14.5	9	1.378	0.439346	0.146449	0.337711
AH19K020	Rep 2	D 0	14.6667	9	1.38156	0.441809	0.14727	0.339605
AH19K020	Rep 2	D 0	14.8333	9	1.38556	0.444446	0.148149	0.341631
AH19K020	Rep 2	D 0	15	9	1.38922	0.446558	0.148853	0.343255
AH19K020	Rep 2	D 0	15.1667	9	1.39322	0.448806	0.149602	0.344983
AH19K020	Rep 2	D 0	15.3333	9	1.39678	0.450874	0.150291	0.346573
AH19K020	Rep 2	D 0	15.5	9	1.40056	0.452671	0.15089	0.347954
AH19K020	Rep 2	D 0	15.6667	9	1.404	0.453947	0.151316	0.348935
AH19K020	Rep 2	D 0	15.8333	9	1.40744	0.455237	0.151746	0.349926
AH19K020	Rep 2	D 0	16	9	1.411	0.455819	0.15194	0.350373
AH19K020	Rep 2	D 0	16.1667	9	1.41444	0.45598	0.151993	0.350497
AH19K020	Rep 2	D 0	16.3333	9	1.41789	0.456139	0.152046	0.350619
AH19K020	Rep 2	D 0	16.5	9	1.42144	0.455979	0.151993	0.350497
AH19K020	Rep 2	D 0	16.6667	9	1.42478	0.455352	0.151784	0.350014
AH19K020	Rep 2	D 0	16.8333	9	1.42811	0.454723	0.151574	0.349531
AH19K020	Rep 2	D 0	17	9	1.43133	0.453667	0.151222	0.34872
AH19K020	Rep 2	D 0	17.1667	9	1.43444	0.452214	0.150738	0.347602
AH19K020	Rep 2	D 0	17.3333	9	1.43778	0.450824	0.150275	0.346534
AH19K020	Rep 2	D 0	17.5	9	1.44078	0.449327	0.149776	0.345384
AH19K020	Rep 2	D 0	17.6667	9	1.44389	0.447492	0.149164	0.343973
AH19K020	Rep 2	D 0	17.8333	9	1.44689	0.445613	0.148538	0.342528
AH19K020	Rep 2	D 0	18	9	1.44978	0.44332	0.147773	0.340766
AH19K020	Rep 2	D 0	18.1667	9	1.45256	0.440979	0.146993	0.338967
AH19K020	Rep 2	D 0	18.3333	9	1.45556	0.438357	0.146119	0.336951
AH19K020	Rep 2	D 0	18.5	9	1.45856	0.435732	0.145244	0.334933
AH19K020	Rep 2	D 0	18.6667	9	1.46122	0.432988	0.144329	0.332824
AH19K020	Rep 2	D 0	18.8333	9	1.46367	0.430526	0.143509	0.330932
AH19K020	Rep 2	D 0	19	9	1.46633	0.428149	0.142716	0.329104
AH19K020	Rep 2	D 0	19.1667	9	1.46867	0.425654	0.141885	0.327186
AH19K020	Rep 2	D 0	19.3333	9	1.47111	0.423564	0.141188	0.32558
AH19K020	Rep 2	D 0	19.5	9	1.47322	0.421738	0.140579	0.324177
AH19K020	Rep 2	D 0	19.6667	9	1.47544	0.419943	0.139981	0.322796
AH19K020	Rep 2	D 0	19.8333	9	1.47767	0.418906	0.139635	0.321999
AH19K020	Rep 2	D 0	20	9	1.47944	0.4177	0.139233	0.321073
AH19K020	Rep 2	D 0	20.1667	9	1.481	0.417155	0.139052	0.320653
AH19K020	Rep 2	D 7	0.166667	9	0.108222	0.00120185	0.000400617	0.000923824
AH19K020	Rep 2	D 7	0.333333	9	0.112556	0.0015899	0.000529966	0.0012221
AH19K020	Rep 2	D 7	0.5	9	0.120778	0.00204803	0.000682678	0.00157426
AH19K020	Rep 2	D 7	0.666667	9	0.133111	0.00314024	0.00104675	0.0024138
AH19K020	Rep 2	D 7	0.833333	9	0.150556	0.00450309	0.00150103	0.00346138
AH19K020	Rep 2	D 7	1	9	0.173222	0.00626055	0.00208685	0.00481228
AH19K020	Rep 2	D 7	1.16667	9	0.201	0.00729726	0.00243242	0.00560917
AH19K020	Rep 2	D 7	1.33333	9	0.226778	0.0085991	0.00286637	0.00660985
AH19K020	Rep 2	D 7	1.5	9	0.241111	0.0145383	0.00484609	0.0111751
AH19K020	Rep 2	D 7	1.66667	9	0.234222	0.0214113	0.00713711	0.0164582
AH19K020	Rep 2	D 7	1.83333	9	0.215333	0.0261008	0.00870026	0.0200628
AH19K020	Rep 2	D 7	2	9	0.193444	0.0229189	0.00763965	0.0176171
AH19K020	Rep 2	D 7	2.16667	9	0.181111	0.0177936	0.00593119	0.0136773
AH19K020	Rep 2	D 7	2.33333	9	0.176778	0.0182262	0.0060754	0.0140099
AH19K020	Rep 2	D 7	2.5	9	0.175	0.0220681	0.00735603	0.016963
AH19K020	Rep 2	D 7	2.66667	9	0.172111	0.0265398	0.0088466	0.0204003
AH19K020	Rep 2	D 7	2.83333	9	0.168111	0.0310622	0.0103541	0.0238765
AH19K020	Rep 2	D 7	3	9	0.163778	0.0339661	0.011322	0.0261086
AH19K020	Rep 2	D 7	3.16667	9	0.160222	0.0362449	0.0120816	0.0278603
AH19K020	Rep 2	D 7	3.33333	9	0.157667	0.0372961	0.012432	0.0286683
AH19K020	Rep 2	D 7	3.5	9	0.155667	0.037663	0.0125543	0.0289503
AH19K020	Rep 2	D 7	3.66667	9	0.153444	0.0370375	0.0123458	0.0284696
AH19K020	Rep 2	D 7	3.83333	9	0.150667	0.0349607	0.0116536	0.0268732
AH19K020	Rep 2	D 7	4	9	0.147333	0.0317175	0.0105725	0.0243802
AH19K020	Rep 2	D 7	4.16667	9	0.143222	0.0267852	0.00892838	0.0205889
AH19K020	Rep 2	D 7	4.33333	9	0.138667	0.0204878	0.00682927	0.0157483
AH19K020	Rep 2	D 7	4.5	9	0.135	0.0146116	0.00487055	0.0112315
AH19K020	Rep 2	D 7	4.66667	9	0.133	0.0107587	0.00358624	0.00826988
AH19K020	Rep 2	D 7	4.83333	9	0.132889	0.00943987	0.00314662	0.00725613
AH19K020	Rep 2	D 7	5	9	0.133667	0.00968246	0.00322749	0.0074426
AH19K020	Rep 2	D 7	5.16667	9	0.134778	0.0101091	0.00336971	0.00777056
AH19K020	Rep 2	D 7	5.33333	9	0.136333	0.0108051	0.0036017	0.00830553
AH19K020	Rep 2	D 7	5.5	9	0.137889	0.0113737	0.00379123	0.0087426
AH19K020	Rep 2	D 7	5.66667	9	0.139556	0.0123603	0.00412011	0.00950099
AH19K020	Rep 2	D 7	5.83333	9	0.142	0.0137295	0.00457651	0.0105535
AH19K020	Rep 2	D 7	6	9	0.145556	0.0159461	0.00531536	0.0122572
AH19K020	Rep 2	D 7	6.16667	9	0.149444	0.0184263	0.00614209	0.0141637
AH19K020	Rep 2	D 7	6.33333	9	0.155778	0.0222136	0.00740454	0.0170749
AH19K020	Rep 2	D 7	6.5	9	0.163111	0.0266385	0.00887951	0.0204762
AH19K020	Rep 2	D 7	6.66667	9	0.172778	0.0339108	0.0113036	0.0260662
AH19K020	Rep 2	D 7	6.83333	9	0.182889	0.0393587	0.0131196	0.0302538
AH19K020	Rep 2	D 7	7	9	0.193444	0.0442807	0.0147602	0.0340371
AH19K020	Rep 2	D 7	7.16667	9	0.205778	0.0497764	0.0165921	0.0382616
AH19K020	Rep 2	D 7	7.33333	9	0.219333	0.0544174	0.0181391	0.0418289
AH19K020	Rep 2	D 7	7.5	9	0.233222	0.0577749	0.0192583	0.0444098
AH19K020	Rep 2	D 7	7.66667	9	0.251444	0.0637223	0.0212408	0.0489813
AH19K020	Rep 2	D 7	7.83333	9	0.269111	0.0669616	0.0223205	0.0514713
AH19K020	Rep 2	D 7	8	9	0.288667	0.0721249	0.0240416	0.0554401
AH19K020	Rep 2	D 7	8.16667	9	0.311889	0.0784051	0.026135	0.0602675
AH19K020	Rep 2	D 7	8.33333	9	0.327111	0.0757767	0.0252589	0.0582471
AH19K020	Rep 2	D 7	8.5	9	0.352556	0.0775808	0.0258603	0.0596339
AH19K020	Rep 2	D 7	8.66667	9	0.380222	0.0794949	0.0264983	0.0611052
AH19K020	Rep 2	D 7	8.83333	9	0.405667	0.0820061	0.0273354	0.0630355
AH19K020	Rep 2	D 7	9	9	0.426778	0.0830629	0.0276876	0.0638478
AH19K020	Rep 2	D 7	9.16667	9	0.449333	0.0827496	0.0275832	0.063607
AH19K020	Rep 2	D 7	9.33333	9	0.470667	0.0821234	0.0273745	0.0631256
AH19K020	Rep 2	D 7	9.5	9	0.495889	0.0808539	0.0269513	0.0621498
AH19K020	Rep 2	D 7	9.66667	9	0.515556	0.0846937	0.0282312	0.0651014
AH19K020	Rep 2	D 7	9.83333	9	0.538	0.0873928	0.0291309	0.067176
AH19K020	Rep 2	D 7	10	9	0.557	0.0933997	0.0311332	0.0717933
AH19K020	Rep 2	D 7	10.1667	9	0.576556	0.100355	0.0334515	0.0771393
AH19K020	Rep 2	D 7	10.3333	9	0.596444	0.107806	0.0359352	0.0828666
AH19K020	Rep 2	D 7	10.5	9	0.616	0.115387	0.0384625	0.0886946
AH19K020	Rep 2	D 7	10.6667	9	0.635333	0.12185	0.0406168	0.0936624
AH19K020	Rep 2	D 7	10.8333	9	0.652333	0.128948	0.0429826	0.0991179
AH19K020	Rep 2	D 7	11	9	0.668444	0.133711	0.0445702	0.102779
AH19K020	Rep 2	D 7	11.1667	9	0.683	0.138232	0.0460772	0.106254
AH19K020	Rep 2	D 7	11.3333	9	0.696111	0.142543	0.0475145	0.109569
AH19K020	Rep 2	D 7	11.5	9	0.707556	0.146508	0.0488359	0.112616
AH19K020	Rep 2	D 7	11.6667	9	0.717778	0.151049	0.0503495	0.116106
AH19K020	Rep 2	D 7	11.8333	9	0.726111	0.155599	0.0518664	0.119604
AH19K020	Rep 2	D 7	12	9	0.732444	0.159842	0.0532807	0.122866
AH19K020	Rep 2	D 7	12.1667	9	0.738	0.162602	0.0542005	0.124987
AH19K020	Rep 2	D 7	12.3333	9	0.741778	0.165828	0.055276	0.127467
AH19K020	Rep 2	D 7	12.5	9	0.745111	0.168666	0.0562221	0.129648
AH19K020	Rep 2	D 7	12.6667	9	0.748333	0.170663	0.0568878	0.131184
AH19K020	Rep 2	D 7	12.8333	9	0.750667	0.172202	0.0574006	0.132366
AH19K020	Rep 2	D 7	13	9	0.753333	0.173437	0.0578124	0.133316
AH19K020	Rep 2	D 7	13.1667	9	0.755889	0.174214	0.0580714	0.133913
AH19K020	Rep 2	D 7	13.3333	9	0.758889	0.174683	0.0582276	0.134273
AH19K020	Rep 2	D 7	13.5	9	0.762111	0.174967	0.0583222	0.134491
AH19K020	Rep 2	D 7	13.6667	9	0.765778	0.175819	0.0586062	0.135146
AH19K020	Rep 2	D 7	13.8333	9	0.770222	0.176726	0.0589085	0.135843
AH19K020	Rep 2	D 7	14	9	0.774889	0.178068	0.0593559	0.136875
AH19K020	Rep 2	D 7	14.1667	9	0.780111	0.178686	0.0595622	0.137351
AH19K020	Rep 2	D 7	14.3333	9	0.785444	0.180234	0.060078	0.13854
AH19K020	Rep 2	D 7	14.5	9	0.791222	0.181564	0.0605213	0.139562
AH19K020	Rep 2	D 7	14.6667	9	0.797667	0.183452	0.0611508	0.141014
AH19K020	Rep 2	D 7	14.8333	9	0.803778	0.184801	0.0616004	0.142051
AH19K020	Rep 2	D 7	15	9	0.809889	0.187121	0.0623737	0.143834
AH19K020	Rep 2	D 7	15.1667	9	0.816333	0.189163	0.0630544	0.145404
AH19K020	Rep 2	D 7	15.3333	9	0.822667	0.191143	0.0637142	0.146925
AH19K020	Rep 2	D 7	15.5	9	0.829	0.193025	0.0643415	0.148372
AH19K020	Rep 2	D 7	15.6667	9	0.836556	0.195069	0.0650229	0.149943
AH19K020	Rep 2	D 7	15.8333	9	0.843111	0.197301	0.0657669	0.151659
AH19K020	Rep 2	D 7	16	9	0.849778	0.199737	0.0665789	0.153531
AH19K020	Rep 2	D 7	16.1667	9	0.856667	0.202419	0.0674728	0.155593
AH19K020	Rep 2	D 7	16.3333	9	0.863444	0.205126	0.0683752	0.157674
AH19K020	Rep 2	D 7	16.5	9	0.869111	0.207462	0.0691541	0.15947
AH19K020	Rep 2	D 7	16.6667	9	0.875667	0.210574	0.0701914	0.161862
AH19K020	Rep 2	D 7	16.8333	9	0.882111	0.213387	0.0711289	0.164023
AH19K020	Rep 2	D 7	17	9	0.888222	0.21654	0.0721799	0.166447
AH19K020	Rep 2	D 7	17.1667	9	0.895111	0.219469	0.0731563	0.168699
AH19K020	Rep 2	D 7	17.3333	9	0.901333	0.222182	0.0740608	0.170784
AH19K020	Rep 2	D 7	17.5	9	0.908	0.225071	0.0750235	0.173005
AH19K020	Rep 2	D 7	17.6667	9	0.914778	0.227731	0.0759102	0.175049
AH19K020	Rep 2	D 7	17.8333	9	0.921333	0.229977	0.0766589	0.176776
AH19K020	Rep 2	D 7	18	9	0.928222	0.232172	0.0773907	0.178463
AH19K020	Rep 2	D 7	18.1667	9	0.935	0.234215	0.0780715	0.180033
AH19K020	Rep 2	D 7	18.3333	9	0.941556	0.23628	0.0787599	0.181621
AH19K020	Rep 2	D 7	18.5	9	0.948	0.237849	0.0792829	0.182827
AH19K020	Rep 2	D 7	18.6667	9	0.954333	0.239764	0.0799215	0.184299
AH19K020	Rep 2	D 7	18.8333	9	0.960111	0.24114	0.0803799	0.185356
AH19K020	Rep 2	D 7	19	9	0.966333	0.242236	0.0807453	0.186199
AH19K020	Rep 2	D 7	19.1667	9	0.972333	0.243184	0.0810614	0.186928
AH19K020	Rep 2	D 7	19.3333	9	0.977667	0.244027	0.0813422	0.187575
AH19K020	Rep 2	D 7	19.5	9	0.983333	0.244806	0.081602	0.188175
AH19K020	Rep 2	D 7	19.6667	9	0.988889	0.245499	0.0818329	0.188707
AH19K020	Rep 2	D 7	19.8333	9	0.994	0.246274	0.0820914	0.189303
AH19K020	Rep 2	D 7	20	9	0.999222	0.246307	0.0821024	0.189328
AH19K020	Rep 2	D 7	20.1667	9	1.004	0.246428	0.0821428	0.189422
CPO020	Rep 1	CPO020	0.166667	21	0.108143	0.00155839	0.000340068	0.000709369
CPO020	Rep 1	CPO020	0.333333	21	0.111857	0.00149284	0.000325764	0.000679533
CPO020	Rep 1	CPO020	0.5	21	0.118238	0.00209535	0.000457242	0.00095379
CPO020	Rep 1	CPO020	0.666667	21	0.128476	0.00294311	0.00064224	0.00133969
CPO020	Rep 1	CPO020	0.833333	21	0.14381	0.0036962	0.000806577	0.00168249
CPO020	Rep 1	CPO020	1	21	0.164381	0.00410459	0.000895694	0.00186838
CPO020	Rep 1	CPO020	1.16667	21	0.194143	0.00523723	0.00114286	0.00238396
CPO020	Rep 1	CPO020	1.33333	21	0.23119	0.00636097	0.00138808	0.00289548
CPO020	Rep 1	CPO020	1.5	21	0.283619	0.00836347	0.00182506	0.00380701
CPO020	Rep 1	CPO020	1.66667	21	0.359095	0.0162847	0.00355361	0.00741269
CPO020	Rep 1	CPO020	1.83333	21	0.47619	0.0252401	0.00550784	0.0114891
CPO020	Rep 1	CPO020	2	21	0.607571	0.0309331	0.00675016	0.0140806
CPO020	Rep 1	CPO020	2.16667	21	0.726762	0.0327153	0.00713906	0.0148918
CPO020	Rep 1	CPO020	2.33333	21	0.821667	0.0324643	0.0070843	0.0147776
CPO020	Rep 1	CPO020	2.5	21	0.903857	0.0316185	0.00689972	0.0143926
CPO020	Rep 1	CPO020	2.66667	21	0.978429	0.0310863	0.00678358	0.0141503
CPO020	Rep 1	CPO020	2.83333	21	1.04233	0.0281111	0.00613434	0.012796
CPO020	Rep 1	CPO020	3	21	1.09248	0.0237563	0.00518405	0.0108137
CPO020	Rep 1	CPO020	3.16667	21	1.13195	0.0209535	0.00457242	0.0095379
CPO020	Rep 1	CPO020	3.33333	21	1.16462	0.0205414	0.00448249	0.00935032
CPO020	Rep 1	CPO020	3.5	21	1.19295	0.0198783	0.00433781	0.0090485
CPO020	Rep 1	CPO020	3.66667	21	1.21795	0.0200212	0.00436898	0.00911353
CPO020	Rep 1	CPO020	3.83333	21	1.24019	0.0195669	0.00426984	0.00890673
CPO020	Rep 1	CPO020	4	21	1.25943	0.0188509	0.00411361	0.00858084
CPO020	Rep 1	CPO020	4.16667	21	1.27795	0.0183152	0.00399671	0.00833699
CPO020	Rep 1	CPO020	4.33333	21	1.29533	0.0184779	0.00403221	0.00841105
CPO020	Rep 1	CPO020	4.5	21	1.31224	0.0181022	0.00395023	0.00824003
CPO020	Rep 1	CPO020	4.66667	21	1.32833	0.0179369	0.00391416	0.00816479
CPO020	Rep 1	CPO020	4.83333	21	1.34395	0.0180152	0.00393124	0.00820042
CPO020	Rep 1	CPO020	5	21	1.35924	0.0176491	0.00385135	0.00803377
CPO020	Rep 1	CPO020	5.16667	21	1.37452	0.0177528	0.00387398	0.00808098
CPO020	Rep 1	CPO020	5.33333	21	1.38919	0.0180987	0.00394945	0.00823842
CPO020	Rep 1	CPO020	5.5	21	1.40419	0.0187873	0.00409972	0.00855187
CPO020	Rep 1	CPO020	5.66667	21	1.41829	0.0195656	0.00426957	0.00890617
CPO020	Rep 1	CPO020	5.83333	21	1.43367	0.0212564	0.00463852	0.00967578
CPO020	Rep 1	CPO020	6	21	1.44652	0.0225713	0.00492545	0.0102743
CPO020	Rep 1	CPO020	6.16667	21	1.45743	0.022877	0.00499217	0.0104135
CPO020	Rep 1	CPO020	6.33333	21	1.46824	0.023285	0.0050812	0.0105992
CPO020	Rep 1	CPO020	6.5	21	1.47814	0.0231372	0.00504894	0.0105319
CPO020	Rep 1	CPO020	6.66667	21	1.48752	0.0226398	0.00494042	0.0103055
CPO020	Rep 1	CPO020	6.83333	21	1.496	0.0223786	0.0048834	0.0101866
CPO020	Rep 1	CPO020	7	21	1.50443	0.0222319	0.0048514	0.0101198
CPO020	Rep 1	CPO020	7.16667	21	1.51252	0.022178	0.00483963	0.0100953
CPO020	Rep 1	CPO020	7.33333	21	1.52114	0.021873	0.00477308	0.00995647
CPO020	Rep 1	CPO020	7.5	21	1.5289	0.0219793	0.00479628	0.0100049
CPO020	Rep 1	CPO020	7.66667	21	1.537	0.0221698	0.00483785	0.0100916
CPO020	Rep 1	CPO020	7.83333	21	1.54481	0.0223151	0.00486955	0.0101577
CPO020	Rep 1	CPO020	8	21	1.55248	0.0222657	0.00485878	0.0101352
CPO020	Rep 1	CPO020	8.16667	21	1.5599	0.0225298	0.0049164	0.0102554
CPO020	Rep 1	CPO020	8.33333	21	1.56724	0.0226383	0.00494007	0.0103048
CPO020	Rep 1	CPO020	8.5	21	1.57438	0.0227651	0.00496774	0.0103625
CPO020	Rep 1	CPO020	8.66667	21	1.58133	0.0226877	0.00495087	0.0103273
CPO020	Rep 1	CPO020	8.83333	21	1.58795	0.0227409	0.00496247	0.0103515
CPO020	Rep 1	CPO020	9	21	1.5941	0.0226493	0.00494248	0.0103098
CPO020	Rep 1	CPO020	9.16667	21	1.6001	0.0229585	0.00500994	0.0104506
CPO020	Rep 1	CPO020	9.33333	21	1.6059	0.0230085	0.00502086	0.0104733
CPO020	Rep 1	CPO020	9.5	21	1.61133	0.023068	0.00503385	0.0105004
CPO020	Rep 1	CPO020	9.66667	21	1.61676	0.0230519	0.00503034	0.0104931
CPO020	Rep 1	CPO020	9.83333	21	1.62195	0.0232626	0.00507631	0.010589
CPO020	Rep 1	CPO020	10	21	1.6269	0.0233043	0.00508542	0.010608
CPO020	Rep 1	CPO020	10.1667	21	1.63176	0.0231925	0.00506101	0.0105571
CPO020	Rep 1	CPO020	10.3333	21	1.63662	0.0234531	0.00511788	0.0106757
CPO020	Rep 1	CPO020	10.5	21	1.64133	0.0233181	0.00508842	0.0106143
CPO020	Rep 1	CPO020	10.6667	21	1.64562	0.0234893	0.00512579	0.0106922
CPO020	Rep 1	CPO020	10.8333	21	1.65	0.0233431	0.00509388	0.0106256
CPO020	Rep 1	CPO020	11	21	1.65433	0.0234443	0.00511596	0.0106717
CPO020	Rep 1	CPO020	11.1667	21	1.65838	0.0236336	0.00515728	0.0107579
CPO020	Rep 1	CPO020	11.3333	21	1.66233	0.0236545	0.00516183	0.0107674
CPO020	Rep 1	CPO020	11.5	21	1.66624	0.0235964	0.00514916	0.010741
CPO020	Rep 1	CPO020	11.6667	21	1.67029	0.0236773	0.00516681	0.0107778
CPO020	Rep 1	CPO020	11.8333	21	1.67367	0.0236079	0.00515167	0.0107462
CPO020	Rep 1	CPO020	12	21	1.67719	0.0238173	0.00519735	0.0108415
CPO020	Rep 1	CPO020	12.1667	21	1.68052	0.0236403	0.00515873	0.0107609
CPO020	Rep 1	CPO020	12.3333	21	1.68405	0.0238023	0.00519408	0.0108347
CPO020	Rep 1	CPO020	12.5	21	1.68729	0.0237047	0.0051728	0.0107903
CPO020	Rep 1	CPO020	12.6667	21	1.69043	0.0237941	0.00519229	0.0108309
CPO020	Rep 1	CPO020	12.8333	21	1.69338	0.0235382	0.00513646	0.0107145
CPO020	Rep 1	CPO020	13	21	1.69652	0.0235958	0.00514903	0.0107407
CPO020	Rep 1	CPO020	13.1667	21	1.69924	0.0234412	0.00511529	0.0106703
CPO020	Rep 1	CPO020	13.3333	21	1.70224	0.0233536	0.00509617	0.0106304
CPO020	Rep 1	CPO020	13.5	21	1.7049	0.0233664	0.00509898	0.0106363
CPO020	Rep 1	CPO020	13.6667	21	1.70776	0.0232914	0.00508261	0.0106021
CPO020	Rep 1	CPO020	13.8333	21	1.71038	0.0230618	0.0050325	0.0104976
CPO020	Rep 1	CPO020	14	21	1.7129	0.0228996	0.0049971	0.0104238
CPO020	Rep 1	CPO020	14.1667	21	1.71567	0.0227406	0.0049624	0.0103514
CPO020	Rep 1	CPO020	14.3333	21	1.71805	0.0229139	0.00500023	0.0104303
CPO020	Rep 1	CPO020	14.5	21	1.72062	0.0225111	0.00491232	0.0102469
CPO020	Rep 1	CPO020	14.6667	21	1.72324	0.0223984	0.00488774	0.0101957
CPO020	Rep 1	CPO020	14.8333	21	1.72524	0.0224853	0.0049067	0.0102352
CPO020	Rep 1	CPO020	15	21	1.72767	0.0219005	0.00477909	0.009969
CPO020	Rep 1	CPO020	15.1667	21	1.72986	0.0219141	0.00478205	0.00997519
CPO020	Rep 1	CPO020	15.3333	21	1.7321	0.0218241	0.0047624	0.0099342
CPO020	Rep 1	CPO020	15.5	21	1.73419	0.0216763	0.00473016	0.00986693
CPO020	Rep 1	CPO020	15.6667	21	1.73633	0.0214577	0.00468246	0.00976743
CPO020	Rep 1	CPO020	15.8333	21	1.7381	0.0214334	0.00467715	0.00975637
CPO020	Rep 1	CPO020	16	21	1.74019	0.0212594	0.00463918	0.00967716
CPO020	Rep 1	CPO020	16.1667	21	1.74224	0.0212953	0.00464702	0.00969351
CPO020	Rep 1	CPO020	16.3333	21	1.74395	0.0210985	0.00460407	0.00960393
CPO020	Rep 1	CPO020	16.5	21	1.74576	0.0212106	0.00462854	0.00965496
CPO020	Rep 1	CPO020	16.6667	21	1.74752	0.0209753	0.00457718	0.00954783
CPO020	Rep 1	CPO020	16.8333	21	1.74924	0.0211563	0.00461669	0.00963025
CPO020	Rep 1	CPO020	17	21	1.75071	0.0211238	0.00460959	0.00961543
CPO020	Rep 1	CPO020	17.1667	21	1.75248	0.0208773	0.0045558	0.00950324
CPO020	Rep 1	CPO020	17.3333	21	1.754	0.0208255	0.00454449	0.00947964
CPO020	Rep 1	CPO020	17.5	21	1.75567	0.0209197	0.00456505	0.00952253
CPO020	Rep 1	CPO020	17.6667	21	1.7569	0.0206104	0.00449757	0.00938176
CPO020	Rep 1	CPO020	17.8333	21	1.75871	0.0208114	0.00454142	0.00947323
CPO020	Rep 1	CPO020	18	21	1.7599	0.0208252	0.00454444	0.00947953
CPO020	Rep 1	CPO020	18.1667	21	1.76129	0.0207922	0.00453722	0.00946448
CPO020	Rep 1	CPO020	18.3333	21	1.76262	0.0207665	0.00453162	0.0094528
CPO020	Rep 1	CPO020	18.5	21	1.7641	0.0208156	0.00454234	0.00947516
CPO020	Rep 1	CPO020	18.6667	21	1.76524	0.02083	0.00454549	0.00948172
CPO020	Rep 1	CPO020	18.8333	21	1.76657	0.0208292	0.00454531	0.00948136
CPO020	Rep 1	CPO020	19	21	1.76795	0.0207785	0.00453425	0.00945828
CPO020	Rep 1	CPO020	19.1667	21	1.769	0.0209189	0.00456488	0.00952217
CPO020	Rep 1	CPO020	19.3333	21	1.77033	0.0211006	0.00460452	0.00960486
CPO020	Rep 1	CPO020	19.5	21	1.77157	0.020925	0.00456622	0.00952496
CPO020	Rep 1	CPO020	19.6667	21	1.77276	0.0208228	0.00454392	0.00947844
CPO020	Rep 1	CPO020	19.8333	21	1.7739	0.0210236	0.00458772	0.00956981
CPO020	Rep 1	CPO020	20	21	1.77495	0.0208865	0.00455782	0.00950744
CPO020	Rep 1	CPO020	20.1667	21	1.77595	0.020994	0.00458126	0.00955635
CPO020	Rep 1	D 0	0.166667	9	0.107444	0.00113039	0.000376796	0.000868893
CPO020	Rep 1	D 0	0.333333	9	0.111778	0.00109291	0.000364302	0.000840082
CPO020	Rep 1	D 0	0.5	9	0.118667	0.00173205	0.00057735	0.00133137
CPO020	Rep 1	D 0	0.666667	9	0.129556	0.00194365	0.000647884	0.00149402
CPO020	Rep 1	D 0	0.833333	9	0.144778	0.00198606	0.000662021	0.00152662
CPO020	Rep 1	D 0	1	9	0.167	0.00223607	0.000745356	0.00171879
CPO020	Rep 1	D 0	1.16667	9	0.195667	0.00244949	0.000816497	0.00188284
CPO020	Rep 1	D 0	1.33333	9	0.229778	0.00816667	0.00272222	0.00627746
CPO020	Rep 1	D 0	1.5	9	0.275778	0.0257574	0.00858581	0.0197989
CPO020	Rep 1	D 0	1.66667	9	0.337222	0.0618946	0.0206315	0.0475764
CPO020	Rep 1	D 0	1.83333	9	0.416222	0.112237	0.0374124	0.0862732
CPO020	Rep 1	D 0	2	9	0.500333	0.1691	0.0563666	0.129982
CPO020	Rep 1	D 0	2.16667	9	0.574444	0.218466	0.0728219	0.167928
CPO020	Rep 1	D 0	2.33333	9	0.639889	0.258352	0.0861174	0.198587
CPO020	Rep 1	D 0	2.5	9	0.699667	0.289187	0.0963956	0.222289
CPO020	Rep 1	D 0	2.66667	9	0.754778	0.314318	0.104773	0.241606
CPO020	Rep 1	D 0	2.83333	9	0.805556	0.331454	0.110485	0.254778
CPO020	Rep 1	D 0	3	9	0.848222	0.340222	0.113407	0.261518
CPO020	Rep 1	D 0	3.16667	9	0.885778	0.343416	0.114472	0.263973
CPO020	Rep 1	D 0	3.33333	9	0.919333	0.341856	0.113952	0.262774
CPO020	Rep 1	D 0	3.5	9	0.949222	0.337055	0.112352	0.259083
CPO020	Rep 1	D 0	3.66667	9	0.976556	0.330305	0.110102	0.253895
CPO020	Rep 1	D 0	3.83333	9	1.00322	0.321111	0.107037	0.246828
CPO020	Rep 1	D 0	4	9	1.02856	0.312384	0.104128	0.24012
CPO020	Rep 1	D 0	4.16667	9	1.05444	0.29937	0.0997899	0.230116
CPO020	Rep 1	D 0	4.33333	9	1.07556	0.292711	0.0975704	0.224998
CPO020	Rep 1	D 0	4.5	9	1.09656	0.284295	0.0947651	0.218529
CPO020	Rep 1	D 0	4.66667	9	1.11722	0.273544	0.0911814	0.210265
CPO020	Rep 1	D 0	4.83333	9	1.13467	0.264413	0.0881375	0.203245
CPO020	Rep 1	D 0	5	9	1.15178	0.253755	0.0845849	0.195053
CPO020	Rep 1	D 0	5.16667	9	1.16656	0.244673	0.0815578	0.188073
CPO020	Rep 1	D 0	5.33333	9	1.17933	0.236546	0.0788487	0.181825
CPO020	Rep 1	D 0	5.5	9	1.19178	0.226382	0.0754606	0.174012
CPO020	Rep 1	D 0	5.66667	9	1.20333	0.215766	0.071922	0.165852
CPO020	Rep 1	D 0	5.83333	9	1.21389	0.205197	0.068399	0.157728
CPO020	Rep 1	D 0	6	9	1.22389	0.19445	0.0648167	0.149468
CPO020	Rep 1	D 0	6.16667	9	1.23356	0.184469	0.0614896	0.141795
CPO020	Rep 1	D 0	6.33333	9	1.24222	0.175468	0.0584895	0.134877
CPO020	Rep 1	D 0	6.5	9	1.25011	0.167386	0.0557954	0.128664
CPO020	Rep 1	D 0	6.66667	9	1.25778	0.160406	0.0534688	0.123299
CPO020	Rep 1	D 0	6.83333	9	1.26522	0.15416	0.0513865	0.118498
CPO020	Rep 1	D 0	7	9	1.27278	0.14756	0.0491867	0.113425
CPO020	Rep 1	D 0	7.16667	9	1.27944	0.142258	0.0474193	0.109349
CPO020	Rep 1	D 0	7.33333	9	1.28544	0.138218	0.0460727	0.106244
CPO020	Rep 1	D 0	7.5	9	1.28989	0.135966	0.0453221	0.104513
CPO020	Rep 1	D 0	7.66667	9	1.29567	0.134516	0.0448386	0.103398
CPO020	Rep 1	D 0	7.83333	9	1.30033	0.134257	0.0447524	0.103199
CPO020	Rep 1	D 0	8	9	1.30511	0.133819	0.0446064	0.102863
CPO020	Rep 1	D 0	8.16667	9	1.30978	0.134318	0.0447725	0.103246
CPO020	Rep 1	D 0	8.33333	9	1.31456	0.134122	0.0447074	0.103095
CPO020	Rep 1	D 0	8.5	9	1.319	0.134186	0.0447285	0.103144
CPO020	Rep 1	D 0	8.66667	9	1.32411	0.134223	0.0447411	0.103173
CPO020	Rep 1	D 0	8.83333	9	1.32933	0.134392	0.0447974	0.103303
CPO020	Rep 1	D 0	9	9	1.33544	0.134442	0.0448142	0.103342
CPO020	Rep 1	D 0	9.16667	9	1.34211	0.132931	0.0443103	0.10218
CPO020	Rep 1	D 0	9.33333	9	1.34956	0.132209	0.0440697	0.101625
CPO020	Rep 1	D 0	9.5	9	1.35733	0.131717	0.0439055	0.101246
CPO020	Rep 1	D 0	9.66667	9	1.36467	0.130937	0.0436457	0.100647
CPO020	Rep 1	D 0	9.83333	9	1.371	0.130624	0.0435415	0.100407
CPO020	Rep 1	D 0	10	9	1.37633	0.130925	0.0436415	0.100638
CPO020	Rep 1	D 0	10.1667	9	1.38133	0.130683	0.0435609	0.100452
CPO020	Rep 1	D 0	10.3333	9	1.38533	0.13119	0.0437299	0.100841
CPO020	Rep 1	D 0	10.5	9	1.38933	0.132201	0.0440669	0.101618
CPO020	Rep 1	D 0	10.6667	9	1.39189	0.1336	0.0445332	0.102694
CPO020	Rep 1	D 0	10.8333	9	1.39467	0.134686	0.0448952	0.103529
CPO020	Rep 1	D 0	11	9	1.39678	0.136293	0.0454309	0.104764
CPO020	Rep 1	D 0	11.1667	9	1.39856	0.137371	0.0457903	0.105593
CPO020	Rep 1	D 0	11.3333	9	1.4	0.139194	0.046398	0.106994
CPO020	Rep 1	D 0	11.5	9	1.40133	0.140456	0.0468185	0.107964
CPO020	Rep 1	D 0	11.6667	9	1.40256	0.141616	0.0472053	0.108856
CPO020	Rep 1	D 0	11.8333	9	1.40344	0.143056	0.0476853	0.109963
CPO020	Rep 1	D 0	12	9	1.404	0.144471	0.0481569	0.11105
CPO020	Rep 1	D 0	12.1667	9	1.40467	0.145948	0.0486493	0.112185
CPO020	Rep 1	D 0	12.3333	9	1.40511	0.147539	0.0491798	0.113409
CPO020	Rep 1	D 0	12.5	9	1.40556	0.149117	0.0497058	0.114622
CPO020	Rep 1	D 0	12.6667	9	1.406	0.150685	0.0502284	0.115827
CPO020	Rep 1	D 0	12.8333	9	1.40611	0.152264	0.0507547	0.117041
CPO020	Rep 1	D 0	13	9	1.40622	0.153831	0.051277	0.118245
CPO020	Rep 1	D 0	13.1667	9	1.40667	0.155406	0.051802	0.119456
CPO020	Rep 1	D 0	13.3333	9	1.40656	0.157069	0.0523562	0.120734
CPO020	Rep 1	D 0	13.5	9	1.40667	0.158639	0.0528796	0.121941
CPO020	Rep 1	D 0	13.6667	9	1.40678	0.159958	0.0533195	0.122955
CPO020	Rep 1	D 0	13.8333	9	1.40622	0.16105	0.0536832	0.123794
CPO020	Rep 1	D 0	14	9	1.40622	0.162291	0.0540971	0.124748
CPO020	Rep 1	D 0	14.1667	9	1.40589	0.163289	0.0544297	0.125515
CPO020	Rep 1	D 0	14.3333	9	1.40567	0.164362	0.0547875	0.12634
CPO020	Rep 1	D 0	14.5	9	1.40522	0.16553	0.0551767	0.127238
CPO020	Rep 1	D 0	14.6667	9	1.40478	0.16645	0.0554832	0.127944
CPO020	Rep 1	D 0	14.8333	9	1.40411	0.167699	0.0558996	0.128905
CPO020	Rep 1	D 0	15	9	1.40356	0.168797	0.0562655	0.129749
CPO020	Rep 1	D 0	15.1667	9	1.40278	0.169454	0.0564847	0.130254
CPO020	Rep 1	D 0	15.3333	9	1.40222	0.170285	0.0567616	0.130893
CPO020	Rep 1	D 0	15.5	9	1.40167	0.170624	0.0568746	0.131153
CPO020	Rep 1	D 0	15.6667	9	1.401	0.171364	0.0571215	0.131722
CPO020	Rep 1	D 0	15.8333	9	1.4	0.17187	0.05729	0.132111
CPO020	Rep 1	D 0	16	9	1.39967	0.171879	0.0572929	0.132118
CPO020	Rep 1	D 0	16.1667	9	1.39911	0.171719	0.0572396	0.131995
CPO020	Rep 1	D 0	16.3333	9	1.39867	0.171881	0.0572936	0.132119
CPO020	Rep 1	D 0	16.5	9	1.39844	0.171962	0.0573208	0.132182
CPO020	Rep 1	D 0	16.6667	9	1.39811	0.17147	0.0571566	0.131803
CPO020	Rep 1	D 0	16.8333	9	1.398	0.170891	0.0569637	0.131358
CPO020	Rep 1	D 0	17	9	1.39811	0.170212	0.0567373	0.130836
CPO020	Rep 1	D 0	17.1667	9	1.39833	0.169391	0.0564636	0.130205
CPO020	Rep 1	D 0	17.3333	9	1.39911	0.167751	0.055917	0.128945
CPO020	Rep 1	D 0	17.5	9	1.39978	0.166016	0.0553385	0.127611
CPO020	Rep 1	D 0	17.6667	9	1.401	0.16395	0.0546499	0.126023
CPO020	Rep 1	D 0	17.8333	9	1.403	0.160512	0.0535039	0.12338
CPO020	Rep 1	D 0	18	9	1.40511	0.156903	0.0523011	0.120606
CPO020	Rep 1	D 0	18.1667	9	1.40822	0.152087	0.0506957	0.116904
CPO020	Rep 1	D 0	18.3333	9	1.41244	0.145127	0.0483756	0.111554
CPO020	Rep 1	D 0	18.5	9	1.41767	0.136759	0.0455863	0.105122
CPO020	Rep 1	D 0	18.6667	9	1.424	0.127592	0.0425307	0.098076
CPO020	Rep 1	D 0	18.8333	9	1.43111	0.116603	0.0388678	0.0896293
CPO020	Rep 1	D 0	19	9	1.43922	0.104999	0.0349995	0.080709
CPO020	Rep 1	D 0	19.1667	9	1.44767	0.0926526	0.0308842	0.0712191
CPO020	Rep 1	D 0	19.3333	9	1.45644	0.0799939	0.0266646	0.0614888
CPO020	Rep 1	D 0	19.5	9	1.46478	0.0679187	0.0226396	0.0522069
CPO020	Rep 1	D 0	19.6667	9	1.47244	0.0564338	0.0188113	0.0433789
CPO020	Rep 1	D 0	19.8333	9	1.479	0.0463357	0.0154452	0.0356168
CPO020	Rep 1	D 0	20	9	1.48444	0.0380595	0.0126865	0.0292551
CPO020	Rep 1	D 0	20.1667	9	1.48867	0.0321636	0.0107212	0.0247232
CPO020	Rep 1	D 7	0.166667	9	0.107778	0.00120185	0.000400617	0.000923824
CPO020	Rep 1	D 7	0.333333	9	0.112111	0.00136423	0.000454742	0.00104864
CPO020	Rep 1	D 7	0.5	9	0.119222	0.00192209	0.000640698	0.00147745
CPO020	Rep 1	D 7	0.666667	9	0.130333	0.00229129	0.000763763	0.00176124
CPO020	Rep 1	D 7	0.833333	9	0.146667	0.00269258	0.000897527	0.0020697
CPO020	Rep 1	D 7	1	9	0.168667	0.00339116	0.00113039	0.00260668
CPO020	Rep 1	D 7	1.16667	9	0.197778	0.00349205	0.00116402	0.00268423
CPO020	Rep 1	D 7	1.33333	9	0.233	0.00746659	0.00248886	0.00573933
CPO020	Rep 1	D 7	1.5	9	0.272111	0.0268721	0.00895738	0.0206557
CPO020	Rep 1	D 7	1.66667	9	0.314222	0.0732082	0.0244027	0.0562728
CPO020	Rep 1	D 7	1.83333	9	0.374	0.1355	0.0451667	0.104155
CPO020	Rep 1	D 7	2	9	0.442889	0.193735	0.0645782	0.148918
CPO020	Rep 1	D 7	2.16667	9	0.502778	0.240712	0.0802373	0.185028
CPO020	Rep 1	D 7	2.33333	9	0.548	0.274975	0.0916585	0.211365
CPO020	Rep 1	D 7	2.5	9	0.579778	0.298846	0.0996155	0.229714
CPO020	Rep 1	D 7	2.66667	9	0.598556	0.314129	0.10471	0.241461
CPO020	Rep 1	D 7	2.83333	9	0.605	0.320033	0.106678	0.245999
CPO020	Rep 1	D 7	3	9	0.604889	0.321227	0.107076	0.246917
CPO020	Rep 1	D 7	3.16667	9	0.601111	0.318942	0.106314	0.24516
CPO020	Rep 1	D 7	3.33333	9	0.595556	0.314121	0.104707	0.241454
CPO020	Rep 1	D 7	3.5	9	0.589444	0.308573	0.102858	0.23719
CPO020	Rep 1	D 7	3.66667	9	0.583556	0.303619	0.101206	0.233382
CPO020	Rep 1	D 7	3.83333	9	0.578444	0.299377	0.0997924	0.230122
CPO020	Rep 1	D 7	4	9	0.575111	0.296015	0.0986718	0.227538
CPO020	Rep 1	D 7	4.16667	9	0.572222	0.293548	0.0978493	0.225641
CPO020	Rep 1	D 7	4.33333	9	0.569778	0.290827	0.0969422	0.223549
CPO020	Rep 1	D 7	4.5	9	0.568667	0.289219	0.0964063	0.222313
CPO020	Rep 1	D 7	4.66667	9	0.568333	0.287507	0.0958355	0.220997
CPO020	Rep 1	D 7	4.83333	9	0.568333	0.285549	0.0951832	0.219493
CPO020	Rep 1	D 7	5	9	0.569778	0.284993	0.0949978	0.219065
CPO020	Rep 1	D 7	5.16667	9	0.571222	0.285054	0.0950179	0.219112
CPO020	Rep 1	D 7	5.33333	9	0.573889	0.285741	0.095247	0.21964
CPO020	Rep 1	D 7	5.5	9	0.576889	0.287658	0.0958861	0.221114
CPO020	Rep 1	D 7	5.66667	9	0.579444	0.289645	0.0965484	0.222641
CPO020	Rep 1	D 7	5.83333	9	0.581111	0.291062	0.0970205	0.22373
CPO020	Rep 1	D 7	6	9	0.582	0.291623	0.0972078	0.224162
CPO020	Rep 1	D 7	6.16667	9	0.580889	0.29045	0.0968166	0.22326
CPO020	Rep 1	D 7	6.33333	9	0.578889	0.288588	0.096196	0.221828
CPO020	Rep 1	D 7	6.5	9	0.575333	0.286237	0.0954124	0.220021
CPO020	Rep 1	D 7	6.66667	9	0.574	0.285341	0.0951137	0.219333
CPO020	Rep 1	D 7	6.83333	9	0.574778	0.28674	0.0955801	0.220408
CPO020	Rep 1	D 7	7	9	0.574778	0.286736	0.0955786	0.220405
CPO020	Rep 1	D 7	7.16667	9	0.574778	0.287125	0.0957084	0.220704
CPO020	Rep 1	D 7	7.33333	9	0.577111	0.290057	0.0966856	0.222957
CPO020	Rep 1	D 7	7.5	9	0.580333	0.294098	0.0980326	0.226064
CPO020	Rep 1	D 7	7.66667	9	0.581333	0.295147	0.0983823	0.22687
CPO020	Rep 1	D 7	7.83333	9	0.581111	0.295611	0.098537	0.227227
CPO020	Rep 1	D 7	8	9	0.582333	0.297205	0.0990684	0.228452
CPO020	Rep 1	D 7	8.16667	9	0.583222	0.298589	0.0995297	0.229516
CPO020	Rep 1	D 7	8.33333	9	0.583111	0.29882	0.0996066	0.229693
CPO020	Rep 1	D 7	8.5	9	0.582222	0.297752	0.0992508	0.228873
CPO020	Rep 1	D 7	8.66667	9	0.58	0.295883	0.0986275	0.227435
CPO020	Rep 1	D 7	8.83333	9	0.577778	0.293127	0.0977089	0.225317
CPO020	Rep 1	D 7	9	9	0.574778	0.289987	0.0966623	0.222904
CPO020	Rep 1	D 7	9.16667	9	0.571111	0.28622	0.0954068	0.220008
CPO020	Rep 1	D 7	9.33333	9	0.568222	0.283	0.0943333	0.217533
CPO020	Rep 1	D 7	9.5	9	0.564556	0.279471	0.0931571	0.214821
CPO020	Rep 1	D 7	9.66667	9	0.561333	0.276322	0.0921073	0.2124
CPO020	Rep 1	D 7	9.83333	9	0.558556	0.273707	0.0912355	0.210389
CPO020	Rep 1	D 7	10	9	0.555667	0.27154	0.0905134	0.208724
CPO020	Rep 1	D 7	10.1667	9	0.553444	0.270227	0.0900756	0.207715
CPO020	Rep 1	D 7	10.3333	9	0.551778	0.269175	0.089725	0.206906
CPO020	Rep 1	D 7	10.5	9	0.549667	0.268205	0.0894017	0.206161
CPO020	Rep 1	D 7	10.6667	9	0.548	0.267735	0.0892451	0.2058
CPO020	Rep 1	D 7	10.8333	9	0.546333	0.26682	0.0889399	0.205096
CPO020	Rep 1	D 7	11	9	0.544889	0.266469	0.0888229	0.204826
CPO020	Rep 1	D 7	11.1667	9	0.544	0.265932	0.0886441	0.204414
CPO020	Rep 1	D 7	11.3333	9	0.543222	0.265331	0.0884436	0.203951
CPO020	Rep 1	D 7	11.5	9	0.543	0.265179	0.0883931	0.203835
CPO020	Rep 1	D 7	11.6667	9	0.541778	0.264094	0.0880312	0.203
CPO020	Rep 1	D 7	11.8333	9	0.541556	0.263722	0.0879075	0.202715
CPO020	Rep 1	D 7	12	9	0.541	0.263573	0.0878575	0.2026
CPO020	Rep 1	D 7	12.1667	9	0.542111	0.264066	0.088022	0.202979
CPO020	Rep 1	D 7	12.3333	9	0.542111	0.264683	0.0882275	0.203453
CPO020	Rep 1	D 7	12.5	9	0.541667	0.264691	0.0882304	0.20346
CPO020	Rep 1	D 7	12.6667	9	0.541889	0.265367	0.0884556	0.203979
CPO020	Rep 1	D 7	12.8333	9	0.542111	0.26653	0.0888434	0.204873
CPO020	Rep 1	D 7	13	9	0.542889	0.267643	0.0892142	0.205728
CPO020	Rep 1	D 7	13.1667	9	0.543111	0.268736	0.0895786	0.206569
CPO020	Rep 1	D 7	13.3333	9	0.543667	0.269748	0.0899159	0.207346
CPO020	Rep 1	D 7	13.5	9	0.543778	0.270947	0.0903158	0.208269
CPO020	Rep 1	D 7	13.6667	9	0.543667	0.271696	0.0905654	0.208844
CPO020	Rep 1	D 7	13.8333	9	0.543333	0.272102	0.0907007	0.209156
CPO020	Rep 1	D 7	14	9	0.543444	0.273017	0.0910058	0.20986
CPO020	Rep 1	D 7	14.1667	9	0.543667	0.274087	0.0913624	0.210682
CPO020	Rep 1	D 7	14.3333	9	0.544556	0.275166	0.0917221	0.211512
CPO020	Rep 1	D 7	14.5	9	0.544889	0.276205	0.0920683	0.21231
CPO020	Rep 1	D 7	14.6667	9	0.546	0.277414	0.0924712	0.213239
CPO020	Rep 1	D 7	14.8333	9	0.546667	0.27893	0.0929766	0.214404
CPO020	Rep 1	D 7	15	9	0.548222	0.280267	0.0934222	0.215432
CPO020	Rep 1	D 7	15.1667	9	0.549	0.281424	0.093808	0.216322
CPO020	Rep 1	D 7	15.3333	9	0.55	0.282354	0.094118	0.217036
CPO020	Rep 1	D 7	15.5	9	0.551222	0.28334	0.0944466	0.217794
CPO020	Rep 1	D 7	15.6667	9	0.551889	0.284259	0.094753	0.218501
CPO020	Rep 1	D 7	15.8333	9	0.552556	0.285036	0.0950119	0.219098
CPO020	Rep 1	D 7	16	9	0.553889	0.285916	0.0953054	0.219775
CPO020	Rep 1	D 7	16.1667	9	0.553778	0.286317	0.095439	0.220083
CPO020	Rep 1	D 7	16.3333	9	0.554444	0.286664	0.0955547	0.220349
CPO020	Rep 1	D 7	16.5	9	0.555667	0.287607	0.0958691	0.221075
CPO020	Rep 1	D 7	16.6667	9	0.555889	0.287811	0.095937	0.221231
CPO020	Rep 1	D 7	16.8333	9	0.556222	0.288069	0.0960231	0.22143
CPO020	Rep 1	D 7	17	9	0.556333	0.288443	0.0961477	0.221717
CPO020	Rep 1	D 7	17.1667	9	0.556333	0.288636	0.0962121	0.221866
CPO020	Rep 1	D 7	17.3333	9	0.557111	0.289468	0.0964893	0.222505
CPO020	Rep 1	D 7	17.5	9	0.557222	0.289809	0.096603	0.222767
CPO020	Rep 1	D 7	17.6667	9	0.557556	0.290263	0.0967543	0.223116
CPO020	Rep 1	D 7	17.8333	9	0.557778	0.290876	0.0969586	0.223587
CPO020	Rep 1	D 7	18	9	0.557889	0.291345	0.097115	0.223948
CPO020	Rep 1	D 7	18.1667	9	0.557667	0.291755	0.0972517	0.224263
CPO020	Rep 1	D 7	18.3333	9	0.557778	0.292972	0.0976574	0.225198
CPO020	Rep 1	D 7	18.5	9	0.557778	0.293781	0.0979271	0.22582
CPO020	Rep 1	D 7	18.6667	9	0.557889	0.294987	0.098329	0.226747
CPO020	Rep 1	D 7	18.8333	9	0.558333	0.295893	0.098631	0.227444
CPO020	Rep 1	D 7	19	9	0.558889	0.296958	0.098986	0.228262
CPO020	Rep 1	D 7	19.1667	9	0.559444	0.297836	0.0992788	0.228937
CPO020	Rep 1	D 7	19.3333	9	0.560667	0.298672	0.0995574	0.22958
CPO020	Rep 1	D 7	19.5	9	0.561333	0.299098	0.0996994	0.229907
CPO020	Rep 1	D 7	19.6667	9	0.562444	0.299684	0.0998948	0.230358
CPO020	Rep 1	D 7	19.8333	9	0.563889	0.300291	0.100097	0.230824
CPO020	Rep 1	D 7	20	9	0.564667	0.301132	0.100377	0.231471
CPO020	Rep 1	D 7	20.1667	9	0.566	0.301658	0.100553	0.231874
CPO020	Rep 2	CPO020	0.166667	21	0.108143	0.00155839	0.000340068	0.000709369
CPO020	Rep 2	CPO020	0.333333	21	0.111857	0.00149284	0.000325764	0.000679533
CPO020	Rep 2	CPO020	0.5	21	0.118238	0.00209535	0.000457242	0.00095379
CPO020	Rep 2	CPO020	0.666667	21	0.128476	0.00294311	0.00064224	0.00133969
CPO020	Rep 2	CPO020	0.833333	21	0.14381	0.0036962	0.000806577	0.00168249
CPO020	Rep 2	CPO020	1	21	0.164381	0.00410459	0.000895694	0.00186838
CPO020	Rep 2	CPO020	1.16667	21	0.194143	0.00523723	0.00114286	0.00238396
CPO020	Rep 2	CPO020	1.33333	21	0.23119	0.00636097	0.00138808	0.00289548
CPO020	Rep 2	CPO020	1.5	21	0.283619	0.00836347	0.00182506	0.00380701
CPO020	Rep 2	CPO020	1.66667	21	0.359095	0.0162847	0.00355361	0.00741269
CPO020	Rep 2	CPO020	1.83333	21	0.47619	0.0252401	0.00550784	0.0114891
CPO020	Rep 2	CPO020	2	21	0.607571	0.0309331	0.00675016	0.0140806
CPO020	Rep 2	CPO020	2.16667	21	0.726762	0.0327153	0.00713906	0.0148918
CPO020	Rep 2	CPO020	2.33333	21	0.821667	0.0324643	0.0070843	0.0147776
CPO020	Rep 2	CPO020	2.5	21	0.903857	0.0316185	0.00689972	0.0143926
CPO020	Rep 2	CPO020	2.66667	21	0.978429	0.0310863	0.00678358	0.0141503
CPO020	Rep 2	CPO020	2.83333	21	1.04233	0.0281111	0.00613434	0.012796
CPO020	Rep 2	CPO020	3	21	1.09248	0.0237563	0.00518405	0.0108137
CPO020	Rep 2	CPO020	3.16667	21	1.13195	0.0209535	0.00457242	0.0095379
CPO020	Rep 2	CPO020	3.33333	21	1.16462	0.0205414	0.00448249	0.00935032
CPO020	Rep 2	CPO020	3.5	21	1.19295	0.0198783	0.00433781	0.0090485
CPO020	Rep 2	CPO020	3.66667	21	1.21795	0.0200212	0.00436898	0.00911353
CPO020	Rep 2	CPO020	3.83333	21	1.24019	0.0195669	0.00426984	0.00890673
CPO020	Rep 2	CPO020	4	21	1.25943	0.0188509	0.00411361	0.00858084
CPO020	Rep 2	CPO020	4.16667	21	1.27795	0.0183152	0.00399671	0.00833699
CPO020	Rep 2	CPO020	4.33333	21	1.29533	0.0184779	0.00403221	0.00841105
CPO020	Rep 2	CPO020	4.5	21	1.31224	0.0181022	0.00395023	0.00824003
CPO020	Rep 2	CPO020	4.66667	21	1.32833	0.0179369	0.00391416	0.00816479
CPO020	Rep 2	CPO020	4.83333	21	1.34395	0.0180152	0.00393124	0.00820042
CPO020	Rep 2	CPO020	5	21	1.35924	0.0176491	0.00385135	0.00803377
CPO020	Rep 2	CPO020	5.16667	21	1.37452	0.0177528	0.00387398	0.00808098
CPO020	Rep 2	CPO020	5.33333	21	1.38919	0.0180987	0.00394945	0.00823842
CPO020	Rep 2	CPO020	5.5	21	1.40419	0.0187873	0.00409972	0.00855187
CPO020	Rep 2	CPO020	5.66667	21	1.41829	0.0195656	0.00426957	0.00890617
CPO020	Rep 2	CPO020	5.83333	21	1.43367	0.0212564	0.00463852	0.00967578
CPO020	Rep 2	CPO020	6	21	1.44652	0.0225713	0.00492545	0.0102743
CPO020	Rep 2	CPO020	6.16667	21	1.45743	0.022877	0.00499217	0.0104135
CPO020	Rep 2	CPO020	6.33333	21	1.46824	0.023285	0.0050812	0.0105992
CPO020	Rep 2	CPO020	6.5	21	1.47814	0.0231372	0.00504894	0.0105319
CPO020	Rep 2	CPO020	6.66667	21	1.48752	0.0226398	0.00494042	0.0103055
CPO020	Rep 2	CPO020	6.83333	21	1.496	0.0223786	0.0048834	0.0101866
CPO020	Rep 2	CPO020	7	21	1.50443	0.0222319	0.0048514	0.0101198
CPO020	Rep 2	CPO020	7.16667	21	1.51252	0.022178	0.00483963	0.0100953
CPO020	Rep 2	CPO020	7.33333	21	1.52114	0.021873	0.00477308	0.00995647
CPO020	Rep 2	CPO020	7.5	21	1.5289	0.0219793	0.00479628	0.0100049
CPO020	Rep 2	CPO020	7.66667	21	1.537	0.0221698	0.00483785	0.0100916
CPO020	Rep 2	CPO020	7.83333	21	1.54481	0.0223151	0.00486955	0.0101577
CPO020	Rep 2	CPO020	8	21	1.55248	0.0222657	0.00485878	0.0101352
CPO020	Rep 2	CPO020	8.16667	21	1.5599	0.0225298	0.0049164	0.0102554
CPO020	Rep 2	CPO020	8.33333	21	1.56724	0.0226383	0.00494007	0.0103048
CPO020	Rep 2	CPO020	8.5	21	1.57438	0.0227651	0.00496774	0.0103625
CPO020	Rep 2	CPO020	8.66667	21	1.58133	0.0226877	0.00495087	0.0103273
CPO020	Rep 2	CPO020	8.83333	21	1.58795	0.0227409	0.00496247	0.0103515
CPO020	Rep 2	CPO020	9	21	1.5941	0.0226493	0.00494248	0.0103098
CPO020	Rep 2	CPO020	9.16667	21	1.6001	0.0229585	0.00500994	0.0104506
CPO020	Rep 2	CPO020	9.33333	21	1.6059	0.0230085	0.00502086	0.0104733
CPO020	Rep 2	CPO020	9.5	21	1.61133	0.023068	0.00503385	0.0105004
CPO020	Rep 2	CPO020	9.66667	21	1.61676	0.0230519	0.00503034	0.0104931
CPO020	Rep 2	CPO020	9.83333	21	1.62195	0.0232626	0.00507631	0.010589
CPO020	Rep 2	CPO020	10	21	1.6269	0.0233043	0.00508542	0.010608
CPO020	Rep 2	CPO020	10.1667	21	1.63176	0.0231925	0.00506101	0.0105571
CPO020	Rep 2	CPO020	10.3333	21	1.63662	0.0234531	0.00511788	0.0106757
CPO020	Rep 2	CPO020	10.5	21	1.64133	0.0233181	0.00508842	0.0106143
CPO020	Rep 2	CPO020	10.6667	21	1.64562	0.0234893	0.00512579	0.0106922
CPO020	Rep 2	CPO020	10.8333	21	1.65	0.0233431	0.00509388	0.0106256
CPO020	Rep 2	CPO020	11	21	1.65433	0.0234443	0.00511596	0.0106717
CPO020	Rep 2	CPO020	11.1667	21	1.65838	0.0236336	0.00515728	0.0107579
CPO020	Rep 2	CPO020	11.3333	21	1.66233	0.0236545	0.00516183	0.0107674
CPO020	Rep 2	CPO020	11.5	21	1.66624	0.0235964	0.00514916	0.010741
CPO020	Rep 2	CPO020	11.6667	21	1.67029	0.0236773	0.00516681	0.0107778
CPO020	Rep 2	CPO020	11.8333	21	1.67367	0.0236079	0.00515167	0.0107462
CPO020	Rep 2	CPO020	12	21	1.67719	0.0238173	0.00519735	0.0108415
CPO020	Rep 2	CPO020	12.1667	21	1.68052	0.0236403	0.00515873	0.0107609
CPO020	Rep 2	CPO020	12.3333	21	1.68405	0.0238023	0.00519408	0.0108347
CPO020	Rep 2	CPO020	12.5	21	1.68729	0.0237047	0.0051728	0.0107903
CPO020	Rep 2	CPO020	12.6667	21	1.69043	0.0237941	0.00519229	0.0108309
CPO020	Rep 2	CPO020	12.8333	21	1.69338	0.0235382	0.00513646	0.0107145
CPO020	Rep 2	CPO020	13	21	1.69652	0.0235958	0.00514903	0.0107407
CPO020	Rep 2	CPO020	13.1667	21	1.69924	0.0234412	0.00511529	0.0106703
CPO020	Rep 2	CPO020	13.3333	21	1.70224	0.0233536	0.00509617	0.0106304
CPO020	Rep 2	CPO020	13.5	21	1.7049	0.0233664	0.00509898	0.0106363
CPO020	Rep 2	CPO020	13.6667	21	1.70776	0.0232914	0.00508261	0.0106021
CPO020	Rep 2	CPO020	13.8333	21	1.71038	0.0230618	0.0050325	0.0104976
CPO020	Rep 2	CPO020	14	21	1.7129	0.0228996	0.0049971	0.0104238
CPO020	Rep 2	CPO020	14.1667	21	1.71567	0.0227406	0.0049624	0.0103514
CPO020	Rep 2	CPO020	14.3333	21	1.71805	0.0229139	0.00500023	0.0104303
CPO020	Rep 2	CPO020	14.5	21	1.72062	0.0225111	0.00491232	0.0102469
CPO020	Rep 2	CPO020	14.6667	21	1.72324	0.0223984	0.00488774	0.0101957
CPO020	Rep 2	CPO020	14.8333	21	1.72524	0.0224853	0.0049067	0.0102352
CPO020	Rep 2	CPO020	15	21	1.72767	0.0219005	0.00477909	0.009969
CPO020	Rep 2	CPO020	15.1667	21	1.72986	0.0219141	0.00478205	0.00997519
CPO020	Rep 2	CPO020	15.3333	21	1.7321	0.0218241	0.0047624	0.0099342
CPO020	Rep 2	CPO020	15.5	21	1.73419	0.0216763	0.00473016	0.00986693
CPO020	Rep 2	CPO020	15.6667	21	1.73633	0.0214577	0.00468246	0.00976743
CPO020	Rep 2	CPO020	15.8333	21	1.7381	0.0214334	0.00467715	0.00975637
CPO020	Rep 2	CPO020	16	21	1.74019	0.0212594	0.00463918	0.00967716
CPO020	Rep 2	CPO020	16.1667	21	1.74224	0.0212953	0.00464702	0.00969351
CPO020	Rep 2	CPO020	16.3333	21	1.74395	0.0210985	0.00460407	0.00960393
CPO020	Rep 2	CPO020	16.5	21	1.74576	0.0212106	0.00462854	0.00965496
CPO020	Rep 2	CPO020	16.6667	21	1.74752	0.0209753	0.00457718	0.00954783
CPO020	Rep 2	CPO020	16.8333	21	1.74924	0.0211563	0.00461669	0.00963025
CPO020	Rep 2	CPO020	17	21	1.75071	0.0211238	0.00460959	0.00961543
CPO020	Rep 2	CPO020	17.1667	21	1.75248	0.0208773	0.0045558	0.00950324
CPO020	Rep 2	CPO020	17.3333	21	1.754	0.0208255	0.00454449	0.00947964
CPO020	Rep 2	CPO020	17.5	21	1.75567	0.0209197	0.00456505	0.00952253
CPO020	Rep 2	CPO020	17.6667	21	1.7569	0.0206104	0.00449757	0.00938176
CPO020	Rep 2	CPO020	17.8333	21	1.75871	0.0208114	0.00454142	0.00947323
CPO020	Rep 2	CPO020	18	21	1.7599	0.0208252	0.00454444	0.00947953
CPO020	Rep 2	CPO020	18.1667	21	1.76129	0.0207922	0.00453722	0.00946448
CPO020	Rep 2	CPO020	18.3333	21	1.76262	0.0207665	0.00453162	0.0094528
CPO020	Rep 2	CPO020	18.5	21	1.7641	0.0208156	0.00454234	0.00947516
CPO020	Rep 2	CPO020	18.6667	21	1.76524	0.02083	0.00454549	0.00948172
CPO020	Rep 2	CPO020	18.8333	21	1.76657	0.0208292	0.00454531	0.00948136
CPO020	Rep 2	CPO020	19	21	1.76795	0.0207785	0.00453425	0.00945828
CPO020	Rep 2	CPO020	19.1667	21	1.769	0.0209189	0.00456488	0.00952217
CPO020	Rep 2	CPO020	19.3333	21	1.77033	0.0211006	0.00460452	0.00960486
CPO020	Rep 2	CPO020	19.5	21	1.77157	0.020925	0.00456622	0.00952496
CPO020	Rep 2	CPO020	19.6667	21	1.77276	0.0208228	0.00454392	0.00947844
CPO020	Rep 2	CPO020	19.8333	21	1.7739	0.0210236	0.00458772	0.00956981
CPO020	Rep 2	CPO020	20	21	1.77495	0.0208865	0.00455782	0.00950744
CPO020	Rep 2	CPO020	20.1667	21	1.77595	0.020994	0.00458126	0.00955635
CPO020	Rep 2	D 0	0.166667	9	0.107444	0.00113039	0.000376796	0.000868893
CPO020	Rep 2	D 0	0.333333	9	0.111778	0.00109291	0.000364302	0.000840082
CPO020	Rep 2	D 0	0.5	9	0.118667	0.00173205	0.00057735	0.00133137
CPO020	Rep 2	D 0	0.666667	9	0.129556	0.00194365	0.000647884	0.00149402
CPO020	Rep 2	D 0	0.833333	9	0.144778	0.00198606	0.000662021	0.00152662
CPO020	Rep 2	D 0	1	9	0.167	0.00223607	0.000745356	0.00171879
CPO020	Rep 2	D 0	1.16667	9	0.195667	0.00244949	0.000816497	0.00188284
CPO020	Rep 2	D 0	1.33333	9	0.229778	0.00816667	0.00272222	0.00627746
CPO020	Rep 2	D 0	1.5	9	0.275778	0.0257574	0.00858581	0.0197989
CPO020	Rep 2	D 0	1.66667	9	0.337222	0.0618946	0.0206315	0.0475764
CPO020	Rep 2	D 0	1.83333	9	0.416222	0.112237	0.0374124	0.0862732
CPO020	Rep 2	D 0	2	9	0.500333	0.1691	0.0563666	0.129982
CPO020	Rep 2	D 0	2.16667	9	0.574444	0.218466	0.0728219	0.167928
CPO020	Rep 2	D 0	2.33333	9	0.639889	0.258352	0.0861174	0.198587
CPO020	Rep 2	D 0	2.5	9	0.699667	0.289187	0.0963956	0.222289
CPO020	Rep 2	D 0	2.66667	9	0.754778	0.314318	0.104773	0.241606
CPO020	Rep 2	D 0	2.83333	9	0.805556	0.331454	0.110485	0.254778
CPO020	Rep 2	D 0	3	9	0.848222	0.340222	0.113407	0.261518
CPO020	Rep 2	D 0	3.16667	9	0.885778	0.343416	0.114472	0.263973
CPO020	Rep 2	D 0	3.33333	9	0.919333	0.341856	0.113952	0.262774
CPO020	Rep 2	D 0	3.5	9	0.949222	0.337055	0.112352	0.259083
CPO020	Rep 2	D 0	3.66667	9	0.976556	0.330305	0.110102	0.253895
CPO020	Rep 2	D 0	3.83333	9	1.00322	0.321111	0.107037	0.246828
CPO020	Rep 2	D 0	4	9	1.02856	0.312384	0.104128	0.24012
CPO020	Rep 2	D 0	4.16667	9	1.05444	0.29937	0.0997899	0.230116
CPO020	Rep 2	D 0	4.33333	9	1.07556	0.292711	0.0975704	0.224998
CPO020	Rep 2	D 0	4.5	9	1.09656	0.284295	0.0947651	0.218529
CPO020	Rep 2	D 0	4.66667	9	1.11722	0.273544	0.0911814	0.210265
CPO020	Rep 2	D 0	4.83333	9	1.13467	0.264413	0.0881375	0.203245
CPO020	Rep 2	D 0	5	9	1.15178	0.253755	0.0845849	0.195053
CPO020	Rep 2	D 0	5.16667	9	1.16656	0.244673	0.0815578	0.188073
CPO020	Rep 2	D 0	5.33333	9	1.17933	0.236546	0.0788487	0.181825
CPO020	Rep 2	D 0	5.5	9	1.19178	0.226382	0.0754606	0.174012
CPO020	Rep 2	D 0	5.66667	9	1.20333	0.215766	0.071922	0.165852
CPO020	Rep 2	D 0	5.83333	9	1.21389	0.205197	0.068399	0.157728
CPO020	Rep 2	D 0	6	9	1.22389	0.19445	0.0648167	0.149468
CPO020	Rep 2	D 0	6.16667	9	1.23356	0.184469	0.0614896	0.141795
CPO020	Rep 2	D 0	6.33333	9	1.24222	0.175468	0.0584895	0.134877
CPO020	Rep 2	D 0	6.5	9	1.25011	0.167386	0.0557954	0.128664
CPO020	Rep 2	D 0	6.66667	9	1.25778	0.160406	0.0534688	0.123299
CPO020	Rep 2	D 0	6.83333	9	1.26522	0.15416	0.0513865	0.118498
CPO020	Rep 2	D 0	7	9	1.27278	0.14756	0.0491867	0.113425
CPO020	Rep 2	D 0	7.16667	9	1.27944	0.142258	0.0474193	0.109349
CPO020	Rep 2	D 0	7.33333	9	1.28544	0.138218	0.0460727	0.106244
CPO020	Rep 2	D 0	7.5	9	1.28989	0.135966	0.0453221	0.104513
CPO020	Rep 2	D 0	7.66667	9	1.29567	0.134516	0.0448386	0.103398
CPO020	Rep 2	D 0	7.83333	9	1.30033	0.134257	0.0447524	0.103199
CPO020	Rep 2	D 0	8	9	1.30511	0.133819	0.0446064	0.102863
CPO020	Rep 2	D 0	8.16667	9	1.30978	0.134318	0.0447725	0.103246
CPO020	Rep 2	D 0	8.33333	9	1.31456	0.134122	0.0447074	0.103095
CPO020	Rep 2	D 0	8.5	9	1.319	0.134186	0.0447285	0.103144
CPO020	Rep 2	D 0	8.66667	9	1.32411	0.134223	0.0447411	0.103173
CPO020	Rep 2	D 0	8.83333	9	1.32933	0.134392	0.0447974	0.103303
CPO020	Rep 2	D 0	9	9	1.33544	0.134442	0.0448142	0.103342
CPO020	Rep 2	D 0	9.16667	9	1.34211	0.132931	0.0443103	0.10218
CPO020	Rep 2	D 0	9.33333	9	1.34956	0.132209	0.0440697	0.101625
CPO020	Rep 2	D 0	9.5	9	1.35733	0.131717	0.0439055	0.101246
CPO020	Rep 2	D 0	9.66667	9	1.36467	0.130937	0.0436457	0.100647
CPO020	Rep 2	D 0	9.83333	9	1.371	0.130624	0.0435415	0.100407
CPO020	Rep 2	D 0	10	9	1.37633	0.130925	0.0436415	0.100638
CPO020	Rep 2	D 0	10.1667	9	1.38133	0.130683	0.0435609	0.100452
CPO020	Rep 2	D 0	10.3333	9	1.38533	0.13119	0.0437299	0.100841
CPO020	Rep 2	D 0	10.5	9	1.38933	0.132201	0.0440669	0.101618
CPO020	Rep 2	D 0	10.6667	9	1.39189	0.1336	0.0445332	0.102694
CPO020	Rep 2	D 0	10.8333	9	1.39467	0.134686	0.0448952	0.103529
CPO020	Rep 2	D 0	11	9	1.39678	0.136293	0.0454309	0.104764
CPO020	Rep 2	D 0	11.1667	9	1.39856	0.137371	0.0457903	0.105593
CPO020	Rep 2	D 0	11.3333	9	1.4	0.139194	0.046398	0.106994
CPO020	Rep 2	D 0	11.5	9	1.40133	0.140456	0.0468185	0.107964
CPO020	Rep 2	D 0	11.6667	9	1.40256	0.141616	0.0472053	0.108856
CPO020	Rep 2	D 0	11.8333	9	1.40344	0.143056	0.0476853	0.109963
CPO020	Rep 2	D 0	12	9	1.404	0.144471	0.0481569	0.11105
CPO020	Rep 2	D 0	12.1667	9	1.40467	0.145948	0.0486493	0.112185
CPO020	Rep 2	D 0	12.3333	9	1.40511	0.147539	0.0491798	0.113409
CPO020	Rep 2	D 0	12.5	9	1.40556	0.149117	0.0497058	0.114622
CPO020	Rep 2	D 0	12.6667	9	1.406	0.150685	0.0502284	0.115827
CPO020	Rep 2	D 0	12.8333	9	1.40611	0.152264	0.0507547	0.117041
CPO020	Rep 2	D 0	13	9	1.40622	0.153831	0.051277	0.118245
CPO020	Rep 2	D 0	13.1667	9	1.40667	0.155406	0.051802	0.119456
CPO020	Rep 2	D 0	13.3333	9	1.40656	0.157069	0.0523562	0.120734
CPO020	Rep 2	D 0	13.5	9	1.40667	0.158639	0.0528796	0.121941
CPO020	Rep 2	D 0	13.6667	9	1.40678	0.159958	0.0533195	0.122955
CPO020	Rep 2	D 0	13.8333	9	1.40622	0.16105	0.0536832	0.123794
CPO020	Rep 2	D 0	14	9	1.40622	0.162291	0.0540971	0.124748
CPO020	Rep 2	D 0	14.1667	9	1.40589	0.163289	0.0544297	0.125515
CPO020	Rep 2	D 0	14.3333	9	1.40567	0.164362	0.0547875	0.12634
CPO020	Rep 2	D 0	14.5	9	1.40522	0.16553	0.0551767	0.127238
CPO020	Rep 2	D 0	14.6667	9	1.40478	0.16645	0.0554832	0.127944
CPO020	Rep 2	D 0	14.8333	9	1.40411	0.167699	0.0558996	0.128905
CPO020	Rep 2	D 0	15	9	1.40356	0.168797	0.0562655	0.129749
CPO020	Rep 2	D 0	15.1667	9	1.40278	0.169454	0.0564847	0.130254
CPO020	Rep 2	D 0	15.3333	9	1.40222	0.170285	0.0567616	0.130893
CPO020	Rep 2	D 0	15.5	9	1.40167	0.170624	0.0568746	0.131153
CPO020	Rep 2	D 0	15.6667	9	1.401	0.171364	0.0571215	0.131722
CPO020	Rep 2	D 0	15.8333	9	1.4	0.17187	0.05729	0.132111
CPO020	Rep 2	D 0	16	9	1.39967	0.171879	0.0572929	0.132118
CPO020	Rep 2	D 0	16.1667	9	1.39911	0.171719	0.0572396	0.131995
CPO020	Rep 2	D 0	16.3333	9	1.39867	0.171881	0.0572936	0.132119
CPO020	Rep 2	D 0	16.5	9	1.39844	0.171962	0.0573208	0.132182
CPO020	Rep 2	D 0	16.6667	9	1.39811	0.17147	0.0571566	0.131803
CPO020	Rep 2	D 0	16.8333	9	1.398	0.170891	0.0569637	0.131358
CPO020	Rep 2	D 0	17	9	1.39811	0.170212	0.0567373	0.130836
CPO020	Rep 2	D 0	17.1667	9	1.39833	0.169391	0.0564636	0.130205
CPO020	Rep 2	D 0	17.3333	9	1.39911	0.167751	0.055917	0.128945
CPO020	Rep 2	D 0	17.5	9	1.39978	0.166016	0.0553385	0.127611
CPO020	Rep 2	D 0	17.6667	9	1.401	0.16395	0.0546499	0.126023
CPO020	Rep 2	D 0	17.8333	9	1.403	0.160512	0.0535039	0.12338
CPO020	Rep 2	D 0	18	9	1.40511	0.156903	0.0523011	0.120606
CPO020	Rep 2	D 0	18.1667	9	1.40822	0.152087	0.0506957	0.116904
CPO020	Rep 2	D 0	18.3333	9	1.41244	0.145127	0.0483756	0.111554
CPO020	Rep 2	D 0	18.5	9	1.41767	0.136759	0.0455863	0.105122
CPO020	Rep 2	D 0	18.6667	9	1.424	0.127592	0.0425307	0.098076
CPO020	Rep 2	D 0	18.8333	9	1.43111	0.116603	0.0388678	0.0896293
CPO020	Rep 2	D 0	19	9	1.43922	0.104999	0.0349995	0.080709
CPO020	Rep 2	D 0	19.1667	9	1.44767	0.0926526	0.0308842	0.0712191
CPO020	Rep 2	D 0	19.3333	9	1.45644	0.0799939	0.0266646	0.0614888
CPO020	Rep 2	D 0	19.5	9	1.46478	0.0679187	0.0226396	0.0522069
CPO020	Rep 2	D 0	19.6667	9	1.47244	0.0564338	0.0188113	0.0433789
CPO020	Rep 2	D 0	19.8333	9	1.479	0.0463357	0.0154452	0.0356168
CPO020	Rep 2	D 0	20	9	1.48444	0.0380595	0.0126865	0.0292551
CPO020	Rep 2	D 0	20.1667	9	1.48867	0.0321636	0.0107212	0.0247232
CPO020	Rep 2	D 7	0.166667	9	0.109222	0.00222361	0.000741204	0.00170922
CPO020	Rep 2	D 7	0.333333	9	0.114	0.00229129	0.000763763	0.00176124
CPO020	Rep 2	D 7	0.5	9	0.122	0.00234521	0.000781736	0.00180269
CPO020	Rep 2	D 7	0.666667	9	0.133889	0.00266667	0.000888889	0.00204978
CPO020	Rep 2	D 7	0.833333	9	0.149	0.00357071	0.00119024	0.00274469
CPO020	Rep 2	D 7	1	9	0.166	0.0129422	0.00431406	0.00994824
CPO020	Rep 2	D 7	1.16667	9	0.182444	0.0338715	0.0112905	0.0260359
CPO020	Rep 2	D 7	1.33333	9	0.204556	0.0562252	0.0187417	0.0432185
CPO020	Rep 2	D 7	1.5	9	0.233778	0.0810321	0.0270107	0.0622868
CPO020	Rep 2	D 7	1.66667	9	0.272	0.11103	0.0370101	0.0853455
CPO020	Rep 2	D 7	1.83333	9	0.315556	0.145895	0.0486316	0.112145
CPO020	Rep 2	D 7	2	9	0.348222	0.173665	0.0578885	0.133491
CPO020	Rep 2	D 7	2.16667	9	0.371556	0.192859	0.0642865	0.148245
CPO020	Rep 2	D 7	2.33333	9	0.392111	0.208608	0.0695361	0.16035
CPO020	Rep 2	D 7	2.5	9	0.411444	0.222249	0.0740831	0.170836
CPO020	Rep 2	D 7	2.66667	9	0.427333	0.233355	0.0777851	0.179373
CPO020	Rep 2	D 7	2.83333	9	0.440333	0.241144	0.0803812	0.185359
CPO020	Rep 2	D 7	3	9	0.451556	0.246546	0.0821821	0.189512
CPO020	Rep 2	D 7	3.16667	9	0.461444	0.250942	0.0836473	0.192891
CPO020	Rep 2	D 7	3.33333	9	0.470556	0.254284	0.0847613	0.19546
CPO020	Rep 2	D 7	3.5	9	0.478667	0.256564	0.0855214	0.197213
CPO020	Rep 2	D 7	3.66667	9	0.486444	0.25792	0.0859732	0.198255
CPO020	Rep 2	D 7	3.83333	9	0.494111	0.258219	0.0860729	0.198484
CPO020	Rep 2	D 7	4	9	0.500667	0.256843	0.0856144	0.197427
CPO020	Rep 2	D 7	4.16667	9	0.507333	0.254069	0.0846896	0.195295
CPO020	Rep 2	D 7	4.33333	9	0.514222	0.249775	0.0832583	0.191994
CPO020	Rep 2	D 7	4.5	9	0.521333	0.243904	0.0813012	0.187481
CPO020	Rep 2	D 7	4.66667	9	0.529222	0.237	0.079	0.182174
CPO020	Rep 2	D 7	4.83333	9	0.536889	0.228449	0.0761498	0.175602
CPO020	Rep 2	D 7	5	9	0.544778	0.219661	0.0732203	0.168846
CPO020	Rep 2	D 7	5.16667	9	0.552556	0.210452	0.0701507	0.161768
CPO020	Rep 2	D 7	5.33333	9	0.559444	0.203127	0.0677092	0.156138
CPO020	Rep 2	D 7	5.5	9	0.565222	0.196974	0.0656579	0.151407
CPO020	Rep 2	D 7	5.66667	9	0.569444	0.193056	0.0643521	0.148396
CPO020	Rep 2	D 7	5.83333	9	0.572111	0.191057	0.0636855	0.146859
CPO020	Rep 2	D 7	6	9	0.573667	0.190735	0.0635785	0.146612
CPO020	Rep 2	D 7	6.16667	9	0.574	0.191495	0.0638318	0.147196
CPO020	Rep 2	D 7	6.33333	9	0.573444	0.193031	0.0643437	0.148377
CPO020	Rep 2	D 7	6.5	9	0.573556	0.193488	0.0644961	0.148728
CPO020	Rep 2	D 7	6.66667	9	0.573667	0.193698	0.0645661	0.14889
CPO020	Rep 2	D 7	6.83333	9	0.572889	0.19342	0.0644734	0.148676
CPO020	Rep 2	D 7	7	9	0.572111	0.192881	0.0642937	0.148262
CPO020	Rep 2	D 7	7.16667	9	0.571889	0.192048	0.0640162	0.147622
CPO020	Rep 2	D 7	7.33333	9	0.571556	0.190726	0.0635754	0.146605
CPO020	Rep 2	D 7	7.5	9	0.571222	0.189079	0.0630264	0.145339
CPO020	Rep 2	D 7	7.66667	9	0.571556	0.186068	0.0620226	0.143024
CPO020	Rep 2	D 7	7.83333	9	0.572222	0.182431	0.0608102	0.140229
CPO020	Rep 2	D 7	8	9	0.573667	0.178224	0.059408	0.136995
CPO020	Rep 2	D 7	8.16667	9	0.575667	0.172207	0.0574023	0.13237
CPO020	Rep 2	D 7	8.33333	9	0.578556	0.165108	0.0550359	0.126913
CPO020	Rep 2	D 7	8.5	9	0.583333	0.156301	0.0521003	0.120144
CPO020	Rep 2	D 7	8.66667	9	0.589111	0.145208	0.0484027	0.111617
CPO020	Rep 2	D 7	8.83333	9	0.595222	0.13426	0.0447533	0.103201
CPO020	Rep 2	D 7	9	9	0.600222	0.123329	0.0411095	0.0947988
CPO020	Rep 2	D 7	9.16667	9	0.605556	0.111386	0.0371286	0.0856186
CPO020	Rep 2	D 7	9.33333	9	0.612444	0.0987777	0.0329259	0.0759272
CPO020	Rep 2	D 7	9.5	9	0.617889	0.0879452	0.0293151	0.0676007
CPO020	Rep 2	D 7	9.66667	9	0.621556	0.0816366	0.0272122	0.0627514
CPO020	Rep 2	D 7	9.83333	9	0.626333	0.0751499	0.02505	0.0577653
CPO020	Rep 2	D 7	10	9	0.630667	0.0690525	0.0230175	0.0530785
CPO020	Rep 2	D 7	10.1667	9	0.633778	0.064938	0.021646	0.0499158
CPO020	Rep 2	D 7	10.3333	9	0.636667	0.0602536	0.0200845	0.046315
CPO020	Rep 2	D 7	10.5	9	0.639778	0.0572424	0.0190808	0.0440004
CPO020	Rep 2	D 7	10.6667	9	0.640778	0.0546507	0.0182169	0.0420082
CPO020	Rep 2	D 7	10.8333	9	0.642	0.0524261	0.0174754	0.0402983
CPO020	Rep 2	D 7	11	9	0.643222	0.0503507	0.0167836	0.038703
CPO020	Rep 2	D 7	11.1667	9	0.643111	0.0486093	0.0162031	0.0373644
CPO020	Rep 2	D 7	11.3333	9	0.643889	0.0466327	0.0155442	0.0358451
CPO020	Rep 2	D 7	11.5	9	0.644111	0.0449401	0.01498	0.034544
CPO020	Rep 2	D 7	11.6667	9	0.643333	0.0435574	0.0145191	0.0334812
CPO020	Rep 2	D 7	11.8333	9	0.643111	0.0436762	0.0145587	0.0335725
CPO020	Rep 2	D 7	12	9	0.642778	0.0436027	0.0145342	0.033516
CPO020	Rep 2	D 7	12.1667	9	0.642	0.0456344	0.0152115	0.0350777
CPO020	Rep 2	D 7	12.3333	9	0.641	0.0475316	0.0158439	0.036536
CPO020	Rep 2	D 7	12.5	9	0.639778	0.0514217	0.0171406	0.0395262
CPO020	Rep 2	D 7	12.6667	9	0.638556	0.0556487	0.0185496	0.0427754
CPO020	Rep 2	D 7	12.8333	9	0.637111	0.0597818	0.0199273	0.0459523
CPO020	Rep 2	D 7	13	9	0.635222	0.0649957	0.0216652	0.0499601
CPO020	Rep 2	D 7	13.1667	9	0.633222	0.069195	0.023065	0.053188
CPO020	Rep 2	D 7	13.3333	9	0.631889	0.0742672	0.0247557	0.0570868
CPO020	Rep 2	D 7	13.5	9	0.63	0.078008	0.0260027	0.0599623
CPO020	Rep 2	D 7	13.6667	9	0.629	0.0823711	0.027457	0.063316
CPO020	Rep 2	D 7	13.8333	9	0.628333	0.0857482	0.0285827	0.0659119
CPO020	Rep 2	D 7	14	9	0.628	0.0893392	0.0297797	0.0686722
CPO020	Rep 2	D 7	14.1667	9	0.627556	0.0917539	0.0305846	0.0705283
CPO020	Rep 2	D 7	14.3333	9	0.627222	0.0938187	0.0312729	0.0721154
CPO020	Rep 2	D 7	14.5	9	0.626444	0.0962173	0.0320724	0.0739592
CPO020	Rep 2	D 7	14.6667	9	0.626556	0.0982282	0.0327427	0.0755049
CPO020	Rep 2	D 7	14.8333	9	0.626	0.09992	0.0333067	0.0768053
CPO020	Rep 2	D 7	15	9	0.625	0.101223	0.0337408	0.0778065
CPO020	Rep 2	D 7	15.1667	9	0.624333	0.101924	0.0339747	0.0783457
CPO020	Rep 2	D 7	15.3333	9	0.624222	0.102961	0.0343203	0.0791427
CPO020	Rep 2	D 7	15.5	9	0.623556	0.103792	0.0345973	0.0797816
CPO020	Rep 2	D 7	15.6667	9	0.623778	0.103798	0.0345992	0.0797859
CPO020	Rep 2	D 7	15.8333	9	0.622778	0.104288	0.0347626	0.0801627
CPO020	Rep 2	D 7	16	9	0.622	0.104844	0.034948	0.0805902
CPO020	Rep 2	D 7	16.1667	9	0.621889	0.104575	0.0348582	0.0803832
CPO020	Rep 2	D 7	16.3333	9	0.621111	0.104377	0.0347924	0.0802315
CPO020	Rep 2	D 7	16.5	9	0.621556	0.104571	0.0348569	0.0803801
CPO020	Rep 2	D 7	16.6667	9	0.621778	0.105255	0.0350851	0.0809064
CPO020	Rep 2	D 7	16.8333	9	0.622	0.105884	0.0352948	0.0813899
CPO020	Rep 2	D 7	17	9	0.622667	0.106453	0.0354843	0.0818271
CPO020	Rep 2	D 7	17.1667	9	0.623556	0.107824	0.0359414	0.0828809
CPO020	Rep 2	D 7	17.3333	9	0.623667	0.108461	0.0361536	0.0833704
CPO020	Rep 2	D 7	17.5	9	0.624556	0.110293	0.0367643	0.0847786
CPO020	Rep 2	D 7	17.6667	9	0.625667	0.11207	0.0373568	0.0861449
CPO020	Rep 2	D 7	17.8333	9	0.626333	0.113947	0.0379825	0.0875877
CPO020	Rep 2	D 7	18	9	0.627444	0.116134	0.0387112	0.0892682
CPO020	Rep 2	D 7	18.1667	9	0.628333	0.118883	0.0396278	0.0913818
CPO020	Rep 2	D 7	18.3333	9	0.629	0.12146	0.0404866	0.0933623
CPO020	Rep 2	D 7	18.5	9	0.629667	0.124202	0.0414008	0.0954705
CPO020	Rep 2	D 7	18.6667	9	0.628778	0.125827	0.0419423	0.0967192
CPO020	Rep 2	D 7	18.8333	9	0.628111	0.12782	0.0426065	0.0982509
CPO020	Rep 2	D 7	19	9	0.628222	0.130407	0.0434689	0.10024
CPO020	Rep 2	D 7	19.1667	9	0.628333	0.132112	0.0440372	0.10155
CPO020	Rep 2	D 7	19.3333	9	0.627444	0.133527	0.0445091	0.102638
CPO020	Rep 2	D 7	19.5	9	0.627556	0.134736	0.044912	0.103567
CPO020	Rep 2	D 7	19.6667	9	0.627556	0.136257	0.0454191	0.104737
CPO020	Rep 2	D 7	19.8333	9	0.627	0.137172	0.0457241	0.10544
CPO020	Rep 2	D 7	20	9	0.627	0.138476	0.0461585	0.106442
CPO020	Rep 2	D 7	20.1667	9	0.626667	0.139417	0.0464722	0.107165
CPO239	Rep 1	CPO239	0.166667	21	0.10819	0.00237948	0.000519244	0.00108312
CPO239	Rep 1	CPO239	0.333333	21	0.111524	0.00242114	0.000528335	0.00110209
CPO239	Rep 1	CPO239	0.5	21	0.117571	0.00218109	0.000475952	0.000992819
CPO239	Rep 1	CPO239	0.666667	21	0.127095	0.00250808	0.000547308	0.00114167
CPO239	Rep 1	CPO239	0.833333	21	0.139286	0.00356571	0.000778102	0.00162309
CPO239	Rep 1	CPO239	1	21	0.154762	0.00427674	0.00093326	0.00194675
CPO239	Rep 1	CPO239	1.16667	21	0.175048	0.00487315	0.00106341	0.00221823
CPO239	Rep 1	CPO239	1.33333	21	0.199952	0.00550887	0.00120213	0.00250761
CPO239	Rep 1	CPO239	1.5	21	0.230667	0.00755204	0.00164799	0.00343765
CPO239	Rep 1	CPO239	1.66667	21	0.263048	0.0119226	0.00260172	0.00542709
CPO239	Rep 1	CPO239	1.83333	21	0.295238	0.0226559	0.00494393	0.0103128
CPO239	Rep 1	CPO239	2	21	0.335524	0.0484434	0.0105712	0.0220512
CPO239	Rep 1	CPO239	2.16667	21	0.386571	0.0837129	0.0182677	0.0381057
CPO239	Rep 1	CPO239	2.33333	21	0.445571	0.127206	0.0277587	0.0579036
CPO239	Rep 1	CPO239	2.5	21	0.498095	0.159598	0.0348271	0.0726481
CPO239	Rep 1	CPO239	2.66667	21	0.551619	0.184617	0.0402868	0.0840368
CPO239	Rep 1	CPO239	2.83333	21	0.593762	0.205503	0.0448444	0.0935437
CPO239	Rep 1	CPO239	3	21	0.646714	0.210195	0.0458683	0.0956796
CPO239	Rep 1	CPO239	3.16667	21	0.706048	0.207805	0.0453467	0.0945916
CPO239	Rep 1	CPO239	3.33333	21	0.786571	0.193862	0.0423042	0.088245
CPO239	Rep 1	CPO239	3.5	21	0.864857	0.182298	0.0397808	0.0829813
CPO239	Rep 1	CPO239	3.66667	21	0.925667	0.173684	0.0379009	0.0790599
CPO239	Rep 1	CPO239	3.83333	21	0.979286	0.161205	0.0351779	0.0733797
CPO239	Rep 1	CPO239	4	21	1.02629	0.12652	0.027609	0.0575914
CPO239	Rep 1	CPO239	4.16667	21	1.06581	0.0909349	0.0198436	0.0413931
CPO239	Rep 1	CPO239	4.33333	21	1.09462	0.0720697	0.0157269	0.0328058
CPO239	Rep 1	CPO239	4.5	21	1.11724	0.062239	0.0135817	0.0283308
CPO239	Rep 1	CPO239	4.66667	21	1.13852	0.0553359	0.0120753	0.0251886
CPO239	Rep 1	CPO239	4.83333	21	1.15638	0.0501941	0.0109533	0.0228481
CPO239	Rep 1	CPO239	5	21	1.17295	0.047403	0.0103442	0.0215776
CPO239	Rep 1	CPO239	5.16667	21	1.188	0.0457646	0.00998666	0.0208318
CPO239	Rep 1	CPO239	5.33333	21	1.20229	0.044386	0.00968581	0.0202043
CPO239	Rep 1	CPO239	5.5	21	1.21386	0.0424562	0.0092647	0.0193258
CPO239	Rep 1	CPO239	5.66667	21	1.22448	0.0422228	0.00921376	0.0192196
CPO239	Rep 1	CPO239	5.83333	21	1.23524	0.0419737	0.00915941	0.0191062
CPO239	Rep 1	CPO239	6	21	1.24567	0.0419587	0.00915614	0.0190994
CPO239	Rep 1	CPO239	6.16667	21	1.25552	0.0431284	0.0094114	0.0196318
CPO239	Rep 1	CPO239	6.33333	21	1.26529	0.0434409	0.00947959	0.0197741
CPO239	Rep 1	CPO239	6.5	21	1.27486	0.0436329	0.00952148	0.0198615
CPO239	Rep 1	CPO239	6.66667	21	1.28419	0.0443245	0.0096724	0.0201763
CPO239	Rep 1	CPO239	6.83333	21	1.29362	0.0441424	0.00963265	0.0200934
CPO239	Rep 1	CPO239	7	21	1.30314	0.0437027	0.00953672	0.0198932
CPO239	Rep 1	CPO239	7.16667	21	1.31238	0.0429109	0.00936393	0.0195328
CPO239	Rep 1	CPO239	7.33333	21	1.32157	0.04147	0.00904949	0.0188769
CPO239	Rep 1	CPO239	7.5	21	1.33062	0.0401802	0.00876804	0.0182898
CPO239	Rep 1	CPO239	7.66667	21	1.33971	0.0383981	0.00837915	0.0174786
CPO239	Rep 1	CPO239	7.83333	21	1.34857	0.0366627	0.00800047	0.0166887
CPO239	Rep 1	CPO239	8	21	1.35743	0.0347255	0.00757772	0.0158068
CPO239	Rep 1	CPO239	8.16667	21	1.36576	0.0330468	0.0072114	0.0150427
CPO239	Rep 1	CPO239	8.33333	21	1.37386	0.0313086	0.0068321	0.0142515
CPO239	Rep 1	CPO239	8.5	21	1.382	0.030015	0.00654981	0.0136627
CPO239	Rep 1	CPO239	8.66667	21	1.38967	0.0284505	0.00620842	0.0129505
CPO239	Rep 1	CPO239	8.83333	21	1.39714	0.027425	0.00598462	0.0124837
CPO239	Rep 1	CPO239	9	21	1.40486	0.0262779	0.00573431	0.0119616
CPO239	Rep 1	CPO239	9.16667	21	1.41229	0.0249021	0.00543408	0.0113353
CPO239	Rep 1	CPO239	9.33333	21	1.41924	0.0239351	0.00522307	0.0108951
CPO239	Rep 1	CPO239	9.5	21	1.42619	0.0230925	0.00503919	0.0105116
CPO239	Rep 1	CPO239	9.66667	21	1.43281	0.0223621	0.0048798	0.0101791
CPO239	Rep 1	CPO239	9.83333	21	1.43933	0.0218044	0.00475812	0.00992526
CPO239	Rep 1	CPO239	10	21	1.44548	0.0210799	0.00460001	0.00959545
CPO239	Rep 1	CPO239	10.1667	21	1.45119	0.0206243	0.00450059	0.00938807
CPO239	Rep 1	CPO239	10.3333	21	1.45695	0.0204804	0.00446919	0.00932258
CPO239	Rep 1	CPO239	10.5	21	1.46224	0.0201765	0.00440287	0.00918423
CPO239	Rep 1	CPO239	10.6667	21	1.46752	0.0199715	0.00435814	0.00909093
CPO239	Rep 1	CPO239	10.8333	21	1.47238	0.0197243	0.00430419	0.00897839
CPO239	Rep 1	CPO239	11	21	1.4769	0.0195599	0.00426832	0.00890357
CPO239	Rep 1	CPO239	11.1667	21	1.48124	0.0195241	0.00426051	0.00888726
CPO239	Rep 1	CPO239	11.3333	21	1.48562	0.0194074	0.00423504	0.00883415
CPO239	Rep 1	CPO239	11.5	21	1.4899	0.0194933	0.0042538	0.00887326
CPO239	Rep 1	CPO239	11.6667	21	1.49376	0.0194882	0.00425268	0.00887093
CPO239	Rep 1	CPO239	11.8333	21	1.49752	0.0193122	0.00421427	0.00879082
CPO239	Rep 1	CPO239	12	21	1.50105	0.0195128	0.00425803	0.0088821
CPO239	Rep 1	CPO239	12.1667	21	1.50438	0.0195281	0.00426139	0.0088891
CPO239	Rep 1	CPO239	12.3333	21	1.50771	0.0192903	0.00420948	0.00878082
CPO239	Rep 1	CPO239	12.5	21	1.51105	0.0195869	0.00427422	0.00891586
CPO239	Rep 1	CPO239	12.6667	21	1.514	0.0193391	0.00422013	0.00880304
CPO239	Rep 1	CPO239	12.8333	21	1.51671	0.019422	0.00423823	0.00884079
CPO239	Rep 1	CPO239	13	21	1.51952	0.0194721	0.00424916	0.00886358
CPO239	Rep 1	CPO239	13.1667	21	1.522	0.0194268	0.00423927	0.00884297
CPO239	Rep 1	CPO239	13.3333	21	1.52476	0.0196873	0.00429612	0.00896156
CPO239	Rep 1	CPO239	13.5	21	1.52695	0.0197699	0.00431414	0.00899914
CPO239	Rep 1	CPO239	13.6667	21	1.52948	0.019793	0.00431918	0.00900965
CPO239	Rep 1	CPO239	13.8333	21	1.53167	0.0200058	0.00436563	0.00910655
CPO239	Rep 1	CPO239	14	21	1.53376	0.0201095	0.00438824	0.00915372
CPO239	Rep 1	CPO239	14.1667	21	1.53586	0.0201427	0.0043955	0.00916885
CPO239	Rep 1	CPO239	14.3333	21	1.53814	0.020328	0.00443594	0.00925321
CPO239	Rep 1	CPO239	14.5	21	1.53986	0.0201427	0.0043955	0.00916885
CPO239	Rep 1	CPO239	14.6667	21	1.54176	0.0204522	0.00446303	0.00930971
CPO239	Rep 1	CPO239	14.8333	21	1.54357	0.0202992	0.00442965	0.00924008
CPO239	Rep 1	CPO239	15	21	1.5449	0.0205181	0.00447741	0.00933971
CPO239	Rep 1	CPO239	15.1667	21	1.54676	0.0205156	0.00447687	0.0093386
CPO239	Rep 1	CPO239	15.3333	21	1.54852	0.0206413	0.00450429	0.00939579
CPO239	Rep 1	CPO239	15.5	21	1.55005	0.0205803	0.00449098	0.00936803
CPO239	Rep 1	CPO239	15.6667	21	1.55167	0.0207782	0.00453417	0.00945812
CPO239	Rep 1	CPO239	15.8333	21	1.55324	0.0207868	0.00453605	0.00946203
CPO239	Rep 1	CPO239	16	21	1.55462	0.0210606	0.00459579	0.00958666
CPO239	Rep 1	CPO239	16.1667	21	1.55614	0.0206816	0.0045131	0.00941415
CPO239	Rep 1	CPO239	16.3333	21	1.55752	0.0211367	0.00461242	0.00962133
CPO239	Rep 1	CPO239	16.5	21	1.55924	0.0211066	0.00460585	0.00960763
CPO239	Rep 1	CPO239	16.6667	21	1.56043	0.0212804	0.00464377	0.00968674
CPO239	Rep 1	CPO239	16.8333	21	1.56205	0.0210914	0.00460252	0.0096007
CPO239	Rep 1	CPO239	17	21	1.56333	0.0212352	0.0046339	0.00966614
CPO239	Rep 1	CPO239	17.1667	21	1.56471	0.0214129	0.00467269	0.00974706
CPO239	Rep 1	CPO239	17.3333	21	1.56605	0.02136	0.00466112	0.00972293
CPO239	Rep 1	CPO239	17.5	21	1.56738	0.021486	0.00468863	0.0097803
CPO239	Rep 1	CPO239	17.6667	21	1.56876	0.021603	0.00471417	0.00983358
CPO239	Rep 1	CPO239	17.8333	21	1.57	0.0218037	0.00475795	0.00992491
CPO239	Rep 1	CPO239	18	21	1.57119	0.0219308	0.0047857	0.0099828
CPO239	Rep 1	CPO239	18.1667	21	1.57224	0.0220157	0.00480422	0.0100214
CPO239	Rep 1	CPO239	18.3333	21	1.57329	0.0219298	0.00478547	0.00998231
CPO239	Rep 1	CPO239	18.5	21	1.57457	0.0223597	0.00487929	0.010178
CPO239	Rep 1	CPO239	18.6667	21	1.57567	0.0225861	0.0049287	0.0102811
CPO239	Rep 1	CPO239	18.8333	21	1.57662	0.0227167	0.00495719	0.0103405
CPO239	Rep 1	CPO239	19	21	1.57776	0.0229214	0.00500186	0.0104337
CPO239	Rep 1	CPO239	19.1667	21	1.57857	0.0229555	0.00500931	0.0104492
CPO239	Rep 1	CPO239	19.3333	21	1.57948	0.0228574	0.0049879	0.0104046
CPO239	Rep 1	CPO239	19.5	21	1.58038	0.0235106	0.00513043	0.0107019
CPO239	Rep 1	CPO239	19.6667	21	1.58148	0.0235682	0.00514301	0.0107281
CPO239	Rep 1	CPO239	19.8333	21	1.58205	0.0236421	0.00515912	0.0107617
CPO239	Rep 1	CPO239	20	21	1.58271	0.0238519	0.00520492	0.0108573
CPO239	Rep 1	CPO239	20.1667	21	1.58348	0.024126	0.00526472	0.010982
CPO239	Rep 1	D 0	0.166667	9	0.108889	0.00202759	0.000675863	0.00155854
CPO239	Rep 1	D 0	0.333333	9	0.112111	0.00220479	0.000734931	0.00169475
CPO239	Rep 1	D 0	0.5	9	0.118333	0.00273861	0.000912871	0.00210508
CPO239	Rep 1	D 0	0.666667	9	0.127556	0.00308671	0.0010289	0.00237266
CPO239	Rep 1	D 0	0.833333	9	0.139111	0.00355121	0.00118374	0.0027297
CPO239	Rep 1	D 0	1	9	0.154778	0.00516667	0.00172222	0.00397145
CPO239	Rep 1	D 0	1.16667	9	0.176111	0.00704352	0.00234784	0.00541413
CPO239	Rep 1	D 0	1.33333	9	0.199667	0.00818535	0.00272845	0.00629182
CPO239	Rep 1	D 0	1.5	9	0.228222	0.0108487	0.00361624	0.00833905
CPO239	Rep 1	D 0	1.66667	9	0.259	0.0152151	0.00507171	0.0116954
CPO239	Rep 1	D 0	1.83333	9	0.290556	0.0291938	0.00973127	0.0224403
CPO239	Rep 1	D 0	2	9	0.327667	0.0587367	0.0195789	0.045149
CPO239	Rep 1	D 0	2.16667	9	0.373667	0.102711	0.0342369	0.0789505
CPO239	Rep 1	D 0	2.33333	9	0.418778	0.143255	0.0477516	0.110115
CPO239	Rep 1	D 0	2.5	9	0.461	0.176975	0.0589915	0.136035
CPO239	Rep 1	D 0	2.66667	9	0.499556	0.202856	0.0676186	0.155929
CPO239	Rep 1	D 0	2.83333	9	0.533889	0.220452	0.073484	0.169454
CPO239	Rep 1	D 0	3	9	0.559333	0.235256	0.0784186	0.180834
CPO239	Rep 1	D 0	3.16667	9	0.583222	0.250475	0.0834918	0.192532
CPO239	Rep 1	D 0	3.33333	9	0.607444	0.261451	0.0871504	0.200969
CPO239	Rep 1	D 0	3.5	9	0.635444	0.267588	0.089196	0.205686
CPO239	Rep 1	D 0	3.66667	9	0.661111	0.273112	0.0910373	0.209932
CPO239	Rep 1	D 0	3.83333	9	0.683	0.278069	0.0926896	0.213743
CPO239	Rep 1	D 0	4	9	0.703111	0.282909	0.0943029	0.217463
CPO239	Rep 1	D 0	4.16667	9	0.722111	0.287699	0.0958998	0.221145
CPO239	Rep 1	D 0	4.33333	9	0.741889	0.289177	0.0963923	0.222281
CPO239	Rep 1	D 0	4.5	9	0.764778	0.286606	0.0955353	0.220305
CPO239	Rep 1	D 0	4.66667	9	0.789889	0.280091	0.0933638	0.215297
CPO239	Rep 1	D 0	4.83333	9	0.817444	0.270485	0.0901616	0.207913
CPO239	Rep 1	D 0	5	9	0.845111	0.258549	0.086183	0.198738
CPO239	Rep 1	D 0	5.16667	9	0.869667	0.249825	0.0832751	0.192033
CPO239	Rep 1	D 0	5.33333	9	0.893444	0.240496	0.0801655	0.184862
CPO239	Rep 1	D 0	5.5	9	0.914	0.233089	0.0776962	0.179168
CPO239	Rep 1	D 0	5.66667	9	0.933222	0.226876	0.0756255	0.174393
CPO239	Rep 1	D 0	5.83333	9	0.949889	0.22245	0.0741499	0.17099
CPO239	Rep 1	D 0	6	9	0.964778	0.220329	0.0734429	0.16936
CPO239	Rep 1	D 0	6.16667	9	0.979	0.218391	0.0727969	0.16787
CPO239	Rep 1	D 0	6.33333	9	0.990556	0.217853	0.0726176	0.167456
CPO239	Rep 1	D 0	6.5	9	1.00122	0.217788	0.0725959	0.167406
CPO239	Rep 1	D 0	6.66667	9	1.01111	0.218364	0.072788	0.167849
CPO239	Rep 1	D 0	6.83333	9	1.02011	0.219327	0.073109	0.16859
CPO239	Rep 1	D 0	7	9	1.02756	0.220639	0.0735465	0.169599
CPO239	Rep 1	D 0	7.16667	9	1.03456	0.222788	0.0742627	0.17125
CPO239	Rep 1	D 0	7.33333	9	1.04156	0.224909	0.0749696	0.17288
CPO239	Rep 1	D 0	7.5	9	1.04733	0.228045	0.0760152	0.175291
CPO239	Rep 1	D 0	7.66667	9	1.05289	0.230746	0.0769153	0.177367
CPO239	Rep 1	D 0	7.83333	9	1.05811	0.233812	0.0779374	0.179724
CPO239	Rep 1	D 0	8	9	1.06267	0.237217	0.0790722	0.182341
CPO239	Rep 1	D 0	8.16667	9	1.06733	0.240764	0.0802546	0.185068
CPO239	Rep 1	D 0	8.33333	9	1.07144	0.244409	0.0814695	0.187869
CPO239	Rep 1	D 0	8.5	9	1.07578	0.247739	0.0825797	0.190429
CPO239	Rep 1	D 0	8.66667	9	1.07944	0.251247	0.083749	0.193125
CPO239	Rep 1	D 0	8.83333	9	1.08267	0.254544	0.0848481	0.19566
CPO239	Rep 1	D 0	9	9	1.08622	0.258065	0.0860216	0.198366
CPO239	Rep 1	D 0	9.16667	9	1.08889	0.260604	0.0868681	0.200318
CPO239	Rep 1	D 0	9.33333	9	1.09122	0.263803	0.0879343	0.202777
CPO239	Rep 1	D 0	9.5	9	1.09344	0.266498	0.0888327	0.204849
CPO239	Rep 1	D 0	9.66667	9	1.09567	0.269064	0.0896879	0.206821
CPO239	Rep 1	D 0	9.83333	9	1.09767	0.271432	0.0904774	0.208641
CPO239	Rep 1	D 0	10	9	1.09944	0.273856	0.0912853	0.210504
CPO239	Rep 1	D 0	10.1667	9	1.10133	0.276008	0.0920027	0.212159
CPO239	Rep 1	D 0	10.3333	9	1.10333	0.278036	0.0926788	0.213718
CPO239	Rep 1	D 0	10.5	9	1.10456	0.280606	0.0935352	0.215693
CPO239	Rep 1	D 0	10.6667	9	1.10644	0.281914	0.0939715	0.216699
CPO239	Rep 1	D 0	10.8333	9	1.108	0.284064	0.0946881	0.218351
CPO239	Rep 1	D 0	11	9	1.10956	0.285481	0.0951603	0.21944
CPO239	Rep 1	D 0	11.1667	9	1.11111	0.287412	0.0958041	0.220925
CPO239	Rep 1	D 0	11.3333	9	1.112	0.288836	0.0962787	0.222019
CPO239	Rep 1	D 0	11.5	9	1.11344	0.290383	0.0967943	0.223208
CPO239	Rep 1	D 0	11.6667	9	1.11489	0.292162	0.0973872	0.224575
CPO239	Rep 1	D 0	11.8333	9	1.11578	0.293941	0.0979803	0.225943
CPO239	Rep 1	D 0	12	9	1.11689	0.295259	0.0984197	0.226956
CPO239	Rep 1	D 0	12.1667	9	1.11756	0.296998	0.0989992	0.228293
CPO239	Rep 1	D 0	12.3333	9	1.11867	0.298589	0.0995296	0.229516
CPO239	Rep 1	D 0	12.5	9	1.11989	0.300188	0.100063	0.230745
CPO239	Rep 1	D 0	12.6667	9	1.12022	0.301486	0.100495	0.231743
CPO239	Rep 1	D 0	12.8333	9	1.12078	0.303055	0.101018	0.232949
CPO239	Rep 1	D 0	13	9	1.12178	0.304632	0.101544	0.234161
CPO239	Rep 1	D 0	13.1667	9	1.12189	0.306097	0.102032	0.235287
CPO239	Rep 1	D 0	13.3333	9	1.12267	0.307613	0.102538	0.236453
CPO239	Rep 1	D 0	13.5	9	1.12322	0.30874	0.102913	0.237319
CPO239	Rep 1	D 0	13.6667	9	1.12356	0.31031	0.103437	0.238525
CPO239	Rep 1	D 0	13.8333	9	1.12367	0.311876	0.103959	0.239729
CPO239	Rep 1	D 0	14	9	1.12411	0.31355	0.104517	0.241016
CPO239	Rep 1	D 0	14.1667	9	1.124	0.315004	0.105001	0.242133
CPO239	Rep 1	D 0	14.3333	9	1.12433	0.316304	0.105435	0.243133
CPO239	Rep 1	D 0	14.5	9	1.124	0.317714	0.105905	0.244217
CPO239	Rep 1	D 0	14.6667	9	1.12389	0.31932	0.10644	0.245451
CPO239	Rep 1	D 0	14.8333	9	1.12344	0.320508	0.106836	0.246364
CPO239	Rep 1	D 0	15	9	1.12289	0.321789	0.107263	0.247349
CPO239	Rep 1	D 0	15.1667	9	1.12244	0.323597	0.107866	0.248739
CPO239	Rep 1	D 0	15.3333	9	1.12189	0.324834	0.108278	0.24969
CPO239	Rep 1	D 0	15.5	9	1.12133	0.326746	0.108915	0.25116
CPO239	Rep 1	D 0	15.6667	9	1.12056	0.328426	0.109475	0.25245
CPO239	Rep 1	D 0	15.8333	9	1.11967	0.330161	0.110054	0.253784
CPO239	Rep 1	D 0	16	9	1.11878	0.332018	0.110673	0.255212
CPO239	Rep 1	D 0	16.1667	9	1.11778	0.333803	0.111268	0.256583
CPO239	Rep 1	D 0	16.3333	9	1.11667	0.335596	0.111865	0.257962
CPO239	Rep 1	D 0	16.5	9	1.11567	0.337395	0.112465	0.259345
CPO239	Rep 1	D 0	16.6667	9	1.11444	0.339021	0.113007	0.260595
CPO239	Rep 1	D 0	16.8333	9	1.11333	0.340937	0.113646	0.262067
CPO239	Rep 1	D 0	17	9	1.112	0.342668	0.114223	0.263398
CPO239	Rep 1	D 0	17.1667	9	1.11078	0.344628	0.114876	0.264905
CPO239	Rep 1	D 0	17.3333	9	1.10989	0.345996	0.115332	0.265956
CPO239	Rep 1	D 0	17.5	9	1.10878	0.348111	0.116037	0.267582
CPO239	Rep 1	D 0	17.6667	9	1.10767	0.349698	0.116566	0.268801
CPO239	Rep 1	D 0	17.8333	9	1.10667	0.351221	0.117074	0.269972
CPO239	Rep 1	D 0	18	9	1.10556	0.352533	0.117511	0.270981
CPO239	Rep 1	D 0	18.1667	9	1.10433	0.353999	0.118	0.272108
CPO239	Rep 1	D 0	18.3333	9	1.10378	0.355312	0.118437	0.273117
CPO239	Rep 1	D 0	18.5	9	1.10289	0.35656	0.118853	0.274077
CPO239	Rep 1	D 0	18.6667	9	1.10233	0.357711	0.119237	0.274961
CPO239	Rep 1	D 0	18.8333	9	1.10111	0.358859	0.11962	0.275844
CPO239	Rep 1	D 0	19	9	1.10089	0.360067	0.120022	0.276772
CPO239	Rep 1	D 0	19.1667	9	1.10011	0.36119	0.120397	0.277635
CPO239	Rep 1	D 0	19.3333	9	1.09944	0.362401	0.1208	0.278566
CPO239	Rep 1	D 0	19.5	9	1.09878	0.363392	0.121131	0.279328
CPO239	Rep 1	D 0	19.6667	9	1.09822	0.364366	0.121455	0.280077
CPO239	Rep 1	D 0	19.8333	9	1.09756	0.365133	0.121711	0.280666
CPO239	Rep 1	D 0	20	9	1.097	0.365834	0.121945	0.281205
CPO239	Rep 1	D 0	20.1667	9	1.09644	0.367036	0.122345	0.282129
CPO239	Rep 1	D 7	0.166667	9	0.107556	0.00218581	0.000728604	0.00168016
CPO239	Rep 1	D 7	0.333333	9	0.111222	0.00233333	0.000777778	0.00179356
CPO239	Rep 1	D 7	0.5	9	0.117222	0.00272845	0.000909484	0.00209727
CPO239	Rep 1	D 7	0.666667	9	0.126778	0.00281859	0.00093953	0.00216656
CPO239	Rep 1	D 7	0.833333	9	0.138778	0.00402423	0.00134141	0.0030933
CPO239	Rep 1	D 7	1	9	0.154889	0.00590433	0.00196811	0.00453847
CPO239	Rep 1	D 7	1.16667	9	0.174778	0.00828821	0.00276274	0.00637088
CPO239	Rep 1	D 7	1.33333	9	0.201111	0.0103976	0.00346588	0.00799234
CPO239	Rep 1	D 7	1.5	9	0.230889	0.0133365	0.00444549	0.0102513
CPO239	Rep 1	D 7	1.66667	9	0.263667	0.0166208	0.00554026	0.0127759
CPO239	Rep 1	D 7	1.83333	9	0.292889	0.0264691	0.00882302	0.0203459
CPO239	Rep 1	D 7	2	9	0.326222	0.0494135	0.0164712	0.0379826
CPO239	Rep 1	D 7	2.16667	9	0.365222	0.0847065	0.0282355	0.0651112
CPO239	Rep 1	D 7	2.33333	9	0.412	0.125293	0.0417642	0.0963085
CPO239	Rep 1	D 7	2.5	9	0.452	0.161109	0.0537031	0.12384
CPO239	Rep 1	D 7	2.66667	9	0.490667	0.188006	0.0626687	0.144514
CPO239	Rep 1	D 7	2.83333	9	0.522333	0.209344	0.0697812	0.160916
CPO239	Rep 1	D 7	3	9	0.546222	0.223257	0.074419	0.171611
CPO239	Rep 1	D 7	3.16667	9	0.567444	0.234301	0.0781002	0.180099
CPO239	Rep 1	D 7	3.33333	9	0.588667	0.244533	0.0815109	0.187964
CPO239	Rep 1	D 7	3.5	9	0.611889	0.249803	0.0832675	0.192015
CPO239	Rep 1	D 7	3.66667	9	0.629111	0.255372	0.0851238	0.196296
CPO239	Rep 1	D 7	3.83333	9	0.643778	0.260285	0.0867616	0.200073
CPO239	Rep 1	D 7	4	9	0.654667	0.264301	0.0881005	0.20316
CPO239	Rep 1	D 7	4.16667	9	0.666333	0.264744	0.0882479	0.2035
CPO239	Rep 1	D 7	4.33333	9	0.676667	0.262472	0.0874906	0.201754
CPO239	Rep 1	D 7	4.5	9	0.686111	0.259011	0.0863371	0.199094
CPO239	Rep 1	D 7	4.66667	9	0.694889	0.255747	0.0852491	0.196585
CPO239	Rep 1	D 7	4.83333	9	0.701556	0.252935	0.0843118	0.194423
CPO239	Rep 1	D 7	5	9	0.707667	0.24772	0.0825734	0.190415
CPO239	Rep 1	D 7	5.16667	9	0.713444	0.243292	0.0810974	0.187011
CPO239	Rep 1	D 7	5.33333	9	0.718556	0.238558	0.0795192	0.183372
CPO239	Rep 1	D 7	5.5	9	0.724333	0.232555	0.0775185	0.178758
CPO239	Rep 1	D 7	5.66667	9	0.732667	0.225805	0.0752682	0.173569
CPO239	Rep 1	D 7	5.83333	9	0.743222	0.218062	0.0726873	0.167617
CPO239	Rep 1	D 7	6	9	0.753778	0.208329	0.069443	0.160136
CPO239	Rep 1	D 7	6.16667	9	0.766556	0.196718	0.0655725	0.15121
CPO239	Rep 1	D 7	6.33333	9	0.779778	0.185074	0.0616914	0.142261
CPO239	Rep 1	D 7	6.5	9	0.793222	0.173578	0.0578595	0.133424
CPO239	Rep 1	D 7	6.66667	9	0.805778	0.161279	0.0537597	0.12397
CPO239	Rep 1	D 7	6.83333	9	0.819111	0.149809	0.0499362	0.115153
CPO239	Rep 1	D 7	7	9	0.831556	0.138286	0.0460953	0.106296
CPO239	Rep 1	D 7	7.16667	9	0.843889	0.127125	0.0423751	0.0977172
CPO239	Rep 1	D 7	7.33333	9	0.855556	0.117425	0.0391415	0.0902605
CPO239	Rep 1	D 7	7.5	9	0.867111	0.108499	0.0361665	0.0834
CPO239	Rep 1	D 7	7.66667	9	0.877778	0.101699	0.0338997	0.0781728
CPO239	Rep 1	D 7	7.83333	9	0.886889	0.0962139	0.0320713	0.0739565
CPO239	Rep 1	D 7	8	9	0.895222	0.0918651	0.0306217	0.0706138
CPO239	Rep 1	D 7	8.16667	9	0.902444	0.089233	0.0297443	0.0685906
CPO239	Rep 1	D 7	8.33333	9	0.908333	0.086931	0.028977	0.0668211
CPO239	Rep 1	D 7	8.5	9	0.913222	0.0856443	0.0285481	0.065832
CPO239	Rep 1	D 7	8.66667	9	0.917111	0.0842518	0.0280839	0.0647616
CPO239	Rep 1	D 7	8.83333	9	0.920444	0.0836079	0.0278693	0.0642667
CPO239	Rep 1	D 7	9	9	0.923444	0.0831446	0.0277149	0.0639106
CPO239	Rep 1	D 7	9.16667	9	0.926333	0.0825848	0.0275283	0.0634803
CPO239	Rep 1	D 7	9.33333	9	0.928778	0.0823146	0.0274382	0.0632726
CPO239	Rep 1	D 7	9.5	9	0.930778	0.0821413	0.0273804	0.0631394
CPO239	Rep 1	D 7	9.66667	9	0.932667	0.0815782	0.0271927	0.0627065
CPO239	Rep 1	D 7	9.83333	9	0.934222	0.081786	0.027262	0.0628663
CPO239	Rep 1	D 7	10	9	0.935444	0.0811759	0.0270586	0.0623973
CPO239	Rep 1	D 7	10.1667	9	0.936667	0.0808764	0.0269588	0.0621671
CPO239	Rep 1	D 7	10.3333	9	0.938222	0.0806827	0.0268942	0.0620182
CPO239	Rep 1	D 7	10.5	9	0.939111	0.0804556	0.0268185	0.0618437
CPO239	Rep 1	D 7	10.6667	9	0.940111	0.0802191	0.0267397	0.0616619
CPO239	Rep 1	D 7	10.8333	9	0.940889	0.0802752	0.0267584	0.061705
CPO239	Rep 1	D 7	11	9	0.941667	0.0797512	0.0265837	0.0613022
CPO239	Rep 1	D 7	11.1667	9	0.942222	0.0797524	0.0265841	0.0613031
CPO239	Rep 1	D 7	11.3333	9	0.943	0.0794276	0.0264759	0.0610535
CPO239	Rep 1	D 7	11.5	9	0.943333	0.0790569	0.0263523	0.0607685
CPO239	Rep 1	D 7	11.6667	9	0.944333	0.0786956	0.0262319	0.0604908
CPO239	Rep 1	D 7	11.8333	9	0.944667	0.0788448	0.0262816	0.0606055
CPO239	Rep 1	D 7	12	9	0.945222	0.0783179	0.026106	0.0602005
CPO239	Rep 1	D 7	12.1667	9	0.945667	0.0778749	0.0259583	0.0598599
CPO239	Rep 1	D 7	12.3333	9	0.946	0.0773288	0.0257763	0.0594402
CPO239	Rep 1	D 7	12.5	9	0.946444	0.0770018	0.0256673	0.0591888
CPO239	Rep 1	D 7	12.6667	9	0.946889	0.076804	0.0256013	0.0590368
CPO239	Rep 1	D 7	12.8333	9	0.946778	0.0761836	0.0253945	0.0585599
CPO239	Rep 1	D 7	13	9	0.947	0.0761134	0.0253711	0.0585059
CPO239	Rep 1	D 7	13.1667	9	0.947	0.0756902	0.0252301	0.0581806
CPO239	Rep 1	D 7	13.3333	9	0.947667	0.0757809	0.0252603	0.0582504
CPO239	Rep 1	D 7	13.5	9	0.947222	0.0753355	0.0251118	0.057908
CPO239	Rep 1	D 7	13.6667	9	0.947667	0.0752064	0.0250688	0.0578087
CPO239	Rep 1	D 7	13.8333	9	0.947333	0.0750417	0.0250139	0.0576821
CPO239	Rep 1	D 7	14	9	0.947222	0.0751661	0.0250554	0.0577778
CPO239	Rep 1	D 7	14.1667	9	0.947111	0.0751473	0.0250491	0.0577633
CPO239	Rep 1	D 7	14.3333	9	0.947	0.0751914	0.0250638	0.0577972
CPO239	Rep 1	D 7	14.5	9	0.946667	0.075505	0.0251683	0.0580383
CPO239	Rep 1	D 7	14.6667	9	0.946222	0.0754847	0.0251616	0.0580227
CPO239	Rep 1	D 7	14.8333	9	0.946	0.0754619	0.025154	0.0580052
CPO239	Rep 1	D 7	15	9	0.945667	0.0756307	0.0252102	0.0581349
CPO239	Rep 1	D 7	15.1667	9	0.945	0.0757677	0.0252559	0.0582402
CPO239	Rep 1	D 7	15.3333	9	0.944667	0.0761643	0.0253881	0.0585451
CPO239	Rep 1	D 7	15.5	9	0.944333	0.0762856	0.0254285	0.0586383
CPO239	Rep 1	D 7	15.6667	9	0.943778	0.0765323	0.0255108	0.0588279
CPO239	Rep 1	D 7	15.8333	9	0.943333	0.0766746	0.0255582	0.0589373
CPO239	Rep 1	D 7	16	9	0.942889	0.0772924	0.0257641	0.0594122
CPO239	Rep 1	D 7	16.1667	9	0.942333	0.0774032	0.0258011	0.0594973
CPO239	Rep 1	D 7	16.3333	9	0.941889	0.0780135	0.0260045	0.0599665
CPO239	Rep 1	D 7	16.5	9	0.941333	0.078216	0.026072	0.0601222
CPO239	Rep 1	D 7	16.6667	9	0.940667	0.0790221	0.0263407	0.0607418
CPO239	Rep 1	D 7	16.8333	9	0.940222	0.0794886	0.0264962	0.0611004
CPO239	Rep 1	D 7	17	9	0.939444	0.0803105	0.0267702	0.0617321
CPO239	Rep 1	D 7	17.1667	9	0.938444	0.0809183	0.0269728	0.0621993
CPO239	Rep 1	D 7	17.3333	9	0.937222	0.0817829	0.027261	0.0628639
CPO239	Rep 1	D 7	17.5	9	0.936444	0.0823561	0.027452	0.0633045
CPO239	Rep 1	D 7	17.6667	9	0.935444	0.0831491	0.0277164	0.0639141
CPO239	Rep 1	D 7	17.8333	9	0.934222	0.083552	0.0278507	0.0642238
CPO239	Rep 1	D 7	18	9	0.933222	0.0844775	0.0281592	0.0649351
CPO239	Rep 1	D 7	18.1667	9	0.932111	0.0856803	0.0285601	0.0658597
CPO239	Rep 1	D 7	18.3333	9	0.930667	0.086254	0.0287513	0.0663007
CPO239	Rep 1	D 7	18.5	9	0.929	0.0871407	0.0290469	0.0669823
CPO239	Rep 1	D 7	18.6667	9	0.928	0.0879517	0.0293172	0.0676057
CPO239	Rep 1	D 7	18.8333	9	0.926444	0.0886596	0.0295532	0.0681498
CPO239	Rep 1	D 7	19	9	0.925444	0.0895448	0.0298483	0.0688303
CPO239	Rep 1	D 7	19.1667	9	0.923778	0.0906432	0.0302144	0.0696746
CPO239	Rep 1	D 7	19.3333	9	0.923	0.0912935	0.0304312	0.0701744
CPO239	Rep 1	D 7	19.5	9	0.921444	0.0923987	0.0307996	0.071024
CPO239	Rep 1	D 7	19.6667	9	0.92	0.0930484	0.0310161	0.0715233
CPO239	Rep 1	D 7	19.8333	9	0.918889	0.0940298	0.0313433	0.0722777
CPO239	Rep 1	D 7	20	9	0.917778	0.0948746	0.0316249	0.0729271
CPO239	Rep 1	D 7	20.1667	9	0.916444	0.0960014	0.0320005	0.0737932
CPO239	Rep 2	CPO239	0.166667	21	0.10819	0.00237948	0.000519244	0.00108312
CPO239	Rep 2	CPO239	0.333333	21	0.111524	0.00242114	0.000528335	0.00110209
CPO239	Rep 2	CPO239	0.5	21	0.117571	0.00218109	0.000475952	0.000992819
CPO239	Rep 2	CPO239	0.666667	21	0.127095	0.00250808	0.000547308	0.00114167
CPO239	Rep 2	CPO239	0.833333	21	0.139286	0.00356571	0.000778102	0.00162309
CPO239	Rep 2	CPO239	1	21	0.154762	0.00427674	0.00093326	0.00194675
CPO239	Rep 2	CPO239	1.16667	21	0.175048	0.00487315	0.00106341	0.00221823
CPO239	Rep 2	CPO239	1.33333	21	0.199952	0.00550887	0.00120213	0.00250761
CPO239	Rep 2	CPO239	1.5	21	0.230667	0.00755204	0.00164799	0.00343765
CPO239	Rep 2	CPO239	1.66667	21	0.263048	0.0119226	0.00260172	0.00542709
CPO239	Rep 2	CPO239	1.83333	21	0.295238	0.0226559	0.00494393	0.0103128
CPO239	Rep 2	CPO239	2	21	0.335524	0.0484434	0.0105712	0.0220512
CPO239	Rep 2	CPO239	2.16667	21	0.386571	0.0837129	0.0182677	0.0381057
CPO239	Rep 2	CPO239	2.33333	21	0.445571	0.127206	0.0277587	0.0579036
CPO239	Rep 2	CPO239	2.5	21	0.498095	0.159598	0.0348271	0.0726481
CPO239	Rep 2	CPO239	2.66667	21	0.551619	0.184617	0.0402868	0.0840368
CPO239	Rep 2	CPO239	2.83333	21	0.593762	0.205503	0.0448444	0.0935437
CPO239	Rep 2	CPO239	3	21	0.646714	0.210195	0.0458683	0.0956796
CPO239	Rep 2	CPO239	3.16667	21	0.706048	0.207805	0.0453467	0.0945916
CPO239	Rep 2	CPO239	3.33333	21	0.786571	0.193862	0.0423042	0.088245
CPO239	Rep 2	CPO239	3.5	21	0.864857	0.182298	0.0397808	0.0829813
CPO239	Rep 2	CPO239	3.66667	21	0.925667	0.173684	0.0379009	0.0790599
CPO239	Rep 2	CPO239	3.83333	21	0.979286	0.161205	0.0351779	0.0733797
CPO239	Rep 2	CPO239	4	21	1.02629	0.12652	0.027609	0.0575914
CPO239	Rep 2	CPO239	4.16667	21	1.06581	0.0909349	0.0198436	0.0413931
CPO239	Rep 2	CPO239	4.33333	21	1.09462	0.0720697	0.0157269	0.0328058
CPO239	Rep 2	CPO239	4.5	21	1.11724	0.062239	0.0135817	0.0283308
CPO239	Rep 2	CPO239	4.66667	21	1.13852	0.0553359	0.0120753	0.0251886
CPO239	Rep 2	CPO239	4.83333	21	1.15638	0.0501941	0.0109533	0.0228481
CPO239	Rep 2	CPO239	5	21	1.17295	0.047403	0.0103442	0.0215776
CPO239	Rep 2	CPO239	5.16667	21	1.188	0.0457646	0.00998666	0.0208318
CPO239	Rep 2	CPO239	5.33333	21	1.20229	0.044386	0.00968581	0.0202043
CPO239	Rep 2	CPO239	5.5	21	1.21386	0.0424562	0.0092647	0.0193258
CPO239	Rep 2	CPO239	5.66667	21	1.22448	0.0422228	0.00921376	0.0192196
CPO239	Rep 2	CPO239	5.83333	21	1.23524	0.0419737	0.00915941	0.0191062
CPO239	Rep 2	CPO239	6	21	1.24567	0.0419587	0.00915614	0.0190994
CPO239	Rep 2	CPO239	6.16667	21	1.25552	0.0431284	0.0094114	0.0196318
CPO239	Rep 2	CPO239	6.33333	21	1.26529	0.0434409	0.00947959	0.0197741
CPO239	Rep 2	CPO239	6.5	21	1.27486	0.0436329	0.00952148	0.0198615
CPO239	Rep 2	CPO239	6.66667	21	1.28419	0.0443245	0.0096724	0.0201763
CPO239	Rep 2	CPO239	6.83333	21	1.29362	0.0441424	0.00963265	0.0200934
CPO239	Rep 2	CPO239	7	21	1.30314	0.0437027	0.00953672	0.0198932
CPO239	Rep 2	CPO239	7.16667	21	1.31238	0.0429109	0.00936393	0.0195328
CPO239	Rep 2	CPO239	7.33333	21	1.32157	0.04147	0.00904949	0.0188769
CPO239	Rep 2	CPO239	7.5	21	1.33062	0.0401802	0.00876804	0.0182898
CPO239	Rep 2	CPO239	7.66667	21	1.33971	0.0383981	0.00837915	0.0174786
CPO239	Rep 2	CPO239	7.83333	21	1.34857	0.0366627	0.00800047	0.0166887
CPO239	Rep 2	CPO239	8	21	1.35743	0.0347255	0.00757772	0.0158068
CPO239	Rep 2	CPO239	8.16667	21	1.36576	0.0330468	0.0072114	0.0150427
CPO239	Rep 2	CPO239	8.33333	21	1.37386	0.0313086	0.0068321	0.0142515
CPO239	Rep 2	CPO239	8.5	21	1.382	0.030015	0.00654981	0.0136627
CPO239	Rep 2	CPO239	8.66667	21	1.38967	0.0284505	0.00620842	0.0129505
CPO239	Rep 2	CPO239	8.83333	21	1.39714	0.027425	0.00598462	0.0124837
CPO239	Rep 2	CPO239	9	21	1.40486	0.0262779	0.00573431	0.0119616
CPO239	Rep 2	CPO239	9.16667	21	1.41229	0.0249021	0.00543408	0.0113353
CPO239	Rep 2	CPO239	9.33333	21	1.41924	0.0239351	0.00522307	0.0108951
CPO239	Rep 2	CPO239	9.5	21	1.42619	0.0230925	0.00503919	0.0105116
CPO239	Rep 2	CPO239	9.66667	21	1.43281	0.0223621	0.0048798	0.0101791
CPO239	Rep 2	CPO239	9.83333	21	1.43933	0.0218044	0.00475812	0.00992526
CPO239	Rep 2	CPO239	10	21	1.44548	0.0210799	0.00460001	0.00959545
CPO239	Rep 2	CPO239	10.1667	21	1.45119	0.0206243	0.00450059	0.00938807
CPO239	Rep 2	CPO239	10.3333	21	1.45695	0.0204804	0.00446919	0.00932258
CPO239	Rep 2	CPO239	10.5	21	1.46224	0.0201765	0.00440287	0.00918423
CPO239	Rep 2	CPO239	10.6667	21	1.46752	0.0199715	0.00435814	0.00909093
CPO239	Rep 2	CPO239	10.8333	21	1.47238	0.0197243	0.00430419	0.00897839
CPO239	Rep 2	CPO239	11	21	1.4769	0.0195599	0.00426832	0.00890357
CPO239	Rep 2	CPO239	11.1667	21	1.48124	0.0195241	0.00426051	0.00888726
CPO239	Rep 2	CPO239	11.3333	21	1.48562	0.0194074	0.00423504	0.00883415
CPO239	Rep 2	CPO239	11.5	21	1.4899	0.0194933	0.0042538	0.00887326
CPO239	Rep 2	CPO239	11.6667	21	1.49376	0.0194882	0.00425268	0.00887093
CPO239	Rep 2	CPO239	11.8333	21	1.49752	0.0193122	0.00421427	0.00879082
CPO239	Rep 2	CPO239	12	21	1.50105	0.0195128	0.00425803	0.0088821
CPO239	Rep 2	CPO239	12.1667	21	1.50438	0.0195281	0.00426139	0.0088891
CPO239	Rep 2	CPO239	12.3333	21	1.50771	0.0192903	0.00420948	0.00878082
CPO239	Rep 2	CPO239	12.5	21	1.51105	0.0195869	0.00427422	0.00891586
CPO239	Rep 2	CPO239	12.6667	21	1.514	0.0193391	0.00422013	0.00880304
CPO239	Rep 2	CPO239	12.8333	21	1.51671	0.019422	0.00423823	0.00884079
CPO239	Rep 2	CPO239	13	21	1.51952	0.0194721	0.00424916	0.00886358
CPO239	Rep 2	CPO239	13.1667	21	1.522	0.0194268	0.00423927	0.00884297
CPO239	Rep 2	CPO239	13.3333	21	1.52476	0.0196873	0.00429612	0.00896156
CPO239	Rep 2	CPO239	13.5	21	1.52695	0.0197699	0.00431414	0.00899914
CPO239	Rep 2	CPO239	13.6667	21	1.52948	0.019793	0.00431918	0.00900965
CPO239	Rep 2	CPO239	13.8333	21	1.53167	0.0200058	0.00436563	0.00910655
CPO239	Rep 2	CPO239	14	21	1.53376	0.0201095	0.00438824	0.00915372
CPO239	Rep 2	CPO239	14.1667	21	1.53586	0.0201427	0.0043955	0.00916885
CPO239	Rep 2	CPO239	14.3333	21	1.53814	0.020328	0.00443594	0.00925321
CPO239	Rep 2	CPO239	14.5	21	1.53986	0.0201427	0.0043955	0.00916885
CPO239	Rep 2	CPO239	14.6667	21	1.54176	0.0204522	0.00446303	0.00930971
CPO239	Rep 2	CPO239	14.8333	21	1.54357	0.0202992	0.00442965	0.00924008
CPO239	Rep 2	CPO239	15	21	1.5449	0.0205181	0.00447741	0.00933971
CPO239	Rep 2	CPO239	15.1667	21	1.54676	0.0205156	0.00447687	0.0093386
CPO239	Rep 2	CPO239	15.3333	21	1.54852	0.0206413	0.00450429	0.00939579
CPO239	Rep 2	CPO239	15.5	21	1.55005	0.0205803	0.00449098	0.00936803
CPO239	Rep 2	CPO239	15.6667	21	1.55167	0.0207782	0.00453417	0.00945812
CPO239	Rep 2	CPO239	15.8333	21	1.55324	0.0207868	0.00453605	0.00946203
CPO239	Rep 2	CPO239	16	21	1.55462	0.0210606	0.00459579	0.00958666
CPO239	Rep 2	CPO239	16.1667	21	1.55614	0.0206816	0.0045131	0.00941415
CPO239	Rep 2	CPO239	16.3333	21	1.55752	0.0211367	0.00461242	0.00962133
CPO239	Rep 2	CPO239	16.5	21	1.55924	0.0211066	0.00460585	0.00960763
CPO239	Rep 2	CPO239	16.6667	21	1.56043	0.0212804	0.00464377	0.00968674
CPO239	Rep 2	CPO239	16.8333	21	1.56205	0.0210914	0.00460252	0.0096007
CPO239	Rep 2	CPO239	17	21	1.56333	0.0212352	0.0046339	0.00966614
CPO239	Rep 2	CPO239	17.1667	21	1.56471	0.0214129	0.00467269	0.00974706
CPO239	Rep 2	CPO239	17.3333	21	1.56605	0.02136	0.00466112	0.00972293
CPO239	Rep 2	CPO239	17.5	21	1.56738	0.021486	0.00468863	0.0097803
CPO239	Rep 2	CPO239	17.6667	21	1.56876	0.021603	0.00471417	0.00983358
CPO239	Rep 2	CPO239	17.8333	21	1.57	0.0218037	0.00475795	0.00992491
CPO239	Rep 2	CPO239	18	21	1.57119	0.0219308	0.0047857	0.0099828
CPO239	Rep 2	CPO239	18.1667	21	1.57224	0.0220157	0.00480422	0.0100214
CPO239	Rep 2	CPO239	18.3333	21	1.57329	0.0219298	0.00478547	0.00998231
CPO239	Rep 2	CPO239	18.5	21	1.57457	0.0223597	0.00487929	0.010178
CPO239	Rep 2	CPO239	18.6667	21	1.57567	0.0225861	0.0049287	0.0102811
CPO239	Rep 2	CPO239	18.8333	21	1.57662	0.0227167	0.00495719	0.0103405
CPO239	Rep 2	CPO239	19	21	1.57776	0.0229214	0.00500186	0.0104337
CPO239	Rep 2	CPO239	19.1667	21	1.57857	0.0229555	0.00500931	0.0104492
CPO239	Rep 2	CPO239	19.3333	21	1.57948	0.0228574	0.0049879	0.0104046
CPO239	Rep 2	CPO239	19.5	21	1.58038	0.0235106	0.00513043	0.0107019
CPO239	Rep 2	CPO239	19.6667	21	1.58148	0.0235682	0.00514301	0.0107281
CPO239	Rep 2	CPO239	19.8333	21	1.58205	0.0236421	0.00515912	0.0107617
CPO239	Rep 2	CPO239	20	21	1.58271	0.0238519	0.00520492	0.0108573
CPO239	Rep 2	CPO239	20.1667	21	1.58348	0.024126	0.00526472	0.010982
CPO239	Rep 2	D 0	0.166667	9	0.108889	0.00202759	0.000675863	0.00155854
CPO239	Rep 2	D 0	0.333333	9	0.112111	0.00220479	0.000734931	0.00169475
CPO239	Rep 2	D 0	0.5	9	0.118333	0.00273861	0.000912871	0.00210508
CPO239	Rep 2	D 0	0.666667	9	0.127556	0.00308671	0.0010289	0.00237266
CPO239	Rep 2	D 0	0.833333	9	0.139111	0.00355121	0.00118374	0.0027297
CPO239	Rep 2	D 0	1	9	0.154778	0.00516667	0.00172222	0.00397145
CPO239	Rep 2	D 0	1.16667	9	0.176111	0.00704352	0.00234784	0.00541413
CPO239	Rep 2	D 0	1.33333	9	0.199667	0.00818535	0.00272845	0.00629182
CPO239	Rep 2	D 0	1.5	9	0.228222	0.0108487	0.00361624	0.00833905
CPO239	Rep 2	D 0	1.66667	9	0.259	0.0152151	0.00507171	0.0116954
CPO239	Rep 2	D 0	1.83333	9	0.290556	0.0291938	0.00973127	0.0224403
CPO239	Rep 2	D 0	2	9	0.327667	0.0587367	0.0195789	0.045149
CPO239	Rep 2	D 0	2.16667	9	0.373667	0.102711	0.0342369	0.0789505
CPO239	Rep 2	D 0	2.33333	9	0.418778	0.143255	0.0477516	0.110115
CPO239	Rep 2	D 0	2.5	9	0.461	0.176975	0.0589915	0.136035
CPO239	Rep 2	D 0	2.66667	9	0.499556	0.202856	0.0676186	0.155929
CPO239	Rep 2	D 0	2.83333	9	0.533889	0.220452	0.073484	0.169454
CPO239	Rep 2	D 0	3	9	0.559333	0.235256	0.0784186	0.180834
CPO239	Rep 2	D 0	3.16667	9	0.583222	0.250475	0.0834918	0.192532
CPO239	Rep 2	D 0	3.33333	9	0.607444	0.261451	0.0871504	0.200969
CPO239	Rep 2	D 0	3.5	9	0.635444	0.267588	0.089196	0.205686
CPO239	Rep 2	D 0	3.66667	9	0.661111	0.273112	0.0910373	0.209932
CPO239	Rep 2	D 0	3.83333	9	0.683	0.278069	0.0926896	0.213743
CPO239	Rep 2	D 0	4	9	0.703111	0.282909	0.0943029	0.217463
CPO239	Rep 2	D 0	4.16667	9	0.722111	0.287699	0.0958998	0.221145
CPO239	Rep 2	D 0	4.33333	9	0.741889	0.289177	0.0963923	0.222281
CPO239	Rep 2	D 0	4.5	9	0.764778	0.286606	0.0955353	0.220305
CPO239	Rep 2	D 0	4.66667	9	0.789889	0.280091	0.0933638	0.215297
CPO239	Rep 2	D 0	4.83333	9	0.817444	0.270485	0.0901616	0.207913
CPO239	Rep 2	D 0	5	9	0.845111	0.258549	0.086183	0.198738
CPO239	Rep 2	D 0	5.16667	9	0.869667	0.249825	0.0832751	0.192033
CPO239	Rep 2	D 0	5.33333	9	0.893444	0.240496	0.0801655	0.184862
CPO239	Rep 2	D 0	5.5	9	0.914	0.233089	0.0776962	0.179168
CPO239	Rep 2	D 0	5.66667	9	0.933222	0.226876	0.0756255	0.174393
CPO239	Rep 2	D 0	5.83333	9	0.949889	0.22245	0.0741499	0.17099
CPO239	Rep 2	D 0	6	9	0.964778	0.220329	0.0734429	0.16936
CPO239	Rep 2	D 0	6.16667	9	0.979	0.218391	0.0727969	0.16787
CPO239	Rep 2	D 0	6.33333	9	0.990556	0.217853	0.0726176	0.167456
CPO239	Rep 2	D 0	6.5	9	1.00122	0.217788	0.0725959	0.167406
CPO239	Rep 2	D 0	6.66667	9	1.01111	0.218364	0.072788	0.167849
CPO239	Rep 2	D 0	6.83333	9	1.02011	0.219327	0.073109	0.16859
CPO239	Rep 2	D 0	7	9	1.02756	0.220639	0.0735465	0.169599
CPO239	Rep 2	D 0	7.16667	9	1.03456	0.222788	0.0742627	0.17125
CPO239	Rep 2	D 0	7.33333	9	1.04156	0.224909	0.0749696	0.17288
CPO239	Rep 2	D 0	7.5	9	1.04733	0.228045	0.0760152	0.175291
CPO239	Rep 2	D 0	7.66667	9	1.05289	0.230746	0.0769153	0.177367
CPO239	Rep 2	D 0	7.83333	9	1.05811	0.233812	0.0779374	0.179724
CPO239	Rep 2	D 0	8	9	1.06267	0.237217	0.0790722	0.182341
CPO239	Rep 2	D 0	8.16667	9	1.06733	0.240764	0.0802546	0.185068
CPO239	Rep 2	D 0	8.33333	9	1.07144	0.244409	0.0814695	0.187869
CPO239	Rep 2	D 0	8.5	9	1.07578	0.247739	0.0825797	0.190429
CPO239	Rep 2	D 0	8.66667	9	1.07944	0.251247	0.083749	0.193125
CPO239	Rep 2	D 0	8.83333	9	1.08267	0.254544	0.0848481	0.19566
CPO239	Rep 2	D 0	9	9	1.08622	0.258065	0.0860216	0.198366
CPO239	Rep 2	D 0	9.16667	9	1.08889	0.260604	0.0868681	0.200318
CPO239	Rep 2	D 0	9.33333	9	1.09122	0.263803	0.0879343	0.202777
CPO239	Rep 2	D 0	9.5	9	1.09344	0.266498	0.0888327	0.204849
CPO239	Rep 2	D 0	9.66667	9	1.09567	0.269064	0.0896879	0.206821
CPO239	Rep 2	D 0	9.83333	9	1.09767	0.271432	0.0904774	0.208641
CPO239	Rep 2	D 0	10	9	1.09944	0.273856	0.0912853	0.210504
CPO239	Rep 2	D 0	10.1667	9	1.10133	0.276008	0.0920027	0.212159
CPO239	Rep 2	D 0	10.3333	9	1.10333	0.278036	0.0926788	0.213718
CPO239	Rep 2	D 0	10.5	9	1.10456	0.280606	0.0935352	0.215693
[truncated: 179 more rows]

## Sheet: Extended-Data Fig 2AEnC07_train
Training_host	Replicate	Days_training	time	N	OD600	sd	se	ci
AH17D011	Rep 1	AH17D011	0.166667	12	0.116833	0.0035887	0.00103597	0.00228015
AH17D011	Rep 1	AH17D011	0.333333	12	0.1225	0.00446196	0.00128806	0.00283499
AH17D011	Rep 1	AH17D011	0.5	12	0.13225	0.0060921	0.00175864	0.00387073
AH17D011	Rep 1	AH17D011	0.666667	12	0.146	0.00830115	0.00239634	0.0052743
AH17D011	Rep 1	AH17D011	0.833333	12	0.164	0.0106002	0.00306001	0.00673503
AH17D011	Rep 1	AH17D011	1	12	0.185833	0.013677	0.00394821	0.00868996
AH17D011	Rep 1	AH17D011	1.16667	12	0.2105	0.0150061	0.00433188	0.0095344
AH17D011	Rep 1	AH17D011	1.33333	12	0.236417	0.0158542	0.00457672	0.0100733
AH17D011	Rep 1	AH17D011	1.5	12	0.264333	0.0154763	0.00446762	0.00983316
AH17D011	Rep 1	AH17D011	1.66667	12	0.292167	0.0143199	0.00413381	0.00909845
AH17D011	Rep 1	AH17D011	1.83333	12	0.320583	0.0145818	0.0042094	0.00926483
AH17D011	Rep 1	AH17D011	2	12	0.349667	0.0146122	0.00421817	0.00928412
AH17D011	Rep 1	AH17D011	2.16667	12	0.376083	0.0121315	0.00350207	0.00770801
AH17D011	Rep 1	AH17D011	2.33333	12	0.39775	0.0100374	0.00289756	0.00637748
AH17D011	Rep 1	AH17D011	2.5	12	0.417667	0.00879394	0.00253859	0.0055874
AH17D011	Rep 1	AH17D011	2.66667	12	0.436083	0.010875	0.00313934	0.00690963
AH17D011	Rep 1	AH17D011	2.83333	12	0.4545	0.0163401	0.00471699	0.010382
AH17D011	Rep 1	AH17D011	3	12	0.467333	0.0139566	0.00402894	0.00886763
AH17D011	Rep 1	AH17D011	3.16667	12	0.478	0.0109545	0.00316228	0.00696013
AH17D011	Rep 1	AH17D011	3.33333	12	0.49075	0.00990064	0.00285807	0.00629057
AH17D011	Rep 1	AH17D011	3.5	12	0.50325	0.012144	0.00350568	0.00771594
AH17D011	Rep 1	AH17D011	3.66667	12	0.515	0.013184	0.0038059	0.00837672
AH17D011	Rep 1	AH17D011	3.83333	12	0.527417	0.0145693	0.0042058	0.00925691
AH17D011	Rep 1	AH17D011	4	12	0.538833	0.0161517	0.00466261	0.0102623
AH17D011	Rep 1	AH17D011	4.16667	12	0.549667	0.0165163	0.00476784	0.010494
AH17D011	Rep 1	AH17D011	4.33333	12	0.567083	0.0158886	0.00458664	0.0100951
AH17D011	Rep 1	AH17D011	4.5	12	0.578083	0.01594	0.00460148	0.0101278
AH17D011	Rep 1	AH17D011	4.66667	12	0.59025	0.0194288	0.0056086	0.0123445
AH17D011	Rep 1	AH17D011	4.83333	12	0.615667	0.0375314	0.0108344	0.0238463
AH17D011	Rep 1	AH17D011	5	12	0.6215	0.033541	0.00968246	0.0213109
AH17D011	Rep 1	AH17D011	5.16667	12	0.660333	0.0677554	0.0195593	0.0430497
AH17D011	Rep 1	AH17D011	5.33333	12	0.644833	0.0268085	0.00773895	0.0170333
AH17D011	Rep 1	AH17D011	5.5	12	0.679583	0.0459455	0.0132633	0.0291924
AH17D011	Rep 1	AH17D011	5.66667	12	0.6795	0.0297092	0.00857631	0.0188763
AH17D011	Rep 1	AH17D011	5.83333	12	0.70425	0.0272267	0.00785968	0.017299
AH17D011	Rep 1	AH17D011	6	12	0.720417	0.0302669	0.00873729	0.0192307
AH17D011	Rep 1	AH17D011	6.16667	12	0.744417	0.0318618	0.00919771	0.020244
AH17D011	Rep 1	AH17D011	6.33333	12	0.75275	0.031314	0.00903958	0.019896
AH17D011	Rep 1	AH17D011	6.5	12	0.768833	0.031156	0.00899397	0.0197956
AH17D011	Rep 1	AH17D011	6.66667	12	0.798417	0.0296417	0.00855681	0.0188334
AH17D011	Rep 1	AH17D011	6.83333	12	0.822583	0.0296785	0.00856743	0.0188568
AH17D011	Rep 1	AH17D011	7	12	0.855	0.0397789	0.0114832	0.0252743
AH17D011	Rep 1	AH17D011	7.16667	12	0.874333	0.0414232	0.0119578	0.026319
AH17D011	Rep 1	AH17D011	7.33333	12	0.903	0.0438676	0.0126635	0.0278721
AH17D011	Rep 1	AH17D011	7.5	12	0.932083	0.0442317	0.0127686	0.0281035
AH17D011	Rep 1	AH17D011	7.66667	12	0.958167	0.0494917	0.014287	0.0314455
AH17D011	Rep 1	AH17D011	7.83333	12	0.988417	0.0512276	0.0147881	0.0325485
AH17D011	Rep 1	AH17D011	8	12	1.01425	0.0526811	0.0152077	0.033472
AH17D011	Rep 1	AH17D011	8.16667	12	1.038	0.0527653	0.015232	0.0335255
AH17D011	Rep 1	AH17D011	8.33333	12	1.05875	0.0528877	0.0152674	0.0336033
AH17D011	Rep 1	AH17D011	8.5	12	1.07725	0.0508172	0.0146697	0.0322877
AH17D011	Rep 1	AH17D011	8.66667	12	1.09317	0.0497993	0.0143758	0.031641
AH17D011	Rep 1	AH17D011	8.83333	12	1.10842	0.0484401	0.0139835	0.0307774
AH17D011	Rep 1	AH17D011	9	12	1.12333	0.0462234	0.0133436	0.029369
AH17D011	Rep 1	AH17D011	9.16667	12	1.13858	0.043717	0.01262	0.0277764
AH17D011	Rep 1	AH17D011	9.33333	12	1.1535	0.040666	0.0117393	0.025838
AH17D011	Rep 1	AH17D011	9.5	12	1.16817	0.0384846	0.0111095	0.0244519
AH17D011	Rep 1	AH17D011	9.66667	12	1.183	0.0357771	0.010328	0.0227317
AH17D011	Rep 1	AH17D011	9.83333	12	1.19717	0.0340343	0.00982486	0.0216244
AH17D011	Rep 1	AH17D011	10	12	1.21075	0.0326194	0.0094164	0.0207254
AH17D011	Rep 1	AH17D011	10.1667	12	1.2235	0.0313035	0.00903654	0.0198893
AH17D011	Rep 1	AH17D011	10.3333	12	1.23625	0.0303648	0.00876557	0.0192929
AH17D011	Rep 1	AH17D011	10.5	12	1.24817	0.0293562	0.00847441	0.0186521
AH17D011	Rep 1	AH17D011	10.6667	12	1.25975	0.0290458	0.0083848	0.0184548
AH17D011	Rep 1	AH17D011	10.8333	12	1.27092	0.0286561	0.00827231	0.0182072
AH17D011	Rep 1	AH17D011	11	12	1.28175	0.028117	0.00811669	0.0178647
AH17D011	Rep 1	AH17D011	11.1667	12	1.29217	0.0277974	0.00802443	0.0176616
AH17D011	Rep 1	AH17D011	11.3333	12	1.30167	0.0276647	0.0079861	0.0175773
AH17D011	Rep 1	AH17D011	11.5	12	1.3115	0.0274408	0.00792149	0.0174351
AH17D011	Rep 1	AH17D011	11.6667	12	1.3205	0.0274574	0.00792627	0.0174456
AH17D011	Rep 1	AH17D011	11.8333	12	1.3295	0.0275169	0.00794346	0.0174834
AH17D011	Rep 1	AH17D011	12	12	1.3375	0.0276257	0.00797487	0.0175526
AH17D011	Rep 1	AH17D011	12.1667	12	1.34583	0.0271957	0.00785072	0.0172793
AH17D011	Rep 1	AH17D011	12.3333	12	1.35358	0.0269223	0.0077718	0.0171056
AH17D011	Rep 1	AH17D011	12.5	12	1.36142	0.0270335	0.0078039	0.0171763
AH17D011	Rep 1	AH17D011	12.6667	12	1.36833	0.027117	0.00782801	0.0172293
AH17D011	Rep 1	AH17D011	12.8333	12	1.37525	0.0269886	0.00779095	0.0171478
AH17D011	Rep 1	AH17D011	13	12	1.38167	0.0268746	0.00775802	0.0170753
AH17D011	Rep 1	AH17D011	13.1667	12	1.388	0.0268971	0.00776453	0.0170896
AH17D011	Rep 1	AH17D011	13.3333	12	1.3945	0.0269764	0.00778742	0.01714
AH17D011	Rep 1	AH17D011	13.5	12	1.4005	0.0273246	0.00788795	0.0173613
AH17D011	Rep 1	AH17D011	13.6667	12	1.40625	0.0267212	0.00771375	0.0169778
AH17D011	Rep 1	AH17D011	13.8333	12	1.41192	0.0268174	0.00774152	0.017039
AH17D011	Rep 1	AH17D011	14	12	1.4175	0.0270202	0.00780006	0.0171678
AH17D011	Rep 1	AH17D011	14.1667	12	1.42275	0.0266224	0.00768521	0.016915
AH17D011	Rep 1	AH17D011	14.3333	12	1.42808	0.0266815	0.00770228	0.0169526
AH17D011	Rep 1	AH17D011	14.5	12	1.43325	0.0265814	0.00767337	0.016889
AH17D011	Rep 1	AH17D011	14.6667	12	1.43808	0.0264385	0.00763213	0.0167982
AH17D011	Rep 1	AH17D011	14.8333	12	1.44258	0.0258684	0.00746756	0.016436
AH17D011	Rep 1	AH17D011	15	12	1.447	0.0258879	0.00747318	0.0164484
AH17D011	Rep 1	AH17D011	15.1667	12	1.45142	0.0254575	0.00734894	0.0161749
AH17D011	Rep 1	AH17D011	15.3333	12	1.45558	0.0250362	0.00722732	0.0159072
AH17D011	Rep 1	AH17D011	15.5	12	1.46017	0.0246091	0.00710403	0.0156359
AH17D011	Rep 1	AH17D011	15.6667	12	1.46408	0.0244595	0.00706084	0.0155408
AH17D011	Rep 1	AH17D011	15.8333	12	1.46825	0.0240118	0.00693162	0.0152564
AH17D011	Rep 1	AH17D011	16	12	1.472	0.0240454	0.00694131	0.0152777
AH17D011	Rep 1	AH17D011	16.1667	12	1.47575	0.024144	0.00696977	0.0153404
AH17D011	Rep 1	AH17D011	16.3333	12	1.47975	0.0236725	0.00683366	0.0150408
AH17D011	Rep 1	AH17D011	16.5	12	1.48308	0.0233723	0.00674701	0.0148501
AH17D011	Rep 1	AH17D011	16.6667	12	1.48667	0.023204	0.00669841	0.0147431
AH17D011	Rep 1	AH17D011	16.8333	12	1.48992	0.0231652	0.00668723	0.0147185
AH17D011	Rep 1	AH17D011	17	12	1.4935	0.0228414	0.00659373	0.0145127
AH17D011	Rep 1	AH17D011	17.1667	12	1.4965	0.0225812	0.00651862	0.0143474
AH17D011	Rep 1	AH17D011	17.3333	12	1.49958	0.0222239	0.00641549	0.0141204
AH17D011	Rep 1	AH17D011	17.5	12	1.50258	0.0220638	0.00636927	0.0140187
AH17D011	Rep 1	AH17D011	17.6667	12	1.50558	0.021475	0.00619929	0.0136445
AH17D011	Rep 1	AH17D011	17.8333	12	1.5085	0.0214836	0.00620178	0.01365
AH17D011	Rep 1	AH17D011	18	12	1.51142	0.0209912	0.00605963	0.0133371
AH17D011	Rep 1	AH17D011	18.1667	12	1.51392	0.0206946	0.00597401	0.0131487
AH17D011	Rep 1	AH17D011	18.3333	12	1.51683	0.0204443	0.00590176	0.0129897
AH17D011	Rep 1	AH17D011	18.5	12	1.51925	0.0201861	0.00582722	0.0128256
AH17D011	Rep 1	AH17D011	18.6667	12	1.52167	0.0202455	0.00584436	0.0128634
AH17D011	Rep 1	AH17D011	18.8333	12	1.52392	0.0199748	0.00576623	0.0126914
AH17D011	Rep 1	AH17D011	19	12	1.52633	0.0198372	0.00572651	0.012604
AH17D011	Rep 1	AH17D011	19.1667	12	1.52858	0.0195563	0.0056454	0.0124254
AH17D011	Rep 1	AH17D011	19.3333	12	1.53067	0.0196253	0.00566533	0.0124693
AH17D011	Rep 1	AH17D011	19.5	12	1.53275	0.0195175	0.00563421	0.0124008
AH17D011	Rep 1	AH17D011	19.6667	12	1.53483	0.019192	0.00554026	0.012194
AH17D011	Rep 1	AH17D011	19.8333	12	1.537	0.0190215	0.00549104	0.0120857
AH17D011	Rep 1	AH17D011	20	12	1.53892	0.019081	0.0055082	0.0121235
AH17D011	Rep 1	AH17D011	20.1667	12	1.541	0.0190215	0.00549104	0.0120857
AH17D011	Rep 1	D 0	0.166667	11	0.118091	0.00518564	0.00156353	0.00348376
AH17D011	Rep 1	D 0	0.333333	11	0.124182	0.00563592	0.00169929	0.00378627
AH17D011	Rep 1	D 0	0.5	11	0.134	0.0074162	0.00223607	0.00498227
AH17D011	Rep 1	D 0	0.666667	11	0.148091	0.00992426	0.00299228	0.00666721
AH17D011	Rep 1	D 0	0.833333	11	0.165	0.0116533	0.00351361	0.00782881
AH17D011	Rep 1	D 0	1	11	0.179818	0.0105244	0.00317324	0.00707041
AH17D011	Rep 1	D 0	1.16667	11	0.198182	0.0112767	0.00340005	0.00757578
AH17D011	Rep 1	D 0	1.33333	11	0.209182	0.0104768	0.00315888	0.00703842
AH17D011	Rep 1	D 0	1.5	11	0.208818	0.0166182	0.00501057	0.0111642
AH17D011	Rep 1	D 0	1.66667	11	0.205	0.0259307	0.00781839	0.0174205
AH17D011	Rep 1	D 0	1.83333	11	0.199909	0.0306805	0.00925051	0.0206114
AH17D011	Rep 1	D 0	2	11	0.196545	0.0331673	0.0100003	0.0222821
AH17D011	Rep 1	D 0	2.16667	11	0.194	0.034389	0.0103687	0.0231028
AH17D011	Rep 1	D 0	2.33333	11	0.192545	0.0354044	0.0106748	0.023785
AH17D011	Rep 1	D 0	2.5	11	0.191545	0.0363218	0.0109514	0.0244013
AH17D011	Rep 1	D 0	2.66667	11	0.191091	0.0373402	0.0112585	0.0250855
AH17D011	Rep 1	D 0	2.83333	11	0.190818	0.0378598	0.0114152	0.0254346
AH17D011	Rep 1	D 0	3	11	0.190182	0.0388402	0.0117108	0.0260932
AH17D011	Rep 1	D 0	3.16667	11	0.189273	0.038681	0.0116628	0.0259862
AH17D011	Rep 1	D 0	3.33333	11	0.188	0.0385305	0.0116174	0.0258851
AH17D011	Rep 1	D 0	3.5	11	0.186273	0.0382938	0.011546	0.0257262
AH17D011	Rep 1	D 0	3.66667	11	0.184455	0.0380036	0.0114585	0.0255312
AH17D011	Rep 1	D 0	3.83333	11	0.181455	0.0377051	0.0113685	0.0253306
AH17D011	Rep 1	D 0	4	11	0.178545	0.037495	0.0113052	0.0251895
AH17D011	Rep 1	D 0	4.16667	11	0.175091	0.0365225	0.0110119	0.0245361
AH17D011	Rep 1	D 0	4.33333	11	0.171364	0.0352513	0.0106287	0.0236821
AH17D011	Rep 1	D 0	4.5	11	0.167545	0.0334107	0.0100737	0.0224456
AH17D011	Rep 1	D 0	4.66667	11	0.164091	0.0317473	0.00957217	0.0213281
AH17D011	Rep 1	D 0	4.83333	11	0.160182	0.0294612	0.00888289	0.0197923
AH17D011	Rep 1	D 0	5	11	0.156818	0.0270696	0.00816179	0.0181856
AH17D011	Rep 1	D 0	5.16667	11	0.153818	0.0247258	0.0074551	0.016611
AH17D011	Rep 1	D 0	5.33333	11	0.151182	0.0223777	0.00674715	0.0150336
AH17D011	Rep 1	D 0	5.5	11	0.149273	0.0205528	0.00619691	0.0138076
AH17D011	Rep 1	D 0	5.66667	11	0.148273	0.019011	0.00573203	0.0127718
AH17D011	Rep 1	D 0	5.83333	11	0.147545	0.0179853	0.00542279	0.0120827
AH17D011	Rep 1	D 0	6	11	0.147636	0.0173048	0.00521758	0.0116255
AH17D011	Rep 1	D 0	6.16667	11	0.148273	0.0165233	0.00498195	0.0111005
AH17D011	Rep 1	D 0	6.33333	11	0.149091	0.0160963	0.00485322	0.0108136
AH17D011	Rep 1	D 0	6.5	11	0.150364	0.0156478	0.004718	0.0105124
AH17D011	Rep 1	D 0	6.66667	11	0.152	0.015729	0.00474246	0.0105669
AH17D011	Rep 1	D 0	6.83333	11	0.153545	0.0155265	0.00468142	0.0104309
AH17D011	Rep 1	D 0	7	11	0.156273	0.0152387	0.00459464	0.0102375
AH17D011	Rep 1	D 0	7.16667	11	0.159364	0.0148005	0.00446252	0.00994311
AH17D011	Rep 1	D 0	7.33333	11	0.164182	0.0143445	0.00432502	0.00963674
AH17D011	Rep 1	D 0	7.5	11	0.171818	0.020208	0.00609294	0.0135759
AH17D011	Rep 1	D 0	7.66667	11	0.185273	0.0381211	0.0114939	0.0256101
AH17D011	Rep 1	D 0	7.83333	11	0.203909	0.0635601	0.0191641	0.0427003
AH17D011	Rep 1	D 0	8	11	0.227273	0.0921228	0.0277761	0.061889
AH17D011	Rep 1	D 0	8.16667	11	0.257455	0.124004	0.0373885	0.0833067
AH17D011	Rep 1	D 0	8.33333	11	0.293091	0.157288	0.0474241	0.105667
AH17D011	Rep 1	D 0	8.5	11	0.333545	0.19039	0.0574048	0.127906
AH17D011	Rep 1	D 0	8.66667	11	0.379	0.219433	0.0661615	0.147417
AH17D011	Rep 1	D 0	8.83333	11	0.428636	0.241426	0.0727926	0.162192
AH17D011	Rep 1	D 0	9	11	0.478909	0.258092	0.0778177	0.173389
AH17D011	Rep 1	D 0	9.16667	11	0.529182	0.267095	0.0805321	0.179437
AH17D011	Rep 1	D 0	9.33333	11	0.581364	0.266927	0.0804815	0.179324
AH17D011	Rep 1	D 0	9.5	11	0.637182	0.257132	0.0775282	0.172743
AH17D011	Rep 1	D 0	9.66667	11	0.692455	0.241942	0.0729482	0.162539
AH17D011	Rep 1	D 0	9.83333	11	0.742545	0.223618	0.0674234	0.150229
AH17D011	Rep 1	D 0	10	11	0.786909	0.205631	0.0620001	0.138145
AH17D011	Rep 1	D 0	10.1667	11	0.827545	0.187676	0.0565864	0.126082
AH17D011	Rep 1	D 0	10.3333	11	0.861	0.170887	0.0515244	0.114804
AH17D011	Rep 1	D 0	10.5	11	0.888727	0.160548	0.0484072	0.107858
AH17D011	Rep 1	D 0	10.6667	11	0.911909	0.154392	0.0465509	0.103722
AH17D011	Rep 1	D 0	10.8333	11	0.933545	0.149895	0.045195	0.100701
AH17D011	Rep 1	D 0	11	11	0.954273	0.14627	0.044102	0.0982653
AH17D011	Rep 1	D 0	11.1667	11	0.975273	0.143824	0.0433646	0.0966225
AH17D011	Rep 1	D 0	11.3333	11	0.995	0.140456	0.0423492	0.0943599
AH17D011	Rep 1	D 0	11.5	11	1.01445	0.138005	0.0416102	0.0927132
AH17D011	Rep 1	D 0	11.6667	11	1.03291	0.135151	0.0407494	0.0907954
AH17D011	Rep 1	D 0	11.8333	11	1.05245	0.132111	0.0398329	0.0887533
AH17D011	Rep 1	D 0	12	11	1.07336	0.128488	0.0387407	0.0863196
AH17D011	Rep 1	D 0	12.1667	11	1.09291	0.1253	0.0377794	0.0841777
AH17D011	Rep 1	D 0	12.3333	11	1.11282	0.12161	0.0366668	0.0816986
AH17D011	Rep 1	D 0	12.5	11	1.13127	0.118374	0.0356911	0.0795248
AH17D011	Rep 1	D 0	12.6667	11	1.14727	0.114755	0.0346001	0.0770938
AH17D011	Rep 1	D 0	12.8333	11	1.16255	0.112087	0.0337955	0.075301
AH17D011	Rep 1	D 0	13	11	1.17736	0.109701	0.033076	0.073698
AH17D011	Rep 1	D 0	13.1667	11	1.19091	0.10803	0.0325723	0.0725756
AH17D011	Rep 1	D 0	13.3333	11	1.20427	0.106432	0.0320905	0.0715021
AH17D011	Rep 1	D 0	13.5	11	1.21736	0.105133	0.0316987	0.070629
AH17D011	Rep 1	D 0	13.6667	11	1.22918	0.103381	0.0311704	0.0694521
AH17D011	Rep 1	D 0	13.8333	11	1.24155	0.101954	0.0307404	0.0684938
AH17D011	Rep 1	D 0	14	11	1.25209	0.100449	0.0302866	0.0674829
AH17D011	Rep 1	D 0	14.1667	11	1.26264	0.0989073	0.0298217	0.0664468
AH17D011	Rep 1	D 0	14.3333	11	1.27327	0.0963546	0.029052	0.0647319
AH17D011	Rep 1	D 0	14.5	11	1.28282	0.0945503	0.028508	0.0635198
AH17D011	Rep 1	D 0	14.6667	11	1.29155	0.092008	0.0277415	0.0618118
AH17D011	Rep 1	D 0	14.8333	11	1.29973	0.0892694	0.0269157	0.059972
AH17D011	Rep 1	D 0	15	11	1.30764	0.0874543	0.0263685	0.0587526
AH17D011	Rep 1	D 0	15.1667	11	1.31527	0.0851094	0.0256615	0.0571773
AH17D011	Rep 1	D 0	15.3333	11	1.32236	0.082403	0.0248454	0.0553591
AH17D011	Rep 1	D 0	15.5	11	1.32891	0.0797138	0.0240346	0.0535525
AH17D011	Rep 1	D 0	15.6667	11	1.33518	0.0767409	0.0231382	0.0515552
AH17D011	Rep 1	D 0	15.8333	11	1.34118	0.0746349	0.0225033	0.0501404
AH17D011	Rep 1	D 0	16	11	1.34664	0.0726337	0.0218999	0.048796
AH17D011	Rep 1	D 0	16.1667	11	1.35155	0.0707932	0.0213449	0.0475595
AH17D011	Rep 1	D 0	16.3333	11	1.35655	0.0694253	0.0209325	0.0466406
AH17D011	Rep 1	D 0	16.5	11	1.36109	0.067561	0.0203704	0.0453881
AH17D011	Rep 1	D 0	16.6667	11	1.36555	0.0665783	0.0200741	0.0447279
AH17D011	Rep 1	D 0	16.8333	11	1.37009	0.0655476	0.0197634	0.0440355
AH17D011	Rep 1	D 0	17	11	1.37436	0.0645155	0.0194522	0.0433421
AH17D011	Rep 1	D 0	17.1667	11	1.37855	0.06383	0.0192455	0.0428816
AH17D011	Rep 1	D 0	17.3333	11	1.38273	0.0632583	0.0190731	0.0424975
AH17D011	Rep 1	D 0	17.5	11	1.38709	0.0632779	0.019079	0.0425107
AH17D011	Rep 1	D 0	17.6667	11	1.39091	0.0630372	0.0190064	0.042349
AH17D011	Rep 1	D 0	17.8333	11	1.39482	0.0634095	0.0191187	0.0425991
AH17D011	Rep 1	D 0	18	11	1.39927	0.0642528	0.0193729	0.0431656
AH17D011	Rep 1	D 0	18.1667	11	1.40355	0.0644335	0.0194274	0.043287
AH17D011	Rep 1	D 0	18.3333	11	1.40773	0.0657299	0.0198183	0.0441579
AH17D011	Rep 1	D 0	18.5	11	1.41227	0.0665088	0.0200532	0.0446812
AH17D011	Rep 1	D 0	18.6667	11	1.41636	0.0676096	0.0203851	0.0454207
AH17D011	Rep 1	D 0	18.8333	11	1.42055	0.0690324	0.0208141	0.0463766
AH17D011	Rep 1	D 0	19	11	1.42482	0.0701824	0.0211608	0.0471492
AH17D011	Rep 1	D 0	19.1667	11	1.42945	0.0713195	0.0215036	0.0479131
AH17D011	Rep 1	D 0	19.3333	11	1.43382	0.0724566	0.0218465	0.048677
AH17D011	Rep 1	D 0	19.5	11	1.43845	0.0735314	0.0221706	0.0493991
AH17D011	Rep 1	D 0	19.6667	11	1.443	0.0747128	0.0225268	0.0501927
AH17D011	Rep 1	D 0	19.8333	11	1.44782	0.0756608	0.0228126	0.0508296
AH17D011	Rep 1	D 0	20	11	1.45236	0.0762919	0.0230029	0.0512536
AH17D011	Rep 1	D 0	20.1667	11	1.45718	0.0770517	0.023232	0.051764
AH17D011	Rep 1	D 10	0.166667	6	0.1215	0.00689202	0.00281366	0.00723274
AH17D011	Rep 1	D 10	0.333333	6	0.128167	0.00778246	0.00317718	0.00816719
AH17D011	Rep 1	D 10	0.5	6	0.1395	0.00962808	0.00393065	0.0101041
AH17D011	Rep 1	D 10	0.666667	6	0.1535	0.011929	0.00486998	0.0125187
AH17D011	Rep 1	D 10	0.833333	6	0.167	0.0127593	0.00520897	0.0133901
AH17D011	Rep 1	D 10	1	6	0.178	0.0148997	0.00608276	0.0156362
AH17D011	Rep 1	D 10	1.16667	6	0.188833	0.0155231	0.00633728	0.0162905
AH17D011	Rep 1	D 10	1.33333	6	0.182833	0.0130141	0.00531298	0.0136575
AH17D011	Rep 1	D 10	1.5	6	0.167333	0.0114134	0.00465952	0.0119777
AH17D011	Rep 1	D 10	1.66667	6	0.1535	0.011709	0.00478017	0.0122878
AH17D011	Rep 1	D 10	1.83333	6	0.1455	0.0120955	0.00493795	0.0126934
AH17D011	Rep 1	D 10	2	6	0.139833	0.0124646	0.00508866	0.0130808
AH17D011	Rep 1	D 10	2.16667	6	0.136	0.0124097	0.00506623	0.0130232
AH17D011	Rep 1	D 10	2.33333	6	0.132333	0.0118434	0.00483506	0.0124289
AH17D011	Rep 1	D 10	2.5	6	0.129167	0.010496	0.00428499	0.0110149
AH17D011	Rep 1	D 10	2.66667	6	0.126	0.00867179	0.00354024	0.00910049
AH17D011	Rep 1	D 10	2.83333	6	0.1235	0.00728697	0.00297489	0.00764721
AH17D011	Rep 1	D 10	3	6	0.121667	0.00659293	0.00269155	0.00691885
AH17D011	Rep 1	D 10	3.16667	6	0.120167	0.00601387	0.00245515	0.00631117
AH17D011	Rep 1	D 10	3.33333	6	0.119333	0.00595539	0.00243128	0.0062498
AH17D011	Rep 1	D 10	3.5	6	0.118333	0.0063456	0.00259058	0.0066593
AH17D011	Rep 1	D 10	3.66667	6	0.117833	0.00611283	0.00249555	0.00641502
AH17D011	Rep 1	D 10	3.83333	6	0.117333	0.00662319	0.00270391	0.00695061
AH17D011	Rep 1	D 10	4	6	0.116833	0.00688234	0.00280971	0.00722258
AH17D011	Rep 1	D 10	4.16667	6	0.116167	0.00725029	0.00295992	0.00760871
AH17D011	Rep 1	D 10	4.33333	6	0.116	0.00764199	0.00311983	0.00801978
AH17D011	Rep 1	D 10	4.5	6	0.115833	0.00820772	0.00335079	0.00861347
AH17D011	Rep 1	D 10	4.66667	6	0.115667	0.00852447	0.0034801	0.00894589
AH17D011	Rep 1	D 10	4.83333	6	0.115667	0.00875595	0.0035746	0.00918881
AH17D011	Rep 1	D 10	5	6	0.115167	0.00923941	0.00377197	0.00969616
AH17D011	Rep 1	D 10	5.16667	6	0.115	0.00965401	0.00394124	0.0101313
AH17D011	Rep 1	D 10	5.33333	6	0.114833	0.00980646	0.00400347	0.0102912
AH17D011	Rep 1	D 10	5.5	6	0.114833	0.00980646	0.00400347	0.0102912
AH17D011	Rep 1	D 10	5.66667	6	0.114833	0.0100283	0.00409403	0.010524
AH17D011	Rep 1	D 10	5.83333	6	0.115167	0.00966264	0.00394476	0.0101403
AH17D011	Rep 1	D 10	6	6	0.115333	0.00999333	0.00407976	0.0104874
AH17D011	Rep 1	D 10	6.16667	6	0.1155	0.00964883	0.00393912	0.0101258
AH17D011	Rep 1	D 10	6.33333	6	0.117	0.00903327	0.00368782	0.00947984
AH17D011	Rep 1	D 10	6.5	6	0.119667	0.00763326	0.00311627	0.00801062
AH17D011	Rep 1	D 10	6.66667	6	0.123	0.00764199	0.00311983	0.00801978
AH17D011	Rep 1	D 10	6.83333	6	0.128	0.0091433	0.00373274	0.00959531
AH17D011	Rep 1	D 10	7	6	0.135167	0.0133329	0.00544314	0.013992
AH17D011	Rep 1	D 10	7.16667	6	0.144167	0.0188087	0.00767861	0.0197385
AH17D011	Rep 1	D 10	7.33333	6	0.158	0.0299933	0.0122447	0.0314761
AH17D011	Rep 1	D 10	7.5	6	0.177667	0.0462154	0.0188674	0.0485001
AH17D011	Rep 1	D 10	7.66667	6	0.203	0.0651951	0.0266158	0.0684181
AH17D011	Rep 1	D 10	7.83333	6	0.234333	0.0854299	0.0348766	0.0896532
AH17D011	Rep 1	D 10	8	6	0.275333	0.107002	0.0436835	0.112292
AH17D011	Rep 1	D 10	8.16667	6	0.326	0.128212	0.0523425	0.134551
AH17D011	Rep 1	D 10	8.33333	6	0.384833	0.148984	0.0608224	0.156349
AH17D011	Rep 1	D 10	8.5	6	0.447	0.169985	0.069396	0.178388
AH17D011	Rep 1	D 10	8.66667	6	0.5115	0.185417	0.0756962	0.194583
AH17D011	Rep 1	D 10	8.83333	6	0.575333	0.195651	0.0798743	0.205324
AH17D011	Rep 1	D 10	9	6	0.639833	0.194411	0.0793681	0.204022
AH17D011	Rep 1	D 10	9.16667	6	0.7005	0.185673	0.0758005	0.194851
AH17D011	Rep 1	D 10	9.33333	6	0.7565	0.171434	0.0699875	0.179909
AH17D011	Rep 1	D 10	9.5	6	0.799667	0.161584	0.0659665	0.169572
AH17D011	Rep 1	D 10	9.66667	6	0.832833	0.155675	0.0635539	0.16337
AH17D011	Rep 1	D 10	9.83333	6	0.856667	0.151002	0.0616461	0.158466
AH17D011	Rep 1	D 10	10	6	0.874333	0.14894	0.0608044	0.156303
AH17D011	Rep 1	D 10	10.1667	6	0.889333	0.147622	0.0602664	0.15492
AH17D011	Rep 1	D 10	10.3333	6	0.905333	0.148287	0.060538	0.155618
AH17D011	Rep 1	D 10	10.5	6	0.9195	0.151565	0.0618761	0.159058
AH17D011	Rep 1	D 10	10.6667	6	0.933	0.152973	0.062451	0.160536
AH17D011	Rep 1	D 10	10.8333	6	0.944833	0.156858	0.0640372	0.164613
AH17D011	Rep 1	D 10	11	6	0.956833	0.159944	0.065297	0.167851
AH17D011	Rep 1	D 10	11.1667	6	0.968333	0.163051	0.0665651	0.171111
AH17D011	Rep 1	D 10	11.3333	6	0.979167	0.166383	0.0679257	0.174608
AH17D011	Rep 1	D 10	11.5	6	0.988333	0.169914	0.069367	0.178313
AH17D011	Rep 1	D 10	11.6667	6	0.997167	0.172333	0.0703545	0.180852
AH17D011	Rep 1	D 10	11.8333	6	1.00483	0.173796	0.0709518	0.182387
AH17D011	Rep 1	D 10	12	6	1.01	0.176774	0.0721679	0.185513
AH17D011	Rep 1	D 10	12.1667	6	1.01517	0.178606	0.0729157	0.187436
AH17D011	Rep 1	D 10	12.3333	6	1.02	0.179266	0.0731852	0.188128
AH17D011	Rep 1	D 10	12.5	6	1.024	0.181505	0.074099	0.190478
AH17D011	Rep 1	D 10	12.6667	6	1.02683	0.183417	0.0748796	0.192484
AH17D011	Rep 1	D 10	12.8333	6	1.03017	0.184012	0.0751228	0.193109
AH17D011	Rep 1	D 10	13	6	1.033	0.185238	0.0756232	0.194396
AH17D011	Rep 1	D 10	13.1667	6	1.03633	0.185882	0.0758862	0.195072
AH17D011	Rep 1	D 10	13.3333	6	1.0395	0.186701	0.0762202	0.19593
AH17D011	Rep 1	D 10	13.5	6	1.04283	0.187867	0.0766966	0.197155
AH17D011	Rep 1	D 10	13.6667	6	1.04633	0.188687	0.077031	0.198015
AH17D011	Rep 1	D 10	13.8333	6	1.05033	0.189919	0.0775339	0.199307
AH17D011	Rep 1	D 10	14	6	1.05483	0.190651	0.0778329	0.200076
AH17D011	Rep 1	D 10	14.1667	6	1.05917	0.192372	0.0785355	0.201882
AH17D011	Rep 1	D 10	14.3333	6	1.06367	0.192138	0.0784401	0.201637
AH17D011	Rep 1	D 10	14.5	6	1.06917	0.19382	0.0791267	0.203402
AH17D011	Rep 1	D 10	14.6667	6	1.07483	0.194265	0.0793084	0.203869
AH17D011	Rep 1	D 10	14.8333	6	1.08083	0.195089	0.0796448	0.204733
AH17D011	Rep 1	D 10	15	6	1.08717	0.195239	0.0797059	0.20489
AH17D011	Rep 1	D 10	15.1667	6	1.09383	0.195045	0.0796268	0.204687
AH17D011	Rep 1	D 10	15.3333	6	1.10083	0.194974	0.0795979	0.204613
AH17D011	Rep 1	D 10	15.5	6	1.1085	0.193979	0.0791916	0.203569
AH17D011	Rep 1	D 10	15.6667	6	1.116	0.193188	0.0788687	0.202738
AH17D011	Rep 1	D 10	15.8333	6	1.124	0.192248	0.0784848	0.201752
AH17D011	Rep 1	D 10	16	6	1.1315	0.19023	0.0776611	0.199634
AH17D011	Rep 1	D 10	16.1667	6	1.13967	0.189139	0.0772156	0.198489
AH17D011	Rep 1	D 10	16.3333	6	1.14767	0.187642	0.0766045	0.196918
AH17D011	Rep 1	D 10	16.5	6	1.15533	0.186373	0.0760866	0.195587
AH17D011	Rep 1	D 10	16.6667	6	1.1635	0.184253	0.0752209	0.193361
AH17D011	Rep 1	D 10	16.8333	6	1.171	0.182303	0.0744249	0.191315
AH17D011	Rep 1	D 10	17	6	1.1785	0.179776	0.0733933	0.188664
AH17D011	Rep 1	D 10	17.1667	6	1.18583	0.177596	0.0725031	0.186375
AH17D011	Rep 1	D 10	17.3333	6	1.1935	0.175584	0.0716821	0.184265
AH17D011	Rep 1	D 10	17.5	6	1.2005	0.172769	0.0705326	0.18131
AH17D011	Rep 1	D 10	17.6667	6	1.208	0.170587	0.0696419	0.17902
AH17D011	Rep 1	D 10	17.8333	6	1.21567	0.168456	0.0687719	0.176784
AH17D011	Rep 1	D 10	18	6	1.223	0.165965	0.067755	0.17417
AH17D011	Rep 1	D 10	18.1667	6	1.2305	0.163691	0.0668265	0.171783
AH17D011	Rep 1	D 10	18.3333	6	1.23867	0.162298	0.0662579	0.170321
AH17D011	Rep 1	D 10	18.5	6	1.24667	0.159449	0.0650946	0.167331
AH17D011	Rep 1	D 10	18.6667	6	1.255	0.158267	0.0646122	0.166091
AH17D011	Rep 1	D 10	18.8333	6	1.26267	0.15741	0.0642623	0.165192
AH17D011	Rep 1	D 10	19	6	1.27133	0.15632	0.0638173	0.164048
AH17D011	Rep 1	D 10	19.1667	6	1.27983	0.156038	0.0637021	0.163752
AH17D011	Rep 1	D 10	19.3333	6	1.28817	0.155302	0.0634016	0.162979
AH17D011	Rep 1	D 10	19.5	6	1.2975	0.154183	0.0629448	0.161805
AH17D011	Rep 1	D 10	19.6667	6	1.30633	0.153933	0.062843	0.161543
AH17D011	Rep 1	D 10	19.8333	6	1.3145	0.15422	0.0629602	0.161844
AH17D011	Rep 1	D 10	20	6	1.32317	0.154935	0.0632521	0.162595
AH17D011	Rep 1	D 10	20.1667	6	1.33183	0.155565	0.0635093	0.163256
AH17D011	Rep 1	D 5	0.166667	6	0.1135	0.00083666	0.000341565	0.000878021
AH17D011	Rep 1	D 5	0.333333	6	0.12	0.00303315	0.00123828	0.0031831
AH17D011	Rep 1	D 5	0.5	6	0.128667	0.00326599	0.00133333	0.00342744
AH17D011	Rep 1	D 5	0.666667	6	0.139667	0.00338625	0.00138243	0.00355365
AH17D011	Rep 1	D 5	0.833333	6	0.153167	0.00213698	0.000872417	0.00224262
AH17D011	Rep 1	D 5	1	6	0.166667	0.00500666	0.00204396	0.00525417
AH17D011	Rep 1	D 5	1.16667	6	0.181667	0.00801665	0.00327278	0.00841296
AH17D011	Rep 1	D 5	1.33333	6	0.192667	0.0148414	0.00605897	0.0155751
AH17D011	Rep 1	D 5	1.5	6	0.193833	0.0227457	0.00928589	0.0238701
AH17D011	Rep 1	D 5	1.66667	6	0.191833	0.0310768	0.012687	0.0326131
AH17D011	Rep 1	D 5	1.83333	6	0.1865	0.0348353	0.0142215	0.0365574
AH17D011	Rep 1	D 5	2	6	0.1815	0.0362478	0.0147981	0.0380397
AH17D011	Rep 1	D 5	2.16667	6	0.177667	0.0368709	0.0150525	0.0386937
AH17D011	Rep 1	D 5	2.33333	6	0.1755	0.0391395	0.0159786	0.0410744
AH17D011	Rep 1	D 5	2.5	6	0.174	0.040748	0.0166353	0.0427624
AH17D011	Rep 1	D 5	2.66667	6	0.173	0.0428952	0.0175119	0.0450158
AH17D011	Rep 1	D 5	2.83333	6	0.172333	0.0447109	0.0182532	0.0469212
AH17D011	Rep 1	D 5	3	6	0.171833	0.0468334	0.0191197	0.0491486
AH17D011	Rep 1	D 5	3.16667	6	0.170667	0.0479319	0.0195681	0.0503014
AH17D011	Rep 1	D 5	3.33333	6	0.17	0.04955	0.0202287	0.0519995
AH17D011	Rep 1	D 5	3.5	6	0.169	0.0505648	0.020643	0.0530645
AH17D011	Rep 1	D 5	3.66667	6	0.167167	0.0497732	0.0203198	0.0522337
AH17D011	Rep 1	D 5	3.83333	6	0.164167	0.0473937	0.0193484	0.0497367
AH17D011	Rep 1	D 5	4	6	0.160833	0.0447545	0.018271	0.046967
AH17D011	Rep 1	D 5	4.16667	6	0.157167	0.0412864	0.0168551	0.0433274
AH17D011	Rep 1	D 5	4.33333	6	0.152667	0.0374415	0.0152854	0.0392925
AH17D011	Rep 1	D 5	4.5	6	0.148333	0.0335718	0.0137056	0.0352315
AH17D011	Rep 1	D 5	4.66667	6	0.144333	0.0301574	0.0123117	0.0316482
AH17D011	Rep 1	D 5	4.83333	6	0.140667	0.0273764	0.0111764	0.0287298
AH17D011	Rep 1	D 5	5	6	0.1375	0.0255636	0.0104363	0.0268274
AH17D011	Rep 1	D 5	5.16667	6	0.135	0.0235117	0.00959861	0.024674
AH17D011	Rep 1	D 5	5.33333	6	0.133333	0.0222591	0.00908723	0.0233595
AH17D011	Rep 1	D 5	5.5	6	0.131833	0.0214608	0.00876134	0.0225217
AH17D011	Rep 1	D 5	5.66667	6	0.130833	0.0210468	0.00859231	0.0220872
AH17D011	Rep 1	D 5	5.83333	6	0.13	0.020445	0.00834666	0.0214558
AH17D011	Rep 1	D 5	6	6	0.129833	0.0206438	0.0084278	0.0216643
AH17D011	Rep 1	D 5	6.16667	6	0.129667	0.0208487	0.00851143	0.0218793
AH17D011	Rep 1	D 5	6.33333	6	0.13	0.0208519	0.00851274	0.0218827
AH17D011	Rep 1	D 5	6.5	6	0.13	0.0208519	0.00851274	0.0218827
AH17D011	Rep 1	D 5	6.66667	6	0.130333	0.0215283	0.00878888	0.0225925
AH17D011	Rep 1	D 5	6.83333	6	0.130667	0.0215468	0.00879646	0.022612
AH17D011	Rep 1	D 5	7	6	0.131333	0.0214538	0.00875849	0.0225144
AH17D011	Rep 1	D 5	7.16667	6	0.132167	0.0218304	0.00891223	0.0229096
AH17D011	Rep 1	D 5	7.33333	6	0.133667	0.0218967	0.0089393	0.0229792
AH17D011	Rep 1	D 5	7.5	6	0.135	0.0220273	0.00899259	0.0231162
AH17D011	Rep 1	D 5	7.66667	6	0.1375	0.0216032	0.00881949	0.0226712
AH17D011	Rep 1	D 5	7.83333	6	0.142333	0.021276	0.00868588	0.0223278
AH17D011	Rep 1	D 5	8	6	0.150833	0.0208271	0.00850261	0.0218567
AH17D011	Rep 1	D 5	8.16667	6	0.1645	0.0244602	0.00998582	0.0256694
AH17D011	Rep 1	D 5	8.33333	6	0.182167	0.0339495	0.0138598	0.0356278
AH17D011	Rep 1	D 5	8.5	6	0.203667	0.0482853	0.0197124	0.0506723
AH17D011	Rep 1	D 5	8.66667	6	0.228833	0.0657858	0.0268569	0.0690379
AH17D011	Rep 1	D 5	8.83333	6	0.257667	0.0863149	0.0352379	0.090582
AH17D011	Rep 1	D 5	9	6	0.291	0.109864	0.0448516	0.115295
AH17D011	Rep 1	D 5	9.16667	6	0.329	0.133291	0.0544157	0.13988
AH17D011	Rep 1	D 5	9.33333	6	0.3685	0.150515	0.0614474	0.157956
AH17D011	Rep 1	D 5	9.5	6	0.410167	0.165301	0.067484	0.173473
AH17D011	Rep 1	D 5	9.66667	6	0.453667	0.175905	0.071813	0.184601
AH17D011	Rep 1	D 5	9.83333	6	0.492333	0.184041	0.0751344	0.193139
AH17D011	Rep 1	D 5	10	6	0.5325	0.189328	0.0772928	0.198688
AH17D011	Rep 1	D 5	10.1667	6	0.570667	0.189435	0.0773364	0.198799
AH17D011	Rep 1	D 5	10.3333	6	0.606333	0.192713	0.0786747	0.20224
AH17D011	Rep 1	D 5	10.5	6	0.636833	0.194088	0.0792361	0.203683
AH17D011	Rep 1	D 5	10.6667	6	0.663333	0.193939	0.0791752	0.203526
AH17D011	Rep 1	D 5	10.8333	6	0.689	0.194535	0.0794187	0.204152
AH17D011	Rep 1	D 5	11	6	0.7115	0.194109	0.0792447	0.203705
AH17D011	Rep 1	D 5	11.1667	6	0.732833	0.19504	0.0796247	0.204682
AH17D011	Rep 1	D 5	11.3333	6	0.754167	0.196688	0.0802975	0.206411
AH17D011	Rep 1	D 5	11.5	6	0.772667	0.198543	0.081055	0.208358
AH17D011	Rep 1	D 5	11.6667	6	0.790667	0.201624	0.0823127	0.211591
AH17D011	Rep 1	D 5	11.8333	6	0.806	0.204063	0.0833083	0.214151
AH17D011	Rep 1	D 5	12	6	0.8215	0.20698	0.0844992	0.217212
AH17D011	Rep 1	D 5	12.1667	6	0.835667	0.210533	0.0859499	0.220941
AH17D011	Rep 1	D 5	12.3333	6	0.848833	0.215058	0.0877969	0.225689
AH17D011	Rep 1	D 5	12.5	6	0.861	0.220136	0.0898703	0.231019
AH17D011	Rep 1	D 5	12.6667	6	0.871333	0.225619	0.0921085	0.236772
AH17D011	Rep 1	D 5	12.8333	6	0.880667	0.231747	0.0946103	0.243204
AH17D011	Rep 1	D 5	13	6	0.888167	0.23661	0.0965955	0.248307
AH17D011	Rep 1	D 5	13.1667	6	0.894667	0.242005	0.098798	0.253968
AH17D011	Rep 1	D 5	13.3333	6	0.900833	0.247462	0.101026	0.259695
AH17D011	Rep 1	D 5	13.5	6	0.906333	0.25197	0.102866	0.264426
AH17D011	Rep 1	D 5	13.6667	6	0.912333	0.256154	0.104574	0.268817
AH17D011	Rep 1	D 5	13.8333	6	0.917167	0.260996	0.106551	0.273899
AH17D011	Rep 1	D 5	14	6	0.922333	0.264489	0.107977	0.277564
AH17D011	Rep 1	D 5	14.1667	6	0.928	0.267779	0.10932	0.281017
AH17D011	Rep 1	D 5	14.3333	6	0.932667	0.271105	0.110678	0.284507
AH17D011	Rep 1	D 5	14.5	6	0.937833	0.274163	0.111927	0.287716
AH17D011	Rep 1	D 5	14.6667	6	0.942	0.276824	0.113013	0.290509
AH17D011	Rep 1	D 5	14.8333	6	0.946833	0.278926	0.113871	0.292715
AH17D011	Rep 1	D 5	15	6	0.951833	0.281447	0.1149	0.29536
AH17D011	Rep 1	D 5	15.1667	6	0.957	0.283107	0.115578	0.297103
AH17D011	Rep 1	D 5	15.3333	6	0.9625	0.284059	0.115967	0.298102
AH17D011	Rep 1	D 5	15.5	6	0.967667	0.285267	0.11646	0.299369
AH17D011	Rep 1	D 5	15.6667	6	0.972333	0.28694	0.117143	0.301125
AH17D011	Rep 1	D 5	15.8333	6	0.9775	0.289031	0.117996	0.303319
AH17D011	Rep 1	D 5	16	6	0.982333	0.291472	0.118993	0.305881
AH17D011	Rep 1	D 5	16.1667	6	0.9855	0.29386	0.119968	0.308388
AH17D011	Rep 1	D 5	16.3333	6	0.989333	0.296692	0.121124	0.311359
AH17D011	Rep 1	D 5	16.5	6	0.992667	0.299105	0.122109	0.313892
AH17D011	Rep 1	D 5	16.6667	6	0.996	0.3023	0.123413	0.317244
AH17D011	Rep 1	D 5	16.8333	6	0.998	0.304833	0.124448	0.319903
AH17D011	Rep 1	D 5	17	6	1.00167	0.307392	0.125492	0.322588
AH17D011	Rep 1	D 5	17.1667	6	1.00367	0.310365	0.126706	0.325708
AH17D011	Rep 1	D 5	17.3333	6	1.0065	0.312498	0.127577	0.327946
AH17D011	Rep 1	D 5	17.5	6	1.00967	0.315233	0.128693	0.330817
AH17D011	Rep 1	D 5	17.6667	6	1.01233	0.31713	0.129468	0.332808
AH17D011	Rep 1	D 5	17.8333	6	1.01533	0.319784	0.130551	0.335593
AH17D011	Rep 1	D 5	18	6	1.0185	0.32204	0.131472	0.33796
AH17D011	Rep 1	D 5	18.1667	6	1.022	0.324474	0.132466	0.340514
AH17D011	Rep 1	D 5	18.3333	6	1.02483	0.327596	0.13374	0.343791
AH17D011	Rep 1	D 5	18.5	6	1.02883	0.329613	0.134564	0.345907
AH17D011	Rep 1	D 5	18.6667	6	1.03167	0.332449	0.135722	0.348884
AH17D011	Rep 1	D 5	18.8333	6	1.03533	0.334875	0.136712	0.351429
AH17D011	Rep 1	D 5	19	6	1.039	0.337997	0.137987	0.354706
AH17D011	Rep 1	D 5	19.1667	6	1.043	0.340629	0.139061	0.357469
AH17D011	Rep 1	D 5	19.3333	6	1.04633	0.344012	0.140442	0.361018
AH17D011	Rep 1	D 5	19.5	6	1.05017	0.347532	0.141879	0.364712
AH17D011	Rep 1	D 5	19.6667	6	1.05417	0.350863	0.143239	0.368208
AH17D011	Rep 1	D 5	19.8333	6	1.0585	0.354116	0.144567	0.371622
AH17D011	Rep 1	D 5	20	6	1.06233	0.358121	0.146202	0.375825
AH17D011	Rep 1	D 5	20.1667	6	1.06683	0.361543	0.147599	0.379416
AH17D011	Rep 2	AH17D011	0.166667	21	0.114905	0.00381975	0.000833537	0.00173873
AH17D011	Rep 2	AH17D011	0.333333	21	0.120857	0.00437362	0.000954403	0.00199085
AH17D011	Rep 2	AH17D011	0.5	21	0.130667	0.00588501	0.00128421	0.00267882
AH17D011	Rep 2	AH17D011	0.666667	21	0.144714	0.00805694	0.00175817	0.00366748
AH17D011	Rep 2	AH17D011	0.833333	21	0.163286	0.0104362	0.00227737	0.0047505
AH17D011	Rep 2	AH17D011	1	21	0.185429	0.0134297	0.0029306	0.00611313
AH17D011	Rep 2	AH17D011	1.16667	21	0.210667	0.0152195	0.00332117	0.00692784
AH17D011	Rep 2	AH17D011	1.33333	21	0.236762	0.016622	0.00362722	0.00756624
AH17D011	Rep 2	AH17D011	1.5	21	0.264143	0.016596	0.00362155	0.00755443
AH17D011	Rep 2	AH17D011	1.66667	21	0.291524	0.0164092	0.00358078	0.00746938
AH17D011	Rep 2	AH17D011	1.83333	21	0.320381	0.0184945	0.00403584	0.00841861
AH17D011	Rep 2	AH17D011	2	21	0.351857	0.0223524	0.00487769	0.0101747
AH17D011	Rep 2	AH17D011	2.16667	21	0.381952	0.0281416	0.00614099	0.0128099
AH17D011	Rep 2	AH17D011	2.33333	21	0.40681	0.0345306	0.00753519	0.0157181
AH17D011	Rep 2	AH17D011	2.5	21	0.434714	0.0514967	0.0112375	0.023441
AH17D011	Rep 2	AH17D011	2.66667	21	0.460762	0.0673973	0.0147073	0.0306789
AH17D011	Rep 2	AH17D011	2.83333	21	0.47881	0.0670437	0.0146301	0.0305179
AH17D011	Rep 2	AH17D011	3	21	0.496619	0.0751468	0.0163984	0.0342064
AH17D011	Rep 2	AH17D011	3.16667	21	0.50419	0.0615407	0.0134293	0.028013
AH17D011	Rep 2	AH17D011	3.33333	21	0.520476	0.0668039	0.0145778	0.0304088
AH17D011	Rep 2	AH17D011	3.5	21	0.535	0.0797176	0.0173958	0.036287
AH17D011	Rep 2	AH17D011	3.66667	21	0.54619	0.0722375	0.0157635	0.0328821
AH17D011	Rep 2	AH17D011	3.83333	21	0.55781	0.0713692	0.015574	0.0324869
AH17D011	Rep 2	AH17D011	4	21	0.574714	0.0858942	0.0187437	0.0390986
AH17D011	Rep 2	AH17D011	4.16667	21	0.585143	0.0861239	0.0187938	0.0392031
AH17D011	Rep 2	AH17D011	4.33333	21	0.603381	0.0895832	0.0195487	0.0407778
AH17D011	Rep 2	AH17D011	4.5	21	0.617095	0.0816204	0.017811	0.0371532
AH17D011	Rep 2	AH17D011	4.66667	21	0.634762	0.0936952	0.020446	0.0426495
AH17D011	Rep 2	AH17D011	4.83333	21	0.658238	0.0983229	0.0214558	0.044756
AH17D011	Rep 2	AH17D011	5	21	0.669095	0.106252	0.0231861	0.0483653
AH17D011	Rep 2	AH17D011	5.16667	21	0.692571	0.10275	0.022422	0.0467714
AH17D011	Rep 2	AH17D011	5.33333	21	0.689429	0.0987029	0.0215387	0.044929
AH17D011	Rep 2	AH17D011	5.5	21	0.719571	0.0978921	0.0213618	0.0445599
AH17D011	Rep 2	AH17D011	5.66667	21	0.72219	0.100417	0.0219128	0.0457092
AH17D011	Rep 2	AH17D011	5.83333	21	0.747476	0.0973625	0.0212462	0.0443189
AH17D011	Rep 2	AH17D011	6	21	0.762286	0.0949269	0.0207147	0.0432102
AH17D011	Rep 2	AH17D011	6.16667	21	0.779238	0.0964759	0.0210528	0.0439153
AH17D011	Rep 2	AH17D011	6.33333	21	0.789238	0.0970293	0.0211735	0.0441672
AH17D011	Rep 2	AH17D011	6.5	21	0.805619	0.0974282	0.0212606	0.0443488
AH17D011	Rep 2	AH17D011	6.66667	21	0.827905	0.0973796	0.02125	0.0443267
AH17D011	Rep 2	AH17D011	6.83333	21	0.849476	0.0983736	0.0214669	0.0447791
AH17D011	Rep 2	AH17D011	7	21	0.873286	0.100164	0.0218576	0.0455941
AH17D011	Rep 2	AH17D011	7.16667	21	0.89181	0.104125	0.0227219	0.047397
AH17D011	Rep 2	AH17D011	7.33333	21	0.916476	0.104811	0.0228717	0.0477094
AH17D011	Rep 2	AH17D011	7.5	21	0.940714	0.106495	0.023239	0.0484758
AH17D011	Rep 2	AH17D011	7.66667	21	0.963333	0.111521	0.0243359	0.0507638
AH17D011	Rep 2	AH17D011	7.83333	21	0.989238	0.114701	0.0250298	0.0522112
AH17D011	Rep 2	AH17D011	8	21	1.01224	0.118104	0.0257724	0.0537604
AH17D011	Rep 2	AH17D011	8.16667	21	1.03419	0.120551	0.0263063	0.054874
AH17D011	Rep 2	AH17D011	8.33333	21	1.05419	0.122666	0.026768	0.0558371
AH17D011	Rep 2	AH17D011	8.5	21	1.07352	0.123167	0.0268773	0.056065
AH17D011	Rep 2	AH17D011	8.66667	21	1.09081	0.123083	0.0268589	0.0560266
AH17D011	Rep 2	AH17D011	8.83333	21	1.10719	0.123022	0.0268456	0.055999
AH17D011	Rep 2	AH17D011	9	21	1.12281	0.122109	0.0266464	0.0555835
AH17D011	Rep 2	AH17D011	9.16667	21	1.1389	0.119596	0.0260981	0.0544396
AH17D011	Rep 2	AH17D011	9.33333	21	1.15429	0.116637	0.0254522	0.0530924
AH17D011	Rep 2	AH17D011	9.5	21	1.1689	0.113803	0.0248338	0.0518024
AH17D011	Rep 2	AH17D011	9.66667	21	1.18329	0.111208	0.0242675	0.0506211
AH17D011	Rep 2	AH17D011	9.83333	21	1.19652	0.109748	0.023949	0.0499568
AH17D011	Rep 2	AH17D011	10	21	1.21	0.106757	0.0232962	0.0485951
AH17D011	Rep 2	AH17D011	10.1667	21	1.22271	0.10314	0.0225069	0.0469487
AH17D011	Rep 2	AH17D011	10.3333	21	1.23576	0.0998203	0.0217826	0.0454377
AH17D011	Rep 2	AH17D011	10.5	21	1.2479	0.0961769	0.0209875	0.0437792
AH17D011	Rep 2	AH17D011	10.6667	21	1.25981	0.0926977	0.0202283	0.0421955
AH17D011	Rep 2	AH17D011	10.8333	21	1.27119	0.0892965	0.0194861	0.0406473
AH17D011	Rep 2	AH17D011	11	21	1.282	0.0863794	0.0188495	0.0393194
AH17D011	Rep 2	AH17D011	11.1667	21	1.29214	0.0845921	0.0184595	0.0385059
AH17D011	Rep 2	AH17D011	11.3333	21	1.30214	0.0813918	0.0177612	0.0370491
AH17D011	Rep 2	AH17D011	11.5	21	1.31205	0.0783884	0.0171058	0.035682
AH17D011	Rep 2	AH17D011	11.6667	21	1.32129	0.0757404	0.0165279	0.0344766
AH17D011	Rep 2	AH17D011	11.8333	21	1.33019	0.073566	0.0160534	0.0334869
AH17D011	Rep 2	AH17D011	12	21	1.33829	0.0714088	0.0155827	0.0325049
AH17D011	Rep 2	AH17D011	12.1667	21	1.34648	0.0692189	0.0151048	0.0315081
AH17D011	Rep 2	AH17D011	12.3333	21	1.35419	0.0672894	0.0146837	0.0306298
AH17D011	Rep 2	AH17D011	12.5	21	1.36171	0.0657671	0.0143516	0.0299368
AH17D011	Rep 2	AH17D011	12.6667	21	1.36867	0.0640346	0.0139735	0.0291482
AH17D011	Rep 2	AH17D011	12.8333	21	1.37548	0.0625297	0.0136451	0.0284632
AH17D011	Rep 2	AH17D011	13	21	1.382	0.0612625	0.0133686	0.0278864
AH17D011	Rep 2	AH17D011	13.1667	21	1.38838	0.0600803	0.0131106	0.0273482
AH17D011	Rep 2	AH17D011	13.3333	21	1.39462	0.058964	0.012867	0.0268401
AH17D011	Rep 2	AH17D011	13.5	21	1.40057	0.0578529	0.0126245	0.0263343
AH17D011	Rep 2	AH17D011	13.6667	21	1.40624	0.0567511	0.0123841	0.0258328
AH17D011	Rep 2	AH17D011	13.8333	21	1.41181	0.0558459	0.0121866	0.0254207
AH17D011	Rep 2	AH17D011	14	21	1.41714	0.0550466	0.0120122	0.0250569
AH17D011	Rep 2	AH17D011	14.1667	21	1.42224	0.0542281	0.0118335	0.0246844
AH17D011	Rep 2	AH17D011	14.3333	21	1.42738	0.0533802	0.0116485	0.0242984
AH17D011	Rep 2	AH17D011	14.5	21	1.43238	0.0523607	0.0114261	0.0238343
AH17D011	Rep 2	AH17D011	14.6667	21	1.43695	0.0516793	0.0112773	0.0235241
AH17D011	Rep 2	AH17D011	14.8333	21	1.44133	0.050662	0.0110553	0.023061
AH17D011	Rep 2	AH17D011	15	21	1.44557	0.0500695	0.0109261	0.0227914
AH17D011	Rep 2	AH17D011	15.1667	21	1.44986	0.0492882	0.0107556	0.0224357
AH17D011	Rep 2	AH17D011	15.3333	21	1.45395	0.0485206	0.0105881	0.0220863
AH17D011	Rep 2	AH17D011	15.5	21	1.45805	0.0478732	0.0104468	0.0217916
AH17D011	Rep 2	AH17D011	15.6667	21	1.46186	0.0470513	0.0102674	0.0214175
AH17D011	Rep 2	AH17D011	15.8333	21	1.46581	0.0465786	0.0101643	0.0212023
AH17D011	Rep 2	AH17D011	16	21	1.46933	0.0458676	0.0100091	0.0208787
AH17D011	Rep 2	AH17D011	16.1667	21	1.473	0.0454203	0.00991151	0.0206751
AH17D011	Rep 2	AH17D011	16.3333	21	1.47667	0.0448546	0.00978807	0.0204176
AH17D011	Rep 2	AH17D011	16.5	21	1.47981	0.0442647	0.00965935	0.020149
AH17D011	Rep 2	AH17D011	16.6667	21	1.48314	0.0437542	0.00954795	0.0199167
AH17D011	Rep 2	AH17D011	16.8333	21	1.48633	0.0432485	0.0094376	0.0196865
AH17D011	Rep 2	AH17D011	17	21	1.48967	0.0429154	0.00936491	0.0195349
AH17D011	Rep 2	AH17D011	17.1667	21	1.49257	0.0424707	0.00926786	0.0193324
AH17D011	Rep 2	AH17D011	17.3333	21	1.49562	0.0419982	0.00916476	0.0191173
AH17D011	Rep 2	AH17D011	17.5	21	1.49833	0.0416249	0.0090833	0.0189474
AH17D011	Rep 2	AH17D011	17.6667	21	1.50124	0.0412067	0.00899203	0.0187571
AH17D011	Rep 2	AH17D011	17.8333	21	1.5039	0.0407049	0.00888254	0.0185287
AH17D011	Rep 2	AH17D011	18	21	1.50657	0.0403219	0.00879896	0.0183543
AH17D011	Rep 2	AH17D011	18.1667	21	1.50905	0.0400531	0.00874029	0.0182319
AH17D011	Rep 2	AH17D011	18.3333	21	1.51167	0.0396072	0.00864301	0.018029
AH17D011	Rep 2	AH17D011	18.5	21	1.514	0.0392288	0.00856043	0.0178567
AH17D011	Rep 2	AH17D011	18.6667	21	1.51605	0.0390557	0.00852265	0.0177779
AH17D011	Rep 2	AH17D011	18.8333	21	1.51829	0.0387906	0.00846481	0.0176573
AH17D011	Rep 2	AH17D011	19	21	1.52052	0.0383948	0.00837844	0.0174771
AH17D011	Rep 2	AH17D011	19.1667	21	1.52276	0.0381692	0.00832921	0.0173744
AH17D011	Rep 2	AH17D011	19.3333	21	1.52462	0.0379796	0.00828782	0.0172881
AH17D011	Rep 2	AH17D011	19.5	21	1.52657	0.0377976	0.00824811	0.0172053
AH17D011	Rep 2	AH17D011	19.6667	21	1.52843	0.0377711	0.00824233	0.0171932
AH17D011	Rep 2	AH17D011	19.8333	21	1.53033	0.0374184	0.00816535	0.0170326
AH17D011	Rep 2	AH17D011	20	21	1.53224	0.0373469	0.00814976	0.0170001
AH17D011	Rep 2	AH17D011	20.1667	21	1.5341	0.0373991	0.00816115	0.0170239
AH17D011	Rep 2	D 0	0.166667	20	0.1155	0.00519615	0.0011619	0.00243187
AH17D011	Rep 2	D 0	0.333333	20	0.12165	0.00578815	0.00129427	0.00270894
AH17D011	Rep 2	D 0	0.5	20	0.13175	0.00726111	0.00162363	0.0033983
AH17D011	Rep 2	D 0	0.666667	20	0.14605	0.00969251	0.00216731	0.00453623
AH17D011	Rep 2	D 0	0.833333	20	0.1635	0.0118876	0.00265816	0.00556358
AH17D011	Rep 2	D 0	1	20	0.17935	0.0111557	0.00249449	0.00522104
AH17D011	Rep 2	D 0	1.16667	20	0.19635	0.0115178	0.00257547	0.00539051
AH17D011	Rep 2	D 0	1.33333	20	0.20825	0.0103663	0.00231798	0.00485159
AH17D011	Rep 2	D 0	1.5	20	0.2104	0.0130279	0.00291313	0.00609725
AH17D011	Rep 2	D 0	1.66667	20	0.20805	0.0195649	0.00437485	0.00915667
AH17D011	Rep 2	D 0	1.83333	20	0.2048	0.0235721	0.00527087	0.0110321
AH17D011	Rep 2	D 0	2	20	0.202	0.0256454	0.00573448	0.0120024
AH17D011	Rep 2	D 0	2.16667	20	0.2004	0.0268101	0.00599491	0.0125475
AH17D011	Rep 2	D 0	2.33333	20	0.1999	0.0280805	0.006279	0.0131421
AH17D011	Rep 2	D 0	2.5	20	0.19965	0.0289305	0.00646907	0.0135399
AH17D011	Rep 2	D 0	2.66667	20	0.1993	0.0294942	0.00659509	0.0138037
AH17D011	Rep 2	D 0	2.83333	20	0.19965	0.0302312	0.0067599	0.0141486
AH17D011	Rep 2	D 0	3	20	0.1998	0.0312858	0.00699571	0.0146422
AH17D011	Rep 2	D 0	3.16667	20	0.1996	0.0315017	0.007044	0.0147433
AH17D011	Rep 2	D 0	3.33333	20	0.1993	0.0319656	0.00714773	0.0149604
AH17D011	Rep 2	D 0	3.5	20	0.1985	0.0323541	0.0072346	0.0151422
AH17D011	Rep 2	D 0	3.66667	20	0.19715	0.0323928	0.00724325	0.0151603
AH17D011	Rep 2	D 0	3.83333	20	0.19495	0.0326569	0.0073023	0.0152839
AH17D011	Rep 2	D 0	4	20	0.1927	0.0329387	0.00736532	0.0154158
AH17D011	Rep 2	D 0	4.16667	20	0.1898	0.0326297	0.00729621	0.0152712
AH17D011	Rep 2	D 0	4.33333	20	0.18645	0.0320944	0.00717652	0.0150206
AH17D011	Rep 2	D 0	4.5	20	0.18265	0.031103	0.00695484	0.0145567
AH17D011	Rep 2	D 0	4.66667	20	0.1788	0.029788	0.0066608	0.0139412
AH17D011	Rep 2	D 0	4.83333	20	0.17455	0.0282405	0.00631476	0.0132169
AH17D011	Rep 2	D 0	5	20	0.17045	0.0263248	0.00588641	0.0123204
AH17D011	Rep 2	D 0	5.16667	20	0.16625	0.0240019	0.00536699	0.0112332
AH17D011	Rep 2	D 0	5.33333	20	0.1624	0.0216902	0.00485007	0.0101513
AH17D011	Rep 2	D 0	5.5	20	0.1588	0.0194655	0.00435262	0.00911013
AH17D011	Rep 2	D 0	5.66667	20	0.1562	0.0175487	0.00392402	0.00821306
AH17D011	Rep 2	D 0	5.83333	20	0.1542	0.0160348	0.0035855	0.00750453
AH17D011	Rep 2	D 0	6	20	0.15265	0.0146836	0.00328335	0.00687213
AH17D011	Rep 2	D 0	6.16667	20	0.15225	0.0136377	0.00304948	0.00638264
AH17D011	Rep 2	D 0	6.33333	20	0.1518	0.012907	0.00288608	0.00604064
AH17D011	Rep 2	D 0	6.5	20	0.1524	0.0123177	0.00275433	0.00576487
AH17D011	Rep 2	D 0	6.66667	20	0.1534	0.0122535	0.00273996	0.0057348
AH17D011	Rep 2	D 0	6.83333	20	0.15485	0.0121451	0.00271572	0.00568407
AH17D011	Rep 2	D 0	7	20	0.1568	0.0119367	0.00266912	0.00558654
AH17D011	Rep 2	D 0	7.16667	20	0.15935	0.0117531	0.00262806	0.0055006
AH17D011	Rep 2	D 0	7.33333	20	0.16305	0.0116415	0.00260311	0.00544837
AH17D011	Rep 2	D 0	7.5	20	0.16865	0.0161025	0.00360064	0.00753623
AH17D011	Rep 2	D 0	7.66667	20	0.1774	0.02977	0.00665677	0.0139328
AH17D011	Rep 2	D 0	7.83333	20	0.18935	0.0496835	0.0111096	0.0232526
AH17D011	Rep 2	D 0	8	20	0.20395	0.0725291	0.016218	0.0339447
AH17D011	Rep 2	D 0	8.16667	20	0.22295	0.0988164	0.022096	0.0462475
AH17D011	Rep 2	D 0	8.33333	20	0.2453	0.127135	0.0284283	0.0595011
AH17D011	Rep 2	D 0	8.5	20	0.2713	0.156133	0.0349124	0.0730724
AH17D011	Rep 2	D 0	8.66667	20	0.3012	0.183334	0.0409948	0.0858031
AH17D011	Rep 2	D 0	8.83333	20	0.33485	0.206753	0.0462315	0.0967636
AH17D011	Rep 2	D 0	9	20	0.3702	0.226725	0.0506972	0.10611
AH17D011	Rep 2	D 0	9.16667	20	0.4073	0.24171	0.0540481	0.113124
AH17D011	Rep 2	D 0	9.33333	20	0.44685	0.251703	0.0562825	0.117801
AH17D011	Rep 2	D 0	9.5	20	0.4903	0.257635	0.0576088	0.120577
AH17D011	Rep 2	D 0	9.66667	20	0.53525	0.26122	0.0584105	0.122255
AH17D011	Rep 2	D 0	9.83333	20	0.5791	0.262235	0.0586376	0.12273
AH17D011	Rep 2	D 0	10	20	0.6221	0.261781	0.0585361	0.122517
AH17D011	Rep 2	D 0	10.1667	20	0.6638	0.261161	0.0583974	0.122227
AH17D011	Rep 2	D 0	10.3333	20	0.7006	0.260602	0.0582724	0.121965
AH17D011	Rep 2	D 0	10.5	20	0.73195	0.262589	0.0587166	0.122895
AH17D011	Rep 2	D 0	10.6667	20	0.75865	0.265812	0.0594375	0.124404
AH17D011	Rep 2	D 0	10.8333	20	0.7819	0.270006	0.0603752	0.126367
AH17D011	Rep 2	D 0	11	20	0.80345	0.274479	0.0613753	0.12846
AH17D011	Rep 2	D 0	11.1667	20	0.82325	0.279503	0.0624987	0.130811
AH17D011	Rep 2	D 0	11.3333	20	0.8416	0.284338	0.06358	0.133074
AH17D011	Rep 2	D 0	11.5	20	0.85935	0.289378	0.0647069	0.135433
AH17D011	Rep 2	D 0	11.6667	20	0.87655	0.293753	0.0656853	0.137481
AH17D011	Rep 2	D 0	11.8333	20	0.8936	0.29901	0.0668607	0.139941
AH17D011	Rep 2	D 0	12	20	0.9117	0.304616	0.0681142	0.142565
AH17D011	Rep 2	D 0	12.1667	20	0.9295	0.309889	0.0692932	0.145032
AH17D011	Rep 2	D 0	12.3333	20	0.947	0.315142	0.0704679	0.147491
AH17D011	Rep 2	D 0	12.5	20	0.9633	0.320444	0.0716534	0.149972
AH17D011	Rep 2	D 0	12.6667	20	0.9779	0.32505	0.0726835	0.152128
AH17D011	Rep 2	D 0	12.8333	20	0.9923	0.329595	0.0736998	0.154255
AH17D011	Rep 2	D 0	13	20	1.0064	0.333645	0.0746053	0.156151
AH17D011	Rep 2	D 0	13.1667	20	1.0193	0.338351	0.0756577	0.158353
AH17D011	Rep 2	D 0	13.3333	20	1.03155	0.342626	0.0766135	0.160354
AH17D011	Rep 2	D 0	13.5	20	1.0434	0.347304	0.0776595	0.162543
AH17D011	Rep 2	D 0	13.6667	20	1.0539	0.351275	0.0785476	0.164402
AH17D011	Rep 2	D 0	13.8333	20	1.06505	0.355443	0.0794796	0.166353
AH17D011	Rep 2	D 0	14	20	1.0748	0.358762	0.0802217	0.167906
AH17D011	Rep 2	D 0	14.1667	20	1.08435	0.36229	0.0810106	0.169557
AH17D011	Rep 2	D 0	14.3333	20	1.094	0.365335	0.0816913	0.170982
AH17D011	Rep 2	D 0	14.5	20	1.10285	0.368138	0.0823181	0.172294
AH17D011	Rep 2	D 0	14.6667	20	1.11085	0.370104	0.0827578	0.173214
AH17D011	Rep 2	D 0	14.8333	20	1.11845	0.372185	0.0832231	0.174188
AH17D011	Rep 2	D 0	15	20	1.12585	0.373739	0.0835706	0.174915
AH17D011	Rep 2	D 0	15.1667	20	1.1329	0.375312	0.0839223	0.175651
AH17D011	Rep 2	D 0	15.3333	20	1.1395	0.376525	0.0841935	0.176219
AH17D011	Rep 2	D 0	15.5	20	1.14585	0.377252	0.0843562	0.17656
AH17D011	Rep 2	D 0	15.6667	20	1.1517	0.377976	0.0845181	0.176898
AH17D011	Rep 2	D 0	15.8333	20	1.15715	0.378693	0.0846783	0.177234
AH17D011	Rep 2	D 0	16	20	1.16225	0.379032	0.0847542	0.177393
AH17D011	Rep 2	D 0	16.1667	20	1.1671	0.379216	0.0847952	0.177478
AH17D011	Rep 2	D 0	16.3333	20	1.17205	0.37942	0.0848408	0.177574
AH17D011	Rep 2	D 0	16.5	20	1.17675	0.379353	0.0848258	0.177542
AH17D011	Rep 2	D 0	16.6667	20	1.1812	0.379531	0.0848656	0.177626
AH17D011	Rep 2	D 0	16.8333	20	1.18665	0.379001	0.0847473	0.177378
AH17D011	Rep 2	D 0	17	20	1.19135	0.378774	0.0846965	0.177272
AH17D011	Rep 2	D 0	17.1667	20	1.19625	0.378108	0.0845474	0.17696
AH17D011	Rep 2	D 0	17.3333	20	1.2013	0.377214	0.0843477	0.176542
AH17D011	Rep 2	D 0	17.5	20	1.20615	0.376721	0.0842374	0.176311
AH17D011	Rep 2	D 0	17.6667	20	1.2111	0.375762	0.0840229	0.175862
AH17D011	Rep 2	D 0	17.8333	20	1.21575	0.375216	0.0839009	0.175607
AH17D011	Rep 2	D 0	18	20	1.2209	0.374492	0.0837389	0.175267
AH17D011	Rep 2	D 0	18.1667	20	1.22585	0.373547	0.0835276	0.174825
AH17D011	Rep 2	D 0	18.3333	20	1.2309	0.372578	0.083311	0.174372
AH17D011	Rep 2	D 0	18.5	20	1.23595	0.372112	0.0832067	0.174154
AH17D011	Rep 2	D 0	18.6667	20	1.24075	0.370992	0.0829563	0.17363
AH17D011	Rep 2	D 0	18.8333	20	1.24585	0.369905	0.0827132	0.173121
AH17D011	Rep 2	D 0	19	20	1.2511	0.368062	0.0823011	0.172258
AH17D011	Rep 2	D 0	19.1667	20	1.25665	0.367127	0.0820921	0.171821
AH17D011	Rep 2	D 0	19.3333	20	1.26215	0.365755	0.0817853	0.171179
AH17D011	Rep 2	D 0	19.5	20	1.26755	0.364624	0.0815324	0.170649
AH17D011	Rep 2	D 0	19.6667	20	1.2734	0.362897	0.0811462	0.169841
AH17D011	Rep 2	D 0	19.8333	20	1.27905	0.361766	0.0808934	0.169312
AH17D011	Rep 2	D 0	20	20	1.28445	0.361095	0.0807432	0.168997
AH17D011	Rep 2	D 0	20.1667	20	1.29025	0.359492	0.0803849	0.168248
AH17D011	Rep 2	D 10	0.166667	6	0.117333	0.00463321	0.0018915	0.00486226
AH17D011	Rep 2	D 10	0.333333	6	0.124167	0.00570672	0.00232976	0.00598884
AH17D011	Rep 2	D 10	0.5	6	0.136167	0.00793515	0.00323951	0.00832743
AH17D011	Rep 2	D 10	0.666667	6	0.150833	0.00970395	0.00396162	0.0101837
AH17D011	Rep 2	D 10	0.833333	6	0.165	0.00946573	0.00386437	0.00993367
AH17D011	Rep 2	D 10	1	6	0.178	0.0124579	0.00508593	0.0130738
AH17D011	Rep 2	D 10	1.16667	6	0.191833	0.0125923	0.0051408	0.0132148
AH17D011	Rep 2	D 10	1.33333	6	0.185667	0.00939503	0.00383551	0.00985948
AH17D011	Rep 2	D 10	1.5	6	0.169667	0.00731209	0.00298515	0.00767357
AH17D011	Rep 2	D 10	1.66667	6	0.156	0.00797496	0.00325576	0.00836921
AH17D011	Rep 2	D 10	1.83333	6	0.147833	0.0084951	0.00346811	0.00891506
AH17D011	Rep 2	D 10	2	6	0.142333	0.00902589	0.0036848	0.00947209
AH17D011	Rep 2	D 10	2.16667	6	0.1385	0.00946044	0.00386221	0.00992813
AH17D011	Rep 2	D 10	2.33333	6	0.136167	0.0100482	0.00410217	0.010545
AH17D011	Rep 2	D 10	2.5	6	0.134167	0.0102648	0.0041906	0.0107723
AH17D011	Rep 2	D 10	2.66667	6	0.132833	0.0118054	0.00481952	0.012389
AH17D011	Rep 2	D 10	2.83333	6	0.131167	0.0112146	0.00457833	0.011769
AH17D011	Rep 2	D 10	3	6	0.129333	0.0110574	0.00451418	0.0116041
AH17D011	Rep 2	D 10	3.16667	6	0.127833	0.0106097	0.00433141	0.0111342
AH17D011	Rep 2	D 10	3.33333	6	0.1265	0.0104259	0.00425637	0.0109413
AH17D011	Rep 2	D 10	3.5	6	0.125333	0.0104435	0.00426354	0.0109598
AH17D011	Rep 2	D 10	3.66667	6	0.123667	0.00911409	0.00372081	0.00956465
AH17D011	Rep 2	D 10	3.83333	6	0.122333	0.0084538	0.00345125	0.00887171
AH17D011	Rep 2	D 10	4	6	0.121	0.00809938	0.00330656	0.00849978
AH17D011	Rep 2	D 10	4.16667	6	0.119667	0.00771146	0.00314819	0.00809268
AH17D011	Rep 2	D 10	4.33333	6	0.1185	0.00744983	0.00304138	0.00781812
AH17D011	Rep 2	D 10	4.5	6	0.117833	0.00702614	0.00286841	0.00737348
AH17D011	Rep 2	D 10	4.66667	6	0.117167	0.00679461	0.00277389	0.0071305
AH17D011	Rep 2	D 10	4.83333	6	0.116	0.00704273	0.00287518	0.00739089
AH17D011	Rep 2	D 10	5	6	0.115333	0.00744759	0.00304047	0.00781577
AH17D011	Rep 2	D 10	5.16667	6	0.115	0.00737564	0.00301109	0.00774025
AH17D011	Rep 2	D 10	5.33333	6	0.114667	0.00765942	0.00312694	0.00803807
AH17D011	Rep 2	D 10	5.5	6	0.114333	0.00786554	0.00321109	0.00825437
AH17D011	Rep 2	D 10	5.66667	6	0.1145	0.00845577	0.00345205	0.00887378
AH17D011	Rep 2	D 10	5.83333	6	0.114333	0.00868716	0.00354652	0.00911661
AH17D011	Rep 2	D 10	6	6	0.114833	0.00861201	0.00351584	0.00903775
AH17D011	Rep 2	D 10	6.16667	6	0.115	0.00829458	0.00338625	0.00870462
AH17D011	Rep 2	D 10	6.33333	6	0.116167	0.00733258	0.00299351	0.00769507
AH17D011	Rep 2	D 10	6.5	6	0.118167	0.00783369	0.00319809	0.00822095
AH17D011	Rep 2	D 10	6.66667	6	0.121333	0.00954289	0.00389587	0.0100146
AH17D011	Rep 2	D 10	6.83333	6	0.124	0.0116447	0.00475395	0.0122204
AH17D011	Rep 2	D 10	7	6	0.128	0.0135056	0.00551362	0.0141732
AH17D011	Rep 2	D 10	7.16667	6	0.133333	0.014473	0.00590856	0.0151884
AH17D011	Rep 2	D 10	7.33333	6	0.144167	0.0206147	0.00841592	0.0216338
AH17D011	Rep 2	D 10	7.5	6	0.161833	0.0329328	0.0134447	0.0345608
AH17D011	Rep 2	D 10	7.66667	6	0.186833	0.0531542	0.0217001	0.0557819
AH17D011	Rep 2	D 10	7.83333	6	0.218833	0.0787437	0.032147	0.0826364
AH17D011	Rep 2	D 10	8	6	0.256833	0.108998	0.0444983	0.114386
AH17D011	Rep 2	D 10	8.16667	6	0.298	0.140417	0.0573248	0.147358
AH17D011	Rep 2	D 10	8.33333	6	0.341167	0.168918	0.0689606	0.177269
AH17D011	Rep 2	D 10	8.5	6	0.387167	0.195687	0.0798888	0.205361
AH17D011	Rep 2	D 10	8.66667	6	0.4355	0.217847	0.0889358	0.228617
AH17D011	Rep 2	D 10	8.83333	6	0.484833	0.231701	0.0945915	0.243155
AH17D011	Rep 2	D 10	9	6	0.5305	0.233872	0.0954777	0.245433
AH17D011	Rep 2	D 10	9.16667	6	0.573333	0.223876	0.0913968	0.234943
AH17D011	Rep 2	D 10	9.33333	6	0.612667	0.203074	0.0829046	0.213113
AH17D011	Rep 2	D 10	9.5	6	0.649667	0.177235	0.0723559	0.185997
AH17D011	Rep 2	D 10	9.66667	6	0.684	0.154751	0.063177	0.162402
AH17D011	Rep 2	D 10	9.83333	6	0.707833	0.139066	0.0567735	0.145941
AH17D011	Rep 2	D 10	10	6	0.725333	0.127365	0.0519966	0.133661
AH17D011	Rep 2	D 10	10.1667	6	0.736833	0.117549	0.0479892	0.12336
AH17D011	Rep 2	D 10	10.3333	6	0.743833	0.111176	0.0453875	0.116672
AH17D011	Rep 2	D 10	10.5	6	0.749333	0.106312	0.0434017	0.111568
AH17D011	Rep 2	D 10	10.6667	6	0.752333	0.102211	0.0417274	0.107264
AH17D011	Rep 2	D 10	10.8333	6	0.7535	0.103218	0.0421385	0.10832
AH17D011	Rep 2	D 10	11	6	0.754667	0.104823	0.0427938	0.110005
AH17D011	Rep 2	D 10	11.1667	6	0.751833	0.107639	0.0439435	0.11296
AH17D011	Rep 2	D 10	11.3333	6	0.748833	0.109046	0.0445177	0.114436
AH17D011	Rep 2	D 10	11.5	6	0.745333	0.109602	0.044745	0.115021
AH17D011	Rep 2	D 10	11.6667	6	0.741	0.109126	0.0445503	0.11452
AH17D011	Rep 2	D 10	11.8333	6	0.735667	0.108677	0.0443672	0.114049
AH17D011	Rep 2	D 10	12	6	0.7305	0.109	0.0444993	0.114389
AH17D011	Rep 2	D 10	12.1667	6	0.7255	0.107777	0.0439998	0.113105
AH17D011	Rep 2	D 10	12.3333	6	0.7205	0.108234	0.0441865	0.113585
AH17D011	Rep 2	D 10	12.5	6	0.716	0.111341	0.0454547	0.116845
AH17D011	Rep 2	D 10	12.6667	6	0.711333	0.114603	0.0467865	0.120269
AH17D011	Rep 2	D 10	12.8333	6	0.707167	0.117258	0.0478703	0.123054
AH17D011	Rep 2	D 10	13	6	0.703167	0.119892	0.0489458	0.125819
AH17D011	Rep 2	D 10	13.1667	6	0.698333	0.123367	0.0503644	0.129466
AH17D011	Rep 2	D 10	13.3333	6	0.694667	0.12582	0.0513658	0.13204
AH17D011	Rep 2	D 10	13.5	6	0.690333	0.127705	0.0521355	0.134019
AH17D011	Rep 2	D 10	13.6667	6	0.687333	0.128698	0.0525406	0.13506
AH17D011	Rep 2	D 10	13.8333	6	0.683333	0.130132	0.0531261	0.136565
AH17D011	Rep 2	D 10	14	6	0.68	0.131249	0.0535823	0.137738
AH17D011	Rep 2	D 10	14.1667	6	0.677167	0.132166	0.0539564	0.138699
AH17D011	Rep 2	D 10	14.3333	6	0.6735	0.133524	0.054511	0.140125
AH17D011	Rep 2	D 10	14.5	6	0.670833	0.136042	0.0555388	0.142767
AH17D011	Rep 2	D 10	14.6667	6	0.669	0.138155	0.0564015	0.144985
AH17D011	Rep 2	D 10	14.8333	6	0.666667	0.141371	0.0577146	0.14836
AH17D011	Rep 2	D 10	15	6	0.664667	0.145104	0.0592383	0.152277
AH17D011	Rep 2	D 10	15.1667	6	0.662	0.148818	0.0607547	0.156175
AH17D011	Rep 2	D 10	15.3333	6	0.660167	0.152582	0.0622915	0.160125
AH17D011	Rep 2	D 10	15.5	6	0.6575	0.156577	0.0639222	0.164317
AH17D011	Rep 2	D 10	15.6667	6	0.655333	0.159767	0.0652246	0.167665
AH17D011	Rep 2	D 10	15.8333	6	0.653167	0.164996	0.0673594	0.173153
AH17D011	Rep 2	D 10	16	6	0.650333	0.168711	0.0688761	0.177052
AH17D011	Rep 2	D 10	16.1667	6	0.647167	0.173121	0.0706765	0.18168
AH17D011	Rep 2	D 10	16.3333	6	0.644333	0.177049	0.0722799	0.185801
AH17D011	Rep 2	D 10	16.5	6	0.642333	0.18042	0.0736563	0.189339
AH17D011	Rep 2	D 10	16.6667	6	0.6395	0.184658	0.0753864	0.193787
AH17D011	Rep 2	D 10	16.8333	6	0.636833	0.187214	0.0764297	0.196469
AH17D011	Rep 2	D 10	17	6	0.6345	0.190575	0.0778018	0.199996
AH17D011	Rep 2	D 10	17.1667	6	0.631667	0.193415	0.0789615	0.202977
AH17D011	Rep 2	D 10	17.3333	6	0.6275	0.196383	0.080173	0.206091
AH17D011	Rep 2	D 10	17.5	6	0.623833	0.198953	0.0812221	0.208788
AH17D011	Rep 2	D 10	17.6667	6	0.620833	0.20235	0.0826089	0.212353
AH17D011	Rep 2	D 10	17.8333	6	0.618167	0.203932	0.0832548	0.214013
AH17D011	Rep 2	D 10	18	6	0.6155	0.206938	0.0844822	0.217169
AH17D011	Rep 2	D 10	18.1667	6	0.612167	0.208316	0.0850445	0.218614
AH17D011	Rep 2	D 10	18.3333	6	0.608667	0.210717	0.0860247	0.221133
AH17D011	Rep 2	D 10	18.5	6	0.606167	0.212071	0.0865777	0.222555
AH17D011	Rep 2	D 10	18.6667	6	0.602667	0.214592	0.087607	0.225201
AH17D011	Rep 2	D 10	18.8333	6	0.5995	0.215856	0.0881229	0.226527
AH17D011	Rep 2	D 10	19	6	0.597167	0.217494	0.0887917	0.228246
AH17D011	Rep 2	D 10	19.1667	6	0.594833	0.217873	0.0889462	0.228644
AH17D011	Rep 2	D 10	19.3333	6	0.591833	0.220636	0.0900742	0.231543
AH17D011	Rep 2	D 10	19.5	6	0.5885	0.221943	0.0906079	0.232915
AH17D011	Rep 2	D 10	19.6667	6	0.586	0.223811	0.0913703	0.234875
AH17D011	Rep 2	D 10	19.8333	6	0.582667	0.225164	0.0919227	0.236295
AH17D011	Rep 2	D 10	20	6	0.580667	0.226403	0.0924286	0.237595
AH17D011	Rep 2	D 10	20.1667	6	0.578167	0.227846	0.0930177	0.23911
AH17D011	Rep 2	D 5	0.166667	6	0.113167	0.000983192	0.000401386	0.0010318
AH17D011	Rep 2	D 5	0.333333	6	0.118333	0.00136626	0.000557773	0.0014338
AH17D011	Rep 2	D 5	0.5	6	0.127	0.00141421	0.00057735	0.00148413
AH17D011	Rep 2	D 5	0.666667	6	0.138667	0.00163299	0.000666667	0.00171372
AH17D011	Rep 2	D 5	0.833333	6	0.154	0.00228035	0.000930949	0.00239308
AH17D011	Rep 2	D 5	1	6	0.170333	0.0037238	0.00152023	0.00390789
AH17D011	Rep 2	D 5	1.16667	6	0.1885	0.00550454	0.00224722	0.00577666
AH17D011	Rep 2	D 5	1.33333	6	0.201	0.010139	0.00413924	0.0106403
AH17D011	Rep 2	D 5	1.5	6	0.206667	0.0165731	0.00676593	0.0173924
AH17D011	Rep 2	D 5	1.66667	6	0.2095	0.0250978	0.0102461	0.0263385
AH17D011	Rep 2	D 5	1.83333	6	0.206167	0.0293218	0.0119706	0.0307713
AH17D011	Rep 2	D 5	2	6	0.203	0.0314388	0.0128348	0.032993
AH17D011	Rep 2	D 5	2.16667	6	0.200167	0.0330298	0.0134844	0.0346626
AH17D011	Rep 2	D 5	2.33333	6	0.197833	0.0343011	0.0140034	0.0359968
AH17D011	Rep 2	D 5	2.5	6	0.196667	0.0358199	0.0146234	0.0375907
AH17D011	Rep 2	D 5	2.66667	6	0.1955	0.0370338	0.015119	0.0388646
AH17D011	Rep 2	D 5	2.83333	6	0.194833	0.0384001	0.0156768	0.0402984
AH17D011	Rep 2	D 5	3	6	0.194333	0.0401082	0.0163741	0.042091
AH17D011	Rep 2	D 5	3.16667	6	0.1935	0.040545	0.0165524	0.0425494
AH17D011	Rep 2	D 5	3.33333	6	0.192667	0.0407169	0.0166226	0.0427298
AH17D011	Rep 2	D 5	3.5	6	0.191167	0.0405828	0.0165679	0.0425891
AH17D011	Rep 2	D 5	3.66667	6	0.188833	0.0405582	0.0165578	0.0425632
AH17D011	Rep 2	D 5	3.83333	6	0.186	0.0397341	0.0162214	0.0416984
AH17D011	Rep 2	D 5	4	6	0.183333	0.0387178	0.0158065	0.0406318
AH17D011	Rep 2	D 5	4.16667	6	0.180167	0.0376639	0.0153762	0.0395258
AH17D011	Rep 2	D 5	4.33333	6	0.176333	0.036963	0.0150901	0.0387903
AH17D011	Rep 2	D 5	4.5	6	0.1725	0.0350471	0.0143079	0.0367797
AH17D011	Rep 2	D 5	4.66667	6	0.169167	0.034114	0.013927	0.0358005
AH17D011	Rep 2	D 5	4.83333	6	0.1645	0.0313608	0.012803	0.0329111
AH17D011	Rep 2	D 5	5	6	0.159833	0.0294307	0.012015	0.0308856
AH17D011	Rep 2	D 5	5.16667	6	0.156167	0.0272207	0.0111128	0.0285664
AH17D011	Rep 2	D 5	5.33333	6	0.1515	0.0247609	0.0101086	0.0259849
AH17D011	Rep 2	D 5	5.5	6	0.148	0.0226274	0.0092376	0.023746
AH17D011	Rep 2	D 5	5.66667	6	0.144833	0.0205856	0.00840403	0.0216033
AH17D011	Rep 2	D 5	5.83333	6	0.142333	0.0188644	0.00770137	0.019797
AH17D011	Rep 2	D 5	6	6	0.140333	0.0176371	0.00720031	0.018509
AH17D011	Rep 2	D 5	6.16667	6	0.139167	0.0169873	0.00693502	0.017827
AH17D011	Rep 2	D 5	6.33333	6	0.1385	0.0164651	0.00672185	0.0172791
AH17D011	Rep 2	D 5	6.5	6	0.137833	0.0160676	0.00655956	0.0168619
AH17D011	Rep 2	D 5	6.66667	6	0.1385	0.0160593	0.00655617	0.0168532
AH17D011	Rep 2	D 5	6.83333	6	0.138833	0.0153937	0.00628446	0.0161547
AH17D011	Rep 2	D 5	7	6	0.139667	0.0150687	0.00615178	0.0158137
AH17D011	Rep 2	D 5	7.16667	6	0.141167	0.0140487	0.00573537	0.0147432
AH17D011	Rep 2	D 5	7.33333	6	0.1425	0.0135314	0.00552419	0.0142004
AH17D011	Rep 2	D 5	7.5	6	0.144833	0.0124807	0.0050952	0.0130976
AH17D011	Rep 2	D 5	7.66667	6	0.148	0.0131453	0.00536656	0.0137952
AH17D011	Rep 2	D 5	7.83333	6	0.153667	0.0173051	0.00706478	0.0181606
AH17D011	Rep 2	D 5	8	6	0.1625	0.029399	0.0120021	0.0308523
AH17D011	Rep 2	D 5	8.16667	6	0.173833	0.0467008	0.0190655	0.0490095
AH17D011	Rep 2	D 5	8.33333	6	0.187167	0.0667006	0.0272304	0.069998
AH17D011	Rep 2	D 5	8.5	6	0.202167	0.0853825	0.0348572	0.0896034
AH17D011	Rep 2	D 5	8.66667	6	0.220167	0.104235	0.0425538	0.109388
AH17D011	Rep 2	D 5	8.83333	6	0.242	0.12495	0.0510105	0.131127
AH17D011	Rep 2	D 5	9	6	0.269	0.147678	0.0602893	0.154979
AH17D011	Rep 2	D 5	9.16667	6	0.303	0.172429	0.0703937	0.180953
AH17D011	Rep 2	D 5	9.33333	6	0.340833	0.195518	0.07982	0.205184
AH17D011	Rep 2	D 5	9.5	6	0.382167	0.213621	0.0872103	0.224181
AH17D011	Rep 2	D 5	9.66667	6	0.4255	0.224177	0.09152	0.23526
AH17D011	Rep 2	D 5	9.83333	6	0.469833	0.231899	0.0946726	0.243364
AH17D011	Rep 2	D 5	10	6	0.512	0.239526	0.0977862	0.251367
AH17D011	Rep 2	D 5	10.1667	6	0.551333	0.247455	0.101023	0.259688
AH17D011	Rep 2	D 5	10.3333	6	0.583833	0.252775	0.103195	0.265271
AH17D011	Rep 2	D 5	10.5	6	0.614167	0.253198	0.103368	0.265715
AH17D011	Rep 2	D 5	10.6667	6	0.6435	0.249994	0.10206	0.262353
AH17D011	Rep 2	D 5	10.8333	6	0.671167	0.241929	0.0987672	0.253889
AH17D011	Rep 2	D 5	11	6	0.703	0.231173	0.0943758	0.242601
AH17D011	Rep 2	D 5	11.1667	6	0.740833	0.219898	0.0897728	0.230768
AH17D011	Rep 2	D 5	11.3333	6	0.778833	0.207056	0.0845302	0.217292
AH17D011	Rep 2	D 5	11.5	6	0.818	0.192797	0.0787092	0.202328
AH17D011	Rep 2	D 5	11.6667	6	0.857333	0.176714	0.0721432	0.18545
AH17D011	Rep 2	D 5	11.8333	6	0.895667	0.160407	0.0654857	0.168336
AH17D011	Rep 2	D 5	12	6	0.929333	0.146826	0.0599415	0.154084
AH17D011	Rep 2	D 5	12.1667	6	0.960167	0.136311	0.0556485	0.143049
AH17D011	Rep 2	D 5	12.3333	6	0.986667	0.129347	0.0528057	0.135741
AH17D011	Rep 2	D 5	12.5	6	1.0115	0.12477	0.0509371	0.130938
AH17D011	Rep 2	D 5	12.6667	6	1.0325	0.122544	0.0500285	0.128602
AH17D011	Rep 2	D 5	12.8333	6	1.05233	0.122927	0.0501848	0.129004
AH17D011	Rep 2	D 5	13	6	1.068	0.125941	0.0514153	0.132167
AH17D011	Rep 2	D 5	13.1667	6	1.08117	0.129342	0.0528037	0.135736
AH17D011	Rep 2	D 5	13.3333	6	1.09417	0.134972	0.055102	0.141644
AH17D011	Rep 2	D 5	13.5	6	1.1045	0.140927	0.057533	0.147893
AH17D011	Rep 2	D 5	13.6667	6	1.1145	0.147994	0.0604184	0.15531
AH17D011	Rep 2	D 5	13.8333	6	1.12317	0.154134	0.062925	0.161754
AH17D011	Rep 2	D 5	14	6	1.1335	0.159826	0.0652486	0.167727
AH17D011	Rep 2	D 5	14.1667	6	1.141	0.1648	0.0672795	0.172948
AH17D011	Rep 2	D 5	14.3333	6	1.14967	0.168088	0.0686215	0.176397
AH17D011	Rep 2	D 5	14.5	6	1.15683	0.171748	0.0701158	0.180238
AH17D011	Rep 2	D 5	14.6667	6	1.164	0.174519	0.071247	0.183146
AH17D011	Rep 2	D 5	14.8333	6	1.17083	0.176371	0.072003	0.18509
AH17D011	Rep 2	D 5	15	6	1.176	0.179499	0.0732803	0.188373
AH17D011	Rep 2	D 5	15.1667	6	1.18283	0.182556	0.074528	0.19158
AH17D011	Rep 2	D 5	15.3333	6	1.18767	0.183719	0.075003	0.192801
AH17D011	Rep 2	D 5	15.5	6	1.19183	0.18758	0.0765791	0.196853
AH17D011	Rep 2	D 5	15.6667	6	1.1955	0.189305	0.0772834	0.198663
AH17D011	Rep 2	D 5	15.8333	6	1.19983	0.190818	0.077901	0.200251
AH17D011	Rep 2	D 5	16	6	1.204	0.191727	0.0782722	0.201205
AH17D011	Rep 2	D 5	16.1667	6	1.20783	0.191681	0.0782536	0.201157
AH17D011	Rep 2	D 5	16.3333	6	1.211	0.191452	0.0781601	0.200917
AH17D011	Rep 2	D 5	16.5	6	1.21417	0.191999	0.0783834	0.201491
AH17D011	Rep 2	D 5	16.6667	6	1.21783	0.190256	0.0776717	0.199661
AH17D011	Rep 2	D 5	16.8333	6	1.22017	0.190063	0.0775927	0.199458
AH17D011	Rep 2	D 5	17	6	1.22317	0.189726	0.0774551	0.199105
AH17D011	Rep 2	D 5	17.1667	6	1.22633	0.189021	0.0771676	0.198366
AH17D011	Rep 2	D 5	17.3333	6	1.22867	0.189314	0.0772872	0.198673
AH17D011	Rep 2	D 5	17.5	6	1.23167	0.189466	0.0773493	0.198833
AH17D011	Rep 2	D 5	17.6667	6	1.23367	0.190063	0.0775928	0.199459
AH17D011	Rep 2	D 5	17.8333	6	1.23633	0.189539	0.077379	0.198909
AH17D011	Rep 2	D 5	18	6	1.23883	0.190445	0.0777489	0.19986
AH17D011	Rep 2	D 5	18.1667	6	1.24183	0.190056	0.0775901	0.199452
AH17D011	Rep 2	D 5	18.3333	6	1.24467	0.190303	0.0776907	0.19971
AH17D011	Rep 2	D 5	18.5	6	1.2475	0.190896	0.0779328	0.200333
AH17D011	Rep 2	D 5	18.6667	6	1.2505	0.190556	0.0777941	0.199976
AH17D011	Rep 2	D 5	18.8333	6	1.253	0.190693	0.0778503	0.200121
AH17D011	Rep 2	D 5	19	6	1.25633	0.191439	0.0781548	0.200903
AH17D011	Rep 2	D 5	19.1667	6	1.259	0.19208	0.0784164	0.201576
AH17D011	Rep 2	D 5	19.3333	6	1.2625	0.19353	0.0790083	0.203097
AH17D011	Rep 2	D 5	19.5	6	1.26567	0.194466	0.0793905	0.20408
AH17D011	Rep 2	D 5	19.6667	6	1.2685	0.196252	0.0801194	0.205953
AH17D011	Rep 2	D 5	19.8333	6	1.27183	0.196702	0.0803033	0.206426
AH17D011	Rep 2	D 5	20	6	1.274	0.199661	0.0815111	0.209531
AH17D011	Rep 2	D 5	20.1667	6	1.27733	0.202007	0.0824688	0.211993
AH17D011	Rep 2	D 6	0.166667	8	0.113	0.00244949	0.000866025	0.00204782
AH17D011	Rep 2	D 6	0.333333	8	0.119375	0.00399777	0.00141342	0.00334222
AH17D011	Rep 2	D 6	0.5	8	0.12925	0.00577556	0.00204197	0.00482849
AH17D011	Rep 2	D 6	0.666667	8	0.140875	0.00779079	0.00275446	0.00651326
AH17D011	Rep 2	D 6	0.833333	8	0.153625	0.00838259	0.00296369	0.00700802
AH17D011	Rep 2	D 6	1	8	0.161375	0.00790908	0.00279628	0.00661216
AH17D011	Rep 2	D 6	1.16667	8	0.169	0.00748331	0.00264575	0.00625621
AH17D011	Rep 2	D 6	1.33333	8	0.169	0.0092582	0.00327327	0.00774005
AH17D011	Rep 2	D 6	1.5	8	0.160875	0.0122292	0.00432368	0.0102239
AH17D011	Rep 2	D 6	1.66667	8	0.152625	0.0109406	0.00386808	0.00914656
AH17D011	Rep 2	D 6	1.83333	8	0.147625	0.00998481	0.00353016	0.00834751
AH17D011	Rep 2	D 6	2	8	0.145	0.00924276	0.00326781	0.00772714
AH17D011	Rep 2	D 6	2.16667	8	0.1435	0.00936559	0.00331124	0.00782983
AH17D011	Rep 2	D 6	2.33333	8	0.14225	0.00892428	0.00315521	0.00746089
AH17D011	Rep 2	D 6	2.5	8	0.14175	0.00886002	0.00313249	0.00740716
AH17D011	Rep 2	D 6	2.66667	8	0.140625	0.00883075	0.00312214	0.00738269
AH17D011	Rep 2	D 6	2.83333	8	0.14025	0.00873008	0.00308655	0.00729853
AH17D011	Rep 2	D 6	3	8	0.139625	0.00884691	0.00312786	0.0073962
AH17D011	Rep 2	D 6	3.16667	8	0.138625	0.00886305	0.00313356	0.00740969
AH17D011	Rep 2	D 6	3.33333	8	0.137375	0.00881456	0.00311642	0.00736915
AH17D011	Rep 2	D 6	3.5	8	0.135375	0.00851784	0.00301151	0.00712109
AH17D011	Rep 2	D 6	3.66667	8	0.133375	0.00831414	0.00293949	0.0069508
AH17D011	Rep 2	D 6	3.83333	8	0.130875	0.00769856	0.00272185	0.00643616
AH17D011	Rep 2	D 6	4	8	0.12825	0.00728501	0.00257564	0.00609042
AH17D011	Rep 2	D 6	4.16667	8	0.12575	0.00660627	0.00233567	0.00552298
AH17D011	Rep 2	D 6	4.33333	8	0.123375	0.00562996	0.00199049	0.00470676
AH17D011	Rep 2	D 6	4.5	8	0.1215	0.00537188	0.00189925	0.00449101
AH17D011	Rep 2	D 6	4.66667	8	0.119875	0.00458063	0.0016195	0.0038295
AH17D011	Rep 2	D 6	4.83333	8	0.118625	0.00424054	0.00149926	0.00354518
AH17D011	Rep 2	D 6	5	8	0.117625	0.00420671	0.0014873	0.0035169
AH17D011	Rep 2	D 6	5.16667	8	0.11675	0.00349489	0.00123563	0.0029218
AH17D011	Rep 2	D 6	5.33333	8	0.115875	0.0035632	0.00125978	0.00297891
AH17D011	Rep 2	D 6	5.5	8	0.1155	0.00325137	0.00114953	0.00271822
AH17D011	Rep 2	D 6	5.66667	8	0.11525	0.00301188	0.00106486	0.002518
AH17D011	Rep 2	D 6	5.83333	8	0.115	0.00282843	0.001	0.00236462
AH17D011	Rep 2	D 6	6	8	0.114875	0.0026959	0.000953143	0.00225383
AH17D011	Rep 2	D 6	6.16667	8	0.115	0.00282843	0.001	0.00236462
AH17D011	Rep 2	D 6	6.33333	8	0.114875	0.0026959	0.000953143	0.00225383
AH17D011	Rep 2	D 6	6.5	8	0.115	0.00282843	0.001	0.00236462
AH17D011	Rep 2	D 6	6.66667	8	0.11475	0.00265922	0.000940175	0.00222316
AH17D011	Rep 2	D 6	6.83333	8	0.11475	0.00265922	0.000940175	0.00222316
AH17D011	Rep 2	D 6	7	8	0.114625	0.0026152	0.000924614	0.00218636
AH17D011	Rep 2	D 6	7.16667	8	0.1145	0.00287849	0.0010177	0.00240648
AH17D011	Rep 2	D 6	7.33333	8	0.11425	0.00291548	0.00103078	0.0024374
AH17D011	Rep 2	D 6	7.5	8	0.114	0.00282843	0.001	0.00236462
AH17D011	Rep 2	D 6	7.66667	8	0.113625	0.00255999	0.000905095	0.00214021
AH17D011	Rep 2	D 6	7.83333	8	0.113375	0.00297309	0.00105115	0.00248557
AH17D011	Rep 2	D 6	8	8	0.113125	0.00290012	0.00102535	0.00242456
AH17D011	Rep 2	D 6	8.16667	8	0.112875	0.0026959	0.000953143	0.00225383
AH17D011	Rep 2	D 6	8.33333	8	0.1125	0.00287849	0.0010177	0.00240648
AH17D011	Rep 2	D 6	8.5	8	0.112375	0.00282527	0.000998883	0.00236198
AH17D011	Rep 2	D 6	8.66667	8	0.11225	0.00271241	0.00095898	0.00226763
AH17D011	Rep 2	D 6	8.83333	8	0.112	0.00311677	0.00110195	0.00260569
AH17D011	Rep 2	D 6	9	8	0.112	0.00311677	0.00110195	0.00260569
AH17D011	Rep 2	D 6	9.16667	8	0.111875	0.00352288	0.00124553	0.00294521
AH17D011	Rep 2	D 6	9.33333	8	0.111625	0.00342	0.00120915	0.0028592
AH17D011	Rep 2	D 6	9.5	8	0.1115	0.00333809	0.00118019	0.00279071
AH17D011	Rep 2	D 6	9.66667	8	0.111375	0.00329231	0.00116401	0.00275244
AH17D011	Rep 2	D 6	9.83333	8	0.11125	0.00337004	0.00119149	0.00281742
AH17D011	Rep 2	D 6	10	8	0.11125	0.00337004	0.00119149	0.00281742
AH17D011	Rep 2	D 6	10.1667	8	0.111	0.00329502	0.00116496	0.0027547
AH17D011	Rep 2	D 6	10.3333	8	0.111	0.00329502	0.00116496	0.0027547
AH17D011	Rep 2	D 6	10.5	8	0.110875	0.00322656	0.00114076	0.00269747
AH17D011	Rep 2	D 6	10.6667	8	0.110625	0.00346152	0.00122383	0.00289391
AH17D011	Rep 2	D 6	10.8333	8	0.1105	0.00325137	0.00114953	0.00271822
AH17D011	Rep 2	D 6	11	8	0.1105	0.0034641	0.00122474	0.00289606
AH17D011	Rep 2	D 6	11.1667	8	0.110375	0.00342	0.00120915	0.0028592
AH17D011	Rep 2	D 6	11.3333	8	0.11025	0.00341216	0.00120638	0.00285264
AH17D011	Rep 2	D 6	11.5	8	0.110125	0.00339905	0.00120175	0.00284168
AH17D011	Rep 2	D 6	11.6667	8	0.110125	0.00318198	0.001125	0.0026602
AH17D011	Rep 2	D 6	11.8333	8	0.110125	0.00318198	0.001125	0.0026602
AH17D011	Rep 2	D 6	12	8	0.110375	0.00324863	0.00114856	0.00271592
AH17D011	Rep 2	D 6	12.1667	8	0.110375	0.00324863	0.00114856	0.00271592
AH17D011	Rep 2	D 6	12.3333	8	0.110375	0.00320435	0.00113291	0.0026789
AH17D011	Rep 2	D 6	12.5	8	0.110375	0.00311391	0.00110093	0.00260329
AH17D011	Rep 2	D 6	12.6667	8	0.1105	0.00302372	0.00106904	0.00252789
AH17D011	Rep 2	D 6	12.8333	8	0.1105	0.0029277	0.0010351	0.00244762
AH17D011	Rep 2	D 6	13	8	0.110625	0.00302076	0.001068	0.00252542
AH17D011	Rep 2	D 6	13.1667	8	0.111	0.00316228	0.00111803	0.00264373
AH17D011	Rep 2	D 6	13.3333	8	0.111375	0.00370087	0.00130845	0.003094
AH17D011	Rep 2	D 6	13.5	8	0.111875	0.00505505	0.00178723	0.00422613
AH17D011	Rep 2	D 6	13.6667	8	0.11275	0.00720615	0.00254776	0.00602449
AH17D011	Rep 2	D 6	13.8333	8	0.11375	0.00985248	0.00348338	0.00823688
AH17D011	Rep 2	D 6	14	8	0.11475	0.0129918	0.00459328	0.0108614
AH17D011	Rep 2	D 6	14.1667	8	0.115875	0.0161018	0.00569284	0.0134614
AH17D011	Rep 2	D 6	14.3333	8	0.116875	0.0188864	0.00667735	0.0157894
AH17D011	Rep 2	D 6	14.5	8	0.117625	0.0206324	0.00729466	0.0172491
AH17D011	Rep 2	D 6	14.6667	8	0.1185	0.0230775	0.00815913	0.0192933
AH17D011	Rep 2	D 6	14.8333	8	0.1195	0.0255231	0.00902378	0.0213378
AH17D011	Rep 2	D 6	15	8	0.12075	0.0286693	0.0101361	0.0239681
AH17D011	Rep 2	D 6	15.1667	8	0.121875	0.0318229	0.0112511	0.0266046
AH17D011	Rep 2	D 6	15.3333	8	0.1235	0.0356651	0.0126095	0.0298168
AH17D011	Rep 2	D 6	15.5	8	0.12475	0.0392237	0.0138677	0.0327918
AH17D011	Rep 2	D 6	15.6667	8	0.126375	0.0430678	0.0152268	0.0360056
AH17D011	Rep 2	D 6	15.8333	8	0.128	0.0469133	0.0165864	0.0392205
AH17D011	Rep 2	D 6	16	8	0.129875	0.051109	0.0180697	0.0427282
AH17D011	Rep 2	D 6	16.1667	8	0.131125	0.0539773	0.0190839	0.0451262
AH17D011	Rep 2	D 6	16.3333	8	0.132875	0.0574939	0.0203272	0.0480661
AH17D011	Rep 2	D 6	16.5	8	0.135125	0.0619987	0.0219199	0.0518322
AH17D011	Rep 2	D 6	16.6667	8	0.137375	0.0665924	0.023544	0.0556727
AH17D011	Rep 2	D 6	16.8333	8	0.139125	0.069907	0.0247158	0.0584437
AH17D011	Rep 2	D 6	17	8	0.141125	0.073127	0.0258543	0.0611357
AH17D011	Rep 2	D 6	17.1667	8	0.142625	0.0749932	0.0265141	0.0626959
AH17D011	Rep 2	D 6	17.3333	8	0.144375	0.077811	0.0275103	0.0650516
AH17D011	Rep 2	D 6	17.5	8	0.145625	0.0792121	0.0280057	0.066223
AH17D011	Rep 2	D 6	17.6667	8	0.147125	0.0806783	0.0285241	0.0674487
AH17D011	Rep 2	D 6	17.8333	8	0.148625	0.082756	0.0292587	0.0691857
AH17D011	Rep 2	D 6	18	8	0.150125	0.0838969	0.029662	0.0701396
AH17D011	Rep 2	D 6	18.1667	8	0.151875	0.0859874	0.0304011	0.0718873
AH17D011	Rep 2	D 6	18.3333	8	0.1535	0.0876894	0.0310029	0.0733102
AH17D011	Rep 2	D 6	18.5	8	0.155125	0.0893555	0.031592	0.0747031
AH17D011	Rep 2	D 6	18.6667	8	0.157	0.0907099	0.0320708	0.0758354
AH17D011	Rep 2	D 6	18.8333	8	0.158375	0.0922124	0.032602	0.0770915
AH17D011	Rep 2	D 6	19	8	0.160125	0.0948404	0.0335311	0.0792885
AH17D011	Rep 2	D 6	19.1667	8	0.162	0.0968386	0.0342376	0.0809591
AH17D011	Rep 2	D 6	19.3333	8	0.16325	0.098788	0.0349268	0.0825888
AH17D011	Rep 2	D 6	19.5	8	0.16425	0.0993403	0.0351221	0.0830506
AH17D011	Rep 2	D 6	19.6667	8	0.165375	0.100936	0.0356861	0.0843842
AH17D011	Rep 2	D 6	19.8333	8	0.167	0.102653	0.0362934	0.0858204
AH17D011	Rep 2	D 6	20	8	0.167875	0.103724	0.036672	0.0867155
AH17D011	Rep 2	D 6	20.1667	8	0.169	0.105035	0.0371354	0.0878112
AH17D011	Rep 2	D 7	0.166667	9	0.114444	0.00387657	0.00129219	0.00297979
AH17D011	Rep 2	D 7	0.333333	9	0.121556	0.0050525	0.00168417	0.0038837
AH17D011	Rep 2	D 7	0.5	9	0.131556	0.00683943	0.00227981	0.00525725
AH17D011	Rep 2	D 7	0.666667	9	0.143444	0.00812575	0.00270858	0.006246
AH17D011	Rep 2	D 7	0.833333	9	0.154111	0.0072361	0.00241203	0.00556216
AH17D011	Rep 2	D 7	1	9	0.162667	0.00848528	0.00282843	0.00652236
AH17D011	Rep 2	D 7	1.16667	9	0.167222	0.00651494	0.00217165	0.00500783
AH17D011	Rep 2	D 7	1.33333	9	0.164111	0.00853587	0.00284529	0.00656125
AH17D011	Rep 2	D 7	1.5	9	0.157333	0.0100623	0.0033541	0.00773457
AH17D011	Rep 2	D 7	1.66667	9	0.151111	0.00941335	0.00313778	0.00723574
AH17D011	Rep 2	D 7	1.83333	9	0.147222	0.00848201	0.00282734	0.00651985
AH17D011	Rep 2	D 7	2	9	0.144778	0.00807431	0.00269144	0.00620646
AH17D011	Rep 2	D 7	2.16667	9	0.143444	0.00746845	0.00248948	0.00574076
AH17D011	Rep 2	D 7	2.33333	9	0.142889	0.00742369	0.00247456	0.00570635
AH17D011	Rep 2	D 7	2.5	9	0.141444	0.00728202	0.00242734	0.00559745
AH17D011	Rep 2	D 7	2.66667	9	0.140778	0.00737865	0.00245955	0.00567173
AH17D011	Rep 2	D 7	2.83333	9	0.139556	0.00723034	0.00241011	0.00555773
AH17D011	Rep 2	D 7	3	9	0.138778	0.00752957	0.00250986	0.00578774
AH17D011	Rep 2	D 7	3.16667	9	0.136778	0.0074293	0.00247643	0.00571066
AH17D011	Rep 2	D 7	3.33333	9	0.134778	0.00724185	0.00241395	0.00556658
AH17D011	Rep 2	D 7	3.5	9	0.132667	0.00731437	0.00243812	0.00562232
AH17D011	Rep 2	D 7	3.66667	9	0.130222	0.00703167	0.00234389	0.00540502
AH17D011	Rep 2	D 7	3.83333	9	0.127778	0.00661018	0.00220339	0.00508103
AH17D011	Rep 2	D 7	4	9	0.125222	0.00591138	0.00197046	0.00454389
AH17D011	Rep 2	D 7	4.16667	9	0.123444	0.00543395	0.00181132	0.0041769
AH17D011	Rep 2	D 7	4.33333	9	0.121667	0.00494975	0.00164992	0.00380471
AH17D011	Rep 2	D 7	4.5	9	0.120333	0.00452769	0.00150923	0.00348029
AH17D011	Rep 2	D 7	4.66667	9	0.118889	0.00434294	0.00144765	0.00333828
AH17D011	Rep 2	D 7	4.83333	9	0.118333	0.00403113	0.00134371	0.0030986
AH17D011	Rep 2	D 7	5	9	0.118	0.00377492	0.00125831	0.00290166
AH17D011	Rep 2	D 7	5.16667	9	0.117444	0.00371184	0.00123728	0.00285318
AH17D011	Rep 2	D 7	5.33333	9	0.117111	0.00355121	0.00118374	0.0027297
AH17D011	Rep 2	D 7	5.5	9	0.117	0.00364005	0.00121335	0.00279799
AH17D011	Rep 2	D 7	5.66667	9	0.117111	0.0034801	0.00116003	0.00267504
AH17D011	Rep 2	D 7	5.83333	9	0.117444	0.00364387	0.00121462	0.00280093
AH17D011	Rep 2	D 7	6	9	0.117667	0.0037081	0.00123603	0.0028503
AH17D011	Rep 2	D 7	6.16667	9	0.117556	0.00371184	0.00123728	0.00285318
AH17D011	Rep 2	D 7	6.33333	9	0.117556	0.00390868	0.00130289	0.00300448
AH17D011	Rep 2	D 7	6.5	9	0.117444	0.00374537	0.00124846	0.00287894
AH17D011	Rep 2	D 7	6.66667	9	0.117778	0.00440959	0.00146986	0.00338951
AH17D011	Rep 2	D 7	6.83333	9	0.117667	0.00424264	0.00141421	0.00326118
AH17D011	Rep 2	D 7	7	9	0.117889	0.00459468	0.00153156	0.00353179
AH17D011	Rep 2	D 7	7.16667	9	0.118444	0.00531769	0.00177256	0.00408753
AH17D011	Rep 2	D 7	7.33333	9	0.118889	0.00631357	0.00210452	0.00485304
AH17D011	Rep 2	D 7	7.5	9	0.119556	0.00806398	0.00268799	0.00619852
AH17D011	Rep 2	D 7	7.66667	9	0.120667	0.0108513	0.00361709	0.00834102
AH17D011	Rep 2	D 7	7.83333	9	0.122222	0.0144116	0.00480387	0.0110777
AH17D011	Rep 2	D 7	8	9	0.124556	0.0195455	0.00651518	0.015024
AH17D011	Rep 2	D 7	8.16667	9	0.127556	0.0260869	0.00869564	0.0200522
AH17D011	Rep 2	D 7	8.33333	9	0.131333	0.0341248	0.0113749	0.0262306
AH17D011	Rep 2	D 7	8.5	9	0.137111	0.0466836	0.0155612	0.0358842
AH17D011	Rep 2	D 7	8.66667	9	0.147333	0.0706311	0.0235437	0.0542919
AH17D011	Rep 2	D 7	8.83333	9	0.162556	0.107046	0.0356819	0.0822826
AH17D011	Rep 2	D 7	9	9	0.181222	0.149816	0.0499388	0.115159
AH17D011	Rep 2	D 7	9.16667	9	0.202778	0.190663	0.0635542	0.146556
AH17D011	Rep 2	D 7	9.33333	9	0.223444	0.223517	0.0745058	0.171811
AH17D011	Rep 2	D 7	9.5	9	0.243444	0.251472	0.0838239	0.193298
AH17D011	Rep 2	D 7	9.66667	9	0.264	0.2778	0.0926001	0.213536
AH17D011	Rep 2	D 7	9.83333	9	0.284333	0.304204	0.101401	0.233832
AH17D011	Rep 2	D 7	10	9	0.302333	0.328218	0.109406	0.252291
AH17D011	Rep 2	D 7	10.1667	9	0.315667	0.345905	0.115302	0.265886
AH17D011	Rep 2	D 7	10.3333	9	0.327222	0.359522	0.119841	0.276353
AH17D011	Rep 2	D 7	10.5	9	0.341778	0.371767	0.123922	0.285766
AH17D011	Rep 2	D 7	10.6667	9	0.358778	0.384504	0.128168	0.295556
AH17D011	Rep 2	D 7	10.8333	9	0.377	0.402108	0.134036	0.309088
AH17D011	Rep 2	D 7	11	9	0.391222	0.418739	0.13958	0.321871
AH17D011	Rep 2	D 7	11.1667	9	0.401667	0.43233	0.14411	0.332318
AH17D011	Rep 2	D 7	11.3333	9	0.408556	0.44195	0.147317	0.339713
AH17D011	Rep 2	D 7	11.5	9	0.413444	0.449149	0.149716	0.345246
AH17D011	Rep 2	D 7	11.6667	9	0.417444	0.454962	0.151654	0.349715
AH17D011	Rep 2	D 7	11.8333	9	0.421667	0.461003	0.153668	0.354358
AH17D011	Rep 2	D 7	12	9	0.424778	0.465928	0.155309	0.358144
AH17D011	Rep 2	D 7	12.1667	9	0.427667	0.470275	0.156758	0.361486
AH17D011	Rep 2	D 7	12.3333	9	0.430667	0.474299	0.1581	0.364578
AH17D011	Rep 2	D 7	12.5	9	0.432444	0.477061	0.15902	0.366701
AH17D011	Rep 2	D 7	12.6667	9	0.434111	0.479218	0.159739	0.36836
AH17D011	Rep 2	D 7	12.8333	9	0.435222	0.480808	0.160269	0.369582
AH17D011	Rep 2	D 7	13	9	0.436111	0.481842	0.160614	0.370377
AH17D011	Rep 2	D 7	13.1667	9	0.436556	0.482291	0.160764	0.370722
AH17D011	Rep 2	D 7	13.3333	9	0.436889	0.482105	0.160702	0.370579
AH17D011	Rep 2	D 7	13.5	9	0.436667	0.481126	0.160375	0.369826
AH17D011	Rep 2	D 7	13.6667	9	0.436	0.479547	0.159849	0.368613
AH17D011	Rep 2	D 7	13.8333	9	0.435667	0.478023	0.159341	0.367441
AH17D011	Rep 2	D 7	14	9	0.435444	0.476666	0.158889	0.366398
AH17D011	Rep 2	D 7	14.1667	9	0.435222	0.475092	0.158364	0.365188
AH17D011	Rep 2	D 7	14.3333	9	0.435333	0.473962	0.157987	0.364319
AH17D011	Rep 2	D 7	14.5	9	0.435556	0.472985	0.157662	0.363568
AH17D011	Rep 2	D 7	14.6667	9	0.435778	0.471952	0.157317	0.362774
AH17D011	Rep 2	D 7	14.8333	9	0.436556	0.470706	0.156902	0.361817
AH17D011	Rep 2	D 7	15	9	0.437556	0.470055	0.156685	0.361316
AH17D011	Rep 2	D 7	15.1667	9	0.438778	0.469486	0.156495	0.360879
AH17D011	Rep 2	D 7	15.3333	9	0.440111	0.468366	0.156122	0.360018
AH17D011	Rep 2	D 7	15.5	9	0.441333	0.46715	0.155717	0.359084
AH17D011	Rep 2	D 7	15.6667	9	0.442778	0.466315	0.155438	0.358441
AH17D011	Rep 2	D 7	15.8333	9	0.444111	0.464942	0.154981	0.357386
AH17D011	Rep 2	D 7	16	9	0.445778	0.463429	0.154476	0.356223
AH17D011	Rep 2	D 7	16.1667	9	0.447111	0.462395	0.154132	0.355428
AH17D011	Rep 2	D 7	16.3333	9	0.448667	0.461075	0.153692	0.354414
AH17D011	Rep 2	D 7	16.5	9	0.450222	0.459844	0.153281	0.353467
AH17D011	Rep 2	D 7	16.6667	9	0.452111	0.459186	0.153062	0.352962
AH17D011	Rep 2	D 7	16.8333	9	0.454	0.458958	0.152986	0.352786
AH17D011	Rep 2	D 7	17	9	0.455444	0.458552	0.152851	0.352474
AH17D011	Rep 2	D 7	17.1667	9	0.457333	0.45865	0.152883	0.35255
AH17D011	Rep 2	D 7	17.3333	9	0.459222	0.459531	0.153177	0.353227
AH17D011	Rep 2	D 7	17.5	9	0.461111	0.461174	0.153725	0.35449
AH17D011	Rep 2	D 7	17.6667	9	0.463111	0.463194	0.154398	0.356042
AH17D011	Rep 2	D 7	17.8333	9	0.465	0.465146	0.155049	0.357543
AH17D011	Rep 2	D 7	18	9	0.466778	0.467832	0.155944	0.359607
AH17D011	Rep 2	D 7	18.1667	9	0.469	0.47092	0.156973	0.361981
AH17D011	Rep 2	D 7	18.3333	9	0.471222	0.473829	0.157943	0.364217
AH17D011	Rep 2	D 7	18.5	9	0.473333	0.477116	0.159039	0.366744
AH17D011	Rep 2	D 7	18.6667	9	0.474889	0.480493	0.160164	0.36934
AH17D011	Rep 2	D 7	18.8333	9	0.476889	0.483627	0.161209	0.371749
AH17D011	Rep 2	D 7	19	9	0.480111	0.487166	0.162389	0.374469
AH17D011	Rep 2	D 7	19.1667	9	0.482889	0.490512	0.163504	0.377041
AH17D011	Rep 2	D 7	19.3333	9	0.485556	0.493802	0.164601	0.37957
AH17D011	Rep 2	D 7	19.5	9	0.487444	0.497127	0.165709	0.382126
AH17D011	Rep 2	D 7	19.6667	9	0.489333	0.500256	0.166752	0.384531
AH17D011	Rep 2	D 7	19.8333	9	0.491667	0.503423	0.167808	0.386965
AH17D011	Rep 2	D 7	20	9	0.493778	0.506695	0.168898	0.38948
AH17D011	Rep 2	D 7	20.1667	9	0.495778	0.509553	0.169851	0.391677
AH17D011	Rep 2	D 8	0.166667	9	0.113778	0.00613958	0.00204653	0.0047193
AH17D011	Rep 2	D 8	0.333333	9	0.120222	0.00672268	0.00224089	0.00516751
AH17D011	Rep 2	D 8	0.5	9	0.13	0.00812404	0.00270801	0.00624469
AH17D011	Rep 2	D 8	0.666667	9	0.142	0.00935414	0.00311805	0.00719023
AH17D011	Rep 2	D 8	0.833333	9	0.154667	0.0101489	0.00338296	0.00780113
AH17D011	Rep 2	D 8	1	9	0.163333	0.0105475	0.00351584	0.00810754
AH17D011	Rep 2	D 8	1.16667	9	0.170111	0.0113517	0.0037839	0.00872569
AH17D011	Rep 2	D 8	1.33333	9	0.168333	0.0140624	0.00468745	0.0108093
AH17D011	Rep 2	D 8	1.5	9	0.159444	0.0161795	0.00539318	0.0124367
AH17D011	Rep 2	D 8	1.66667	9	0.150556	0.0150009	0.00500031	0.0115307
AH17D011	Rep 2	D 8	1.83333	9	0.145444	0.0134361	0.00447869	0.0103279
AH17D011	Rep 2	D 8	2	9	0.142667	0.0129132	0.00430439	0.00992594
AH17D011	Rep 2	D 8	2.16667	9	0.141333	0.0128355	0.0042785	0.00986624
AH17D011	Rep 2	D 8	2.33333	9	0.140111	0.0125941	0.00419803	0.00968067
AH17D011	Rep 2	D 8	2.5	9	0.139667	0.0125797	0.00419325	0.00966965
AH17D011	Rep 2	D 8	2.66667	9	0.138778	0.0125477	0.00418256	0.00964501
AH17D011	Rep 2	D 8	2.83333	9	0.138111	0.0125742	0.00419141	0.0096654
AH17D011	Rep 2	D 8	3	9	0.137333	0.012083	0.00402768	0.00928785
AH17D011	Rep 2	D 8	3.16667	9	0.136	0.0125	0.00416667	0.00960835
AH17D011	Rep 2	D 8	3.33333	9	0.134556	0.0121872	0.0040624	0.00936791
AH17D011	Rep 2	D 8	3.5	9	0.132333	0.0118743	0.00395811	0.00912743
AH17D011	Rep 2	D 8	3.66667	9	0.130333	0.0115109	0.00383695	0.00884803
AH17D011	Rep 2	D 8	3.83333	9	0.127778	0.0106275	0.00354251	0.00816904
AH17D011	Rep 2	D 8	4	9	0.125444	0.0100388	0.00334627	0.00771652
AH17D011	Rep 2	D 8	4.16667	9	0.123667	0.00957862	0.00319287	0.00736278
AH17D011	Rep 2	D 8	4.33333	9	0.121889	0.00919843	0.00306614	0.00707054
AH17D011	Rep 2	D 8	4.5	9	0.120556	0.00879078	0.00293026	0.00675719
AH17D011	Rep 2	D 8	4.66667	9	0.119333	0.00839643	0.00279881	0.00645407
AH17D011	Rep 2	D 8	4.83333	9	0.118556	0.00812575	0.00270858	0.006246
AH17D011	Rep 2	D 8	5	9	0.117778	0.00818196	0.00272732	0.00628921
AH17D011	Rep 2	D 8	5.16667	9	0.117444	0.0082479	0.0027493	0.00633989
AH17D011	Rep 2	D 8	5.33333	9	0.116889	0.00788106	0.00262702	0.00605792
AH17D011	Rep 2	D 8	5.5	9	0.117	0.00782624	0.00260875	0.00601578
AH17D011	Rep 2	D 8	5.66667	9	0.116889	0.00788106	0.00262702	0.00605792
AH17D011	Rep 2	D 8	5.83333	9	0.117	0.00798436	0.00266145	0.00613732
AH17D011	Rep 2	D 8	6	9	0.117222	0.00783865	0.00261288	0.00602532
AH17D011	Rep 2	D 8	6.16667	9	0.117222	0.00783865	0.00261288	0.00602532
AH17D011	Rep 2	D 8	6.33333	9	0.117222	0.00783865	0.00261288	0.00602532
AH17D011	Rep 2	D 8	6.5	9	0.117444	0.00771542	0.00257181	0.0059306
AH17D011	Rep 2	D 8	6.66667	9	0.117556	0.00769921	0.0025664	0.00591813
AH17D011	Rep 2	D 8	6.83333	9	0.117556	0.00760117	0.00253372	0.00584278
AH17D011	Rep 2	D 8	7	9	0.117889	0.00757371	0.00252457	0.00582167
AH17D011	Rep 2	D 8	7.16667	9	0.118222	0.00757921	0.0025264	0.0058259
AH17D011	Rep 2	D 8	7.33333	9	0.118889	0.0079285	0.00264283	0.00609438
AH17D011	Rep 2	D 8	7.5	9	0.119667	0.00845577	0.00281859	0.00649968
AH17D011	Rep 2	D 8	7.66667	9	0.121	0.0103682	0.00345607	0.00796972
AH17D011	Rep 2	D 8	7.83333	9	0.123222	0.0134979	0.00449931	0.0103754
AH17D011	Rep 2	D 8	8	9	0.126333	0.0187216	0.00624055	0.0143907
AH17D011	Rep 2	D 8	8.16667	9	0.13	0.0253229	0.00844097	0.0194649
AH17D011	Rep 2	D 8	8.33333	9	0.135222	0.0347699	0.01159	0.0267265
AH17D011	Rep 2	D 8	8.5	9	0.143	0.0488697	0.0162899	0.0375646
AH17D011	Rep 2	D 8	8.66667	9	0.154	0.0696473	0.0232158	0.0535357
AH17D011	Rep 2	D 8	8.83333	9	0.172333	0.103562	0.0345205	0.0796045
AH17D011	Rep 2	D 8	9	9	0.194556	0.145755	0.048585	0.112037
AH17D011	Rep 2	D 8	9.16667	9	0.218222	0.189402	0.0631341	0.145587
AH17D011	Rep 2	D 8	9.33333	9	0.240667	0.23002	0.0766732	0.176809
AH17D011	Rep 2	D 8	9.5	9	0.26	0.263487	0.0878291	0.202534
AH17D011	Rep 2	D 8	9.66667	9	0.275333	0.288659	0.0962195	0.221883
AH17D011	Rep 2	D 8	9.83333	9	0.286889	0.305201	0.101734	0.234599
AH17D011	Rep 2	D 8	10	9	0.296444	0.315149	0.10505	0.242245
AH17D011	Rep 2	D 8	10.1667	9	0.305	0.322924	0.107641	0.248221
AH17D011	Rep 2	D 8	10.3333	9	0.313778	0.330263	0.110088	0.253863
AH17D011	Rep 2	D 8	10.5	9	0.323778	0.338081	0.112694	0.259872
AH17D011	Rep 2	D 8	10.6667	9	0.335889	0.34838	0.116127	0.267789
AH17D011	Rep 2	D 8	10.8333	9	0.347	0.359297	0.119766	0.27618
AH17D011	Rep 2	D 8	11	9	0.357556	0.371029	0.123676	0.285198
AH17D011	Rep 2	D 8	11.1667	9	0.365556	0.380484	0.126828	0.292466
AH17D011	Rep 2	D 8	11.3333	9	0.371222	0.387778	0.129259	0.298072
AH17D011	Rep 2	D 8	11.5	9	0.375556	0.393229	0.131076	0.302263
AH17D011	Rep 2	D 8	11.6667	9	0.379	0.397929	0.132643	0.305875
AH17D011	Rep 2	D 8	11.8333	9	0.381889	0.401582	0.133861	0.308683
AH17D011	Rep 2	D 8	12	9	0.384111	0.404639	0.13488	0.311033
AH17D011	Rep 2	D 8	12.1667	9	0.385111	0.406033	0.135344	0.312105
AH17D011	Rep 2	D 8	12.3333	9	0.385889	0.406726	0.135575	0.312637
AH17D011	Rep 2	D 8	12.5	9	0.386778	0.407509	0.135836	0.313239
AH17D011	Rep 2	D 8	12.6667	9	0.387	0.4075	0.135833	0.313232
AH17D011	Rep 2	D 8	12.8333	9	0.387333	0.407011	0.13567	0.312856
AH17D011	Rep 2	D 8	13	9	0.387333	0.406089	0.135363	0.312147
AH17D011	Rep 2	D 8	13.1667	9	0.387111	0.405378	0.135126	0.311601
AH17D011	Rep 2	D 8	13.3333	9	0.386667	0.403379	0.13446	0.310065
AH17D011	Rep 2	D 8	13.5	9	0.386222	0.401258	0.133753	0.308434
AH17D011	Rep 2	D 8	13.6667	9	0.384889	0.397999	0.132666	0.305929
AH17D011	Rep 2	D 8	13.8333	9	0.384222	0.395736	0.131912	0.304189
AH17D011	Rep 2	D 8	14	9	0.382778	0.392347	0.130782	0.301584
AH17D011	Rep 2	D 8	14.1667	9	0.382	0.389794	0.129931	0.299622
AH17D011	Rep 2	D 8	14.3333	9	0.381444	0.387268	0.129089	0.29768
AH17D011	Rep 2	D 8	14.5	9	0.381444	0.385334	0.128445	0.296194
AH17D011	Rep 2	D 8	14.6667	9	0.381444	0.38375	0.127917	0.294976
AH17D011	Rep 2	D 8	14.8333	9	0.382333	0.382666	0.127555	0.294143
AH17D011	Rep 2	D 8	15	9	0.383444	0.382032	0.127344	0.293656
AH17D011	Rep 2	D 8	15.1667	9	0.385222	0.382579	0.127526	0.294077
AH17D011	Rep 2	D 8	15.3333	9	0.387889	0.384452	0.128151	0.295516
AH17D011	Rep 2	D 8	15.5	9	0.390889	0.386633	0.128878	0.297193
AH17D011	Rep 2	D 8	15.6667	9	0.393667	0.389147	0.129716	0.299124
AH17D011	Rep 2	D 8	15.8333	9	0.396889	0.391611	0.130537	0.301019
AH17D011	Rep 2	D 8	16	9	0.400444	0.394826	0.131609	0.30349
AH17D011	Rep 2	D 8	16.1667	9	0.404	0.397962	0.132654	0.3059
AH17D011	Rep 2	D 8	16.3333	9	0.408444	0.401847	0.133949	0.308887
AH17D011	Rep 2	D 8	16.5	9	0.412889	0.405914	0.135305	0.312013
AH17D011	Rep 2	D 8	16.6667	9	0.417222	0.410001	0.136667	0.315155
AH17D011	Rep 2	D 8	16.8333	9	0.421667	0.4144	0.138133	0.318536
AH17D011	Rep 2	D 8	17	9	0.426	0.419062	0.139687	0.32212
AH17D011	Rep 2	D 8	17.1667	9	0.430333	0.423633	0.141211	0.325633
AH17D011	Rep 2	D 8	17.3333	9	0.434667	0.429045	0.143015	0.329793
AH17D011	Rep 2	D 8	17.5	9	0.438444	0.43356	0.14452	0.333264
AH17D011	Rep 2	D 8	17.6667	9	0.442333	0.438175	0.146058	0.336811
AH17D011	Rep 2	D 8	17.8333	9	0.446222	0.442464	0.147488	0.340108
AH17D011	Rep 2	D 8	18	9	0.449778	0.446511	0.148837	0.343219
AH17D011	Rep 2	D 8	18.1667	9	0.453333	0.450797	0.150266	0.346513
AH17D011	Rep 2	D 8	18.3333	9	0.456556	0.454292	0.151431	0.3492
AH17D011	Rep 2	D 8	18.5	9	0.459556	0.457782	0.152594	0.351883
AH17D011	Rep 2	D 8	18.6667	9	0.461333	0.460686	0.153562	0.354115
AH17D011	Rep 2	D 8	18.8333	9	0.463778	0.463292	0.154431	0.356118
AH17D011	Rep 2	D 8	19	9	0.465889	0.465849	0.155283	0.358083
AH17D011	Rep 2	D 8	19.1667	9	0.468111	0.468738	0.156246	0.360304
AH17D011	Rep 2	D 8	19.3333	9	0.469889	0.471023	0.157008	0.36206
AH17D011	Rep 2	D 8	19.5	9	0.471444	0.473026	0.157675	0.3636
AH17D011	Rep 2	D 8	19.6667	9	0.472556	0.474554	0.158185	0.364774
AH17D011	Rep 2	D 8	19.8333	9	0.473222	0.476339	0.15878	0.366146
AH17D011	Rep 2	D 8	20	9	0.473778	0.477679	0.159226	0.367177
AH17D011	Rep 2	D 8	20.1667	9	0.474444	0.478815	0.159605	0.36805
AH17D011	Rep 2	D 9	0.166667	9	0.0916667	0.003	0.001	0.002306
AH17D011	Rep 2	D 9	0.333333	9	0.0925556	0.00312694	0.00104231	0.00240358
AH17D011	Rep 2	D 9	0.5	9	0.0937778	0.00349205	0.00116402	0.00268423
AH17D011	Rep 2	D 9	0.666667	9	0.0953333	0.0033541	0.00111803	0.00257819
AH17D011	Rep 2	D 9	0.833333	9	0.0977778	0.00380058	0.00126686	0.00292139
AH17D011	Rep 2	D 9	1	9	0.100667	0.00387298	0.00129099	0.00297704
AH17D011	Rep 2	D 9	1.16667	9	0.104444	0.00424591	0.0014153	0.0032637
AH17D011	Rep 2	D 9	1.33333	9	0.109556	0.0050277	0.0016759	0.00386463
AH17D011	Rep 2	D 9	1.5	9	0.114778	0.00479004	0.00159668	0.00368195
AH17D011	Rep 2	D 9	1.66667	9	0.119778	0.00504425	0.00168142	0.00387735
AH17D011	Rep 2	D 9	1.83333	9	0.125556	0.00524669	0.0017489	0.00403296
AH17D011	Rep 2	D 9	2	9	0.128667	0.00415331	0.00138444	0.00319252
AH17D011	Rep 2	D 9	2.16667	9	0.127333	0.0037081	0.00123603	0.0028503
AH17D011	Rep 2	D 9	2.33333	9	0.124111	0.00368932	0.00122977	0.00283587
AH17D011	Rep 2	D 9	2.5	9	0.121444	0.00374537	0.00124846	0.00287894
AH17D011	Rep 2	D 9	2.66667	9	0.119444	0.00350397	0.00116799	0.00269339
AH17D011	Rep 2	D 9	2.83333	9	0.118444	0.00350397	0.00116799	0.00269339
AH17D011	Rep 2	D 9	3	9	0.117556	0.00343188	0.00114396	0.00263797
AH17D011	Rep 2	D 9	3.16667	9	0.116444	0.00350397	0.00116799	0.00269339
AH17D011	Rep 2	D 9	3.33333	9	0.115444	0.00335824	0.00111941	0.00258137
AH17D011	Rep 2	D 9	3.5	9	0.114444	0.00335824	0.00111941	0.00258137
AH17D011	Rep 2	D 9	3.66667	9	0.113778	0.00319287	0.00106429	0.00245426
AH17D011	Rep 2	D 9	3.83333	9	0.112778	0.00330824	0.00110275	0.00254294
AH17D011	Rep 2	D 9	4	9	0.112	0.00324037	0.00108012	0.00249077
AH17D011	Rep 2	D 9	4.16667	9	0.111111	0.0034801	0.00116003	0.00267504
AH17D011	Rep 2	D 9	4.33333	9	0.110222	0.00334581	0.00111527	0.00257182
AH17D011	Rep 2	D 9	4.5	9	0.109222	0.00334581	0.00111527	0.00257182
AH17D011	Rep 2	D 9	4.66667	9	0.108556	0.00335824	0.00111941	0.00258137
AH17D011	Rep 2	D 9	4.83333	9	0.107444	0.00316667	0.00105556	0.00243412
AH17D011	Rep 2	D 9	5	9	0.107	0.00331662	0.00110554	0.00254938
AH17D011	Rep 2	D 9	5.16667	9	0.106222	0.00334581	0.00111527	0.00257182
AH17D011	Rep 2	D 9	5.33333	9	0.105222	0.00334581	0.00111527	0.00257182
AH17D011	Rep 2	D 9	5.5	9	0.104667	0.00342783	0.00114261	0.00263486
AH17D011	Rep 2	D 9	5.66667	9	0.104111	0.00333333	0.00111111	0.00256223
AH17D011	Rep 2	D 9	5.83333	9	0.103556	0.00339526	0.00113175	0.00260983
AH17D011	Rep 2	D 9	6	9	0.103	0.00320156	0.00106719	0.00246094
AH17D011	Rep 2	D 9	6.16667	9	0.102556	0.00339526	0.00113175	0.00260983
AH17D011	Rep 2	D 9	6.33333	9	0.102222	0.00338296	0.00112765	0.00260038
AH17D011	Rep 2	D 9	6.5	9	0.102	0.00324037	0.00108012	0.00249077
AH17D011	Rep 2	D 9	6.66667	9	0.102	0.00324037	0.00108012	0.00249077
AH17D011	Rep 2	D 9	6.83333	9	0.101778	0.00352767	0.00117589	0.00271161
AH17D011	Rep 2	D 9	7	9	0.101778	0.00356293	0.00118764	0.00273871
AH17D011	Rep 2	D 9	7.16667	9	0.102333	0.00377492	0.00125831	0.00290166
AH17D011	Rep 2	D 9	7.33333	9	0.102667	0.00430116	0.00143372	0.00330617
AH17D011	Rep 2	D 9	7.5	9	0.103222	0.00511805	0.00170602	0.00393408
AH17D011	Rep 2	D 9	7.66667	9	0.104111	0.00654684	0.00218228	0.00503235
AH17D011	Rep 2	D 9	7.83333	9	0.105556	0.00891783	0.00297261	0.00685485
AH17D011	Rep 2	D 9	8	9	0.107556	0.0124007	0.00413357	0.00953203
AH17D011	Rep 2	D 9	8.16667	9	0.11	0.0168226	0.00560753	0.012931
AH17D011	Rep 2	D 9	8.33333	9	0.113333	0.0233292	0.00777639	0.0179324
AH17D011	Rep 2	D 9	8.5	9	0.117333	0.031496	0.0104987	0.02421
AH17D011	Rep 2	D 9	8.66667	9	0.122222	0.0409139	0.013638	0.0314492
AH17D011	Rep 2	D 9	8.83333	9	0.128444	0.0532098	0.0177366	0.0409006
AH17D011	Rep 2	D 9	9	9	0.135222	0.0660393	0.0220131	0.0507623
AH17D011	Rep 2	D 9	9.16667	9	0.142333	0.0801592	0.0267197	0.0616158
AH17D011	Rep 2	D 9	9.33333	9	0.149667	0.0955497	0.0318499	0.073446
AH17D011	Rep 2	D 9	9.5	9	0.158889	0.113164	0.0377214	0.0869856
AH17D011	Rep 2	D 9	9.66667	9	0.172889	0.141424	0.0471412	0.108708
AH17D011	Rep 2	D 9	9.83333	9	0.188222	0.174064	0.0580215	0.133798
AH17D011	Rep 2	D 9	10	9	0.201444	0.201269	0.0670897	0.154709
AH17D011	Rep 2	D 9	10.1667	9	0.210111	0.218908	0.0729693	0.168267
AH17D011	Rep 2	D 9	10.3333	9	0.215	0.228614	0.0762046	0.175728
AH17D011	Rep 2	D 9	10.5	9	0.218778	0.23545	0.0784833	0.180983
AH17D011	Rep 2	D 9	10.6667	9	0.222	0.24123	0.0804101	0.185426
AH17D011	Rep 2	D 9	10.8333	9	0.223667	0.243725	0.0812418	0.187344
AH17D011	Rep 2	D 9	11	9	0.224333	0.244653	0.0815509	0.188057
AH17D011	Rep 2	D 9	11.1667	9	0.224111	0.24437	0.0814566	0.187839
AH17D011	Rep 2	D 9	11.3333	9	0.223889	0.243724	0.0812415	0.187343
AH17D011	Rep 2	D 9	11.5	9	0.224333	0.244349	0.0814497	0.187823
AH17D011	Rep 2	D 9	11.6667	9	0.225333	0.246455	0.0821516	0.189442
AH17D011	Rep 2	D 9	11.8333	9	0.226	0.247571	0.0825237	0.1903
AH17D011	Rep 2	D 9	12	9	0.226333	0.247951	0.0826504	0.190592
AH17D011	Rep 2	D 9	12.1667	9	0.226	0.247123	0.0823743	0.189956
AH17D011	Rep 2	D 9	12.3333	9	0.225333	0.245311	0.0817702	0.188562
AH17D011	Rep 2	D 9	12.5	9	0.224333	0.243059	0.0810197	0.186832
AH17D011	Rep 2	D 9	12.6667	9	0.223333	0.240814	0.0802714	0.185106
AH17D011	Rep 2	D 9	12.8333	9	0.222111	0.23782	0.0792733	0.182805
AH17D011	Rep 2	D 9	13	9	0.220667	0.234699	0.0782331	0.180406
AH17D011	Rep 2	D 9	13.1667	9	0.219667	0.23245	0.0774833	0.178677
AH17D011	Rep 2	D 9	13.3333	9	0.218222	0.229326	0.0764418	0.176275
AH17D011	Rep 2	D 9	13.5	9	0.217222	0.227016	0.0756719	0.1745
AH17D011	Rep 2	D 9	13.6667	9	0.216222	0.225017	0.0750055	0.172963
AH17D011	Rep 2	D 9	13.8333	9	0.215222	0.223017	0.0743391	0.171426
AH17D011	Rep 2	D 9	14	9	0.214111	0.221024	0.0736747	0.169894
AH17D011	Rep 2	D 9	14.1667	9	0.213556	0.2199	0.0733	0.16903
AH17D011	Rep 2	D 9	14.3333	9	0.212889	0.218528	0.0728426	0.167975
AH17D011	Rep 2	D 9	14.5	9	0.212667	0.218032	0.0726772	0.167594
AH17D011	Rep 2	D 9	14.6667	9	0.212333	0.217594	0.0725312	0.167257
AH17D011	Rep 2	D 9	14.8333	9	0.212667	0.217918	0.0726393	0.167507
AH17D011	Rep 2	D 9	15	9	0.213111	0.218794	0.0729314	0.16818
AH17D011	Rep 2	D 9	15.1667	9	0.213222	0.219192	0.0730639	0.168486
AH17D011	Rep 2	D 9	15.3333	9	0.214	0.220744	0.0735812	0.169679
AH17D011	Rep 2	D 9	15.5	9	0.214778	0.221999	0.0739998	0.170644
AH17D011	Rep 2	D 9	15.6667	9	0.214889	0.223055	0.0743515	0.171455
AH17D011	Rep 2	D 9	15.8333	9	0.215889	0.224191	0.0747303	0.172328
AH17D011	Rep 2	D 9	16	9	0.216111	0.225555	0.075185	0.173377
AH17D011	Rep 2	D 9	16.1667	9	0.217111	0.227599	0.0758662	0.174948
AH17D011	Rep 2	D 9	16.3333	9	0.217556	0.227975	0.0759918	0.175237
AH17D011	Rep 2	D 9	16.5	9	0.218111	0.228903	0.076301	0.17595
AH17D011	Rep 2	D 9	16.6667	9	0.218667	0.230027	0.0766755	0.176814
AH17D011	Rep 2	D 9	16.8333	9	0.218889	0.231141	0.0770471	0.177671
AH17D011	Rep 2	D 9	17	9	0.219222	0.231887	0.0772957	0.178244
AH17D011	Rep 2	D 9	17.1667	9	0.219889	0.232762	0.0775873	0.178917
AH17D011	Rep 2	D 9	17.3333	9	0.220333	0.23377	0.0779234	0.179692
AH17D011	Rep 2	D 9	17.5	9	0.220444	0.234646	0.0782152	0.180365
AH17D011	Rep 2	D 9	17.6667	9	0.220778	0.23547	0.0784901	0.180998
AH17D011	Rep 2	D 9	17.8333	9	0.221111	0.235524	0.0785079	0.181039
AH17D011	Rep 2	D 9	18	9	0.221444	0.236287	0.0787625	0.181627
AH17D011	Rep 2	D 9	18.1667	9	0.221667	0.237107	0.0790357	0.182257
AH17D011	Rep 2	D 9	18.3333	9	0.221667	0.237036	0.0790121	0.182202
AH17D011	Rep 2	D 9	18.5	9	0.222111	0.237987	0.0793289	0.182933
AH17D011	Rep 2	D 9	18.6667	9	0.222556	0.238853	0.0796175	0.183598
AH17D011	Rep 2	D 9	18.8333	9	0.222556	0.238782	0.0795941	0.183544
AH17D011	Rep 2	D 9	19	9	0.223333	0.240345	0.080115	0.184746
AH17D011	Rep 2	D 9	19.1667	9	0.223444	0.240529	0.0801762	0.184887
AH17D011	Rep 2	D 9	19.3333	9	0.223889	0.241229	0.0804096	0.185425
AH17D011	Rep 2	D 9	19.5	9	0.224	0.241554	0.0805179	0.185675
AH17D011	Rep 2	D 9	19.6667	9	0.224111	0.241956	0.0806521	0.185984
AH17D011	Rep 2	D 9	19.8333	9	0.223778	0.241729	0.0805764	0.185809
AH17D011	Rep 2	D 9	20	9	0.223778	0.241726	0.0805755	0.185807
AH17D011	Rep 2	D 9	20.1667	9	0.223778	0.242289	0.0807632	0.18624
APO57	Rep 1	AP057	0.166667	33	0.116879	0.00671639	0.00116917	0.00238153
APO57	Rep 1	AP057	0.333333	33	0.124212	0.00862322	0.00150111	0.00305766
APO57	Rep 1	AP057	0.5	33	0.135606	0.0121679	0.00211817	0.00431456
APO57	Rep 1	AP057	0.666667	33	0.154576	0.0197184	0.00343253	0.00699183
APO57	Rep 1	AP057	0.833333	33	0.181303	0.0282561	0.00491875	0.0100192
APO57	Rep 1	AP057	1	33	0.219394	0.0410388	0.00714394	0.0145517
APO57	Rep 1	AP057	1.16667	33	0.27303	0.0593662	0.0103343	0.0210503
APO57	Rep 1	AP057	1.33333	33	0.351455	0.0840131	0.0146248	0.0297897
APO57	Rep 1	AP057	1.5	33	0.446121	0.0966035	0.0168165	0.0342541
APO57	Rep 1	AP057	1.66667	33	0.538152	0.100627	0.0175169	0.0356808
APO57	Rep 1	AP057	1.83333	33	0.623121	0.104233	0.0181447	0.0369595
APO57	Rep 1	AP057	2	33	0.696788	0.103983	0.0181011	0.0368708
APO57	Rep 1	AP057	2.16667	33	0.764515	0.0974917	0.0169711	0.0345691
APO57	Rep 1	AP057	2.33333	33	0.82197	0.0937078	0.0163124	0.0332273
APO57	Rep 1	AP057	2.5	33	0.873879	0.0903236	0.0157233	0.0320274
APO57	Rep 1	AP057	2.66667	33	0.915364	0.0883186	0.0153743	0.0313164
APO57	Rep 1	AP057	2.83333	33	0.951636	0.0901131	0.0156867	0.0319527
APO57	Rep 1	AP057	3	33	0.982424	0.0914863	0.0159257	0.0324396
APO57	Rep 1	AP057	3.16667	33	1.01124	0.0934652	0.0162702	0.0331413
APO57	Rep 1	AP057	3.33333	33	1.03794	0.0955235	0.0166285	0.0338712
APO57	Rep 1	AP057	3.5	33	1.06218	0.0958767	0.01669	0.0339964
APO57	Rep 1	AP057	3.66667	33	1.085	0.0968327	0.0168564	0.0343354
APO57	Rep 1	AP057	3.83333	33	1.10736	0.0968032	0.0168513	0.0343249
APO57	Rep 1	AP057	4	33	1.12815	0.096913	0.0168704	0.0343639
APO57	Rep 1	AP057	4.16667	33	1.14794	0.0987462	0.0171895	0.0350139
APO57	Rep 1	AP057	4.33333	33	1.1697	0.0978553	0.0170344	0.034698
APO57	Rep 1	AP057	4.5	33	1.18955	0.0991785	0.0172648	0.0351672
APO57	Rep 1	AP057	4.66667	33	1.20812	0.0972114	0.0169223	0.0344696
APO57	Rep 1	AP057	4.83333	33	1.22776	0.09541	0.0166087	0.0338309
APO57	Rep 1	AP057	5	33	1.24497	0.0918873	0.0159955	0.0325818
APO57	Rep 1	AP057	5.16667	33	1.2607	0.091565	0.0159394	0.0324675
APO57	Rep 1	AP057	5.33333	33	1.27418	0.0899126	0.0156518	0.0318816
APO57	Rep 1	AP057	5.5	33	1.28945	0.0888792	0.0154719	0.0315152
APO57	Rep 1	AP057	5.66667	33	1.30182	0.0889327	0.0154812	0.0315342
APO57	Rep 1	AP057	5.83333	33	1.31236	0.0887207	0.0154443	0.031459
APO57	Rep 1	AP057	6	33	1.324	0.0873001	0.015197	0.0309553
APO57	Rep 1	AP057	6.16667	33	1.33379	0.0893066	0.0155463	0.0316668
APO57	Rep 1	AP057	6.33333	33	1.34352	0.0879528	0.0153106	0.0311867
APO57	Rep 1	AP057	6.5	33	1.35748	0.083844	0.0145954	0.0297298
APO57	Rep 1	AP057	6.66667	33	1.36591	0.0873267	0.0152016	0.0309647
APO57	Rep 1	AP057	6.83333	33	1.37821	0.0807952	0.0140646	0.0286487
APO57	Rep 1	AP057	7	33	1.3897	0.0770829	0.0134184	0.0273324
APO57	Rep 1	AP057	7.16667	33	1.396	0.0796406	0.0138636	0.0282393
APO57	Rep 1	AP057	7.33333	33	1.40479	0.0804281	0.0140007	0.0285185
APO57	Rep 1	AP057	7.5	33	1.41006	0.0778247	0.0135475	0.0275954
APO57	Rep 1	AP057	7.66667	33	1.41806	0.0790387	0.0137589	0.0280259
APO57	Rep 1	AP057	7.83333	33	1.42779	0.0750003	0.0130559	0.026594
APO57	Rep 1	AP057	8	33	1.43385	0.0751936	0.0130895	0.0266625
APO57	Rep 1	AP057	8.16667	33	1.44024	0.0771346	0.0134274	0.0273508
APO57	Rep 1	AP057	8.33333	33	1.44733	0.0753669	0.0131197	0.0267239
APO57	Rep 1	AP057	8.5	33	1.45567	0.0727967	0.0126723	0.0258126
APO57	Rep 1	AP057	8.66667	33	1.46033	0.0751688	0.0130852	0.0266537
APO57	Rep 1	AP057	8.83333	33	1.46615	0.0764383	0.0133062	0.0271039
APO57	Rep 1	AP057	9	33	1.47179	0.0770774	0.0134174	0.0273305
APO57	Rep 1	AP057	9.16667	33	1.474	0.0811873	0.0141329	0.0287878
APO57	Rep 1	AP057	9.33333	33	1.48076	0.0794662	0.0138333	0.0281775
APO57	Rep 1	AP057	9.5	33	1.48609	0.0798993	0.0139087	0.0283311
APO57	Rep 1	AP057	9.66667	33	1.49133	0.0798458	0.0138994	0.0283121
APO57	Rep 1	AP057	9.83333	33	1.49648	0.079696	0.0138733	0.028259
APO57	Rep 1	AP057	10	33	1.50182	0.0791618	0.0137803	0.0280696
APO57	Rep 1	AP057	10.1667	33	1.50767	0.0785846	0.0136798	0.0278649
APO57	Rep 1	AP057	10.3333	33	1.51348	0.0770873	0.0134192	0.027334
APO57	Rep 1	AP057	10.5	33	1.51848	0.0775899	0.0135067	0.0275122
APO57	Rep 1	AP057	10.6667	33	1.52485	0.0755762	0.0131561	0.0267981
APO57	Rep 1	AP057	10.8333	33	1.52894	0.0758963	0.0132118	0.0269117
APO57	Rep 1	AP057	11	33	1.53348	0.0757868	0.0131928	0.0268728
APO57	Rep 1	AP057	11.1667	33	1.53779	0.0746717	0.0129987	0.0264774
APO57	Rep 1	AP057	11.3333	33	1.54142	0.0743333	0.0129398	0.0263574
APO57	Rep 1	AP057	11.5	33	1.54521	0.0735229	0.0127987	0.0260701
APO57	Rep 1	AP057	11.6667	33	1.54861	0.0730453	0.0127156	0.0259008
APO57	Rep 1	AP057	11.8333	33	1.55315	0.0718567	0.0125086	0.0254793
APO57	Rep 1	AP057	12	33	1.55661	0.0711868	0.012392	0.0252417
APO57	Rep 1	AP057	12.1667	33	1.55961	0.0710488	0.012368	0.0251928
APO57	Rep 1	AP057	12.3333	33	1.56303	0.070224	0.0122244	0.0249003
APO57	Rep 1	AP057	12.5	33	1.56712	0.0689355	0.0120001	0.0244435
APO57	Rep 1	AP057	12.6667	33	1.56988	0.0688657	0.011988	0.0244187
APO57	Rep 1	AP057	12.8333	33	1.57318	0.0683518	0.0118985	0.0242365
APO57	Rep 1	AP057	13	33	1.57761	0.0670289	0.0116682	0.0237674
APO57	Rep 1	AP057	13.1667	33	1.57942	0.0670522	0.0116723	0.0237757
APO57	Rep 1	AP057	13.3333	33	1.58206	0.0669295	0.0116509	0.0237322
APO57	Rep 1	AP057	13.5	33	1.58524	0.0662694	0.011536	0.0234981
APO57	Rep 1	AP057	13.6667	33	1.58818	0.0655145	0.0114046	0.0232304
APO57	Rep 1	AP057	13.8333	33	1.59152	0.0646075	0.0112467	0.0229088
APO57	Rep 1	AP057	14	33	1.59452	0.0643594	0.0112035	0.0228209
APO57	Rep 1	AP057	14.1667	33	1.59682	0.0641007	0.0111585	0.0227291
APO57	Rep 1	AP057	14.3333	33	1.59888	0.0636164	0.0110742	0.0225574
APO57	Rep 1	AP057	14.5	33	1.60203	0.0628418	0.0109394	0.0222827
APO57	Rep 1	AP057	14.6667	33	1.60403	0.0625617	0.0108906	0.0221834
APO57	Rep 1	AP057	14.8333	33	1.60664	0.0618334	0.0107638	0.0219252
APO57	Rep 1	AP057	15	33	1.60876	0.0615234	0.0107098	0.0218152
APO57	Rep 1	AP057	15.1667	33	1.61121	0.0613253	0.0106754	0.021745
APO57	Rep 1	AP057	15.3333	33	1.61379	0.0605587	0.0105419	0.0214732
APO57	Rep 1	AP057	15.5	33	1.616	0.0602733	0.0104922	0.021372
APO57	Rep 1	AP057	15.6667	33	1.61852	0.059605	0.0103759	0.021135
APO57	Rep 1	AP057	15.8333	33	1.62106	0.0590804	0.0102846	0.020949
APO57	Rep 1	AP057	16	33	1.6233	0.0585179	0.0101867	0.0207495
APO57	Rep 1	AP057	16.1667	33	1.6253	0.0587396	0.0102253	0.0208282
APO57	Rep 1	AP057	16.3333	33	1.62803	0.0580735	0.0101093	0.020592
APO57	Rep 1	AP057	16.5	33	1.63009	0.0581595	0.0101243	0.0206224
APO57	Rep 1	AP057	16.6667	33	1.63258	0.0575277	0.0100143	0.0203984
APO57	Rep 1	AP057	16.8333	33	1.63491	0.0570007	0.00992256	0.0202116
APO57	Rep 1	AP057	17	33	1.6367	0.0571104	0.00994164	0.0202505
APO57	Rep 1	AP057	17.1667	33	1.63876	0.0563898	0.00981621	0.019995
APO57	Rep 1	AP057	17.3333	33	1.64082	0.0560588	0.00975859	0.0198776
APO57	Rep 1	AP057	17.5	33	1.64255	0.0558973	0.00973047	0.0198203
APO57	Rep 1	AP057	17.6667	33	1.64464	0.0553104	0.0096283	0.0196122
APO57	Rep 1	AP057	17.8333	33	1.64715	0.0538006	0.00936549	0.0190769
APO57	Rep 1	AP057	18	33	1.64891	0.0540841	0.00941483	0.0191774
APO57	Rep 1	AP057	18.1667	33	1.65064	0.0537301	0.00935321	0.0190519
APO57	Rep 1	AP057	18.3333	33	1.65285	0.0530419	0.00923341	0.0188078
APO57	Rep 1	AP057	18.5	33	1.65427	0.0530491	0.00923466	0.0188104
APO57	Rep 1	AP057	18.6667	33	1.65618	0.0524771	0.00913508	0.0186076
APO57	Rep 1	AP057	18.8333	33	1.65742	0.0527761	0.00918714	0.0187136
APO57	Rep 1	AP057	19	33	1.65976	0.0517198	0.00900326	0.018339
APO57	Rep 1	AP057	19.1667	33	1.66079	0.0525332	0.00914485	0.0186275
APO57	Rep 1	AP057	19.3333	33	1.66288	0.0519487	0.00904312	0.0184202
APO57	Rep 1	AP057	19.5	33	1.6643	0.0521155	0.00907215	0.0184794
APO57	Rep 1	AP057	19.6667	33	1.66585	0.0520199	0.0090555	0.0184455
APO57	Rep 1	AP057	19.8333	33	1.66752	0.0521303	0.00907472	0.0184846
APO57	Rep 1	AP057	20	33	1.66915	0.0516146	0.00898495	0.0183018
APO57	Rep 1	AP057	20.1667	33	1.67088	0.0509214	0.00886427	0.0180559
APO57	Rep 1	D 0	0.166667	33	0.116939	0.00668459	0.00116364	0.00237025
APO57	Rep 1	D 0	0.333333	33	0.123576	0.00822356	0.00143154	0.00291595
APO57	Rep 1	D 0	0.5	33	0.135242	0.0114865	0.00199954	0.00407293
APO57	Rep 1	D 0	0.666667	33	0.152485	0.0160762	0.00279851	0.00570038
APO57	Rep 1	D 0	0.833333	33	0.176606	0.0218788	0.00380862	0.0077579
APO57	Rep 1	D 0	1	33	0.204727	0.0254832	0.00443605	0.00903594
APO57	Rep 1	D 0	1.16667	33	0.237091	0.0327418	0.00569961	0.0116097
APO57	Rep 1	D 0	1.33333	33	0.274667	0.0412505	0.00718079	0.0146268
APO57	Rep 1	D 0	1.5	33	0.324848	0.0532483	0.00926934	0.018881
APO57	Rep 1	D 0	1.66667	33	0.377818	0.0683897	0.0119051	0.0242499
APO57	Rep 1	D 0	1.83333	33	0.421333	0.0822073	0.0143105	0.0291494
APO57	Rep 1	D 0	2	33	0.454727	0.0915223	0.015932	0.0324524
APO57	Rep 1	D 0	2.16667	33	0.480091	0.0970793	0.0168993	0.0344228
APO57	Rep 1	D 0	2.33333	33	0.498303	0.0978521	0.0170339	0.0346968
APO57	Rep 1	D 0	2.5	33	0.508333	0.0985139	0.0171491	0.0349315
APO57	Rep 1	D 0	2.66667	33	0.508545	0.0933857	0.0162564	0.0331131
APO57	Rep 1	D 0	2.83333	33	0.507515	0.090375	0.0157323	0.0320456
APO57	Rep 1	D 0	3	33	0.497212	0.083018	0.0144516	0.0294369
APO57	Rep 1	D 0	3.16667	33	0.496	0.0818967	0.0142564	0.0290393
APO57	Rep 1	D 0	3.33333	33	0.489364	0.0808037	0.0140661	0.0286517
APO57	Rep 1	D 0	3.5	33	0.480848	0.06752	0.0117537	0.0239415
APO57	Rep 1	D 0	3.66667	33	0.475121	0.0687685	0.0119711	0.0243843
APO57	Rep 1	D 0	3.83333	33	0.468303	0.0622748	0.0108407	0.0220817
APO57	Rep 1	D 0	4	33	0.456303	0.0638413	0.0111134	0.0226372
APO57	Rep 1	D 0	4.16667	33	0.449152	0.0618714	0.0107704	0.0219386
APO57	Rep 1	D 0	4.33333	33	0.438788	0.0586306	0.0102063	0.0207895
APO57	Rep 1	D 0	4.5	33	0.425273	0.0653138	0.0113697	0.0231593
APO57	Rep 1	D 0	4.66667	33	0.411879	0.0678287	0.0118075	0.024051
APO57	Rep 1	D 0	4.83333	33	0.396576	0.069388	0.0120789	0.0246039
APO57	Rep 1	D 0	5	33	0.381333	0.0698591	0.0121609	0.024771
APO57	Rep 1	D 0	5.16667	33	0.367242	0.0696577	0.0121258	0.0246995
APO57	Rep 1	D 0	5.33333	33	0.354364	0.0691108	0.0120306	0.0245056
APO57	Rep 1	D 0	5.5	33	0.342212	0.0678273	0.0118072	0.0240505
APO57	Rep 1	D 0	5.66667	33	0.331424	0.0666254	0.011598	0.0236243
APO57	Rep 1	D 0	5.83333	33	0.321424	0.0647954	0.0112794	0.0229754
APO57	Rep 1	D 0	6	33	0.312061	0.0623563	0.0108548	0.0221106
APO57	Rep 1	D 0	6.16667	33	0.303909	0.0605193	0.0105351	0.0214592
APO57	Rep 1	D 0	6.33333	33	0.296788	0.0581865	0.010129	0.020632
APO57	Rep 1	D 0	6.5	33	0.290152	0.055621	0.00968237	0.0197223
APO57	Rep 1	D 0	6.66667	33	0.284273	0.0532895	0.00927651	0.0188956
APO57	Rep 1	D 0	6.83333	33	0.279333	0.0509569	0.00887046	0.0180685
APO57	Rep 1	D 0	7	33	0.274848	0.0484717	0.00843784	0.0171873
APO57	Rep 1	D 0	7.16667	33	0.270848	0.0458919	0.00798876	0.0162726
APO57	Rep 1	D 0	7.33333	33	0.267242	0.0432356	0.00752635	0.0153307
APO57	Rep 1	D 0	7.5	33	0.264091	0.0402076	0.00699924	0.014257
APO57	Rep 1	D 0	7.66667	33	0.261182	0.0376683	0.00655722	0.0133566
APO57	Rep 1	D 0	7.83333	33	0.258818	0.0350352	0.00609885	0.0124229
APO57	Rep 1	D 0	8	33	0.256242	0.0324047	0.00564093	0.0114902
APO57	Rep 1	D 0	8.16667	33	0.254273	0.0302895	0.00527273	0.0107402
APO57	Rep 1	D 0	8.33333	33	0.252121	0.0281589	0.00490183	0.0099847
APO57	Rep 1	D 0	8.5	33	0.250485	0.0264824	0.00461	0.00939027
APO57	Rep 1	D 0	8.66667	33	0.248152	0.025483	0.00443602	0.00903587
APO57	Rep 1	D 0	8.83333	33	0.246667	0.0247344	0.00430571	0.00877044
APO57	Rep 1	D 0	9	33	0.246576	0.024104	0.00419596	0.0085469
APO57	Rep 1	D 0	9.16667	33	0.246061	0.0246398	0.00428924	0.0087369
APO57	Rep 1	D 0	9.33333	33	0.247303	0.0260234	0.00453009	0.0092275
APO57	Rep 1	D 0	9.5	33	0.249091	0.0278639	0.00485048	0.00988011
APO57	Rep 1	D 0	9.66667	33	0.252273	0.0303802	0.00528851	0.0107723
APO57	Rep 1	D 0	9.83333	33	0.256273	0.0333319	0.00580234	0.011819
APO57	Rep 1	D 0	10	33	0.260848	0.0364273	0.00634117	0.0129165
APO57	Rep 1	D 0	10.1667	33	0.267788	0.0407214	0.00708869	0.0144392
APO57	Rep 1	D 0	10.3333	33	0.275606	0.0451199	0.00785437	0.0159988
APO57	Rep 1	D 0	10.5	33	0.284909	0.0503366	0.00876248	0.0178486
APO57	Rep 1	D 0	10.6667	33	0.295212	0.054501	0.00948741	0.0193252
APO57	Rep 1	D 0	10.8333	33	0.306394	0.0592832	0.0103199	0.0210209
APO57	Rep 1	D 0	11	33	0.319212	0.0634812	0.0110507	0.0225094
APO57	Rep 1	D 0	11.1667	33	0.332939	0.0675055	0.0117512	0.0239364
APO57	Rep 1	D 0	11.3333	33	0.347879	0.0719174	0.0125192	0.0255008
APO57	Rep 1	D 0	11.5	33	0.363879	0.0759913	0.0132284	0.0269453
APO57	Rep 1	D 0	11.6667	33	0.380788	0.080607	0.0140319	0.028582
APO57	Rep 1	D 0	11.8333	33	0.399182	0.085153	0.0148232	0.0301939
APO57	Rep 1	D 0	12	33	0.417394	0.0887334	0.0154465	0.0314635
APO57	Rep 1	D 0	12.1667	33	0.436879	0.0931332	0.0162124	0.0330236
APO57	Rep 1	D 0	12.3333	33	0.457758	0.0978532	0.0170341	0.0346972
APO57	Rep 1	D 0	12.5	33	0.479515	0.102072	0.0177685	0.0361933
APO57	Rep 1	D 0	12.6667	33	0.500818	0.105193	0.0183118	0.0373
APO57	Rep 1	D 0	12.8333	33	0.522455	0.108324	0.0188569	0.0384102
APO57	Rep 1	D 0	13	33	0.544545	0.111851	0.0194708	0.0396608
APO57	Rep 1	D 0	13.1667	33	0.566758	0.115312	0.0200732	0.0408877
APO57	Rep 1	D 0	13.3333	33	0.588576	0.118487	0.020626	0.0420137
APO57	Rep 1	D 0	13.5	33	0.609455	0.123126	0.0214334	0.0436585
APO57	Rep 1	D 0	13.6667	33	0.63097	0.12677	0.0220678	0.0449507
APO57	Rep 1	D 0	13.8333	33	0.651	0.129813	0.0225976	0.0460298
APO57	Rep 1	D 0	14	33	0.670364	0.133577	0.0232528	0.0473643
APO57	Rep 1	D 0	14.1667	33	0.689697	0.136697	0.0237959	0.0484707
APO57	Rep 1	D 0	14.3333	33	0.707758	0.139203	0.0242322	0.0493594
APO57	Rep 1	D 0	14.5	33	0.725939	0.14197	0.0247139	0.0503405
APO57	Rep 1	D 0	14.6667	33	0.743242	0.144337	0.0251258	0.0511795
APO57	Rep 1	D 0	14.8333	33	0.760152	0.145992	0.0254139	0.0517664
APO57	Rep 1	D 0	15	33	0.776273	0.147934	0.025752	0.0524552
APO57	Rep 1	D 0	15.1667	33	0.792273	0.149308	0.0259912	0.0529423
APO57	Rep 1	D 0	15.3333	33	0.808121	0.151687	0.0264053	0.0537858
APO57	Rep 1	D 0	15.5	33	0.823667	0.153658	0.0267485	0.0544849
APO57	Rep 1	D 0	15.6667	33	0.838939	0.155318	0.0270374	0.0550733
APO57	Rep 1	D 0	15.8333	33	0.854242	0.156731	0.0272834	0.0555745
APO57	Rep 1	D 0	16	33	0.869212	0.15802	0.0275078	0.0560316
APO57	Rep 1	D 0	16.1667	33	0.883455	0.159517	0.0277683	0.0565622
APO57	Rep 1	D 0	16.3333	33	0.897606	0.16092	0.0280125	0.0570597
APO57	Rep 1	D 0	16.5	33	0.911545	0.161951	0.028192	0.0574253
APO57	Rep 1	D 0	16.6667	33	0.923727	0.162617	0.028308	0.0576615
APO57	Rep 1	D 0	16.8333	33	0.936485	0.162996	0.028374	0.0577959
APO57	Rep 1	D 0	17	33	0.94803	0.163383	0.0284413	0.0579331
APO57	Rep 1	D 0	17.1667	33	0.95903	0.163484	0.028459	0.057969
APO57	Rep 1	D 0	17.3333	33	0.970273	0.163467	0.028456	0.0579629
APO57	Rep 1	D 0	17.5	33	0.980848	0.163198	0.0284091	0.0578675
APO57	Rep 1	D 0	17.6667	33	0.991364	0.162913	0.0283595	0.0577663
APO57	Rep 1	D 0	17.8333	33	1.00118	0.162116	0.0282208	0.0574838
APO57	Rep 1	D 0	18	33	1.01076	0.161844	0.0281734	0.0573873
APO57	Rep 1	D 0	18.1667	33	1.02039	0.161311	0.0280807	0.0571985
APO57	Rep 1	D 0	18.3333	33	1.02927	0.160809	0.0279933	0.0570204
APO57	Rep 1	D 0	18.5	33	1.038	0.159997	0.0278518	0.0567324
APO57	Rep 1	D 0	18.6667	33	1.04673	0.159092	0.0276944	0.0564116
APO57	Rep 1	D 0	18.8333	33	1.05506	0.157808	0.0274708	0.0559562
APO57	Rep 1	D 0	19	33	1.06345	0.156994	0.0273292	0.0556677
APO57	Rep 1	D 0	19.1667	33	1.0713	0.156043	0.0271636	0.0553304
APO57	Rep 1	D 0	19.3333	33	1.07885	0.15503	0.0269872	0.0549712
APO57	Rep 1	D 0	19.5	33	1.08621	0.154484	0.0268923	0.0547778
APO57	Rep 1	D 0	19.6667	33	1.09312	0.153929	0.0267957	0.054581
APO57	Rep 1	D 0	19.8333	33	1.10042	0.152867	0.0266107	0.0542043
APO57	Rep 1	D 0	20	33	1.10712	0.151931	0.0264478	0.0538723
APO57	Rep 1	D 0	20.1667	33	1.11339	0.151418	0.0263585	0.0536905
APO57	Rep 1	D 1	0.166667	3	0.112667	0.00152753	0.000881917	0.00379458
APO57	Rep 1	D 1	0.333333	3	0.116333	0.00057735	0.000333333	0.00143422
APO57	Rep 1	D 1	0.5	3	0.123333	0.00057735	0.000333333	0.00143422
APO57	Rep 1	D 1	0.666667	3	0.135	0	0	0
APO57	Rep 1	D 1	0.833333	3	0.152	0.00264575	0.00152753	0.00657241
APO57	Rep 1	D 1	1	3	0.177667	0.0080829	0.00466667	0.020079
APO57	Rep 1	D 1	1.16667	3	0.207333	0.0155027	0.00895048	0.0385108
APO57	Rep 1	D 1	1.33333	3	0.242667	0.0235018	0.0135688	0.0583816
APO57	Rep 1	D 1	1.5	3	0.285667	0.0341223	0.0197005	0.0847646
APO57	Rep 1	D 1	1.66667	3	0.331	0.0470319	0.0271539	0.116834
APO57	Rep 1	D 1	1.83333	3	0.366667	0.0561902	0.0324414	0.139584
APO57	Rep 1	D 1	2	3	0.395667	0.057761	0.0333483	0.143486
APO57	Rep 1	D 1	2.16667	3	0.417	0.0581034	0.033546	0.144337
APO57	Rep 1	D 1	2.33333	3	0.427	0.0566657	0.0327159	0.140765
APO57	Rep 1	D 1	2.5	3	0.433667	0.0400666	0.0231325	0.099531
APO57	Rep 1	D 1	2.66667	3	0.417	0.0405093	0.023388	0.100631
APO57	Rep 1	D 1	2.83333	3	0.400667	0.037072	0.0214035	0.092092
APO57	Rep 1	D 1	3	3	0.422	0.0462925	0.026727	0.114997
APO57	Rep 1	D 1	3.16667	3	0.419333	0.0728583	0.0420648	0.18099
APO57	Rep 1	D 1	3.33333	3	0.357667	0.0237557	0.0137154	0.0590124
APO57	Rep 1	D 1	3.5	3	0.360333	0.0246644	0.01424	0.0612698
APO57	Rep 1	D 1	3.66667	3	0.347333	0.0219393	0.0126667	0.0545003
APO57	Rep 1	D 1	3.83333	3	0.341	0.0165227	0.00953939	0.0410447
APO57	Rep 1	D 1	4	3	0.331333	0.033126	0.0191253	0.0822896
APO57	Rep 1	D 1	4.16667	3	0.328333	0.0240069	0.0138604	0.0596366
APO57	Rep 1	D 1	4.33333	3	0.318333	0.0251064	0.0144952	0.0623679
APO57	Rep 1	D 1	4.5	3	0.307333	0.0283784	0.0163843	0.0704958
APO57	Rep 1	D 1	4.66667	3	0.297667	0.0296704	0.0171302	0.0737054
APO57	Rep 1	D 1	4.83333	3	0.289333	0.0305669	0.0176478	0.0759323
APO57	Rep 1	D 1	5	3	0.28	0.03005	0.0173494	0.0746482
APO57	Rep 1	D 1	5.16667	3	0.272667	0.0295353	0.0170522	0.0733697
APO57	Rep 1	D 1	5.33333	3	0.264	0.0275136	0.015885	0.0683477
APO57	Rep 1	D 1	5.5	3	0.256667	0.0250067	0.0144376	0.06212
APO57	Rep 1	D 1	5.66667	3	0.249	0.0220681	0.012741	0.0548201
APO57	Rep 1	D 1	5.83333	3	0.243	0.0200749	0.0115902	0.0498687
APO57	Rep 1	D 1	6	3	0.237	0.0176918	0.0102144	0.0439489
APO57	Rep 1	D 1	6.16667	3	0.232333	0.0159478	0.00920748	0.0396166
APO57	Rep 1	D 1	6.33333	3	0.229	0.0137477	0.00793725	0.0341512
APO57	Rep 1	D 1	6.5	3	0.227333	0.0120968	0.00698411	0.0300502
APO57	Rep 1	D 1	6.66667	3	0.225667	0.0115902	0.00669162	0.0287917
APO57	Rep 1	D 1	6.83333	3	0.224667	0.0106927	0.00617342	0.0265621
APO57	Rep 1	D 1	7	3	0.224333	0.010116	0.00584047	0.0251295
APO57	Rep 1	D 1	7.16667	3	0.224333	0.00945163	0.0054569	0.0234792
APO57	Rep 1	D 1	7.33333	3	0.224667	0.00802081	0.00463081	0.0199248
APO57	Rep 1	D 1	7.5	3	0.225	0.0087178	0.00503322	0.0216562
APO57	Rep 1	D 1	7.66667	3	0.225	0.00964365	0.00556776	0.0239562
APO57	Rep 1	D 1	7.83333	3	0.223	0.00964365	0.00556776	0.0239562
APO57	Rep 1	D 1	8	3	0.222	0.00984886	0.00568624	0.0244659
APO57	Rep 1	D 1	8.16667	3	0.221	0.0108167	0.006245	0.0268701
APO57	Rep 1	D 1	8.33333	3	0.220333	0.0100167	0.00578312	0.0248827
APO57	Rep 1	D 1	8.5	3	0.220333	0.0100167	0.00578312	0.0248827
APO57	Rep 1	D 1	8.66667	3	0.221333	0.00986577	0.005696	0.0245079
APO57	Rep 1	D 1	8.83333	3	0.222333	0.00896289	0.00517472	0.022265
APO57	Rep 1	D 1	9	3	0.224333	0.00862168	0.00497773	0.0214174
APO57	Rep 1	D 1	9.16667	3	0.226667	0.0100167	0.00578312	0.0248827
APO57	Rep 1	D 1	9.33333	3	0.230667	0.0112398	0.00648931	0.0279212
APO57	Rep 1	D 1	9.5	3	0.235333	0.0128582	0.00742369	0.0319415
APO57	Rep 1	D 1	9.66667	3	0.240333	0.0153731	0.00887568	0.038189
APO57	Rep 1	D 1	9.83333	3	0.246333	0.0170392	0.00983757	0.0423276
APO57	Rep 1	D 1	10	3	0.254333	0.0179258	0.0103494	0.0445301
APO57	Rep 1	D 1	10.1667	3	0.262333	0.0180093	0.0103976	0.0447375
APO57	Rep 1	D 1	10.3333	3	0.273	0.0182483	0.0105357	0.0453313
APO57	Rep 1	D 1	10.5	3	0.286	0.021166	0.0122202	0.0525793
APO57	Rep 1	D 1	10.6667	3	0.300333	0.0226789	0.0130937	0.0563376
APO57	Rep 1	D 1	10.8333	3	0.318	0.0242693	0.0140119	0.0602883
APO57	Rep 1	D 1	11	3	0.336667	0.0263502	0.0152133	0.0654575
APO57	Rep 1	D 1	11.1667	3	0.357333	0.0283784	0.0163843	0.0704958
APO57	Rep 1	D 1	11.3333	3	0.379333	0.0280416	0.0161898	0.0696593
APO57	Rep 1	D 1	11.5	3	0.401333	0.0280416	0.0161898	0.0696593
APO57	Rep 1	D 1	11.6667	3	0.423	0.0271846	0.015695	0.0675302
APO57	Rep 1	D 1	11.8333	3	0.444	0.0283549	0.0163707	0.0704375
APO57	Rep 1	D 1	12	3	0.465	0.028931	0.0167033	0.0718685
APO57	Rep 1	D 1	12.1667	3	0.483667	0.0299388	0.0172852	0.0743722
APO57	Rep 1	D 1	12.3333	3	0.503333	0.0320052	0.0184782	0.0795053
APO57	Rep 1	D 1	12.5	3	0.522667	0.0315013	0.0181873	0.0782536
APO57	Rep 1	D 1	12.6667	3	0.541667	0.0305996	0.0176667	0.0760135
APO57	Rep 1	D 1	12.8333	3	0.561333	0.0326241	0.0188355	0.0810428
APO57	Rep 1	D 1	13	3	0.581667	0.0306649	0.0177044	0.0761757
APO57	Rep 1	D 1	13.1667	3	0.600667	0.0307463	0.0177514	0.076378
APO57	Rep 1	D 1	13.3333	3	0.619333	0.0320052	0.0184782	0.0795053
APO57	Rep 1	D 1	13.5	3	0.639	0.0298664	0.0172434	0.0741922
APO57	Rep 1	D 1	13.6667	3	0.658333	0.0313741	0.0181138	0.0779376
APO57	Rep 1	D 1	13.8333	3	0.676	0.0323574	0.0186815	0.0803802
APO57	Rep 1	D 1	14	3	0.695333	0.0349619	0.0201853	0.0868501
APO57	Rep 1	D 1	14.1667	3	0.713	0.0378021	0.0218251	0.0939057
APO57	Rep 1	D 1	14.3333	3	0.733	0.042	0.0242487	0.104334
APO57	Rep 1	D 1	14.5	3	0.753	0.0480729	0.0277549	0.11942
APO57	Rep 1	D 1	14.6667	3	0.772667	0.0541695	0.0312748	0.134564
APO57	Rep 1	D 1	14.8333	3	0.794	0.059925	0.0345977	0.148862
APO57	Rep 1	D 1	15	3	0.814667	0.067092	0.0387356	0.166666
APO57	Rep 1	D 1	15.1667	3	0.834333	0.0716194	0.0413495	0.177912
APO57	Rep 1	D 1	15.3333	3	0.855	0.0770909	0.0445084	0.191504
APO57	Rep 1	D 1	15.5	3	0.873667	0.0816966	0.0471676	0.202946
APO57	Rep 1	D 1	15.6667	3	0.892	0.0831625	0.0480139	0.206587
APO57	Rep 1	D 1	15.8333	3	0.91	0.0841249	0.0485695	0.208978
APO57	Rep 1	D 1	16	3	0.925667	0.0863095	0.0498308	0.214405
APO57	Rep 1	D 1	16.1667	3	0.942	0.0863771	0.0498698	0.214573
APO57	Rep 1	D 1	16.3333	3	0.956667	0.0887149	0.0512196	0.22038
APO57	Rep 1	D 1	16.5	3	0.971667	0.0901462	0.0520459	0.223936
APO57	Rep 1	D 1	16.6667	3	0.986333	0.0901795	0.0520651	0.224018
APO57	Rep 1	D 1	16.8333	3	0.999667	0.0912487	0.0526825	0.226674
APO57	Rep 1	D 1	17	3	1.01367	0.0930931	0.0537474	0.231256
APO57	Rep 1	D 1	17.1667	3	1.02767	0.0937568	0.0541305	0.232905
APO57	Rep 1	D 1	17.3333	3	1.041	0.0935788	0.0540278	0.232463
APO57	Rep 1	D 1	17.5	3	1.05367	0.094733	0.0546941	0.23533
APO57	Rep 1	D 1	17.6667	3	1.06533	0.0945745	0.0546026	0.234936
APO57	Rep 1	D 1	17.8333	3	1.07667	0.0950018	0.0548493	0.235997
APO57	Rep 1	D 1	18	3	1.08767	0.0955214	0.0551493	0.237288
APO57	Rep 1	D 1	18.1667	3	1.09733	0.0950859	0.0548979	0.236207
APO57	Rep 1	D 1	18.3333	3	1.108	0.095142	0.0549303	0.236346
APO57	Rep 1	D 1	18.5	3	1.117	0.0952523	0.0549939	0.23662
APO57	Rep 1	D 1	18.6667	3	1.126	0.0958175	0.0553203	0.238024
APO57	Rep 1	D 1	18.8333	3	1.135	0.0949789	0.0548361	0.235941
APO57	Rep 1	D 1	19	3	1.14333	0.0946379	0.0546392	0.235094
APO57	Rep 1	D 1	19.1667	3	1.15167	0.0937141	0.0541059	0.232799
APO57	Rep 1	D 1	19.3333	3	1.15967	0.0933292	0.0538836	0.231843
APO57	Rep 1	D 1	19.5	3	1.16733	0.0934897	0.0539763	0.232241
APO57	Rep 1	D 1	19.6667	3	1.17467	0.0919638	0.0530953	0.228451
APO57	Rep 1	D 1	19.8333	3	1.18133	0.0915114	0.0528341	0.227327
APO57	Rep 1	D 1	20	3	1.188	0.0910604	0.0525738	0.226207
APO57	Rep 1	D 1	20.1667	3	1.194	0.0900722	0.0520032	0.223752
APO57	Rep 1	D 10	0.166667	6	0.126833	0.00453505	0.00185143	0.00475924
APO57	Rep 1	D 10	0.333333	6	0.138167	0.00503653	0.00205616	0.00528552
APO57	Rep 1	D 10	0.5	6	0.159	0.00718331	0.00293258	0.00753843
APO57	Rep 1	D 10	0.666667	6	0.19	0.0098387	0.00401663	0.0103251
APO57	Rep 1	D 10	0.833333	6	0.230333	0.0133666	0.0054569	0.0140274
APO57	Rep 1	D 10	1	6	0.27	0.0220545	0.0090037	0.0231448
APO57	Rep 1	D 10	1.16667	6	0.316333	0.026538	0.0108341	0.0278499
APO57	Rep 1	D 10	1.33333	6	0.354	0.0311962	0.0127358	0.0327384
APO57	Rep 1	D 10	1.5	6	0.394	0.0324838	0.0132615	0.0340897
APO57	Rep 1	D 10	1.66667	6	0.433	0.0347793	0.0141986	0.0364986
APO57	Rep 1	D 10	1.83333	6	0.471667	0.0360426	0.0147143	0.0378244
APO57	Rep 1	D 10	2	6	0.509667	0.0394698	0.0161135	0.041421
APO57	Rep 1	D 10	2.16667	6	0.551167	0.036652	0.0149631	0.0384639
APO57	Rep 1	D 10	2.33333	6	0.5935	0.0631276	0.0257718	0.0662484
APO57	Rep 1	D 10	2.5	6	0.607	0.0488958	0.0199616	0.051313
APO57	Rep 1	D 10	2.66667	6	0.597	0.0353836	0.0144453	0.0371328
APO57	Rep 1	D 10	2.83333	6	0.596833	0.0273526	0.0111667	0.0287048
APO57	Rep 1	D 10	3	6	0.587833	0.0229209	0.00935741	0.024054
APO57	Rep 1	D 10	3.16667	6	0.564667	0.0210586	0.00859716	0.0220997
APO57	Rep 1	D 10	3.33333	6	0.539167	0.0215445	0.00879552	0.0226096
APO57	Rep 1	D 10	3.5	6	0.495	0.0178438	0.00728469	0.0187259
APO57	Rep 1	D 10	3.66667	6	0.453333	0.0154359	0.00630168	0.016199
APO57	Rep 1	D 10	3.83333	6	0.414833	0.015613	0.00637399	0.0163849
APO57	Rep 1	D 10	4	6	0.385	0.0171464	0.007	0.0179941
APO57	Rep 1	D 10	4.16667	6	0.361667	0.0185975	0.00759239	0.0195169
APO57	Rep 1	D 10	4.33333	6	0.3425	0.0202262	0.00825732	0.0212261
APO57	Rep 1	D 10	4.5	6	0.325667	0.0188538	0.00769704	0.0197859
APO57	Rep 1	D 10	4.66667	6	0.310167	0.0178484	0.00728659	0.0187308
APO57	Rep 1	D 10	4.83333	6	0.295667	0.0148414	0.00605897	0.0155751
APO57	Rep 1	D 10	5	6	0.279833	0.0123518	0.0050426	0.0129624
APO57	Rep 1	D 10	5.16667	6	0.264667	0.0105198	0.0042947	0.0110399
APO57	Rep 1	D 10	5.33333	6	0.250333	0.00873308	0.00356526	0.0091648
APO57	Rep 1	D 10	5.5	6	0.238167	0.00746771	0.00304868	0.00783688
APO57	Rep 1	D 10	5.66667	6	0.230833	0.00741395	0.00302673	0.00778046
APO57	Rep 1	D 10	5.83333	6	0.226833	0.00803534	0.00328041	0.00843257
APO57	Rep 1	D 10	6	6	0.225	0.00812404	0.00331662	0.00852566
APO57	Rep 1	D 10	6.16667	6	0.224333	0.00884685	0.00361171	0.00928419
APO57	Rep 1	D 10	6.33333	6	0.225667	0.00831064	0.0033928	0.00872148
APO57	Rep 1	D 10	6.5	6	0.226333	0.0084301	0.00344158	0.00884685
APO57	Rep 1	D 10	6.66667	6	0.2265	0.00796869	0.0032532	0.00836263
APO57	Rep 1	D 10	6.83333	6	0.226833	0.00801041	0.00327024	0.00840641
APO57	Rep 1	D 10	7	6	0.226833	0.00702614	0.00286841	0.00737348
APO57	Rep 1	D 10	7.16667	6	0.226333	0.00621825	0.00253859	0.00652566
APO57	Rep 1	D 10	7.33333	6	0.225333	0.00535413	0.00218581	0.00561881
APO57	Rep 1	D 10	7.5	6	0.224333	0.00471876	0.00192642	0.00495203
APO57	Rep 1	D 10	7.66667	6	0.222667	0.00467618	0.00190904	0.00490735
APO57	Rep 1	D 10	7.83333	6	0.221	0.00489898	0.002	0.00514116
APO57	Rep 1	D 10	8	6	0.219167	0.00466548	0.00190467	0.00489612
APO57	Rep 1	D 10	8.16667	6	0.217167	0.00530723	0.00216667	0.00556959
APO57	Rep 1	D 10	8.33333	6	0.215333	0.00492612	0.00201108	0.00516965
APO57	Rep 1	D 10	8.5	6	0.2135	0.00500999	0.00204532	0.00525766
APO57	Rep 1	D 10	8.66667	6	0.212167	0.00523132	0.00213568	0.00548993
APO57	Rep 1	D 10	8.83333	6	0.210833	0.0054191	0.00221234	0.005687
APO57	Rep 1	D 10	9	6	0.2095	0.00561249	0.00229129	0.00588994
APO57	Rep 1	D 10	9.16667	6	0.208333	0.00602218	0.00245855	0.00631989
APO57	Rep 1	D 10	9.33333	6	0.207167	0.00691134	0.00282154	0.00725301
APO57	Rep 1	D 10	9.5	6	0.206333	0.00736659	0.0030074	0.00773076
APO57	Rep 1	D 10	9.66667	6	0.205667	0.0079666	0.00325235	0.00836043
APO57	Rep 1	D 10	9.83333	6	0.205167	0.00886378	0.00361862	0.00930197
APO57	Rep 1	D 10	10	6	0.204833	0.00972454	0.00397003	0.0102053
APO57	Rep 1	D 10	10.1667	6	0.2055	0.0106724	0.00435699	0.0112
APO57	Rep 1	D 10	10.3333	6	0.205667	0.0116905	0.00477261	0.0122684
APO57	Rep 1	D 10	10.5	6	0.206667	0.0129099	0.00527046	0.0135482
APO57	Rep 1	D 10	10.6667	6	0.208833	0.0146344	0.00597448	0.0153579
APO57	Rep 1	D 10	10.8333	6	0.2115	0.0166583	0.00680074	0.0174818
APO57	Rep 1	D 10	11	6	0.215167	0.0192813	0.00787154	0.0202344
APO57	Rep 1	D 10	11.1667	6	0.218667	0.0222051	0.0090652	0.0233028
APO57	Rep 1	D 10	11.3333	6	0.222667	0.0250892	0.0102426	0.0263295
APO57	Rep 1	D 10	11.5	6	0.227833	0.0290614	0.0118643	0.0304981
APO57	Rep 1	D 10	11.6667	6	0.233667	0.0320354	0.0130784	0.0336191
APO57	Rep 1	D 10	11.8333	6	0.239167	0.0371506	0.0151667	0.0389872
APO57	Rep 1	D 10	12	6	0.245333	0.0416349	0.0169974	0.0436932
APO57	Rep 1	D 10	12.1667	6	0.252333	0.0470262	0.0191984	0.049351
APO57	Rep 1	D 10	12.3333	6	0.259667	0.0524392	0.0214082	0.0550315
APO57	Rep 1	D 10	12.5	6	0.267	0.0588014	0.0240056	0.0617082
APO57	Rep 1	D 10	12.6667	6	0.275333	0.0650989	0.0265765	0.0683171
APO57	Rep 1	D 10	12.8333	6	0.283333	0.0703581	0.0287236	0.0738363
APO57	Rep 1	D 10	13	6	0.290667	0.0741314	0.030264	0.0777961
APO57	Rep 1	D 10	13.1667	6	0.298667	0.0775878	0.0316751	0.0814234
APO57	Rep 1	D 10	13.3333	6	0.306333	0.0802538	0.0327635	0.0842212
APO57	Rep 1	D 10	13.5	6	0.3145	0.0852262	0.0347934	0.0894394
APO57	Rep 1	D 10	13.6667	6	0.3235	0.0916815	0.0374288	0.0962138
APO57	Rep 1	D 10	13.8333	6	0.333167	0.100199	0.0409059	0.105152
APO57	Rep 1	D 10	14	6	0.340833	0.110373	0.0450595	0.115829
APO57	Rep 1	D 10	14.1667	6	0.345	0.120764	0.0493018	0.126734
APO57	Rep 1	D 10	14.3333	6	0.347667	0.1352	0.0551952	0.141884
APO57	Rep 1	D 10	14.5	6	0.3525	0.152601	0.0622991	0.160145
APO57	Rep 1	D 10	14.6667	6	0.360667	0.170316	0.0695311	0.178735
APO57	Rep 1	D 10	14.8333	6	0.369667	0.186049	0.0759542	0.195247
APO57	Rep 1	D 10	15	6	0.3795	0.200396	0.0818115	0.210303
APO57	Rep 1	D 10	15.1667	6	0.389	0.213987	0.0873598	0.224565
APO57	Rep 1	D 10	15.3333	6	0.396167	0.224885	0.091809	0.236003
APO57	Rep 1	D 10	15.5	6	0.403833	0.23529	0.0960567	0.246922
APO57	Rep 1	D 10	15.6667	6	0.410167	0.24399	0.0996084	0.256051
APO57	Rep 1	D 10	15.8333	6	0.415667	0.252346	0.10302	0.26482
APO57	Rep 1	D 10	16	6	0.4205	0.258713	0.105619	0.271502
APO57	Rep 1	D 10	16.1667	6	0.424667	0.265042	0.108203	0.278144
APO57	Rep 1	D 10	16.3333	6	0.427	0.270767	0.11054	0.284153
APO57	Rep 1	D 10	16.5	6	0.430167	0.276827	0.113014	0.290512
APO57	Rep 1	D 10	16.6667	6	0.434333	0.282874	0.115483	0.296858
APO57	Rep 1	D 10	16.8333	6	0.438	0.288621	0.117829	0.302889
APO57	Rep 1	D 10	17	6	0.441167	0.294935	0.120407	0.309515
APO57	Rep 1	D 10	17.1667	6	0.443833	0.301217	0.122971	0.316108
APO57	Rep 1	D 10	17.3333	6	0.4475	0.30705	0.125353	0.322229
APO57	Rep 1	D 10	17.5	6	0.4515	0.312849	0.12772	0.328315
APO57	Rep 1	D 10	17.6667	6	0.4565	0.31771	0.129705	0.333417
APO57	Rep 1	D 10	17.8333	6	0.461667	0.321906	0.131418	0.33782
APO57	Rep 1	D 10	18	6	0.467	0.325956	0.133071	0.34207
APO57	Rep 1	D 10	18.1667	6	0.472	0.329372	0.134466	0.345655
APO57	Rep 1	D 10	18.3333	6	0.477333	0.332628	0.135795	0.349071
APO57	Rep 1	D 10	18.5	6	0.482333	0.335555	0.13699	0.352143
APO57	Rep 1	D 10	18.6667	6	0.487333	0.338359	0.138135	0.355086
APO57	Rep 1	D 10	18.8333	6	0.491	0.340514	0.139014	0.357348
APO57	Rep 1	D 10	19	6	0.494833	0.342569	0.139853	0.359504
APO57	Rep 1	D 10	19.1667	6	0.498333	0.344931	0.140817	0.361982
APO57	Rep 1	D 10	19.3333	6	0.5005	0.345923	0.141222	0.363024
APO57	Rep 1	D 10	19.5	6	0.503167	0.347587	0.141902	0.364771
APO57	Rep 1	D 10	19.6667	6	0.504667	0.348029	0.142082	0.365234
APO57	Rep 1	D 10	19.8333	6	0.506167	0.349544	0.142701	0.366824
APO57	Rep 1	D 10	20	6	0.507833	0.350009	0.14289	0.367312
APO57	Rep 1	D 10	20.1667	6	0.508333	0.349652	0.142745	0.366937
APO57	Rep 1	D 3	0.166667	3	0.113	0.001	0.00057735	0.00248414
APO57	Rep 1	D 3	0.333333	3	0.117667	0.00057735	0.000333333	0.00143422
APO57	Rep 1	D 3	0.5	3	0.125	0.001	0.00057735	0.00248414
APO57	Rep 1	D 3	0.666667	3	0.136667	0.00057735	0.000333333	0.00143422
APO57	Rep 1	D 3	0.833333	3	0.154333	0.0023094	0.00133333	0.00573687
APO57	Rep 1	D 3	1	3	0.177667	0.00288675	0.00166667	0.00717109
APO57	Rep 1	D 3	1.16667	3	0.212	0.0121655	0.00702377	0.0302208
APO57	Rep 1	D 3	1.33333	3	0.257	0.0141774	0.00818535	0.0352187
APO57	Rep 1	D 3	1.5	3	0.296667	0.0220303	0.0127192	0.0547263
APO57	Rep 1	D 3	1.66667	3	0.343667	0.0245425	0.0141696	0.0609669
APO57	Rep 1	D 3	1.83333	3	0.386667	0.0288675	0.0166667	0.0717109
APO57	Rep 1	D 3	2	3	0.424667	0.0315647	0.0182239	0.0784112
APO57	Rep 1	D 3	2.16667	3	0.461333	0.0338428	0.0195391	0.0840701
APO57	Rep 1	D 3	2.33333	3	0.472667	0.0332014	0.0191688	0.0824769
APO57	Rep 1	D 3	2.5	3	0.495667	0.0265016	0.0153007	0.0658336
APO57	Rep 1	D 3	2.66667	3	0.510667	0.00776745	0.00448454	0.0192954
APO57	Rep 1	D 3	2.83333	3	0.473333	0.0419682	0.0242304	0.104255
APO57	Rep 1	D 3	3	3	0.460667	0.0449704	0.0259636	0.111713
APO57	Rep 1	D 3	3.16667	3	0.488	0.0556507	0.0321299	0.138244
APO57	Rep 1	D 3	3.33333	3	0.453	0.0399625	0.0230723	0.0992723
APO57	Rep 1	D 3	3.5	3	0.432333	0.0391195	0.0225856	0.0971782
APO57	Rep 1	D 3	3.66667	3	0.420333	0.0424421	0.024504	0.105432
APO57	Rep 1	D 3	3.83333	3	0.438	0.0776209	0.0448144	0.192821
APO57	Rep 1	D 3	4	3	0.418333	0.074036	0.0427447	0.183916
APO57	Rep 1	D 3	4.16667	3	0.397	0.0653682	0.0377403	0.162384
APO57	Rep 1	D 3	4.33333	3	0.377667	0.0588246	0.0339624	0.146128
APO57	Rep 1	D 3	4.5	3	0.360667	0.0525959	0.0303663	0.130656
APO57	Rep 1	D 3	4.66667	3	0.346333	0.0477214	0.027552	0.118547
APO57	Rep 1	D 3	4.83333	3	0.332667	0.0430968	0.0248819	0.107058
APO57	Rep 1	D 3	5	3	0.322	0.0396863	0.0229129	0.0985862
APO57	Rep 1	D 3	5.16667	3	0.312667	0.0374344	0.0216128	0.0929922
APO57	Rep 1	D 3	5.33333	3	0.304	0.0353412	0.0204042	0.0877924
APO57	Rep 1	D 3	5.5	3	0.296	0.0338674	0.0195533	0.0841313
APO57	Rep 1	D 3	5.66667	3	0.287667	0.0323161	0.0186577	0.0802778
APO57	Rep 1	D 3	5.83333	3	0.28	0.0304467	0.0175784	0.0756337
APO57	Rep 1	D 3	6	3	0.272	0.0298161	0.0172143	0.0740673
APO57	Rep 1	D 3	6.16667	3	0.265333	0.0292803	0.016905	0.0727362
APO57	Rep 1	D 3	6.33333	3	0.259	0.0266271	0.0153731	0.0661453
APO57	Rep 1	D 3	6.5	3	0.254333	0.0245425	0.0141696	0.0609669
APO57	Rep 1	D 3	6.66667	3	0.250667	0.0225906	0.0130427	0.0561181
APO57	Rep 1	D 3	6.83333	3	0.247667	0.0200333	0.0115662	0.0497655
APO57	Rep 1	D 3	7	3	0.246333	0.0180093	0.0103976	0.0447375
APO57	Rep 1	D 3	7.16667	3	0.245667	0.0160416	0.00926163	0.0398496
APO57	Rep 1	D 3	7.33333	3	0.244333	0.0155027	0.00895048	0.0385108
APO57	Rep 1	D 3	7.5	3	0.244	0.0165227	0.00953939	0.0410447
APO57	Rep 1	D 3	7.66667	3	0.242333	0.0156312	0.00902466	0.03883
APO57	Rep 1	D 3	7.83333	3	0.242	0.0163707	0.00945163	0.0406671
APO57	Rep 1	D 3	8	3	0.240333	0.0166533	0.0096148	0.0413692
APO57	Rep 1	D 3	8.16667	3	0.239333	0.0155027	0.00895048	0.0385108
APO57	Rep 1	D 3	8.33333	3	0.238	0.014	0.0080829	0.0347779
APO57	Rep 1	D 3	8.5	3	0.236667	0.0133167	0.00768838	0.0330804
APO57	Rep 1	D 3	8.66667	3	0.236	0.0103923	0.006	0.0258159
APO57	Rep 1	D 3	8.83333	3	0.236	0.0087178	0.00503322	0.0216562
APO57	Rep 1	D 3	9	3	0.236667	0.0064291	0.00371184	0.0159708
APO57	Rep 1	D 3	9.16667	3	0.239	0.00458258	0.00264575	0.0113837
APO57	Rep 1	D 3	9.33333	3	0.240667	0.00416333	0.0024037	0.0103423
APO57	Rep 1	D 3	9.5	3	0.244667	0.00351188	0.00202759	0.008724
APO57	Rep 1	D 3	9.66667	3	0.248667	0.00472582	0.00272845	0.0117396
APO57	Rep 1	D 3	9.83333	3	0.254667	0.00723418	0.00417665	0.0179707
APO57	Rep 1	D 3	10	3	0.262333	0.0110151	0.00635959	0.0273631
APO57	Rep 1	D 3	10.1667	3	0.271	0.0149332	0.00862168	0.0370961
APO57	Rep 1	D 3	10.3333	3	0.281667	0.0196554	0.011348	0.0488266
APO57	Rep 1	D 3	10.5	3	0.293667	0.0249466	0.0144029	0.0619708
[truncated: 5,987 more rows]

## Sheet: Extended data Fig 2C EnC15_trai
Training_host	Replicate	Days_training	time	N	OD600	sd	se	ci
APO16	Rep 1	APO16	0.166667	10	0.1187	0.0356808	0.0112833	0.0255245
APO16	Rep 1	APO16	0.333333	10	0.1267	0.0451714	0.0142845	0.0323137
APO16	Rep 1	APO16	0.5	10	0.1207	0.0041379	0.00130852	0.00296008
APO16	Rep 1	APO16	0.666667	10	0.1326	0.00571936	0.00180862	0.00409139
APO16	Rep 1	APO16	0.833333	10	0.1506	0.0070899	0.00224202	0.00507181
APO16	Rep 1	APO16	1	10	0.1769	0.00921894	0.00291529	0.00659483
APO16	Rep 1	APO16	1.16667	10	0.2123	0.0130132	0.00411515	0.00930911
APO16	Rep 1	APO16	1.33333	10	0.2603	0.023833	0.00753665	0.0170491
APO16	Rep 1	APO16	1.5	10	0.3305	0.0452481	0.0143087	0.0323685
APO16	Rep 1	APO16	1.66667	10	0.4276	0.0644726	0.020388	0.0461209
APO16	Rep 1	APO16	1.83333	10	0.5601	0.0566146	0.0179031	0.0404996
APO16	Rep 1	APO16	2	10	0.6904	0.0468169	0.0148048	0.0334908
APO16	Rep 1	APO16	2.16667	10	0.8028	0.0419518	0.0132663	0.0300105
APO16	Rep 1	APO16	2.33333	10	0.8984	0.0378541	0.0119705	0.0270792
APO16	Rep 1	APO16	2.5	10	0.9788	0.0329066	0.010406	0.02354
APO16	Rep 1	APO16	2.66667	10	1.0491	0.0301568	0.00953642	0.0215729
APO16	Rep 1	APO16	2.83333	10	1.1056	0.0274072	0.00866692	0.0196059
APO16	Rep 1	APO16	3	10	1.1542	0.0238225	0.00753333	0.0170416
APO16	Rep 1	APO16	3.16667	10	1.1937	0.0207528	0.0065626	0.0148456
APO16	Rep 1	APO16	3.33333	10	1.2248	0.0185939	0.00587991	0.0133013
APO16	Rep 1	APO16	3.5	10	1.2495	0.0173734	0.00549394	0.0124281
APO16	Rep 1	APO16	3.66667	10	1.2709	0.0164144	0.0051907	0.0117422
APO16	Rep 1	APO16	3.83333	10	1.2903	0.016173	0.00511436	0.0115695
APO16	Rep 1	APO16	4	10	1.3086	0.0156219	0.00494009	0.0111752
APO16	Rep 1	APO16	4.16667	10	1.3251	0.0152713	0.00482919	0.0109244
APO16	Rep 1	APO16	4.33333	10	1.3411	0.0153293	0.00484757	0.010966
APO16	Rep 1	APO16	4.5	10	1.3559	0.0150514	0.00475967	0.0107671
APO16	Rep 1	APO16	4.66667	10	1.3704	0.0154503	0.00488581	0.0110525
APO16	Rep 1	APO16	4.83333	10	1.3832	0.0153029	0.00483919	0.010947
APO16	Rep 1	APO16	5	10	1.3959	0.0149403	0.00472452	0.0106876
APO16	Rep 1	APO16	5.16667	10	1.4076	0.0146454	0.00463129	0.0104767
APO16	Rep 1	APO16	5.33333	10	1.4188	0.0147105	0.00465188	0.0105233
APO16	Rep 1	APO16	5.5	10	1.4296	0.0142064	0.00449246	0.0101627
APO16	Rep 1	APO16	5.66667	10	1.4398	0.013661	0.00431998	0.00977247
APO16	Rep 1	APO16	5.83333	10	1.4495	0.0136646	0.00432114	0.00977509
APO16	Rep 1	APO16	6	10	1.4589	0.0135765	0.00429328	0.00971207
APO16	Rep 1	APO16	6.16667	10	1.4683	0.0137198	0.00433859	0.00981456
APO16	Rep 1	APO16	6.33333	10	1.4773	0.0131829	0.0041688	0.00943048
APO16	Rep 1	APO16	6.5	10	1.4858	0.0131555	0.00416013	0.00941086
APO16	Rep 1	APO16	6.66667	10	1.4945	0.0132098	0.00417732	0.00944975
APO16	Rep 1	APO16	6.83333	10	1.5028	0.0133899	0.00423425	0.00957854
APO16	Rep 1	APO16	7	10	1.5106	0.0134677	0.00425885	0.00963418
APO16	Rep 1	APO16	7.16667	10	1.5184	0.01389	0.00439242	0.00993634
APO16	Rep 1	APO16	7.33333	10	1.5264	0.0141594	0.0044776	0.010129
APO16	Rep 1	APO16	7.5	10	1.5333	0.0141504	0.00447474	0.0101226
APO16	Rep 1	APO16	7.66667	10	1.5406	0.0147136	0.00465284	0.0105254
APO16	Rep 1	APO16	7.83333	10	1.5469	0.0153655	0.00485901	0.0109918
APO16	Rep 1	APO16	8	10	1.5537	0.0156493	0.00494874	0.0111948
APO16	Rep 1	APO16	8.16667	10	1.5596	0.0159178	0.00503366	0.0113869
APO16	Rep 1	APO16	8.33333	10	1.566	0.0164655	0.00520683	0.0117787
APO16	Rep 1	APO16	8.5	10	1.5717	0.0171727	0.00543047	0.0122846
APO16	Rep 1	APO16	8.66667	10	1.5776	0.0179022	0.00566117	0.0128065
APO16	Rep 1	APO16	8.83333	10	1.5827	0.0183609	0.00580622	0.0131346
APO16	Rep 1	APO16	9	10	1.588	0.0193333	0.00611374	0.0138302
APO16	Rep 1	APO16	9.16667	10	1.5932	0.0196118	0.00620179	0.0140294
APO16	Rep 1	APO16	9.33333	10	1.5985	0.0203538	0.00643644	0.0145602
APO16	Rep 1	APO16	9.5	10	1.6029	0.0208351	0.00658863	0.0149045
APO16	Rep 1	APO16	9.66667	10	1.6076	0.0212561	0.00672177	0.0152057
APO16	Rep 1	APO16	9.83333	10	1.612	0.0221159	0.00699365	0.0158207
APO16	Rep 1	APO16	10	10	1.6161	0.0223778	0.00707649	0.0160081
APO16	Rep 1	APO16	10.1667	10	1.6203	0.0228864	0.00723733	0.016372
APO16	Rep 1	APO16	10.3333	10	1.6244	0.0236606	0.00748213	0.0169257
APO16	Rep 1	APO16	10.5	10	1.6285	0.0238013	0.00752662	0.0170264
APO16	Rep 1	APO16	10.6667	10	1.6322	0.0244213	0.00772269	0.0174699
APO16	Rep 1	APO16	10.8333	10	1.636	0.0249577	0.00789233	0.0178537
APO16	Rep 1	APO16	11	10	1.6395	0.0257175	0.00813258	0.0183972
APO16	Rep 1	APO16	11.1667	10	1.6434	0.0262729	0.00830823	0.0187945
APO16	Rep 1	APO16	11.3333	10	1.6471	0.0266977	0.00844255	0.0190984
APO16	Rep 1	APO16	11.5	10	1.6506	0.0270399	0.00855076	0.0193432
APO16	Rep 1	APO16	11.6667	10	1.6539	0.027582	0.00872219	0.019731
APO16	Rep 1	APO16	11.8333	10	1.6572	0.0278201	0.00879747	0.0199013
APO16	Rep 1	APO16	12	10	1.6605	0.0278817	0.00881697	0.0199454
APO16	Rep 1	APO16	12.1667	10	1.6636	0.0282339	0.00892836	0.0201973
APO16	Rep 1	APO16	12.3333	10	1.6668	0.0286814	0.00906985	0.0205174
APO16	Rep 1	APO16	12.5	10	1.6693	0.0289829	0.00916521	0.0207331
APO16	Rep 1	APO16	12.6667	10	1.6721	0.02952	0.00933506	0.0211174
APO16	Rep 1	APO16	12.8333	10	1.6746	0.0297179	0.00939764	0.0212589
APO16	Rep 1	APO16	13	10	1.6775	0.0300749	0.00951052	0.0215143
APO16	Rep 1	APO16	13.1667	10	1.6799	0.0306357	0.00968785	0.0219154
APO16	Rep 1	APO16	13.3333	10	1.6825	0.0307616	0.00972768	0.0220055
APO16	Rep 1	APO16	13.5	10	1.6846	0.0311954	0.00986486	0.0223159
APO16	Rep 1	APO16	13.6667	10	1.6873	0.0313937	0.00992757	0.0224577
APO16	Rep 1	APO16	13.8333	10	1.6896	0.0316235	0.0100002	0.0226221
APO16	Rep 1	APO16	14	10	1.6917	0.0321491	0.0101664	0.0229981
APO16	Rep 1	APO16	14.1667	10	1.6937	0.0324244	0.0102535	0.023195
APO16	Rep 1	APO16	14.3333	10	1.696	0.0330084	0.0104382	0.0236128
APO16	Rep 1	APO16	14.5	10	1.6982	0.033376	0.0105544	0.0238757
APO16	Rep 1	APO16	14.6667	10	1.7002	0.0337599	0.0106758	0.0241504
APO16	Rep 1	APO16	14.8333	10	1.7021	0.0339328	0.0107305	0.024274
APO16	Rep 1	APO16	15	10	1.7041	0.0342489	0.0108305	0.0245002
APO16	Rep 1	APO16	15.1667	10	1.7061	0.0348057	0.0110065	0.0248985
APO16	Rep 1	APO16	15.3333	10	1.7081	0.0348057	0.0110065	0.0248985
APO16	Rep 1	APO16	15.5	10	1.7099	0.0354666	0.0112155	0.0253713
APO16	Rep 1	APO16	15.6667	10	1.7117	0.0354402	0.0112072	0.0253524
APO16	Rep 1	APO16	15.8333	10	1.7132	0.0357796	0.0113145	0.0255952
APO16	Rep 1	APO16	16	10	1.7153	0.0362217	0.0114543	0.0259114
APO16	Rep 1	APO16	16.1667	10	1.7166	0.0367973	0.0116363	0.0263232
APO16	Rep 1	APO16	16.3333	10	1.7184	0.0370531	0.0117172	0.0265062
APO16	Rep 1	APO16	16.5	10	1.7201	0.0375217	0.0118654	0.0268414
APO16	Rep 1	APO16	16.6667	10	1.7216	0.0376717	0.0119128	0.0269487
APO16	Rep 1	APO16	16.8333	10	1.7232	0.0380549	0.012034	0.0272229
APO16	Rep 1	APO16	17	10	1.7247	0.0382914	0.0121088	0.027392
APO16	Rep 1	APO16	17.1667	10	1.7261	0.0385673	0.012196	0.0275894
APO16	Rep 1	APO16	17.3333	10	1.7277	0.0393222	0.0124348	0.0281294
APO16	Rep 1	APO16	17.5	10	1.7288	0.039485	0.0124863	0.0282459
APO16	Rep 1	APO16	17.6667	10	1.7303	0.0400029	0.01265	0.0286164
APO16	Rep 1	APO16	17.8333	10	1.7317	0.0402659	0.0127332	0.0288045
APO16	Rep 1	APO16	18	10	1.733	0.0407349	0.0128815	0.02914
APO16	Rep 1	APO16	18.1667	10	1.7344	0.0411992	0.0130283	0.0294722
APO16	Rep 1	APO16	18.3333	10	1.7356	0.0413392	0.0130726	0.0295723
APO16	Rep 1	APO16	18.5	10	1.7367	0.0418464	0.013233	0.0299351
APO16	Rep 1	APO16	18.6667	10	1.7378	0.0417154	0.0131916	0.0298414
APO16	Rep 1	APO16	18.8333	10	1.7394	0.0421168	0.0133185	0.0301285
APO16	Rep 1	APO16	19	10	1.7404	0.042688	0.0134991	0.0305372
APO16	Rep 1	APO16	19.1667	10	1.7417	0.0426147	0.0134759	0.0304847
APO16	Rep 1	APO16	19.3333	10	1.7426	0.0427192	0.013509	0.0305595
APO16	Rep 1	APO16	19.5	10	1.7437	0.0429316	0.0135762	0.0307114
APO16	Rep 1	APO16	19.6667	10	1.7447	0.0432924	0.0136903	0.0309695
APO16	Rep 1	APO16	19.8333	10	1.746	0.0432769	0.0136854	0.0309584
APO16	Rep 1	APO16	20	10	1.7467	0.0436757	0.0138115	0.0312437
APO16	Rep 1	APO16	20.1667	10	1.7476	0.0437091	0.013822	0.0312676
APO16	Rep 1	D 0	0.166667	9	0.106778	0.00156347	0.000521157	0.00120179
APO16	Rep 1	D 0	0.333333	9	0.110556	0.00187824	0.000626079	0.00144374
APO16	Rep 1	D 0	0.5	9	0.117333	0.00229129	0.000763763	0.00176124
APO16	Rep 1	D 0	0.666667	9	0.127778	0.00373423	0.00124474	0.00287038
APO16	Rep 1	D 0	0.833333	9	0.142889	0.00404489	0.0013483	0.00310918
APO16	Rep 1	D 0	1	9	0.165556	0.00568135	0.00189378	0.00436707
APO16	Rep 1	D 0	1.16667	9	0.191889	0.00732196	0.00244065	0.00562816
APO16	Rep 1	D 0	1.33333	9	0.207556	0.0122995	0.00409983	0.00945424
APO16	Rep 1	D 0	1.5	9	0.191	0.0263865	0.00879552	0.0202825
APO16	Rep 1	D 0	1.66667	9	0.149222	0.0277028	0.00923426	0.0212942
APO16	Rep 1	D 0	1.83333	9	0.122556	0.0156294	0.0052098	0.0120138
APO16	Rep 1	D 0	2	9	0.110778	0.0100595	0.00335318	0.00773245
APO16	Rep 1	D 0	2.16667	9	0.105444	0.00650214	0.00216738	0.00499798
APO16	Rep 1	D 0	2.33333	9	0.103222	0.00468449	0.0015615	0.00360082
APO16	Rep 1	D 0	2.5	9	0.102111	0.0039826	0.00132753	0.0030613
APO16	Rep 1	D 0	2.66667	9	0.101889	0.00368932	0.00122977	0.00283587
APO16	Rep 1	D 0	2.83333	9	0.101556	0.0036094	0.00120313	0.00277443
APO16	Rep 1	D 0	3	9	0.101667	0.00367423	0.00122474	0.00282427
APO16	Rep 1	D 0	3.16667	9	0.101556	0.0036094	0.00120313	0.00277443
APO16	Rep 1	D 0	3.33333	9	0.101333	0.00339116	0.00113039	0.00260668
APO16	Rep 1	D 0	3.5	9	0.101222	0.00323179	0.00107726	0.00248417
APO16	Rep 1	D 0	3.66667	9	0.100889	0.0034801	0.00116003	0.00267504
APO16	Rep 1	D 0	3.83333	9	0.100889	0.0034801	0.00116003	0.00267504
APO16	Rep 1	D 0	4	9	0.100667	0.0034641	0.0011547	0.00266274
APO16	Rep 1	D 0	4.16667	9	0.100556	0.00339526	0.00113175	0.00260983
APO16	Rep 1	D 0	4.33333	9	0.100556	0.00339526	0.00113175	0.00260983
APO16	Rep 1	D 0	4.5	9	0.100556	0.00339526	0.00113175	0.00260983
APO16	Rep 1	D 0	4.66667	9	0.100222	0.00315348	0.00105116	0.00242398
APO16	Rep 1	D 0	4.83333	9	0.0997778	0.00330824	0.00110275	0.00254294
APO16	Rep 1	D 0	5	9	0.0997778	0.00330824	0.00110275	0.00254294
APO16	Rep 1	D 0	5.16667	9	0.0997778	0.00330824	0.00110275	0.00254294
APO16	Rep 1	D 0	5.33333	9	0.0996667	0.00316228	0.00105409	0.00243074
APO16	Rep 1	D 0	5.5	9	0.0995556	0.00308671	0.0010289	0.00237266
APO16	Rep 1	D 0	5.66667	9	0.0994444	0.0032059	0.00106863	0.00246427
APO16	Rep 1	D 0	5.83333	9	0.0996667	0.00324037	0.00108012	0.00249077
APO16	Rep 1	D 0	6	9	0.100222	0.00341971	0.0011399	0.00262862
APO16	Rep 1	D 0	6.16667	9	0.100556	0.00350397	0.00116799	0.00269339
APO16	Rep 1	D 0	6.33333	9	0.101778	0.00359784	0.00119928	0.00276554
APO16	Rep 1	D 0	6.5	9	0.102889	0.00413656	0.00137885	0.00317964
APO16	Rep 1	D 0	6.66667	9	0.105111	0.00478133	0.00159378	0.00367526
APO16	Rep 1	D 0	6.83333	9	0.108333	0.00578792	0.00192931	0.00444899
APO16	Rep 1	D 0	7	9	0.113556	0.00760117	0.00253372	0.00584278
APO16	Rep 1	D 0	7.16667	9	0.121111	0.0106354	0.00354512	0.00817507
APO16	Rep 1	D 0	7.33333	9	0.131778	0.0156187	0.00520624	0.0120056
APO16	Rep 1	D 0	7.5	9	0.146111	0.0219057	0.00730191	0.0168382
APO16	Rep 1	D 0	7.66667	9	0.164556	0.0313852	0.0104617	0.0241248
APO16	Rep 1	D 0	7.83333	9	0.188889	0.0446219	0.014874	0.0342994
APO16	Rep 1	D 0	8	9	0.218444	0.0600502	0.0200167	0.0461587
APO16	Rep 1	D 0	8.16667	9	0.255333	0.076761	0.025587	0.0590037
APO16	Rep 1	D 0	8.33333	9	0.300667	0.0960586	0.0320195	0.0738372
APO16	Rep 1	D 0	8.5	9	0.353333	0.118923	0.0396411	0.0914125
APO16	Rep 1	D 0	8.66667	9	0.411333	0.13714	0.0457135	0.105415
APO16	Rep 1	D 0	8.83333	9	0.471222	0.153996	0.0513319	0.118372
APO16	Rep 1	D 0	9	9	0.537111	0.16988	0.0566268	0.130582
APO16	Rep 1	D 0	9.16667	9	0.603889	0.178242	0.0594141	0.137009
APO16	Rep 1	D 0	9.33333	9	0.676667	0.185993	0.0619978	0.142967
APO16	Rep 1	D 0	9.5	9	0.746667	0.184519	0.0615063	0.141834
APO16	Rep 1	D 0	9.66667	9	0.816667	0.178971	0.0596569	0.137569
APO16	Rep 1	D 0	9.83333	9	0.885333	0.169105	0.0563683	0.129986
APO16	Rep 1	D 0	10	9	0.950556	0.155823	0.051941	0.119776
APO16	Rep 1	D 0	10.1667	9	1.01044	0.1435	0.0478334	0.110304
APO16	Rep 1	D 0	10.3333	9	1.06433	0.129257	0.0430855	0.0993554
APO16	Rep 1	D 0	10.5	9	1.11189	0.116945	0.0389816	0.0898918
APO16	Rep 1	D 0	10.6667	9	1.15344	0.105336	0.0351122	0.0809688
APO16	Rep 1	D 0	10.8333	9	1.19011	0.094535	0.0315117	0.072666
APO16	Rep 1	D 0	11	9	1.22022	0.0865156	0.0288385	0.0665018
APO16	Rep 1	D 0	11.1667	9	1.24733	0.0788717	0.0262906	0.0606262
APO16	Rep 1	D 0	11.3333	9	1.27089	0.0727349	0.024245	0.055909
APO16	Rep 1	D 0	11.5	9	1.29211	0.0676728	0.0225576	0.0520179
APO16	Rep 1	D 0	11.6667	9	1.31089	0.0640555	0.0213518	0.0492374
APO16	Rep 1	D 0	11.8333	9	1.32889	0.0609845	0.0203282	0.0468768
APO16	Rep 1	D 0	12	9	1.34578	0.0580254	0.0193418	0.0446023
APO16	Rep 1	D 0	12.1667	9	1.361	0.0556776	0.0185592	0.0427976
APO16	Rep 1	D 0	12.3333	9	1.37522	0.0528791	0.0176264	0.0406464
APO16	Rep 1	D 0	12.5	9	1.38911	0.0509741	0.0169914	0.0391822
APO16	Rep 1	D 0	12.6667	9	1.402	0.0485773	0.0161924	0.0373398
APO16	Rep 1	D 0	12.8333	9	1.41467	0.0458667	0.0152889	0.0352562
APO16	Rep 1	D 0	13	9	1.42644	0.0435692	0.0145231	0.0334903
APO16	Rep 1	D 0	13.1667	9	1.43767	0.0410335	0.0136778	0.0315412
APO16	Rep 1	D 0	13.3333	9	1.44811	0.0385922	0.0128641	0.0296646
APO16	Rep 1	D 0	13.5	9	1.457	0.0367083	0.0122361	0.0282165
APO16	Rep 1	D 0	13.6667	9	1.46533	0.0344674	0.0114891	0.026494
APO16	Rep 1	D 0	13.8333	9	1.47267	0.0331889	0.011063	0.0255112
APO16	Rep 1	D 0	14	9	1.479	0.0326611	0.010887	0.0251056
APO16	Rep 1	D 0	14.1667	9	1.485	0.0325115	0.0108372	0.0249906
APO16	Rep 1	D 0	14.3333	9	1.491	0.0328062	0.0109354	0.0252171
APO16	Rep 1	D 0	14.5	9	1.49611	0.0342069	0.0114023	0.0262937
APO16	Rep 1	D 0	14.6667	9	1.50111	0.0350444	0.0116815	0.0269375
APO16	Rep 1	D 0	14.8333	9	1.50556	0.0369564	0.0123188	0.0284072
APO16	Rep 1	D 0	15	9	1.50911	0.0390975	0.0130325	0.030053
APO16	Rep 1	D 0	15.1667	9	1.51267	0.0414608	0.0138203	0.0318696
APO16	Rep 1	D 0	15.3333	9	1.51578	0.043971	0.014657	0.0337991
APO16	Rep 1	D 0	15.5	9	1.51878	0.0462298	0.0154099	0.0355354
APO16	Rep 1	D 0	15.6667	9	1.52167	0.0489974	0.0163325	0.0376628
APO16	Rep 1	D 0	15.8333	9	1.524	0.0516866	0.0172289	0.0397298
APO16	Rep 1	D 0	16	9	1.52656	0.0540188	0.0180063	0.0415225
APO16	Rep 1	D 0	16.1667	9	1.52833	0.0567605	0.0189202	0.04363
APO16	Rep 1	D 0	16.3333	9	1.53011	0.0597546	0.0199182	0.0459314
APO16	Rep 1	D 0	16.5	9	1.53178	0.0623654	0.0207885	0.0479383
APO16	Rep 1	D 0	16.6667	9	1.533	0.0648383	0.0216128	0.0498391
APO16	Rep 1	D 0	16.8333	9	1.53478	0.0680804	0.0226935	0.0523312
APO16	Rep 1	D 0	17	9	1.53589	0.070791	0.023597	0.0544148
APO16	Rep 1	D 0	17.1667	9	1.53678	0.0739574	0.0246525	0.0568487
APO16	Rep 1	D 0	17.3333	9	1.53811	0.0764893	0.0254964	0.0587949
APO16	Rep 1	D 0	17.5	9	1.53856	0.079897	0.0266323	0.0614143
APO16	Rep 1	D 0	17.6667	9	1.539	0.0831685	0.0277228	0.063929
APO16	Rep 1	D 0	17.8333	9	1.53989	0.0856496	0.0285499	0.0658361
APO16	Rep 1	D 0	18	9	1.54022	0.0890923	0.0296974	0.0684824
APO16	Rep 1	D 0	18.1667	9	1.541	0.0918314	0.0306105	0.0705878
APO16	Rep 1	D 0	18.3333	9	1.54122	0.0951246	0.0317082	0.0731193
APO16	Rep 1	D 0	18.5	9	1.54133	0.0980854	0.0326951	0.0753951
APO16	Rep 1	D 0	18.6667	9	1.54167	0.100958	0.0336526	0.0776031
APO16	Rep 1	D 0	18.8333	9	1.54211	0.104317	0.0347725	0.0801854
APO16	Rep 1	D 0	19	9	1.54222	0.106557	0.0355191	0.0819071
APO16	Rep 1	D 0	19.1667	9	1.54256	0.110015	0.0366716	0.0845649
APO16	Rep 1	D 0	19.3333	9	1.54267	0.1124	0.0374667	0.0863983
APO16	Rep 1	D 0	19.5	9	1.543	0.11511	0.0383699	0.0884812
APO16	Rep 1	D 0	19.6667	9	1.54322	0.117326	0.0391087	0.0901849
APO16	Rep 1	D 0	19.8333	9	1.54344	0.120084	0.0400282	0.0923051
APO16	Rep 1	D 0	20	9	1.54333	0.122511	0.0408371	0.0941705
APO16	Rep 1	D 0	20.1667	9	1.54344	0.124424	0.0414746	0.0956406
APO16	Rep 1	D 7	0.166667	9	0.110111	0.00645067	0.00215022	0.00495842
APO16	Rep 1	D 7	0.333333	9	0.114111	0.00654684	0.00218228	0.00503235
APO16	Rep 1	D 7	0.5	9	0.122889	0.00791272	0.00263757	0.00608225
APO16	Rep 1	D 7	0.666667	9	0.132111	0.00575423	0.00191808	0.00442309
APO16	Rep 1	D 7	0.833333	9	0.149222	0.00523874	0.00174625	0.00402686
APO16	Rep 1	D 7	1	9	0.172222	0.00538	0.00179333	0.00413544
APO16	Rep 1	D 7	1.16667	9	0.196444	0.00608505	0.00202835	0.00467738
APO16	Rep 1	D 7	1.33333	9	0.203667	0.0164012	0.00546707	0.0126071
APO16	Rep 1	D 7	1.5	9	0.181667	0.0319961	0.0106654	0.0245944
APO16	Rep 1	D 7	1.66667	9	0.142222	0.0293035	0.00976783	0.0225247
APO16	Rep 1	D 7	1.83333	9	0.121	0.0182551	0.00608505	0.0140321
APO16	Rep 1	D 7	2	9	0.111778	0.0129013	0.00430044	0.00991684
APO16	Rep 1	D 7	2.16667	9	0.107222	0.00944428	0.00314809	0.00725952
APO16	Rep 1	D 7	2.33333	9	0.105	0.008544	0.002848	0.0065675
APO16	Rep 1	D 7	2.5	9	0.104222	0.00810521	0.00270174	0.00623022
APO16	Rep 1	D 7	2.66667	9	0.104111	0.0080381	0.00267937	0.00617863
APO16	Rep 1	D 7	2.83333	9	0.104111	0.00799131	0.00266377	0.00614267
APO16	Rep 1	D 7	3	9	0.104	0.00793725	0.00264575	0.00610111
APO16	Rep 1	D 7	3.16667	9	0.103889	0.00800694	0.00266898	0.00615468
APO16	Rep 1	D 7	3.33333	9	0.103889	0.00800694	0.00266898	0.00615468
APO16	Rep 1	D 7	3.5	9	0.104	0.00830662	0.00276887	0.00638504
APO16	Rep 1	D 7	3.66667	9	0.103889	0.00838815	0.00279605	0.00644771
APO16	Rep 1	D 7	3.83333	9	0.103889	0.00838815	0.00279605	0.00644771
APO16	Rep 1	D 7	4	9	0.103889	0.00837324	0.00279108	0.00643624
APO16	Rep 1	D 7	4.16667	9	0.103889	0.00838815	0.00279605	0.00644771
APO16	Rep 1	D 7	4.33333	9	0.103667	0.00845577	0.00281859	0.00649968
APO16	Rep 1	D 7	4.5	9	0.103444	0.00864741	0.00288247	0.00664699
APO16	Rep 1	D 7	4.66667	9	0.103556	0.00856024	0.00285341	0.00657999
APO16	Rep 1	D 7	4.83333	9	0.103222	0.00858455	0.00286152	0.00659867
APO16	Rep 1	D 7	5	9	0.102889	0.00869546	0.00289849	0.00668393
APO16	Rep 1	D 7	5.16667	9	0.102778	0.00875754	0.00291918	0.00673164
APO16	Rep 1	D 7	5.33333	9	0.102778	0.00880025	0.00293342	0.00676447
APO16	Rep 1	D 7	5.5	9	0.102778	0.00880025	0.00293342	0.00676447
APO16	Rep 1	D 7	5.66667	9	0.102778	0.00880025	0.00293342	0.00676447
APO16	Rep 1	D 7	5.83333	9	0.102778	0.00880025	0.00293342	0.00676447
APO16	Rep 1	D 7	6	9	0.102889	0.00910281	0.00303427	0.00699704
APO16	Rep 1	D 7	6.16667	9	0.103111	0.00931993	0.00310664	0.00716393
APO16	Rep 1	D 7	6.33333	9	0.103333	0.00963068	0.00321023	0.0074028
APO16	Rep 1	D 7	6.5	9	0.103556	0.0102483	0.0034161	0.00787755
APO16	Rep 1	D 7	6.66667	9	0.104	0.0108051	0.0036017	0.00830553
APO16	Rep 1	D 7	6.83333	9	0.104889	0.0120566	0.00401886	0.00926751
APO16	Rep 1	D 7	7	9	0.105778	0.0135257	0.00450857	0.0103968
APO16	Rep 1	D 7	7.16667	9	0.107444	0.015899	0.00529966	0.012221
APO16	Rep 1	D 7	7.33333	9	0.109778	0.0196327	0.00654425	0.0150911
APO16	Rep 1	D 7	7.5	9	0.112667	0.023775	0.007925	0.0182751
APO16	Rep 1	D 7	7.66667	9	0.117	0.028788	0.00959601	0.0221284
APO16	Rep 1	D 7	7.83333	9	0.122778	0.0359992	0.0119997	0.0276715
APO16	Rep 1	D 7	8	9	0.131778	0.0452542	0.0150847	0.0347855
APO16	Rep 1	D 7	8.16667	9	0.146222	0.060166	0.0200553	0.0462477
APO16	Rep 1	D 7	8.33333	9	0.168667	0.0858866	0.0286289	0.0660182
APO16	Rep 1	D 7	8.5	9	0.196556	0.118923	0.0396411	0.0914126
APO16	Rep 1	D 7	8.66667	9	0.224889	0.15164	0.0505466	0.116561
APO16	Rep 1	D 7	8.83333	9	0.257111	0.187369	0.0624563	0.144024
APO16	Rep 1	D 7	9	9	0.290778	0.219634	0.0732114	0.168826
APO16	Rep 1	D 7	9.16667	9	0.328	0.252532	0.0841772	0.194113
APO16	Rep 1	D 7	9.33333	9	0.368889	0.287654	0.0958845	0.22111
APO16	Rep 1	D 7	9.5	9	0.410111	0.320797	0.106932	0.246586
APO16	Rep 1	D 7	9.66667	9	0.451222	0.351067	0.117022	0.269854
APO16	Rep 1	D 7	9.83333	9	0.488778	0.376963	0.125654	0.289759
APO16	Rep 1	D 7	10	9	0.528333	0.402371	0.134124	0.30929
APO16	Rep 1	D 7	10.1667	9	0.564667	0.423744	0.141248	0.325719
APO16	Rep 1	D 7	10.3333	9	0.597889	0.44207	0.147357	0.339805
APO16	Rep 1	D 7	10.5	9	0.629667	0.458144	0.152715	0.352161
APO16	Rep 1	D 7	10.6667	9	0.658111	0.471049	0.157016	0.36208
APO16	Rep 1	D 7	10.8333	9	0.684667	0.48137	0.160457	0.370013
APO16	Rep 1	D 7	11	9	0.709667	0.488668	0.162889	0.375623
APO16	Rep 1	D 7	11.1667	9	0.732667	0.493141	0.16438	0.379062
APO16	Rep 1	D 7	11.3333	9	0.755	0.495615	0.165205	0.380963
APO16	Rep 1	D 7	11.5	9	0.776444	0.496226	0.165409	0.381433
APO16	Rep 1	D 7	11.6667	9	0.799	0.493779	0.164593	0.379552
APO16	Rep 1	D 7	11.8333	9	0.821	0.490414	0.163471	0.376966
APO16	Rep 1	D 7	12	9	0.843	0.485626	0.161875	0.373285
APO16	Rep 1	D 7	12.1667	9	0.865111	0.480174	0.160058	0.369094
APO16	Rep 1	D 7	12.3333	9	0.887	0.473812	0.157937	0.364204
APO16	Rep 1	D 7	12.5	9	0.908889	0.467031	0.155677	0.358992
APO16	Rep 1	D 7	12.6667	9	0.931333	0.459326	0.153109	0.353069
APO16	Rep 1	D 7	12.8333	9	0.953444	0.450713	0.150238	0.346449
APO16	Rep 1	D 7	13	9	0.974889	0.443174	0.147725	0.340654
APO16	Rep 1	D 7	13.1667	9	0.995889	0.435273	0.145091	0.33458
APO16	Rep 1	D 7	13.3333	9	1.01489	0.429984	0.143328	0.330515
APO16	Rep 1	D 7	13.5	9	1.03211	0.425047	0.141682	0.32672
APO16	Rep 1	D 7	13.6667	9	1.05011	0.420608	0.140203	0.323308
APO16	Rep 1	D 7	13.8333	9	1.06567	0.416559	0.138853	0.320196
APO16	Rep 1	D 7	14	9	1.07867	0.414813	0.138271	0.318854
APO16	Rep 1	D 7	14.1667	9	1.09233	0.411001	0.137	0.315923
APO16	Rep 1	D 7	14.3333	9	1.10311	0.408857	0.136286	0.314275
APO16	Rep 1	D 7	14.5	9	1.11744	0.403544	0.134515	0.310191
APO16	Rep 1	D 7	14.6667	9	1.13056	0.398936	0.132979	0.30665
APO16	Rep 1	D 7	14.8333	9	1.14178	0.395085	0.131695	0.303689
APO16	Rep 1	D 7	15	9	1.15622	0.387702	0.129234	0.298014
APO16	Rep 1	D 7	15.1667	9	1.17122	0.378206	0.126069	0.290715
APO16	Rep 1	D 7	15.3333	9	1.18756	0.368016	0.122672	0.282882
APO16	Rep 1	D 7	15.5	9	1.20356	0.358422	0.119474	0.275507
APO16	Rep 1	D 7	15.6667	9	1.22033	0.348682	0.116227	0.268021
APO16	Rep 1	D 7	15.8333	9	1.23533	0.340633	0.113544	0.261834
APO16	Rep 1	D 7	16	9	1.25	0.334237	0.111412	0.256917
APO16	Rep 1	D 7	16.1667	9	1.26256	0.329676	0.109892	0.253412
APO16	Rep 1	D 7	16.3333	9	1.27511	0.325386	0.108462	0.250114
APO16	Rep 1	D 7	16.5	9	1.28611	0.321961	0.10732	0.247481
APO16	Rep 1	D 7	16.6667	9	1.29622	0.319413	0.106471	0.245522
APO16	Rep 1	D 7	16.8333	9	1.306	0.316053	0.105351	0.24294
APO16	Rep 1	D 7	17	9	1.31511	0.313524	0.104508	0.240996
APO16	Rep 1	D 7	17.1667	9	1.32256	0.310941	0.103647	0.23901
APO16	Rep 1	D 7	17.3333	9	1.33011	0.308195	0.102732	0.236899
APO16	Rep 1	D 7	17.5	9	1.33733	0.305003	0.101668	0.234446
APO16	Rep 1	D 7	17.6667	9	1.34522	0.300572	0.100191	0.23104
APO16	Rep 1	D 7	17.8333	9	1.35178	0.297529	0.0991764	0.228701
APO16	Rep 1	D 7	18	9	1.358	0.29426	0.0980867	0.226188
APO16	Rep 1	D 7	18.1667	9	1.36367	0.291866	0.0972887	0.224348
APO16	Rep 1	D 7	18.3333	9	1.36889	0.289126	0.0963753	0.222242
APO16	Rep 1	D 7	18.5	9	1.37378	0.28663	0.0955434	0.220324
APO16	Rep 1	D 7	18.6667	9	1.37833	0.284713	0.0949043	0.21885
APO16	Rep 1	D 7	18.8333	9	1.38256	0.282562	0.0941872	0.217196
APO16	Rep 1	D 7	19	9	1.38733	0.279107	0.0930355	0.21454
APO16	Rep 1	D 7	19.1667	9	1.39144	0.276116	0.0920385	0.212241
APO16	Rep 1	D 7	19.3333	9	1.39533	0.273256	0.0910854	0.210043
APO16	Rep 1	D 7	19.5	9	1.39878	0.270657	0.0902191	0.208046
APO16	Rep 1	D 7	19.6667	9	1.40244	0.267763	0.0892543	0.205821
APO16	Rep 1	D 7	19.8333	9	1.40611	0.265507	0.0885023	0.204087
APO16	Rep 1	D 7	20	9	1.409	0.262639	0.0875462	0.201882
APO16	Rep 1	D 7	20.1667	9	1.41211	0.260502	0.0868339	0.200239
APO16	Rep 2	APO16	0.166667	10	0.1187	0.0356808	0.0112833	0.0255245
APO16	Rep 2	APO16	0.333333	10	0.1267	0.0451714	0.0142845	0.0323137
APO16	Rep 2	APO16	0.5	10	0.1207	0.0041379	0.00130852	0.00296008
APO16	Rep 2	APO16	0.666667	10	0.1326	0.00571936	0.00180862	0.00409139
APO16	Rep 2	APO16	0.833333	10	0.1506	0.0070899	0.00224202	0.00507181
APO16	Rep 2	APO16	1	10	0.1769	0.00921894	0.00291529	0.00659483
APO16	Rep 2	APO16	1.16667	10	0.2123	0.0130132	0.00411515	0.00930911
APO16	Rep 2	APO16	1.33333	10	0.2603	0.023833	0.00753665	0.0170491
APO16	Rep 2	APO16	1.5	10	0.3305	0.0452481	0.0143087	0.0323685
APO16	Rep 2	APO16	1.66667	10	0.4276	0.0644726	0.020388	0.0461209
APO16	Rep 2	APO16	1.83333	10	0.5601	0.0566146	0.0179031	0.0404996
APO16	Rep 2	APO16	2	10	0.6904	0.0468169	0.0148048	0.0334908
APO16	Rep 2	APO16	2.16667	10	0.8028	0.0419518	0.0132663	0.0300105
APO16	Rep 2	APO16	2.33333	10	0.8984	0.0378541	0.0119705	0.0270792
APO16	Rep 2	APO16	2.5	10	0.9788	0.0329066	0.010406	0.02354
APO16	Rep 2	APO16	2.66667	10	1.0491	0.0301568	0.00953642	0.0215729
APO16	Rep 2	APO16	2.83333	10	1.1056	0.0274072	0.00866692	0.0196059
APO16	Rep 2	APO16	3	10	1.1542	0.0238225	0.00753333	0.0170416
APO16	Rep 2	APO16	3.16667	10	1.1937	0.0207528	0.0065626	0.0148456
APO16	Rep 2	APO16	3.33333	10	1.2248	0.0185939	0.00587991	0.0133013
APO16	Rep 2	APO16	3.5	10	1.2495	0.0173734	0.00549394	0.0124281
APO16	Rep 2	APO16	3.66667	10	1.2709	0.0164144	0.0051907	0.0117422
APO16	Rep 2	APO16	3.83333	10	1.2903	0.016173	0.00511436	0.0115695
APO16	Rep 2	APO16	4	10	1.3086	0.0156219	0.00494009	0.0111752
APO16	Rep 2	APO16	4.16667	10	1.3251	0.0152713	0.00482919	0.0109244
APO16	Rep 2	APO16	4.33333	10	1.3411	0.0153293	0.00484757	0.010966
APO16	Rep 2	APO16	4.5	10	1.3559	0.0150514	0.00475967	0.0107671
APO16	Rep 2	APO16	4.66667	10	1.3704	0.0154503	0.00488581	0.0110525
APO16	Rep 2	APO16	4.83333	10	1.3832	0.0153029	0.00483919	0.010947
APO16	Rep 2	APO16	5	10	1.3959	0.0149403	0.00472452	0.0106876
APO16	Rep 2	APO16	5.16667	10	1.4076	0.0146454	0.00463129	0.0104767
APO16	Rep 2	APO16	5.33333	10	1.4188	0.0147105	0.00465188	0.0105233
APO16	Rep 2	APO16	5.5	10	1.4296	0.0142064	0.00449246	0.0101627
APO16	Rep 2	APO16	5.66667	10	1.4398	0.013661	0.00431998	0.00977247
APO16	Rep 2	APO16	5.83333	10	1.4495	0.0136646	0.00432114	0.00977509
APO16	Rep 2	APO16	6	10	1.4589	0.0135765	0.00429328	0.00971207
APO16	Rep 2	APO16	6.16667	10	1.4683	0.0137198	0.00433859	0.00981456
APO16	Rep 2	APO16	6.33333	10	1.4773	0.0131829	0.0041688	0.00943048
APO16	Rep 2	APO16	6.5	10	1.4858	0.0131555	0.00416013	0.00941086
APO16	Rep 2	APO16	6.66667	10	1.4945	0.0132098	0.00417732	0.00944975
APO16	Rep 2	APO16	6.83333	10	1.5028	0.0133899	0.00423425	0.00957854
APO16	Rep 2	APO16	7	10	1.5106	0.0134677	0.00425885	0.00963418
APO16	Rep 2	APO16	7.16667	10	1.5184	0.01389	0.00439242	0.00993634
APO16	Rep 2	APO16	7.33333	10	1.5264	0.0141594	0.0044776	0.010129
APO16	Rep 2	APO16	7.5	10	1.5333	0.0141504	0.00447474	0.0101226
APO16	Rep 2	APO16	7.66667	10	1.5406	0.0147136	0.00465284	0.0105254
APO16	Rep 2	APO16	7.83333	10	1.5469	0.0153655	0.00485901	0.0109918
APO16	Rep 2	APO16	8	10	1.5537	0.0156493	0.00494874	0.0111948
APO16	Rep 2	APO16	8.16667	10	1.5596	0.0159178	0.00503366	0.0113869
APO16	Rep 2	APO16	8.33333	10	1.566	0.0164655	0.00520683	0.0117787
APO16	Rep 2	APO16	8.5	10	1.5717	0.0171727	0.00543047	0.0122846
APO16	Rep 2	APO16	8.66667	10	1.5776	0.0179022	0.00566117	0.0128065
APO16	Rep 2	APO16	8.83333	10	1.5827	0.0183609	0.00580622	0.0131346
APO16	Rep 2	APO16	9	10	1.588	0.0193333	0.00611374	0.0138302
APO16	Rep 2	APO16	9.16667	10	1.5932	0.0196118	0.00620179	0.0140294
APO16	Rep 2	APO16	9.33333	10	1.5985	0.0203538	0.00643644	0.0145602
APO16	Rep 2	APO16	9.5	10	1.6029	0.0208351	0.00658863	0.0149045
APO16	Rep 2	APO16	9.66667	10	1.6076	0.0212561	0.00672177	0.0152057
APO16	Rep 2	APO16	9.83333	10	1.612	0.0221159	0.00699365	0.0158207
APO16	Rep 2	APO16	10	10	1.6161	0.0223778	0.00707649	0.0160081
APO16	Rep 2	APO16	10.1667	10	1.6203	0.0228864	0.00723733	0.016372
APO16	Rep 2	APO16	10.3333	10	1.6244	0.0236606	0.00748213	0.0169257
APO16	Rep 2	APO16	10.5	10	1.6285	0.0238013	0.00752662	0.0170264
APO16	Rep 2	APO16	10.6667	10	1.6322	0.0244213	0.00772269	0.0174699
APO16	Rep 2	APO16	10.8333	10	1.636	0.0249577	0.00789233	0.0178537
APO16	Rep 2	APO16	11	10	1.6395	0.0257175	0.00813258	0.0183972
APO16	Rep 2	APO16	11.1667	10	1.6434	0.0262729	0.00830823	0.0187945
APO16	Rep 2	APO16	11.3333	10	1.6471	0.0266977	0.00844255	0.0190984
APO16	Rep 2	APO16	11.5	10	1.6506	0.0270399	0.00855076	0.0193432
APO16	Rep 2	APO16	11.6667	10	1.6539	0.027582	0.00872219	0.019731
APO16	Rep 2	APO16	11.8333	10	1.6572	0.0278201	0.00879747	0.0199013
APO16	Rep 2	APO16	12	10	1.6605	0.0278817	0.00881697	0.0199454
APO16	Rep 2	APO16	12.1667	10	1.6636	0.0282339	0.00892836	0.0201973
APO16	Rep 2	APO16	12.3333	10	1.6668	0.0286814	0.00906985	0.0205174
APO16	Rep 2	APO16	12.5	10	1.6693	0.0289829	0.00916521	0.0207331
APO16	Rep 2	APO16	12.6667	10	1.6721	0.02952	0.00933506	0.0211174
APO16	Rep 2	APO16	12.8333	10	1.6746	0.0297179	0.00939764	0.0212589
APO16	Rep 2	APO16	13	10	1.6775	0.0300749	0.00951052	0.0215143
APO16	Rep 2	APO16	13.1667	10	1.6799	0.0306357	0.00968785	0.0219154
APO16	Rep 2	APO16	13.3333	10	1.6825	0.0307616	0.00972768	0.0220055
APO16	Rep 2	APO16	13.5	10	1.6846	0.0311954	0.00986486	0.0223159
APO16	Rep 2	APO16	13.6667	10	1.6873	0.0313937	0.00992757	0.0224577
APO16	Rep 2	APO16	13.8333	10	1.6896	0.0316235	0.0100002	0.0226221
APO16	Rep 2	APO16	14	10	1.6917	0.0321491	0.0101664	0.0229981
APO16	Rep 2	APO16	14.1667	10	1.6937	0.0324244	0.0102535	0.023195
APO16	Rep 2	APO16	14.3333	10	1.696	0.0330084	0.0104382	0.0236128
APO16	Rep 2	APO16	14.5	10	1.6982	0.033376	0.0105544	0.0238757
APO16	Rep 2	APO16	14.6667	10	1.7002	0.0337599	0.0106758	0.0241504
APO16	Rep 2	APO16	14.8333	10	1.7021	0.0339328	0.0107305	0.024274
APO16	Rep 2	APO16	15	10	1.7041	0.0342489	0.0108305	0.0245002
APO16	Rep 2	APO16	15.1667	10	1.7061	0.0348057	0.0110065	0.0248985
APO16	Rep 2	APO16	15.3333	10	1.7081	0.0348057	0.0110065	0.0248985
APO16	Rep 2	APO16	15.5	10	1.7099	0.0354666	0.0112155	0.0253713
APO16	Rep 2	APO16	15.6667	10	1.7117	0.0354402	0.0112072	0.0253524
APO16	Rep 2	APO16	15.8333	10	1.7132	0.0357796	0.0113145	0.0255952
APO16	Rep 2	APO16	16	10	1.7153	0.0362217	0.0114543	0.0259114
APO16	Rep 2	APO16	16.1667	10	1.7166	0.0367973	0.0116363	0.0263232
APO16	Rep 2	APO16	16.3333	10	1.7184	0.0370531	0.0117172	0.0265062
APO16	Rep 2	APO16	16.5	10	1.7201	0.0375217	0.0118654	0.0268414
APO16	Rep 2	APO16	16.6667	10	1.7216	0.0376717	0.0119128	0.0269487
APO16	Rep 2	APO16	16.8333	10	1.7232	0.0380549	0.012034	0.0272229
APO16	Rep 2	APO16	17	10	1.7247	0.0382914	0.0121088	0.027392
APO16	Rep 2	APO16	17.1667	10	1.7261	0.0385673	0.012196	0.0275894
APO16	Rep 2	APO16	17.3333	10	1.7277	0.0393222	0.0124348	0.0281294
APO16	Rep 2	APO16	17.5	10	1.7288	0.039485	0.0124863	0.0282459
APO16	Rep 2	APO16	17.6667	10	1.7303	0.0400029	0.01265	0.0286164
APO16	Rep 2	APO16	17.8333	10	1.7317	0.0402659	0.0127332	0.0288045
APO16	Rep 2	APO16	18	10	1.733	0.0407349	0.0128815	0.02914
APO16	Rep 2	APO16	18.1667	10	1.7344	0.0411992	0.0130283	0.0294722
APO16	Rep 2	APO16	18.3333	10	1.7356	0.0413392	0.0130726	0.0295723
APO16	Rep 2	APO16	18.5	10	1.7367	0.0418464	0.013233	0.0299351
APO16	Rep 2	APO16	18.6667	10	1.7378	0.0417154	0.0131916	0.0298414
APO16	Rep 2	APO16	18.8333	10	1.7394	0.0421168	0.0133185	0.0301285
APO16	Rep 2	APO16	19	10	1.7404	0.042688	0.0134991	0.0305372
APO16	Rep 2	APO16	19.1667	10	1.7417	0.0426147	0.0134759	0.0304847
APO16	Rep 2	APO16	19.3333	10	1.7426	0.0427192	0.013509	0.0305595
APO16	Rep 2	APO16	19.5	10	1.7437	0.0429316	0.0135762	0.0307114
APO16	Rep 2	APO16	19.6667	10	1.7447	0.0432924	0.0136903	0.0309695
APO16	Rep 2	APO16	19.8333	10	1.746	0.0432769	0.0136854	0.0309584
APO16	Rep 2	APO16	20	10	1.7467	0.0436757	0.0138115	0.0312437
APO16	Rep 2	APO16	20.1667	10	1.7476	0.0437091	0.013822	0.0312676
APO16	Rep 2	D 0	0.166667	9	0.106778	0.00156347	0.000521157	0.00120179
APO16	Rep 2	D 0	0.333333	9	0.110556	0.00187824	0.000626079	0.00144374
APO16	Rep 2	D 0	0.5	9	0.117333	0.00229129	0.000763763	0.00176124
APO16	Rep 2	D 0	0.666667	9	0.127778	0.00373423	0.00124474	0.00287038
APO16	Rep 2	D 0	0.833333	9	0.142889	0.00404489	0.0013483	0.00310918
APO16	Rep 2	D 0	1	9	0.165556	0.00568135	0.00189378	0.00436707
APO16	Rep 2	D 0	1.16667	9	0.191889	0.00732196	0.00244065	0.00562816
APO16	Rep 2	D 0	1.33333	9	0.207556	0.0122995	0.00409983	0.00945424
APO16	Rep 2	D 0	1.5	9	0.191	0.0263865	0.00879552	0.0202825
APO16	Rep 2	D 0	1.66667	9	0.149222	0.0277028	0.00923426	0.0212942
APO16	Rep 2	D 0	1.83333	9	0.122556	0.0156294	0.0052098	0.0120138
APO16	Rep 2	D 0	2	9	0.110778	0.0100595	0.00335318	0.00773245
APO16	Rep 2	D 0	2.16667	9	0.105444	0.00650214	0.00216738	0.00499798
APO16	Rep 2	D 0	2.33333	9	0.103222	0.00468449	0.0015615	0.00360082
APO16	Rep 2	D 0	2.5	9	0.102111	0.0039826	0.00132753	0.0030613
APO16	Rep 2	D 0	2.66667	9	0.101889	0.00368932	0.00122977	0.00283587
APO16	Rep 2	D 0	2.83333	9	0.101556	0.0036094	0.00120313	0.00277443
APO16	Rep 2	D 0	3	9	0.101667	0.00367423	0.00122474	0.00282427
APO16	Rep 2	D 0	3.16667	9	0.101556	0.0036094	0.00120313	0.00277443
APO16	Rep 2	D 0	3.33333	9	0.101333	0.00339116	0.00113039	0.00260668
APO16	Rep 2	D 0	3.5	9	0.101222	0.00323179	0.00107726	0.00248417
APO16	Rep 2	D 0	3.66667	9	0.100889	0.0034801	0.00116003	0.00267504
APO16	Rep 2	D 0	3.83333	9	0.100889	0.0034801	0.00116003	0.00267504
APO16	Rep 2	D 0	4	9	0.100667	0.0034641	0.0011547	0.00266274
APO16	Rep 2	D 0	4.16667	9	0.100556	0.00339526	0.00113175	0.00260983
APO16	Rep 2	D 0	4.33333	9	0.100556	0.00339526	0.00113175	0.00260983
APO16	Rep 2	D 0	4.5	9	0.100556	0.00339526	0.00113175	0.00260983
APO16	Rep 2	D 0	4.66667	9	0.100222	0.00315348	0.00105116	0.00242398
APO16	Rep 2	D 0	4.83333	9	0.0997778	0.00330824	0.00110275	0.00254294
APO16	Rep 2	D 0	5	9	0.0997778	0.00330824	0.00110275	0.00254294
APO16	Rep 2	D 0	5.16667	9	0.0997778	0.00330824	0.00110275	0.00254294
APO16	Rep 2	D 0	5.33333	9	0.0996667	0.00316228	0.00105409	0.00243074
APO16	Rep 2	D 0	5.5	9	0.0995556	0.00308671	0.0010289	0.00237266
APO16	Rep 2	D 0	5.66667	9	0.0994444	0.0032059	0.00106863	0.00246427
APO16	Rep 2	D 0	5.83333	9	0.0996667	0.00324037	0.00108012	0.00249077
APO16	Rep 2	D 0	6	9	0.100222	0.00341971	0.0011399	0.00262862
APO16	Rep 2	D 0	6.16667	9	0.100556	0.00350397	0.00116799	0.00269339
APO16	Rep 2	D 0	6.33333	9	0.101778	0.00359784	0.00119928	0.00276554
APO16	Rep 2	D 0	6.5	9	0.102889	0.00413656	0.00137885	0.00317964
APO16	Rep 2	D 0	6.66667	9	0.105111	0.00478133	0.00159378	0.00367526
APO16	Rep 2	D 0	6.83333	9	0.108333	0.00578792	0.00192931	0.00444899
APO16	Rep 2	D 0	7	9	0.113556	0.00760117	0.00253372	0.00584278
APO16	Rep 2	D 0	7.16667	9	0.121111	0.0106354	0.00354512	0.00817507
APO16	Rep 2	D 0	7.33333	9	0.131778	0.0156187	0.00520624	0.0120056
APO16	Rep 2	D 0	7.5	9	0.146111	0.0219057	0.00730191	0.0168382
APO16	Rep 2	D 0	7.66667	9	0.164556	0.0313852	0.0104617	0.0241248
APO16	Rep 2	D 0	7.83333	9	0.188889	0.0446219	0.014874	0.0342994
APO16	Rep 2	D 0	8	9	0.218444	0.0600502	0.0200167	0.0461587
APO16	Rep 2	D 0	8.16667	9	0.255333	0.076761	0.025587	0.0590037
APO16	Rep 2	D 0	8.33333	9	0.300667	0.0960586	0.0320195	0.0738372
APO16	Rep 2	D 0	8.5	9	0.353333	0.118923	0.0396411	0.0914125
APO16	Rep 2	D 0	8.66667	9	0.411333	0.13714	0.0457135	0.105415
APO16	Rep 2	D 0	8.83333	9	0.471222	0.153996	0.0513319	0.118372
APO16	Rep 2	D 0	9	9	0.537111	0.16988	0.0566268	0.130582
APO16	Rep 2	D 0	9.16667	9	0.603889	0.178242	0.0594141	0.137009
APO16	Rep 2	D 0	9.33333	9	0.676667	0.185993	0.0619978	0.142967
APO16	Rep 2	D 0	9.5	9	0.746667	0.184519	0.0615063	0.141834
APO16	Rep 2	D 0	9.66667	9	0.816667	0.178971	0.0596569	0.137569
APO16	Rep 2	D 0	9.83333	9	0.885333	0.169105	0.0563683	0.129986
APO16	Rep 2	D 0	10	9	0.950556	0.155823	0.051941	0.119776
APO16	Rep 2	D 0	10.1667	9	1.01044	0.1435	0.0478334	0.110304
APO16	Rep 2	D 0	10.3333	9	1.06433	0.129257	0.0430855	0.0993554
APO16	Rep 2	D 0	10.5	9	1.11189	0.116945	0.0389816	0.0898918
APO16	Rep 2	D 0	10.6667	9	1.15344	0.105336	0.0351122	0.0809688
APO16	Rep 2	D 0	10.8333	9	1.19011	0.094535	0.0315117	0.072666
APO16	Rep 2	D 0	11	9	1.22022	0.0865156	0.0288385	0.0665018
APO16	Rep 2	D 0	11.1667	9	1.24733	0.0788717	0.0262906	0.0606262
APO16	Rep 2	D 0	11.3333	9	1.27089	0.0727349	0.024245	0.055909
APO16	Rep 2	D 0	11.5	9	1.29211	0.0676728	0.0225576	0.0520179
APO16	Rep 2	D 0	11.6667	9	1.31089	0.0640555	0.0213518	0.0492374
APO16	Rep 2	D 0	11.8333	9	1.32889	0.0609845	0.0203282	0.0468768
APO16	Rep 2	D 0	12	9	1.34578	0.0580254	0.0193418	0.0446023
APO16	Rep 2	D 0	12.1667	9	1.361	0.0556776	0.0185592	0.0427976
APO16	Rep 2	D 0	12.3333	9	1.37522	0.0528791	0.0176264	0.0406464
APO16	Rep 2	D 0	12.5	9	1.38911	0.0509741	0.0169914	0.0391822
APO16	Rep 2	D 0	12.6667	9	1.402	0.0485773	0.0161924	0.0373398
APO16	Rep 2	D 0	12.8333	9	1.41467	0.0458667	0.0152889	0.0352562
APO16	Rep 2	D 0	13	9	1.42644	0.0435692	0.0145231	0.0334903
APO16	Rep 2	D 0	13.1667	9	1.43767	0.0410335	0.0136778	0.0315412
APO16	Rep 2	D 0	13.3333	9	1.44811	0.0385922	0.0128641	0.0296646
APO16	Rep 2	D 0	13.5	9	1.457	0.0367083	0.0122361	0.0282165
APO16	Rep 2	D 0	13.6667	9	1.46533	0.0344674	0.0114891	0.026494
APO16	Rep 2	D 0	13.8333	9	1.47267	0.0331889	0.011063	0.0255112
APO16	Rep 2	D 0	14	9	1.479	0.0326611	0.010887	0.0251056
APO16	Rep 2	D 0	14.1667	9	1.485	0.0325115	0.0108372	0.0249906
APO16	Rep 2	D 0	14.3333	9	1.491	0.0328062	0.0109354	0.0252171
APO16	Rep 2	D 0	14.5	9	1.49611	0.0342069	0.0114023	0.0262937
APO16	Rep 2	D 0	14.6667	9	1.50111	0.0350444	0.0116815	0.0269375
APO16	Rep 2	D 0	14.8333	9	1.50556	0.0369564	0.0123188	0.0284072
APO16	Rep 2	D 0	15	9	1.50911	0.0390975	0.0130325	0.030053
APO16	Rep 2	D 0	15.1667	9	1.51267	0.0414608	0.0138203	0.0318696
APO16	Rep 2	D 0	15.3333	9	1.51578	0.043971	0.014657	0.0337991
APO16	Rep 2	D 0	15.5	9	1.51878	0.0462298	0.0154099	0.0355354
APO16	Rep 2	D 0	15.6667	9	1.52167	0.0489974	0.0163325	0.0376628
APO16	Rep 2	D 0	15.8333	9	1.524	0.0516866	0.0172289	0.0397298
APO16	Rep 2	D 0	16	9	1.52656	0.0540188	0.0180063	0.0415225
APO16	Rep 2	D 0	16.1667	9	1.52833	0.0567605	0.0189202	0.04363
APO16	Rep 2	D 0	16.3333	9	1.53011	0.0597546	0.0199182	0.0459314
APO16	Rep 2	D 0	16.5	9	1.53178	0.0623654	0.0207885	0.0479383
APO16	Rep 2	D 0	16.6667	9	1.533	0.0648383	0.0216128	0.0498391
APO16	Rep 2	D 0	16.8333	9	1.53478	0.0680804	0.0226935	0.0523312
APO16	Rep 2	D 0	17	9	1.53589	0.070791	0.023597	0.0544148
APO16	Rep 2	D 0	17.1667	9	1.53678	0.0739574	0.0246525	0.0568487
APO16	Rep 2	D 0	17.3333	9	1.53811	0.0764893	0.0254964	0.0587949
APO16	Rep 2	D 0	17.5	9	1.53856	0.079897	0.0266323	0.0614143
APO16	Rep 2	D 0	17.6667	9	1.539	0.0831685	0.0277228	0.063929
APO16	Rep 2	D 0	17.8333	9	1.53989	0.0856496	0.0285499	0.0658361
APO16	Rep 2	D 0	18	9	1.54022	0.0890923	0.0296974	0.0684824
APO16	Rep 2	D 0	18.1667	9	1.541	0.0918314	0.0306105	0.0705878
APO16	Rep 2	D 0	18.3333	9	1.54122	0.0951246	0.0317082	0.0731193
APO16	Rep 2	D 0	18.5	9	1.54133	0.0980854	0.0326951	0.0753951
APO16	Rep 2	D 0	18.6667	9	1.54167	0.100958	0.0336526	0.0776031
APO16	Rep 2	D 0	18.8333	9	1.54211	0.104317	0.0347725	0.0801854
APO16	Rep 2	D 0	19	9	1.54222	0.106557	0.0355191	0.0819071
APO16	Rep 2	D 0	19.1667	9	1.54256	0.110015	0.0366716	0.0845649
APO16	Rep 2	D 0	19.3333	9	1.54267	0.1124	0.0374667	0.0863983
APO16	Rep 2	D 0	19.5	9	1.543	0.11511	0.0383699	0.0884812
APO16	Rep 2	D 0	19.6667	9	1.54322	0.117326	0.0391087	0.0901849
APO16	Rep 2	D 0	19.8333	9	1.54344	0.120084	0.0400282	0.0923051
APO16	Rep 2	D 0	20	9	1.54333	0.122511	0.0408371	0.0941705
APO16	Rep 2	D 0	20.1667	9	1.54344	0.124424	0.0414746	0.0956406
APO16	Rep 2	D 7	0.166667	9	0.108556	0.00381153	0.00127051	0.0029298
APO16	Rep 2	D 7	0.333333	9	0.112111	0.00385501	0.001285	0.00296322
APO16	Rep 2	D 7	0.5	9	0.119111	0.00488478	0.00162826	0.00375478
APO16	Rep 2	D 7	0.666667	9	0.13	0.00522015	0.00174005	0.00401256
APO16	Rep 2	D 7	0.833333	9	0.146222	0.00605759	0.0020192	0.00465628
APO16	Rep 2	D 7	1	9	0.164667	0.00502494	0.00167498	0.00386251
APO16	Rep 2	D 7	1.16667	9	0.175889	0.00467559	0.00155853	0.00359397
APO16	Rep 2	D 7	1.33333	9	0.153222	0.0110993	0.00369977	0.00853168
APO16	Rep 2	D 7	1.5	9	0.118556	0.00785988	0.00261996	0.00604164
APO16	Rep 2	D 7	1.66667	9	0.103222	0.00383333	0.00127778	0.00294656
APO16	Rep 2	D 7	1.83333	9	0.0991111	0.00280377	0.000934589	0.00215517
APO16	Rep 2	D 7	2	9	0.0976667	0.00244949	0.000816497	0.00188284
APO16	Rep 2	D 7	2.16667	9	0.0971111	0.00257121	0.000857069	0.00197641
APO16	Rep 2	D 7	2.33333	9	0.0967778	0.00248886	0.000829621	0.00191311
APO16	Rep 2	D 7	2.5	9	0.0966667	0.00244949	0.000816497	0.00188284
APO16	Rep 2	D 7	2.66667	9	0.0968889	0.00242097	0.000806991	0.00186092
APO16	Rep 2	D 7	2.83333	9	0.097	0.00239792	0.000799305	0.0018432
APO16	Rep 2	D 7	3	9	0.097	0.00223607	0.000745356	0.00171879
APO16	Rep 2	D 7	3.16667	9	0.097	0.00244949	0.000816497	0.00188284
APO16	Rep 2	D 7	3.33333	9	0.0968889	0.00242097	0.000806991	0.00186092
APO16	Rep 2	D 7	3.5	9	0.0968889	0.00214735	0.000715783	0.0016506
APO16	Rep 2	D 7	3.66667	9	0.0967778	0.00222361	0.000741204	0.00170922
APO16	Rep 2	D 7	3.83333	9	0.0967778	0.00210819	0.000702728	0.00162049
APO16	Rep 2	D 7	4	9	0.0966667	0.00217945	0.000726483	0.00167527
APO16	Rep 2	D 7	4.16667	9	0.0966667	0.00217945	0.000726483	0.00167527
APO16	Rep 2	D 7	4.33333	9	0.0965556	0.00212786	0.000709286	0.00163562
APO16	Rep 2	D 7	4.5	9	0.0964444	0.00218581	0.000728604	0.00168016
APO16	Rep 2	D 7	4.66667	9	0.0964444	0.00218581	0.000728604	0.00168016
APO16	Rep 2	D 7	4.83333	9	0.0961111	0.00231541	0.000771802	0.00177978
APO16	Rep 2	D 7	5	9	0.096	0.00234521	0.000781736	0.00180269
APO16	Rep 2	D 7	5.16667	9	0.0961111	0.00247207	0.000824022	0.0019002
APO16	Rep 2	D 7	5.33333	9	0.096	0.00244949	0.000816497	0.00188284
APO16	Rep 2	D 7	5.5	9	0.0961111	0.00242097	0.000806991	0.00186092
APO16	Rep 2	D 7	5.66667	9	0.0961111	0.00257121	0.000857069	0.00197641
APO16	Rep 2	D 7	5.83333	9	0.0962222	0.00272845	0.000909484	0.00209727
APO16	Rep 2	D 7	6	9	0.0965556	0.00274368	0.00091456	0.00210898
APO16	Rep 2	D 7	6.16667	9	0.0967778	0.00299073	0.000996909	0.00229888
APO16	Rep 2	D 7	6.33333	9	0.0968889	0.0031798	0.00105993	0.00244421
APO16	Rep 2	D 7	6.5	9	0.0973333	0.0035	0.00116667	0.00269034
APO16	Rep 2	D 7	6.66667	9	0.0978889	0.00385501	0.001285	0.00296322
APO16	Rep 2	D 7	6.83333	9	0.0986667	0.00421307	0.00140436	0.00323846
APO16	Rep 2	D 7	7	9	0.0998889	0.00544161	0.00181387	0.00418279
APO16	Rep 2	D 7	7.16667	9	0.101778	0.00692419	0.00230806	0.00532241
APO16	Rep 2	D 7	7.33333	9	0.104556	0.00922105	0.00307368	0.00708793
APO16	Rep 2	D 7	7.5	9	0.108889	0.0122724	0.00409079	0.00943338
APO16	Rep 2	D 7	7.66667	9	0.115667	0.0171172	0.00570575	0.0131575
APO16	Rep 2	D 7	7.83333	9	0.124556	0.0234153	0.00780511	0.0179986
APO16	Rep 2	D 7	8	9	0.135778	0.0319052	0.0106351	0.0245245
APO16	Rep 2	D 7	8.16667	9	0.149444	0.0420866	0.0140289	0.0323506
APO16	Rep 2	D 7	8.33333	9	0.166222	0.0555963	0.0185321	0.0427351
APO16	Rep 2	D 7	8.5	9	0.186889	0.0717817	0.0239272	0.0551763
APO16	Rep 2	D 7	8.66667	9	0.211222	0.0906046	0.0302015	0.0696449
APO16	Rep 2	D 7	8.83333	9	0.240556	0.114122	0.0380406	0.0877218
APO16	Rep 2	D 7	9	9	0.275111	0.142399	0.0474662	0.109457
APO16	Rep 2	D 7	9.16667	9	0.317	0.177532	0.0591772	0.136463
APO16	Rep 2	D 7	9.33333	9	0.362444	0.215553	0.0718509	0.165689
APO16	Rep 2	D 7	9.5	9	0.410333	0.254035	0.0846785	0.195269
APO16	Rep 2	D 7	9.66667	9	0.458556	0.29128	0.0970935	0.223898
APO16	Rep 2	D 7	9.83333	9	0.505111	0.325726	0.108575	0.250375
APO16	Rep 2	D 7	10	9	0.549889	0.357015	0.119005	0.274426
APO16	Rep 2	D 7	10.1667	9	0.595	0.386772	0.128924	0.297299
APO16	Rep 2	D 7	10.3333	9	0.636889	0.410296	0.136765	0.315381
APO16	Rep 2	D 7	10.5	9	0.675111	0.428756	0.142919	0.329571
APO16	Rep 2	D 7	10.6667	9	0.711444	0.44554	0.148513	0.342473
APO16	Rep 2	D 7	10.8333	9	0.744444	0.457675	0.152558	0.3518
APO16	Rep 2	D 7	11	9	0.775889	0.467989	0.155996	0.359728
APO16	Rep 2	D 7	11.1667	9	0.803667	0.474257	0.158086	0.364546
APO16	Rep 2	D 7	11.3333	9	0.830222	0.478225	0.159408	0.367597
APO16	Rep 2	D 7	11.5	9	0.855222	0.479461	0.15982	0.368546
APO16	Rep 2	D 7	11.6667	9	0.879222	0.47815	0.159383	0.367538
APO16	Rep 2	D 7	11.8333	9	0.902556	0.475198	0.158399	0.36527
APO16	Rep 2	D 7	12	9	0.925444	0.469375	0.156458	0.360793
APO16	Rep 2	D 7	12.1667	9	0.948444	0.462259	0.154086	0.355323
APO16	Rep 2	D 7	12.3333	9	0.971444	0.453537	0.151179	0.348619
APO16	Rep 2	D 7	12.5	9	0.993889	0.443905	0.147968	0.341216
APO16	Rep 2	D 7	12.6667	9	1.01478	0.433692	0.144564	0.333365
APO16	Rep 2	D 7	12.8333	9	1.03589	0.423115	0.141038	0.325235
APO16	Rep 2	D 7	13	9	1.05511	0.411574	0.137191	0.316364
APO16	Rep 2	D 7	13.1667	9	1.07478	0.399191	0.133064	0.306846
APO16	Rep 2	D 7	13.3333	9	1.09322	0.386965	0.128988	0.297447
APO16	Rep 2	D 7	13.5	9	1.11078	0.374326	0.124775	0.287733
APO16	Rep 2	D 7	13.6667	9	1.12744	0.362851	0.12095	0.278912
APO16	Rep 2	D 7	13.8333	9	1.14244	0.352504	0.117501	0.270959
APO16	Rep 2	D 7	14	9	1.15667	0.342147	0.114049	0.262997
APO16	Rep 2	D 7	14.1667	9	1.16978	0.33231	0.11077	0.255436
APO16	Rep 2	D 7	14.3333	9	1.18189	0.323428	0.107809	0.248609
APO16	Rep 2	D 7	14.5	9	1.19256	0.316639	0.105546	0.24339
APO16	Rep 2	D 7	14.6667	9	1.20344	0.309126	0.103042	0.237615
APO16	Rep 2	D 7	14.8333	9	1.21422	0.302356	0.100785	0.232411
APO16	Rep 2	D 7	15	9	1.22489	0.294717	0.0982389	0.226539
APO16	Rep 2	D 7	15.1667	9	1.23522	0.287876	0.0959587	0.221281
APO16	Rep 2	D 7	15.3333	9	1.24522	0.282514	0.0941712	0.217159
APO16	Rep 2	D 7	15.5	9	1.25533	0.275656	0.0918852	0.211888
APO16	Rep 2	D 7	15.6667	9	1.26389	0.269376	0.089792	0.207061
APO16	Rep 2	D 7	15.8333	9	1.27244	0.262824	0.087608	0.202025
APO16	Rep 2	D 7	16	9	1.28044	0.256293	0.085431	0.197004
APO16	Rep 2	D 7	16.1667	9	1.28778	0.250378	0.0834594	0.192458
APO16	Rep 2	D 7	16.3333	9	1.29333	0.246013	0.0820044	0.189102
APO16	Rep 2	D 7	16.5	9	1.29867	0.241713	0.0805709	0.185797
APO16	Rep 2	D 7	16.6667	9	1.30278	0.238768	0.0795894	0.183533
APO16	Rep 2	D 7	16.8333	9	1.30733	0.235377	0.0784591	0.180927
APO16	Rep 2	D 7	17	9	1.31056	0.233136	0.0777121	0.179204
APO16	Rep 2	D 7	17.1667	9	1.314	0.231004	0.0770013	0.177565
APO16	Rep 2	D 7	17.3333	9	1.31644	0.229919	0.0766395	0.176731
APO16	Rep 2	D 7	17.5	9	1.31822	0.229583	0.0765276	0.176473
APO16	Rep 2	D 7	17.6667	9	1.32011	0.228714	0.076238	0.175805
APO16	Rep 2	D 7	17.8333	9	1.32244	0.228097	0.0760322	0.175331
APO16	Rep 2	D 7	18	9	1.32433	0.227573	0.0758575	0.174928
APO16	Rep 2	D 7	18.1667	9	1.32667	0.226776	0.0755919	0.174315
APO16	Rep 2	D 7	18.3333	9	1.32922	0.225674	0.0752246	0.173468
APO16	Rep 2	D 7	18.5	9	1.331	0.224885	0.0749617	0.172862
APO16	Rep 2	D 7	18.6667	9	1.33333	0.224104	0.0747014	0.172262
APO16	Rep 2	D 7	18.8333	9	1.336	0.222578	0.0741927	0.171089
APO16	Rep 2	D 7	19	9	1.33889	0.220886	0.0736287	0.169788
APO16	Rep 2	D 7	19.1667	9	1.34078	0.220696	0.0735653	0.169642
APO16	Rep 2	D 7	19.3333	9	1.342	0.221379	0.0737929	0.170167
APO16	Rep 2	D 7	19.5	9	1.34256	0.22203	0.07401	0.170667
APO16	Rep 2	D 7	19.6667	9	1.34367	0.222553	0.0741843	0.171069
APO16	Rep 2	D 7	19.8333	9	1.345	0.223339	0.0744465	0.171674
APO16	Rep 2	D 7	20	9	1.34589	0.223813	0.0746042	0.172038
APO16	Rep 2	D 7	20.1667	9	1.34633	0.224444	0.0748146	0.172523
CPO020	Rep 1	CPO020	0.166667	11	0.113818	0.00670549	0.00202178	0.00450481
CPO020	Rep 1	CPO020	0.333333	11	0.118909	0.00672985	0.00202913	0.00452118
CPO020	Rep 1	CPO020	0.5	11	0.127545	0.00706206	0.00212929	0.00474436
CPO020	Rep 1	CPO020	0.666667	11	0.141636	0.00764556	0.00230522	0.00513636
CPO020	Rep 1	CPO020	0.833333	11	0.161	0.0077201	0.0023277	0.00518644
CPO020	Rep 1	CPO020	1	11	0.189636	0.00847671	0.00255582	0.00569473
CPO020	Rep 1	CPO020	1.16667	11	0.226636	0.0121266	0.00365631	0.00814676
CPO020	Rep 1	CPO020	1.33333	11	0.282182	0.0232027	0.00699587	0.0155878
CPO020	Rep 1	CPO020	1.5	11	0.368818	0.0480642	0.0144919	0.0322899
CPO020	Rep 1	CPO020	1.66667	11	0.479	0.0660803	0.0199239	0.0443933
CPO020	Rep 1	CPO020	1.83333	11	0.605273	0.0584997	0.0176383	0.0393007
CPO020	Rep 1	CPO020	2	11	0.714455	0.0475234	0.0143288	0.0319266
CPO020	Rep 1	CPO020	2.16667	11	0.804909	0.0395536	0.0119259	0.0265725
CPO020	Rep 1	CPO020	2.33333	11	0.884273	0.0373446	0.0112598	0.0250884
CPO020	Rep 1	CPO020	2.5	11	0.953182	0.0325755	0.00982188	0.0218845
CPO020	Rep 1	CPO020	2.66667	11	1.02164	0.0336817	0.0101554	0.0226277
CPO020	Rep 1	CPO020	2.83333	11	1.08018	0.0314223	0.00947419	0.0211098
CPO020	Rep 1	CPO020	3	11	1.12127	0.0277204	0.008358	0.0186228
CPO020	Rep 1	CPO020	3.16667	11	1.15345	0.0259822	0.00783392	0.0174551
CPO020	Rep 1	CPO020	3.33333	11	1.181	0.0244949	0.00738549	0.0164559
CPO020	Rep 1	CPO020	3.5	11	1.20527	0.0233285	0.0070338	0.0156723
CPO020	Rep 1	CPO020	3.66667	11	1.22473	0.0213686	0.00644288	0.0143556
CPO020	Rep 1	CPO020	3.83333	11	1.243	0.0203372	0.00613188	0.0136627
CPO020	Rep 1	CPO020	4	11	1.26018	0.019934	0.00601032	0.0133918
CPO020	Rep 1	CPO020	4.16667	11	1.27809	0.0199422	0.0060128	0.0133973
CPO020	Rep 1	CPO020	4.33333	11	1.29282	0.020074	0.00605252	0.0134859
CPO020	Rep 1	CPO020	4.5	11	1.308	0.0202089	0.00609322	0.0135765
CPO020	Rep 1	CPO020	4.66667	11	1.32473	0.0202884	0.00611718	0.0136299
CPO020	Rep 1	CPO020	4.83333	11	1.339	0.0226097	0.00681709	0.0151894
CPO020	Rep 1	CPO020	5	11	1.35264	0.0223395	0.00673562	0.0150079
CPO020	Rep 1	CPO020	5.16667	11	1.36782	0.0213486	0.00643685	0.0143422
CPO020	Rep 1	CPO020	5.33333	11	1.38055	0.020997	0.00633082	0.014106
CPO020	Rep 1	CPO020	5.5	11	1.39355	0.020559	0.00619877	0.0138117
CPO020	Rep 1	CPO020	5.66667	11	1.40782	0.0210419	0.00634439	0.0141362
CPO020	Rep 1	CPO020	5.83333	11	1.42027	0.022186	0.00668933	0.0149048
CPO020	Rep 1	CPO020	6	11	1.43109	0.0220928	0.00666122	0.0148421
CPO020	Rep 1	CPO020	6.16667	11	1.44109	0.020359	0.00613848	0.0136774
CPO020	Rep 1	CPO020	6.33333	11	1.45118	0.020851	0.00628681	0.0140079
CPO020	Rep 1	CPO020	6.5	11	1.45945	0.0197351	0.00595035	0.0132582
CPO020	Rep 1	CPO020	6.66667	11	1.46845	0.0199016	0.00600055	0.0133701
CPO020	Rep 1	CPO020	6.83333	11	1.47818	0.0195592	0.00589733	0.0131401
CPO020	Rep 1	CPO020	7	11	1.48736	0.019423	0.00585627	0.0130486
CPO020	Rep 1	CPO020	7.16667	11	1.49618	0.019939	0.00601183	0.0133952
CPO020	Rep 1	CPO020	7.33333	11	1.50482	0.0200889	0.00605703	0.0134959
CPO020	Rep 1	CPO020	7.5	11	1.513	0.0207364	0.00625227	0.0139309
CPO020	Rep 1	CPO020	7.66667	11	1.52082	0.0206001	0.00621116	0.0138393
CPO020	Rep 1	CPO020	7.83333	11	1.52864	0.0210726	0.00635363	0.0141568
CPO020	Rep 1	CPO020	8	11	1.53618	0.0212359	0.00640287	0.0142665
CPO020	Rep 1	CPO020	8.16667	11	1.54391	0.0219566	0.00662015	0.0147506
CPO020	Rep 1	CPO020	8.33333	11	1.55064	0.0225534	0.0068001	0.0151516
CPO020	Rep 1	CPO020	8.5	11	1.55782	0.0228728	0.0068964	0.0153661
CPO020	Rep 1	CPO020	8.66667	11	1.56518	0.0233059	0.00702698	0.0156571
CPO020	Rep 1	CPO020	8.83333	11	1.57209	0.0240975	0.00726568	0.0161889
CPO020	Rep 1	CPO020	9	11	1.57845	0.0245901	0.00741419	0.0165198
CPO020	Rep 1	CPO020	9.16667	11	1.58464	0.0248647	0.007497	0.0167043
CPO020	Rep 1	CPO020	9.33333	11	1.59064	0.0249931	0.0075357	0.0167906
CPO020	Rep 1	CPO020	9.5	11	1.59609	0.0249818	0.0075323	0.016783
CPO020	Rep 1	CPO020	9.66667	11	1.60164	0.0254451	0.00767199	0.0170943
CPO020	Rep 1	CPO020	9.83333	11	1.60709	0.0252486	0.00761273	0.0169622
CPO020	Rep 1	CPO020	10	11	1.612	0.0254637	0.00767759	0.0171067
CPO020	Rep 1	CPO020	10.1667	11	1.617	0.0259345	0.00781956	0.0174231
CPO020	Rep 1	CPO020	10.3333	11	1.62182	0.0258179	0.00778439	0.0173447
CPO020	Rep 1	CPO020	10.5	11	1.62655	0.0258045	0.00778035	0.0173357
CPO020	Rep 1	CPO020	10.6667	11	1.63082	0.0261144	0.0078738	0.0175439
CPO020	Rep 1	CPO020	10.8333	11	1.63536	0.0263942	0.00795816	0.0177319
CPO020	Rep 1	CPO020	11	11	1.63955	0.026368	0.00795026	0.0177143
CPO020	Rep 1	CPO020	11.1667	11	1.644	0.0264273	0.00796812	0.0177541
CPO020	Rep 1	CPO020	11.3333	11	1.648	0.0265895	0.00801703	0.0178631
CPO020	Rep 1	CPO020	11.5	11	1.65209	0.0266588	0.00803793	0.0179096
CPO020	Rep 1	CPO020	11.6667	11	1.65618	0.0271397	0.00818293	0.0182327
CPO020	Rep 1	CPO020	11.8333	11	1.65982	0.0269437	0.00812383	0.018101
CPO020	Rep 1	CPO020	12	11	1.66327	0.0272474	0.00821539	0.018305
CPO020	Rep 1	CPO020	12.1667	11	1.667	0.0273861	0.00825723	0.0183983
CPO020	Rep 1	CPO020	12.3333	11	1.67036	0.0273469	0.00824541	0.0183719
CPO020	Rep 1	CPO020	12.5	11	1.67409	0.0274898	0.0082885	0.0184679
CPO020	Rep 1	CPO020	12.6667	11	1.67736	0.0276271	0.00832987	0.0185601
CPO020	Rep 1	CPO020	12.8333	11	1.68082	0.0277194	0.00835771	0.0186221
CPO020	Rep 1	CPO020	13	11	1.68418	0.0277085	0.00835444	0.0186149
CPO020	Rep 1	CPO020	13.1667	11	1.68727	0.0277384	0.00836344	0.0186349
CPO020	Rep 1	CPO020	13.3333	11	1.69027	0.0275866	0.00831766	0.0185329
CPO020	Rep 1	CPO020	13.5	11	1.69327	0.0276626	0.00834058	0.018584
CPO020	Rep 1	CPO020	13.6667	11	1.69636	0.0279474	0.00842644	0.0187753
CPO020	Rep 1	CPO020	13.8333	11	1.69936	0.0278578	0.00839943	0.0187151
CPO020	Rep 1	CPO020	14	11	1.70218	0.027777	0.00837509	0.0186609
CPO020	Rep 1	CPO020	14.1667	11	1.70518	0.027795	0.00838052	0.018673
CPO020	Rep 1	CPO020	14.3333	11	1.70809	0.0278943	0.00841044	0.0187396
CPO020	Rep 1	CPO020	14.5	11	1.71091	0.0277108	0.00835513	0.0186164
CPO020	Rep 1	CPO020	14.6667	11	1.71373	0.0278032	0.00838298	0.0186784
CPO020	Rep 1	CPO020	14.8333	11	1.71655	0.0276202	0.00832779	0.0185555
CPO020	Rep 1	CPO020	15	11	1.71909	0.0278189	0.00838771	0.018689
CPO020	Rep 1	CPO020	15.1667	11	1.72145	0.0277286	0.00836047	0.0186283
CPO020	Rep 1	CPO020	15.3333	11	1.724	0.0279106	0.00841535	0.0187506
CPO020	Rep 1	CPO020	15.5	11	1.72645	0.0280191	0.00844809	0.0188235
CPO020	Rep 1	CPO020	15.6667	11	1.72873	0.028036	0.00845318	0.0188349
CPO020	Rep 1	CPO020	15.8333	11	1.73109	0.0279444	0.00842556	0.0187733
CPO020	Rep 1	CPO020	16	11	1.73327	0.0279073	0.00841437	0.0187484
CPO020	Rep 1	CPO020	16.1667	11	1.73527	0.0282351	0.00851319	0.0189686
CPO020	Rep 1	CPO020	16.3333	11	1.73736	0.0281577	0.00848986	0.0189166
CPO020	Rep 1	CPO020	16.5	11	1.73936	0.028472	0.00858463	0.0191277
CPO020	Rep 1	CPO020	16.6667	11	1.74145	0.0284864	0.00858896	0.0191374
CPO020	Rep 1	CPO020	16.8333	11	1.74336	0.0286051	0.00862478	0.0192172
CPO020	Rep 1	CPO020	17	11	1.74518	0.0285195	0.00859896	0.0191597
CPO020	Rep 1	CPO020	17.1667	11	1.74727	0.0285275	0.00860136	0.019165
CPO020	Rep 1	CPO020	17.3333	11	1.74918	0.028516	0.0085979	0.0191573
CPO020	Rep 1	CPO020	17.5	11	1.75064	0.0286051	0.00862478	0.0192172
CPO020	Rep 1	CPO020	17.6667	11	1.75227	0.0287057	0.0086551	0.0192848
CPO020	Rep 1	CPO020	17.8333	11	1.75382	0.028913	0.00871761	0.019424
CPO020	Rep 1	CPO020	18	11	1.75555	0.0290495	0.00875875	0.0195157
CPO020	Rep 1	CPO020	18.1667	11	1.75736	0.0289492	0.0087285	0.0194483
CPO020	Rep 1	CPO020	18.3333	11	1.75836	0.0291488	0.0087887	0.0195825
CPO020	Rep 1	CPO020	18.5	11	1.75991	0.0292009	0.00880439	0.0196174
CPO020	Rep 1	CPO020	18.6667	11	1.76118	0.0291713	0.00879547	0.0195975
CPO020	Rep 1	CPO020	18.8333	11	1.763	0.0294517	0.00888001	0.0197859
CPO020	Rep 1	CPO020	19	11	1.76409	0.0292795	0.00882811	0.0196703
CPO020	Rep 1	CPO020	19.1667	11	1.76582	0.0293762	0.00885727	0.0197352
CPO020	Rep 1	CPO020	19.3333	11	1.76718	0.0295832	0.00891966	0.0198742
CPO020	Rep 1	CPO020	19.5	11	1.76827	0.0294757	0.00888726	0.0198021
CPO020	Rep 1	CPO020	19.6667	11	1.76991	0.0296596	0.0089427	0.0199256
CPO020	Rep 1	CPO020	19.8333	11	1.77082	0.0293865	0.00886035	0.0197421
CPO020	Rep 1	CPO020	20	11	1.77218	0.0294069	0.0088665	0.0197558
CPO020	Rep 1	CPO020	20.1667	11	1.77336	0.0296421	0.00893743	0.0199138
CPO020	Rep 1	D 0	0.166667	9	0.113889	0.0109937	0.00366456	0.00845049
CPO020	Rep 1	D 0	0.333333	9	0.117667	0.00978519	0.00326173	0.00752157
CPO020	Rep 1	D 0	0.5	9	0.124	0.00421307	0.00140436	0.00323846
CPO020	Rep 1	D 0	0.666667	9	0.134444	0.00245515	0.000818384	0.0018872
CPO020	Rep 1	D 0	0.833333	9	0.147444	0.00350397	0.00116799	0.00269339
CPO020	Rep 1	D 0	1	9	0.15	0.00722842	0.00240947	0.00555625
CPO020	Rep 1	D 0	1.16667	9	0.122444	0.0138574	0.00461914	0.0106517
CPO020	Rep 1	D 0	1.33333	9	0.104333	0.0107819	0.00359398	0.00828772
CPO020	Rep 1	D 0	1.5	9	0.100222	0.00812062	0.00270687	0.00624206
CPO020	Rep 1	D 0	1.66667	9	0.0987778	0.00675977	0.00225326	0.00519602
CPO020	Rep 1	D 0	1.83333	9	0.0976667	0.00583095	0.00194365	0.00448207
CPO020	Rep 1	D 0	2	9	0.0968889	0.00520683	0.00173561	0.00400233
CPO020	Rep 1	D 0	2.16667	9	0.0964444	0.00455826	0.00151942	0.00350379
CPO020	Rep 1	D 0	2.33333	9	0.0958889	0.00401386	0.00133795	0.00308533
CPO020	Rep 1	D 0	2.5	9	0.0952222	0.00341971	0.0011399	0.00262862
CPO020	Rep 1	D 0	2.66667	9	0.0947778	0.00299073	0.000996909	0.00229888
CPO020	Rep 1	D 0	2.83333	9	0.094	0.00239792	0.000799305	0.0018432
CPO020	Rep 1	D 0	3	9	0.0936667	0.00239792	0.000799305	0.0018432
CPO020	Rep 1	D 0	3.16667	9	0.0933333	0.00212132	0.000707107	0.00163059
CPO020	Rep 1	D 0	3.33333	9	0.093	0.00223607	0.000745356	0.00171879
CPO020	Rep 1	D 0	3.5	9	0.0927778	0.00198606	0.000662021	0.00152662
CPO020	Rep 1	D 0	3.66667	9	0.0924444	0.00206828	0.000689426	0.00158982
CPO020	Rep 1	D 0	3.83333	9	0.0923333	0.00193649	0.000645497	0.00148852
CPO020	Rep 1	D 0	4	9	0.0923333	0.00212132	0.000707107	0.00163059
CPO020	Rep 1	D 0	4.16667	9	0.0921111	0.00196497	0.00065499	0.00151041
CPO020	Rep 1	D 0	4.33333	9	0.0921111	0.00196497	0.00065499	0.00151041
CPO020	Rep 1	D 0	4.5	9	0.0921111	0.00196497	0.00065499	0.00151041
CPO020	Rep 1	D 0	4.66667	9	0.092	0.00187083	0.00062361	0.00143805
CPO020	Rep 1	D 0	4.83333	9	0.092	0.00187083	0.00062361	0.00143805
CPO020	Rep 1	D 0	5	9	0.092	0.00187083	0.00062361	0.00143805
CPO020	Rep 1	D 0	5.16667	9	0.0918889	0.00208833	0.000696109	0.00160523
CPO020	Rep 1	D 0	5.33333	9	0.0921111	0.00202759	0.000675863	0.00155854
CPO020	Rep 1	D 0	5.5	9	0.0922222	0.00210819	0.000702728	0.00162049
CPO020	Rep 1	D 0	5.66667	9	0.0923333	0.002	0.000666667	0.00153734
CPO020	Rep 1	D 0	5.83333	9	0.0924444	0.00224227	0.000747424	0.00172356
CPO020	Rep 1	D 0	6	9	0.0926667	0.00234521	0.000781736	0.00180269
CPO020	Rep 1	D 0	6.16667	9	0.0928889	0.00257121	0.000857069	0.00197641
CPO020	Rep 1	D 0	6.33333	9	0.0934444	0.00304594	0.00101531	0.00234132
CPO020	Rep 1	D 0	6.5	9	0.0945556	0.00381153	0.00127051	0.0029298
CPO020	Rep 1	D 0	6.66667	9	0.0953333	0.00474342	0.00158114	0.00364611
CPO020	Rep 1	D 0	6.83333	9	0.0973333	0.00638357	0.00212786	0.00490685
CPO020	Rep 1	D 0	7	9	0.0991111	0.00825295	0.00275098	0.00634378
CPO020	Rep 1	D 0	7.16667	9	0.102222	0.0108717	0.00362391	0.00835675
CPO020	Rep 1	D 0	7.33333	9	0.106111	0.0145812	0.0048604	0.0112081
CPO020	Rep 1	D 0	7.5	9	0.112111	0.0208233	0.00694111	0.0160062
CPO020	Rep 1	D 0	7.66667	9	0.120333	0.0300458	0.0100153	0.0230952
CPO020	Rep 1	D 0	7.83333	9	0.131111	0.042654	0.014218	0.0327867
CPO020	Rep 1	D 0	8	9	0.144333	0.0560513	0.0186838	0.0430849
CPO020	Rep 1	D 0	8.16667	9	0.159889	0.0706956	0.0235652	0.0543414
CPO020	Rep 1	D 0	8.33333	9	0.178111	0.0855781	0.028526	0.0657812
CPO020	Rep 1	D 0	8.5	9	0.199111	0.100841	0.0336136	0.0775131
CPO020	Rep 1	D 0	8.66667	9	0.224333	0.114601	0.0382005	0.0880905
CPO020	Rep 1	D 0	8.83333	9	0.251222	0.127965	0.0426549	0.0983623
CPO020	Rep 1	D 0	9	9	0.279111	0.14187	0.04729	0.109051
CPO020	Rep 1	D 0	9.16667	9	0.31	0.153855	0.0512852	0.118264
CPO020	Rep 1	D 0	9.33333	9	0.339222	0.164926	0.0549754	0.126774
CPO020	Rep 1	D 0	9.5	9	0.362889	0.174621	0.0582069	0.134225
CPO020	Rep 1	D 0	9.66667	9	0.385444	0.18269	0.0608966	0.140428
CPO020	Rep 1	D 0	9.83333	9	0.407667	0.189706	0.0632355	0.145821
CPO020	Rep 1	D 0	10	9	0.43	0.195309	0.0651029	0.150128
CPO020	Rep 1	D 0	10.1667	9	0.454222	0.201901	0.0673003	0.155195
CPO020	Rep 1	D 0	10.3333	9	0.477444	0.208667	0.0695558	0.160396
CPO020	Rep 1	D 0	10.5	9	0.500444	0.213355	0.0711183	0.163999
CPO020	Rep 1	D 0	10.6667	9	0.523	0.216723	0.0722411	0.166588
CPO020	Rep 1	D 0	10.8333	9	0.545222	0.220007	0.0733356	0.169112
CPO020	Rep 1	D 0	11	9	0.567667	0.222093	0.074031	0.170716
CPO020	Rep 1	D 0	11.1667	9	0.589222	0.222957	0.0743191	0.17138
CPO020	Rep 1	D 0	11.3333	9	0.611111	0.223211	0.0744036	0.171575
CPO020	Rep 1	D 0	11.5	9	0.632333	0.223074	0.074358	0.17147
CPO020	Rep 1	D 0	11.6667	9	0.653111	0.222872	0.0742908	0.171315
CPO020	Rep 1	D 0	11.8333	9	0.673667	0.222124	0.0740413	0.170739
CPO020	Rep 1	D 0	12	9	0.693111	0.222444	0.0741478	0.170985
CPO020	Rep 1	D 0	12.1667	9	0.712111	0.222089	0.0740297	0.170713
CPO020	Rep 1	D 0	12.3333	9	0.730556	0.222027	0.074009	0.170665
CPO020	Rep 1	D 0	12.5	9	0.749889	0.222224	0.0740746	0.170816
CPO020	Rep 1	D 0	12.6667	9	0.768333	0.222821	0.0742737	0.171275
CPO020	Rep 1	D 0	12.8333	9	0.787222	0.225262	0.0750873	0.173152
CPO020	Rep 1	D 0	13	9	0.806444	0.228613	0.0762042	0.175727
CPO020	Rep 1	D 0	13.1667	9	0.827778	0.23247	0.0774901	0.178692
CPO020	Rep 1	D 0	13.3333	9	0.849111	0.239791	0.0799303	0.184319
CPO020	Rep 1	D 0	13.5	9	0.870111	0.247219	0.0824064	0.19003
CPO020	Rep 1	D 0	13.6667	9	0.891556	0.255862	0.0852874	0.196673
CPO020	Rep 1	D 0	13.8333	9	0.911556	0.263398	0.0877992	0.202465
CPO020	Rep 1	D 0	14	9	0.931222	0.268843	0.0896143	0.206651
CPO020	Rep 1	D 0	14.1667	9	0.951	0.273044	0.0910148	0.209881
CPO020	Rep 1	D 0	14.3333	9	0.972	0.275105	0.0917018	0.211465
CPO020	Rep 1	D 0	14.5	9	0.994778	0.276667	0.0922224	0.212665
CPO020	Rep 1	D 0	14.6667	9	1.01878	0.275396	0.0917985	0.211688
CPO020	Rep 1	D 0	14.8333	9	1.04244	0.275264	0.0917548	0.211587
CPO020	Rep 1	D 0	15	9	1.06611	0.273727	0.0912424	0.210405
CPO020	Rep 1	D 0	15.1667	9	1.08878	0.271802	0.0906007	0.208926
CPO020	Rep 1	D 0	15.3333	9	1.10967	0.27068	0.0902267	0.208063
CPO020	Rep 1	D 0	15.5	9	1.12733	0.271033	0.0903444	0.208335
CPO020	Rep 1	D 0	15.6667	9	1.14333	0.271513	0.0905045	0.208704
CPO020	Rep 1	D 0	15.8333	9	1.15822	0.272572	0.0908573	0.209517
CPO020	Rep 1	D 0	16	9	1.172	0.271999	0.0906662	0.209077
CPO020	Rep 1	D 0	16.1667	9	1.18467	0.271905	0.0906351	0.209005
CPO020	Rep 1	D 0	16.3333	9	1.19722	0.270214	0.0900714	0.207705
CPO020	Rep 1	D 0	16.5	9	1.20933	0.267529	0.0891765	0.205641
CPO020	Rep 1	D 0	16.6667	9	1.222	0.262581	0.087527	0.201838
CPO020	Rep 1	D 0	16.8333	9	1.23433	0.256893	0.085631	0.197465
CPO020	Rep 1	D 0	17	9	1.24633	0.251595	0.083865	0.193393
CPO020	Rep 1	D 0	17.1667	9	1.25722	0.246198	0.082066	0.189245
CPO020	Rep 1	D 0	17.3333	9	1.26756	0.241462	0.0804873	0.185604
CPO020	Rep 1	D 0	17.5	9	1.27689	0.237061	0.0790203	0.182221
CPO020	Rep 1	D 0	17.6667	9	1.28578	0.233614	0.0778713	0.179572
CPO020	Rep 1	D 0	17.8333	9	1.29456	0.229372	0.0764573	0.176311
CPO020	Rep 1	D 0	18	9	1.303	0.225744	0.0752481	0.173522
CPO020	Rep 1	D 0	18.1667	9	1.31178	0.221908	0.0739692	0.170573
CPO020	Rep 1	D 0	18.3333	9	1.31967	0.218317	0.0727723	0.167813
CPO020	Rep 1	D 0	18.5	9	1.32722	0.215183	0.0717276	0.165404
CPO020	Rep 1	D 0	18.6667	9	1.33456	0.211831	0.0706103	0.162828
CPO020	Rep 1	D 0	18.8333	9	1.342	0.208556	0.0695186	0.16031
CPO020	Rep 1	D 0	19	9	1.34856	0.204868	0.0682894	0.157476
CPO020	Rep 1	D 0	19.1667	9	1.35533	0.201658	0.0672194	0.155008
CPO020	Rep 1	D 0	19.3333	9	1.36156	0.197759	0.0659198	0.152011
CPO020	Rep 1	D 0	19.5	9	1.36789	0.193947	0.0646491	0.149081
CPO020	Rep 1	D 0	19.6667	9	1.37389	0.189757	0.0632522	0.14586
CPO020	Rep 1	D 0	19.8333	9	1.37978	0.18623	0.0620765	0.143149
CPO020	Rep 1	D 0	20	9	1.38478	0.182462	0.0608207	0.140253
CPO020	Rep 1	D 0	20.1667	9	1.39033	0.178005	0.059335	0.136827
CPO020	Rep 1	D 7	0.166667	9	0.111889	0.00530199	0.00176733	0.00407547
CPO020	Rep 1	D 7	0.333333	9	0.118	0.00469042	0.00156347	0.00360537
CPO020	Rep 1	D 7	0.5	9	0.127111	0.00442844	0.00147615	0.003404
CPO020	Rep 1	D 7	0.666667	9	0.141111	0.00422624	0.00140875	0.00324858
CPO020	Rep 1	D 7	0.833333	9	0.160556	0.00343188	0.00114396	0.00263797
CPO020	Rep 1	D 7	1	9	0.17	0.00680074	0.00226691	0.00522751
CPO020	Rep 1	D 7	1.16667	9	0.149556	0.0153876	0.0051292	0.0118279
CPO020	Rep 1	D 7	1.33333	9	0.119111	0.0133365	0.00444549	0.0102513
CPO020	Rep 1	D 7	1.5	9	0.105889	0.00922557	0.00307519	0.0070914
CPO020	Rep 1	D 7	1.66667	9	0.102889	0.00805364	0.00268455	0.00619058
CPO020	Rep 1	D 7	1.83333	9	0.101333	0.00714143	0.00238048	0.00548939
CPO020	Rep 1	D 7	2	9	0.100667	0.00659545	0.00219848	0.00506971
CPO020	Rep 1	D 7	2.16667	9	0.0995556	0.00565931	0.00188644	0.00435013
CPO020	Rep 1	D 7	2.33333	9	0.0988889	0.00539547	0.00179849	0.00414733
CPO020	Rep 1	D 7	2.5	9	0.0981111	0.00472875	0.00157625	0.00363484
CPO020	Rep 1	D 7	2.66667	9	0.0976667	0.00452769	0.00150923	0.00348029
CPO020	Rep 1	D 7	2.83333	9	0.097	0.0045	0.0015	0.00345901
CPO020	Rep 1	D 7	3	9	0.097	0.004272	0.001424	0.00328375
CPO020	Rep 1	D 7	3.16667	9	0.0971111	0.00419656	0.00139885	0.00322576
CPO020	Rep 1	D 7	3.33333	9	0.0974444	0.00412647	0.00137549	0.00317189
CPO020	Rep 1	D 7	3.5	9	0.0976667	0.004272	0.001424	0.00328375
CPO020	Rep 1	D 7	3.66667	9	0.0981111	0.00448454	0.00149485	0.00344712
CPO020	Rep 1	D 7	3.83333	9	0.0992222	0.00544926	0.00181642	0.00418867
CPO020	Rep 1	D 7	4	9	0.100778	0.00746287	0.00248762	0.00573647
CPO020	Rep 1	D 7	4.16667	9	0.102889	0.0102402	0.00341339	0.00787129
CPO020	Rep 1	D 7	4.33333	9	0.105889	0.0145038	0.00483461	0.0111486
CPO020	Rep 1	D 7	4.5	9	0.109444	0.019913	0.00663767	0.0153065
CPO020	Rep 1	D 7	4.66667	9	0.114111	0.0267929	0.00893098	0.0205949
CPO020	Rep 1	D 7	4.83333	9	0.121	0.0365684	0.0121895	0.028109
CPO020	Rep 1	D 7	5	9	0.128889	0.0483385	0.0161128	0.0371563
CPO020	Rep 1	D 7	5.16667	9	0.140222	0.0643618	0.0214539	0.0494729
CPO020	Rep 1	D 7	5.33333	9	0.150222	0.078619	0.0262063	0.0604319
CPO020	Rep 1	D 7	5.5	9	0.160444	0.0928104	0.0309368	0.0713404
CPO020	Rep 1	D 7	5.66667	9	0.170667	0.105797	0.0352657	0.0813228
CPO020	Rep 1	D 7	5.83333	9	0.180333	0.117824	0.0392747	0.0905676
CPO020	Rep 1	D 7	6	9	0.189556	0.128087	0.0426957	0.0984564
CPO020	Rep 1	D 7	6.16667	9	0.200556	0.140003	0.0466676	0.107616
CPO020	Rep 1	D 7	6.33333	9	0.210889	0.149282	0.0497607	0.114748
CPO020	Rep 1	D 7	6.5	9	0.223111	0.159839	0.0532798	0.122863
CPO020	Rep 1	D 7	6.66667	9	0.237111	0.169769	0.0565898	0.130496
CPO020	Rep 1	D 7	6.83333	9	0.251222	0.177978	0.059326	0.136806
CPO020	Rep 1	D 7	7	9	0.268667	0.186077	0.0620255	0.143031
CPO020	Rep 1	D 7	7.16667	9	0.290667	0.193682	0.0645607	0.148877
CPO020	Rep 1	D 7	7.33333	9	0.310333	0.203167	0.0677225	0.156168
CPO020	Rep 1	D 7	7.5	9	0.331	0.212862	0.070954	0.16362
CPO020	Rep 1	D 7	7.66667	9	0.353556	0.225769	0.0752564	0.173542
CPO020	Rep 1	D 7	7.83333	9	0.375444	0.239829	0.0799429	0.184349
CPO020	Rep 1	D 7	8	9	0.397667	0.255463	0.0851544	0.196366
CPO020	Rep 1	D 7	8.16667	9	0.418222	0.271215	0.0904049	0.208474
CPO020	Rep 1	D 7	8.33333	9	0.440333	0.283355	0.0944518	0.217806
CPO020	Rep 1	D 7	8.5	9	0.460222	0.293935	0.0979784	0.225939
CPO020	Rep 1	D 7	8.66667	9	0.481778	0.302955	0.100985	0.232872
CPO020	Rep 1	D 7	8.83333	9	0.503889	0.310088	0.103363	0.238355
CPO020	Rep 1	D 7	9	9	0.524333	0.315062	0.105021	0.242178
CPO020	Rep 1	D 7	9.16667	9	0.545333	0.317764	0.105921	0.244255
CPO020	Rep 1	D 7	9.33333	9	0.57	0.315265	0.105088	0.242334
CPO020	Rep 1	D 7	9.5	9	0.590778	0.312703	0.104234	0.240365
CPO020	Rep 1	D 7	9.66667	9	0.610111	0.311981	0.103994	0.239809
CPO020	Rep 1	D 7	9.83333	9	0.631889	0.309225	0.103075	0.237692
CPO020	Rep 1	D 7	10	9	0.654778	0.305178	0.101726	0.23458
CPO020	Rep 1	D 7	10.1667	9	0.677111	0.299544	0.0998479	0.23025
CPO020	Rep 1	D 7	10.3333	9	0.698111	0.296064	0.098688	0.227575
CPO020	Rep 1	D 7	10.5	9	0.715111	0.293845	0.0979485	0.22587
CPO020	Rep 1	D 7	10.6667	9	0.731889	0.292292	0.0974307	0.224676
CPO020	Rep 1	D 7	10.8333	9	0.750889	0.289876	0.0966252	0.222818
CPO020	Rep 1	D 7	11	9	0.769667	0.290155	0.0967182	0.223033
CPO020	Rep 1	D 7	11.1667	9	0.787556	0.292523	0.0975077	0.224853
CPO020	Rep 1	D 7	11.3333	9	0.806111	0.297663	0.0992211	0.228804
CPO020	Rep 1	D 7	11.5	9	0.825111	0.304227	0.101409	0.23385
CPO020	Rep 1	D 7	11.6667	9	0.845222	0.31106	0.103687	0.239102
CPO020	Rep 1	D 7	11.8333	9	0.864333	0.317727	0.105909	0.244226
CPO020	Rep 1	D 7	12	9	0.881889	0.326412	0.108804	0.250903
CPO020	Rep 1	D 7	12.1667	9	0.899778	0.332245	0.110748	0.255386
CPO020	Rep 1	D 7	12.3333	9	0.916778	0.337908	0.112636	0.259739
CPO020	Rep 1	D 7	12.5	9	0.932333	0.342919	0.114306	0.263591
CPO020	Rep 1	D 7	12.6667	9	0.948222	0.346177	0.115392	0.266095
CPO020	Rep 1	D 7	12.8333	9	0.963889	0.349768	0.116589	0.268855
CPO020	Rep 1	D 7	13	9	0.979	0.351661	0.11722	0.270311
CPO020	Rep 1	D 7	13.1667	9	0.996556	0.351948	0.117316	0.270531
CPO020	Rep 1	D 7	13.3333	9	1.01478	0.351379	0.117126	0.270094
CPO020	Rep 1	D 7	13.5	9	1.03644	0.345576	0.115192	0.265633
CPO020	Rep 1	D 7	13.6667	9	1.06478	0.332867	0.110956	0.255864
CPO020	Rep 1	D 7	13.8333	9	1.08922	0.325055	0.108352	0.24986
CPO020	Rep 1	D 7	14	9	1.112	0.31762	0.105873	0.244145
CPO020	Rep 1	D 7	14.1667	9	1.13544	0.30747	0.10249	0.236343
CPO020	Rep 1	D 7	14.3333	9	1.153	0.303397	0.101132	0.233211
CPO020	Rep 1	D 7	14.5	9	1.16889	0.300197	0.100066	0.230752
CPO020	Rep 1	D 7	14.6667	9	1.18233	0.298247	0.0994158	0.229253
CPO020	Rep 1	D 7	14.8333	9	1.19456	0.297191	0.0990637	0.228441
CPO020	Rep 1	D 7	15	9	1.20422	0.29684	0.0989465	0.228171
CPO020	Rep 1	D 7	15.1667	9	1.21356	0.2958	0.0986001	0.227372
CPO020	Rep 1	D 7	15.3333	9	1.22289	0.293799	0.0979329	0.225834
CPO020	Rep 1	D 7	15.5	9	1.23222	0.291323	0.0971077	0.223931
CPO020	Rep 1	D 7	15.6667	9	1.24167	0.287615	0.0958717	0.221081
CPO020	Rep 1	D 7	15.8333	9	1.25156	0.283535	0.0945118	0.217945
CPO020	Rep 1	D 7	16	9	1.26178	0.278817	0.0929389	0.214317
CPO020	Rep 1	D 7	16.1667	9	1.27122	0.27336	0.0911199	0.210123
CPO020	Rep 1	D 7	16.3333	9	1.28078	0.267659	0.0892196	0.205741
CPO020	Rep 1	D 7	16.5	9	1.28956	0.262538	0.0875127	0.201805
CPO020	Rep 1	D 7	16.6667	9	1.29767	0.258195	0.0860649	0.198466
CPO020	Rep 1	D 7	16.8333	9	1.30344	0.253865	0.0846217	0.195138
CPO020	Rep 1	D 7	17	9	1.31167	0.249175	0.0830582	0.191533
CPO020	Rep 1	D 7	17.1667	9	1.31956	0.243599	0.0811997	0.187247
CPO020	Rep 1	D 7	17.3333	9	1.32667	0.2388	0.0796	0.183558
CPO020	Rep 1	D 7	17.5	9	1.33322	0.233838	0.077946	0.179744
CPO020	Rep 1	D 7	17.6667	9	1.33944	0.227813	0.0759377	0.175113
CPO020	Rep 1	D 7	17.8333	9	1.34544	0.222275	0.0740916	0.170855
CPO020	Rep 1	D 7	18	9	1.35122	0.216515	0.0721718	0.166429
CPO020	Rep 1	D 7	18.1667	9	1.35678	0.210176	0.0700587	0.161556
CPO020	Rep 1	D 7	18.3333	9	1.36233	0.20435	0.0681165	0.157077
CPO020	Rep 1	D 7	18.5	9	1.36833	0.197384	0.0657947	0.151723
CPO020	Rep 1	D 7	18.6667	9	1.37356	0.190768	0.0635894	0.146637
CPO020	Rep 1	D 7	18.8333	9	1.37956	0.184233	0.061411	0.141614
CPO020	Rep 1	D 7	19	9	1.38444	0.178281	0.0594272	0.137039
CPO020	Rep 1	D 7	19.1667	9	1.38967	0.171157	0.0570524	0.131563
CPO020	Rep 1	D 7	19.3333	9	1.39489	0.164569	0.0548562	0.126499
CPO020	Rep 1	D 7	19.5	9	1.39967	0.158526	0.052842	0.121854
CPO020	Rep 1	D 7	19.6667	9	1.40456	0.152934	0.050978	0.117555
CPO020	Rep 1	D 7	19.8333	9	1.40844	0.14756	0.0491868	0.113425
CPO020	Rep 1	D 7	20	9	1.41256	0.14244	0.0474799	0.109489
CPO020	Rep 1	D 7	20.1667	9	1.41667	0.137136	0.045712	0.105412
CPO020	Rep 2	CPO020	0.166667	11	0.113818	0.00670549	0.00202178	0.00450481
CPO020	Rep 2	CPO020	0.333333	11	0.118909	0.00672985	0.00202913	0.00452118
CPO020	Rep 2	CPO020	0.5	11	0.127545	0.00706206	0.00212929	0.00474436
CPO020	Rep 2	CPO020	0.666667	11	0.141636	0.00764556	0.00230522	0.00513636
CPO020	Rep 2	CPO020	0.833333	11	0.161	0.0077201	0.0023277	0.00518644
CPO020	Rep 2	CPO020	1	11	0.189636	0.00847671	0.00255582	0.00569473
CPO020	Rep 2	CPO020	1.16667	11	0.226636	0.0121266	0.00365631	0.00814676
CPO020	Rep 2	CPO020	1.33333	11	0.282182	0.0232027	0.00699587	0.0155878
CPO020	Rep 2	CPO020	1.5	11	0.368818	0.0480642	0.0144919	0.0322899
CPO020	Rep 2	CPO020	1.66667	11	0.479	0.0660803	0.0199239	0.0443933
CPO020	Rep 2	CPO020	1.83333	11	0.605273	0.0584997	0.0176383	0.0393007
CPO020	Rep 2	CPO020	2	11	0.714455	0.0475234	0.0143288	0.0319266
CPO020	Rep 2	CPO020	2.16667	11	0.804909	0.0395536	0.0119259	0.0265725
CPO020	Rep 2	CPO020	2.33333	11	0.884273	0.0373446	0.0112598	0.0250884
CPO020	Rep 2	CPO020	2.5	11	0.953182	0.0325755	0.00982188	0.0218845
CPO020	Rep 2	CPO020	2.66667	11	1.02164	0.0336817	0.0101554	0.0226277
CPO020	Rep 2	CPO020	2.83333	11	1.08018	0.0314223	0.00947419	0.0211098
CPO020	Rep 2	CPO020	3	11	1.12127	0.0277204	0.008358	0.0186228
CPO020	Rep 2	CPO020	3.16667	11	1.15345	0.0259822	0.00783392	0.0174551
CPO020	Rep 2	CPO020	3.33333	11	1.181	0.0244949	0.00738549	0.0164559
CPO020	Rep 2	CPO020	3.5	11	1.20527	0.0233285	0.0070338	0.0156723
CPO020	Rep 2	CPO020	3.66667	11	1.22473	0.0213686	0.00644288	0.0143556
CPO020	Rep 2	CPO020	3.83333	11	1.243	0.0203372	0.00613188	0.0136627
CPO020	Rep 2	CPO020	4	11	1.26018	0.019934	0.00601032	0.0133918
CPO020	Rep 2	CPO020	4.16667	11	1.27809	0.0199422	0.0060128	0.0133973
CPO020	Rep 2	CPO020	4.33333	11	1.29282	0.020074	0.00605252	0.0134859
CPO020	Rep 2	CPO020	4.5	11	1.308	0.0202089	0.00609322	0.0135765
CPO020	Rep 2	CPO020	4.66667	11	1.32473	0.0202884	0.00611718	0.0136299
CPO020	Rep 2	CPO020	4.83333	11	1.339	0.0226097	0.00681709	0.0151894
CPO020	Rep 2	CPO020	5	11	1.35264	0.0223395	0.00673562	0.0150079
CPO020	Rep 2	CPO020	5.16667	11	1.36782	0.0213486	0.00643685	0.0143422
CPO020	Rep 2	CPO020	5.33333	11	1.38055	0.020997	0.00633082	0.014106
CPO020	Rep 2	CPO020	5.5	11	1.39355	0.020559	0.00619877	0.0138117
CPO020	Rep 2	CPO020	5.66667	11	1.40782	0.0210419	0.00634439	0.0141362
CPO020	Rep 2	CPO020	5.83333	11	1.42027	0.022186	0.00668933	0.0149048
CPO020	Rep 2	CPO020	6	11	1.43109	0.0220928	0.00666122	0.0148421
CPO020	Rep 2	CPO020	6.16667	11	1.44109	0.020359	0.00613848	0.0136774
CPO020	Rep 2	CPO020	6.33333	11	1.45118	0.020851	0.00628681	0.0140079
CPO020	Rep 2	CPO020	6.5	11	1.45945	0.0197351	0.00595035	0.0132582
CPO020	Rep 2	CPO020	6.66667	11	1.46845	0.0199016	0.00600055	0.0133701
CPO020	Rep 2	CPO020	6.83333	11	1.47818	0.0195592	0.00589733	0.0131401
CPO020	Rep 2	CPO020	7	11	1.48736	0.019423	0.00585627	0.0130486
CPO020	Rep 2	CPO020	7.16667	11	1.49618	0.019939	0.00601183	0.0133952
CPO020	Rep 2	CPO020	7.33333	11	1.50482	0.0200889	0.00605703	0.0134959
CPO020	Rep 2	CPO020	7.5	11	1.513	0.0207364	0.00625227	0.0139309
CPO020	Rep 2	CPO020	7.66667	11	1.52082	0.0206001	0.00621116	0.0138393
CPO020	Rep 2	CPO020	7.83333	11	1.52864	0.0210726	0.00635363	0.0141568
CPO020	Rep 2	CPO020	8	11	1.53618	0.0212359	0.00640287	0.0142665
CPO020	Rep 2	CPO020	8.16667	11	1.54391	0.0219566	0.00662015	0.0147506
CPO020	Rep 2	CPO020	8.33333	11	1.55064	0.0225534	0.0068001	0.0151516
CPO020	Rep 2	CPO020	8.5	11	1.55782	0.0228728	0.0068964	0.0153661
CPO020	Rep 2	CPO020	8.66667	11	1.56518	0.0233059	0.00702698	0.0156571
CPO020	Rep 2	CPO020	8.83333	11	1.57209	0.0240975	0.00726568	0.0161889
CPO020	Rep 2	CPO020	9	11	1.57845	0.0245901	0.00741419	0.0165198
CPO020	Rep 2	CPO020	9.16667	11	1.58464	0.0248647	0.007497	0.0167043
CPO020	Rep 2	CPO020	9.33333	11	1.59064	0.0249931	0.0075357	0.0167906
CPO020	Rep 2	CPO020	9.5	11	1.59609	0.0249818	0.0075323	0.016783
CPO020	Rep 2	CPO020	9.66667	11	1.60164	0.0254451	0.00767199	0.0170943
CPO020	Rep 2	CPO020	9.83333	11	1.60709	0.0252486	0.00761273	0.0169622
CPO020	Rep 2	CPO020	10	11	1.612	0.0254637	0.00767759	0.0171067
CPO020	Rep 2	CPO020	10.1667	11	1.617	0.0259345	0.00781956	0.0174231
CPO020	Rep 2	CPO020	10.3333	11	1.62182	0.0258179	0.00778439	0.0173447
CPO020	Rep 2	CPO020	10.5	11	1.62655	0.0258045	0.00778035	0.0173357
CPO020	Rep 2	CPO020	10.6667	11	1.63082	0.0261144	0.0078738	0.0175439
CPO020	Rep 2	CPO020	10.8333	11	1.63536	0.0263942	0.00795816	0.0177319
CPO020	Rep 2	CPO020	11	11	1.63955	0.026368	0.00795026	0.0177143
CPO020	Rep 2	CPO020	11.1667	11	1.644	0.0264273	0.00796812	0.0177541
CPO020	Rep 2	CPO020	11.3333	11	1.648	0.0265895	0.00801703	0.0178631
CPO020	Rep 2	CPO020	11.5	11	1.65209	0.0266588	0.00803793	0.0179096
CPO020	Rep 2	CPO020	11.6667	11	1.65618	0.0271397	0.00818293	0.0182327
CPO020	Rep 2	CPO020	11.8333	11	1.65982	0.0269437	0.00812383	0.018101
CPO020	Rep 2	CPO020	12	11	1.66327	0.0272474	0.00821539	0.018305
CPO020	Rep 2	CPO020	12.1667	11	1.667	0.0273861	0.00825723	0.0183983
CPO020	Rep 2	CPO020	12.3333	11	1.67036	0.0273469	0.00824541	0.0183719
CPO020	Rep 2	CPO020	12.5	11	1.67409	0.0274898	0.0082885	0.0184679
CPO020	Rep 2	CPO020	12.6667	11	1.67736	0.0276271	0.00832987	0.0185601
CPO020	Rep 2	CPO020	12.8333	11	1.68082	0.0277194	0.00835771	0.0186221
CPO020	Rep 2	CPO020	13	11	1.68418	0.0277085	0.00835444	0.0186149
CPO020	Rep 2	CPO020	13.1667	11	1.68727	0.0277384	0.00836344	0.0186349
CPO020	Rep 2	CPO020	13.3333	11	1.69027	0.0275866	0.00831766	0.0185329
CPO020	Rep 2	CPO020	13.5	11	1.69327	0.0276626	0.00834058	0.018584
CPO020	Rep 2	CPO020	13.6667	11	1.69636	0.0279474	0.00842644	0.0187753
CPO020	Rep 2	CPO020	13.8333	11	1.69936	0.0278578	0.00839943	0.0187151
CPO020	Rep 2	CPO020	14	11	1.70218	0.027777	0.00837509	0.0186609
CPO020	Rep 2	CPO020	14.1667	11	1.70518	0.027795	0.00838052	0.018673
CPO020	Rep 2	CPO020	14.3333	11	1.70809	0.0278943	0.00841044	0.0187396
CPO020	Rep 2	CPO020	14.5	11	1.71091	0.0277108	0.00835513	0.0186164
CPO020	Rep 2	CPO020	14.6667	11	1.71373	0.0278032	0.00838298	0.0186784
CPO020	Rep 2	CPO020	14.8333	11	1.71655	0.0276202	0.00832779	0.0185555
CPO020	Rep 2	CPO020	15	11	1.71909	0.0278189	0.00838771	0.018689
CPO020	Rep 2	CPO020	15.1667	11	1.72145	0.0277286	0.00836047	0.0186283
CPO020	Rep 2	CPO020	15.3333	11	1.724	0.0279106	0.00841535	0.0187506
CPO020	Rep 2	CPO020	15.5	11	1.72645	0.0280191	0.00844809	0.0188235
CPO020	Rep 2	CPO020	15.6667	11	1.72873	0.028036	0.00845318	0.0188349
CPO020	Rep 2	CPO020	15.8333	11	1.73109	0.0279444	0.00842556	0.0187733
CPO020	Rep 2	CPO020	16	11	1.73327	0.0279073	0.00841437	0.0187484
CPO020	Rep 2	CPO020	16.1667	11	1.73527	0.0282351	0.00851319	0.0189686
CPO020	Rep 2	CPO020	16.3333	11	1.73736	0.0281577	0.00848986	0.0189166
CPO020	Rep 2	CPO020	16.5	11	1.73936	0.028472	0.00858463	0.0191277
CPO020	Rep 2	CPO020	16.6667	11	1.74145	0.0284864	0.00858896	0.0191374
CPO020	Rep 2	CPO020	16.8333	11	1.74336	0.0286051	0.00862478	0.0192172
CPO020	Rep 2	CPO020	17	11	1.74518	0.0285195	0.00859896	0.0191597
CPO020	Rep 2	CPO020	17.1667	11	1.74727	0.0285275	0.00860136	0.019165
CPO020	Rep 2	CPO020	17.3333	11	1.74918	0.028516	0.0085979	0.0191573
CPO020	Rep 2	CPO020	17.5	11	1.75064	0.0286051	0.00862478	0.0192172
CPO020	Rep 2	CPO020	17.6667	11	1.75227	0.0287057	0.0086551	0.0192848
CPO020	Rep 2	CPO020	17.8333	11	1.75382	0.028913	0.00871761	0.019424
CPO020	Rep 2	CPO020	18	11	1.75555	0.0290495	0.00875875	0.0195157
CPO020	Rep 2	CPO020	18.1667	11	1.75736	0.0289492	0.0087285	0.0194483
CPO020	Rep 2	CPO020	18.3333	11	1.75836	0.0291488	0.0087887	0.0195825
CPO020	Rep 2	CPO020	18.5	11	1.75991	0.0292009	0.00880439	0.0196174
CPO020	Rep 2	CPO020	18.6667	11	1.76118	0.0291713	0.00879547	0.0195975
CPO020	Rep 2	CPO020	18.8333	11	1.763	0.0294517	0.00888001	0.0197859
CPO020	Rep 2	CPO020	19	11	1.76409	0.0292795	0.00882811	0.0196703
CPO020	Rep 2	CPO020	19.1667	11	1.76582	0.0293762	0.00885727	0.0197352
CPO020	Rep 2	CPO020	19.3333	11	1.76718	0.0295832	0.00891966	0.0198742
CPO020	Rep 2	CPO020	19.5	11	1.76827	0.0294757	0.00888726	0.0198021
CPO020	Rep 2	CPO020	19.6667	11	1.76991	0.0296596	0.0089427	0.0199256
CPO020	Rep 2	CPO020	19.8333	11	1.77082	0.0293865	0.00886035	0.0197421
CPO020	Rep 2	CPO020	20	11	1.77218	0.0294069	0.0088665	0.0197558
CPO020	Rep 2	CPO020	20.1667	11	1.77336	0.0296421	0.00893743	0.0199138
CPO020	Rep 2	D 0	0.166667	9	0.113889	0.0109937	0.00366456	0.00845049
CPO020	Rep 2	D 0	0.333333	9	0.117667	0.00978519	0.00326173	0.00752157
CPO020	Rep 2	D 0	0.5	9	0.124	0.00421307	0.00140436	0.00323846
CPO020	Rep 2	D 0	0.666667	9	0.134444	0.00245515	0.000818384	0.0018872
CPO020	Rep 2	D 0	0.833333	9	0.147444	0.00350397	0.00116799	0.00269339
CPO020	Rep 2	D 0	1	9	0.15	0.00722842	0.00240947	0.00555625
CPO020	Rep 2	D 0	1.16667	9	0.122444	0.0138574	0.00461914	0.0106517
CPO020	Rep 2	D 0	1.33333	9	0.104333	0.0107819	0.00359398	0.00828772
CPO020	Rep 2	D 0	1.5	9	0.100222	0.00812062	0.00270687	0.00624206
CPO020	Rep 2	D 0	1.66667	9	0.0987778	0.00675977	0.00225326	0.00519602
CPO020	Rep 2	D 0	1.83333	9	0.0976667	0.00583095	0.00194365	0.00448207
CPO020	Rep 2	D 0	2	9	0.0968889	0.00520683	0.00173561	0.00400233
CPO020	Rep 2	D 0	2.16667	9	0.0964444	0.00455826	0.00151942	0.00350379
CPO020	Rep 2	D 0	2.33333	9	0.0958889	0.00401386	0.00133795	0.00308533
CPO020	Rep 2	D 0	2.5	9	0.0952222	0.00341971	0.0011399	0.00262862
CPO020	Rep 2	D 0	2.66667	9	0.0947778	0.00299073	0.000996909	0.00229888
CPO020	Rep 2	D 0	2.83333	9	0.094	0.00239792	0.000799305	0.0018432
CPO020	Rep 2	D 0	3	9	0.0936667	0.00239792	0.000799305	0.0018432
CPO020	Rep 2	D 0	3.16667	9	0.0933333	0.00212132	0.000707107	0.00163059
CPO020	Rep 2	D 0	3.33333	9	0.093	0.00223607	0.000745356	0.00171879
CPO020	Rep 2	D 0	3.5	9	0.0927778	0.00198606	0.000662021	0.00152662
CPO020	Rep 2	D 0	3.66667	9	0.0924444	0.00206828	0.000689426	0.00158982
CPO020	Rep 2	D 0	3.83333	9	0.0923333	0.00193649	0.000645497	0.00148852
CPO020	Rep 2	D 0	4	9	0.0923333	0.00212132	0.000707107	0.00163059
CPO020	Rep 2	D 0	4.16667	9	0.0921111	0.00196497	0.00065499	0.00151041
CPO020	Rep 2	D 0	4.33333	9	0.0921111	0.00196497	0.00065499	0.00151041
CPO020	Rep 2	D 0	4.5	9	0.0921111	0.00196497	0.00065499	0.00151041
CPO020	Rep 2	D 0	4.66667	9	0.092	0.00187083	0.00062361	0.00143805
CPO020	Rep 2	D 0	4.83333	9	0.092	0.00187083	0.00062361	0.00143805
CPO020	Rep 2	D 0	5	9	0.092	0.00187083	0.00062361	0.00143805
CPO020	Rep 2	D 0	5.16667	9	0.0918889	0.00208833	0.000696109	0.00160523
CPO020	Rep 2	D 0	5.33333	9	0.0921111	0.00202759	0.000675863	0.00155854
CPO020	Rep 2	D 0	5.5	9	0.0922222	0.00210819	0.000702728	0.00162049
CPO020	Rep 2	D 0	5.66667	9	0.0923333	0.002	0.000666667	0.00153734
CPO020	Rep 2	D 0	5.83333	9	0.0924444	0.00224227	0.000747424	0.00172356
CPO020	Rep 2	D 0	6	9	0.0926667	0.00234521	0.000781736	0.00180269
CPO020	Rep 2	D 0	6.16667	9	0.0928889	0.00257121	0.000857069	0.00197641
CPO020	Rep 2	D 0	6.33333	9	0.0934444	0.00304594	0.00101531	0.00234132
CPO020	Rep 2	D 0	6.5	9	0.0945556	0.00381153	0.00127051	0.0029298
CPO020	Rep 2	D 0	6.66667	9	0.0953333	0.00474342	0.00158114	0.00364611
CPO020	Rep 2	D 0	6.83333	9	0.0973333	0.00638357	0.00212786	0.00490685
CPO020	Rep 2	D 0	7	9	0.0991111	0.00825295	0.00275098	0.00634378
CPO020	Rep 2	D 0	7.16667	9	0.102222	0.0108717	0.00362391	0.00835675
CPO020	Rep 2	D 0	7.33333	9	0.106111	0.0145812	0.0048604	0.0112081
CPO020	Rep 2	D 0	7.5	9	0.112111	0.0208233	0.00694111	0.0160062
CPO020	Rep 2	D 0	7.66667	9	0.120333	0.0300458	0.0100153	0.0230952
CPO020	Rep 2	D 0	7.83333	9	0.131111	0.042654	0.014218	0.0327867
CPO020	Rep 2	D 0	8	9	0.144333	0.0560513	0.0186838	0.0430849
CPO020	Rep 2	D 0	8.16667	9	0.159889	0.0706956	0.0235652	0.0543414
CPO020	Rep 2	D 0	8.33333	9	0.178111	0.0855781	0.028526	0.0657812
CPO020	Rep 2	D 0	8.5	9	0.199111	0.100841	0.0336136	0.0775131
CPO020	Rep 2	D 0	8.66667	9	0.224333	0.114601	0.0382005	0.0880905
CPO020	Rep 2	D 0	8.83333	9	0.251222	0.127965	0.0426549	0.0983623
CPO020	Rep 2	D 0	9	9	0.279111	0.14187	0.04729	0.109051
CPO020	Rep 2	D 0	9.16667	9	0.31	0.153855	0.0512852	0.118264
CPO020	Rep 2	D 0	9.33333	9	0.339222	0.164926	0.0549754	0.126774
CPO020	Rep 2	D 0	9.5	9	0.362889	0.174621	0.0582069	0.134225
CPO020	Rep 2	D 0	9.66667	9	0.385444	0.18269	0.0608966	0.140428
CPO020	Rep 2	D 0	9.83333	9	0.407667	0.189706	0.0632355	0.145821
CPO020	Rep 2	D 0	10	9	0.43	0.195309	0.0651029	0.150128
CPO020	Rep 2	D 0	10.1667	9	0.454222	0.201901	0.0673003	0.155195
CPO020	Rep 2	D 0	10.3333	9	0.477444	0.208667	0.0695558	0.160396
CPO020	Rep 2	D 0	10.5	9	0.500444	0.213355	0.0711183	0.163999
CPO020	Rep 2	D 0	10.6667	9	0.523	0.216723	0.0722411	0.166588
CPO020	Rep 2	D 0	10.8333	9	0.545222	0.220007	0.0733356	0.169112
CPO020	Rep 2	D 0	11	9	0.567667	0.222093	0.074031	0.170716
CPO020	Rep 2	D 0	11.1667	9	0.589222	0.222957	0.0743191	0.17138
CPO020	Rep 2	D 0	11.3333	9	0.611111	0.223211	0.0744036	0.171575
CPO020	Rep 2	D 0	11.5	9	0.632333	0.223074	0.074358	0.17147
CPO020	Rep 2	D 0	11.6667	9	0.653111	0.222872	0.0742908	0.171315
CPO020	Rep 2	D 0	11.8333	9	0.673667	0.222124	0.0740413	0.170739
CPO020	Rep 2	D 0	12	9	0.693111	0.222444	0.0741478	0.170985
CPO020	Rep 2	D 0	12.1667	9	0.712111	0.222089	0.0740297	0.170713
CPO020	Rep 2	D 0	12.3333	9	0.730556	0.222027	0.074009	0.170665
CPO020	Rep 2	D 0	12.5	9	0.749889	0.222224	0.0740746	0.170816
CPO020	Rep 2	D 0	12.6667	9	0.768333	0.222821	0.0742737	0.171275
CPO020	Rep 2	D 0	12.8333	9	0.787222	0.225262	0.0750873	0.173152
CPO020	Rep 2	D 0	13	9	0.806444	0.228613	0.0762042	0.175727
CPO020	Rep 2	D 0	13.1667	9	0.827778	0.23247	0.0774901	0.178692
CPO020	Rep 2	D 0	13.3333	9	0.849111	0.239791	0.0799303	0.184319
CPO020	Rep 2	D 0	13.5	9	0.870111	0.247219	0.0824064	0.19003
CPO020	Rep 2	D 0	13.6667	9	0.891556	0.255862	0.0852874	0.196673
CPO020	Rep 2	D 0	13.8333	9	0.911556	0.263398	0.0877992	0.202465
CPO020	Rep 2	D 0	14	9	0.931222	0.268843	0.0896143	0.206651
CPO020	Rep 2	D 0	14.1667	9	0.951	0.273044	0.0910148	0.209881
CPO020	Rep 2	D 0	14.3333	9	0.972	0.275105	0.0917018	0.211465
CPO020	Rep 2	D 0	14.5	9	0.994778	0.276667	0.0922224	0.212665
CPO020	Rep 2	D 0	14.6667	9	1.01878	0.275396	0.0917985	0.211688
CPO020	Rep 2	D 0	14.8333	9	1.04244	0.275264	0.0917548	0.211587
CPO020	Rep 2	D 0	15	9	1.06611	0.273727	0.0912424	0.210405
CPO020	Rep 2	D 0	15.1667	9	1.08878	0.271802	0.0906007	0.208926
CPO020	Rep 2	D 0	15.3333	9	1.10967	0.27068	0.0902267	0.208063
CPO020	Rep 2	D 0	15.5	9	1.12733	0.271033	0.0903444	0.208335
CPO020	Rep 2	D 0	15.6667	9	1.14333	0.271513	0.0905045	0.208704
CPO020	Rep 2	D 0	15.8333	9	1.15822	0.272572	0.0908573	0.209517
CPO020	Rep 2	D 0	16	9	1.172	0.271999	0.0906662	0.209077
CPO020	Rep 2	D 0	16.1667	9	1.18467	0.271905	0.0906351	0.209005
CPO020	Rep 2	D 0	16.3333	9	1.19722	0.270214	0.0900714	0.207705
CPO020	Rep 2	D 0	16.5	9	1.20933	0.267529	0.0891765	0.205641
CPO020	Rep 2	D 0	16.6667	9	1.222	0.262581	0.087527	0.201838
CPO020	Rep 2	D 0	16.8333	9	1.23433	0.256893	0.085631	0.197465
CPO020	Rep 2	D 0	17	9	1.24633	0.251595	0.083865	0.193393
CPO020	Rep 2	D 0	17.1667	9	1.25722	0.246198	0.082066	0.189245
CPO020	Rep 2	D 0	17.3333	9	1.26756	0.241462	0.0804873	0.185604
CPO020	Rep 2	D 0	17.5	9	1.27689	0.237061	0.0790203	0.182221
CPO020	Rep 2	D 0	17.6667	9	1.28578	0.233614	0.0778713	0.179572
CPO020	Rep 2	D 0	17.8333	9	1.29456	0.229372	0.0764573	0.176311
CPO020	Rep 2	D 0	18	9	1.303	0.225744	0.0752481	0.173522
CPO020	Rep 2	D 0	18.1667	9	1.31178	0.221908	0.0739692	0.170573
CPO020	Rep 2	D 0	18.3333	9	1.31967	0.218317	0.0727723	0.167813
CPO020	Rep 2	D 0	18.5	9	1.32722	0.215183	0.0717276	0.165404
CPO020	Rep 2	D 0	18.6667	9	1.33456	0.211831	0.0706103	0.162828
CPO020	Rep 2	D 0	18.8333	9	1.342	0.208556	0.0695186	0.16031
CPO020	Rep 2	D 0	19	9	1.34856	0.204868	0.0682894	0.157476
CPO020	Rep 2	D 0	19.1667	9	1.35533	0.201658	0.0672194	0.155008
CPO020	Rep 2	D 0	19.3333	9	1.36156	0.197759	0.0659198	0.152011
CPO020	Rep 2	D 0	19.5	9	1.36789	0.193947	0.0646491	0.149081
CPO020	Rep 2	D 0	19.6667	9	1.37389	0.189757	0.0632522	0.14586
CPO020	Rep 2	D 0	19.8333	9	1.37978	0.18623	0.0620765	0.143149
CPO020	Rep 2	D 0	20	9	1.38478	0.182462	0.0608207	0.140253
CPO020	Rep 2	D 0	20.1667	9	1.39033	0.178005	0.059335	0.136827
CPO020	Rep 2	D 7	0.166667	9	0.11	0.00403113	0.00134371	0.0030986
CPO020	Rep 2	D 7	0.333333	9	0.115	0.0034641	0.0011547	0.00266274
CPO020	Rep 2	D 7	0.5	9	0.123667	0.00342783	0.00114261	0.00263486
CPO020	Rep 2	D 7	0.666667	9	0.136667	0.00308221	0.0010274	0.00236919
CPO020	Rep 2	D 7	0.833333	9	0.154222	0.00414662	0.00138221	0.00318737
CPO020	Rep 2	D 7	1	9	0.169556	0.00943545	0.00314515	0.00725273
CPO020	Rep 2	D 7	1.16667	9	0.164667	0.022383	0.00746101	0.0172051
CPO020	Rep 2	D 7	1.33333	9	0.140889	0.0201894	0.00672979	0.0155189
CPO020	Rep 2	D 7	1.5	9	0.110667	0.00638357	0.00212786	0.00490685
CPO020	Rep 2	D 7	1.66667	9	0.104	0.00512348	0.00170783	0.00393825
CPO020	Rep 2	D 7	1.83333	9	0.102444	0.00485054	0.00161685	0.00372846
CPO020	Rep 2	D 7	2	9	0.101	0.00447214	0.00149071	0.00343759
CPO020	Rep 2	D 7	2.16667	9	0.0994444	0.00409607	0.00136536	0.00314852
CPO020	Rep 2	D 7	2.33333	9	0.0985556	0.00409607	0.00136536	0.00314852
CPO020	Rep 2	D 7	2.5	9	0.0978889	0.00410623	0.00136874	0.00315633
CPO020	Rep 2	D 7	2.66667	9	0.0975556	0.00415665	0.00138555	0.00319509
CPO020	Rep 2	D 7	2.83333	9	0.0971111	0.00431406	0.00143802	0.00331608
CPO020	Rep 2	D 7	3	9	0.0967778	0.00449382	0.00149794	0.00345426
CPO020	Rep 2	D 7	3.16667	9	0.0963333	0.00460977	0.00153659	0.00354338
CPO020	Rep 2	D 7	3.33333	9	0.0962222	0.00479004	0.00159668	0.00368195
CPO020	Rep 2	D 7	3.5	9	0.0957778	0.00484195	0.00161398	0.00372185
CPO020	Rep 2	D 7	3.66667	9	0.0956667	0.00492443	0.00164148	0.00378525
CPO020	Rep 2	D 7	3.83333	9	0.0953333	0.00509902	0.00169967	0.00391945
CPO020	Rep 2	D 7	4	9	0.0952222	0.00479004	0.00159668	0.00368195
CPO020	Rep 2	D 7	4.16667	9	0.0951111	0.00485913	0.00161971	0.00373506
CPO020	Rep 2	D 7	4.33333	9	0.0948889	0.00491031	0.00163677	0.0037744
CPO020	Rep 2	D 7	4.5	9	0.0946667	0.00492443	0.00164148	0.00378525
CPO020	Rep 2	D 7	4.66667	9	0.0947778	0.00499444	0.00166481	0.00383907
CPO020	Rep 2	D 7	4.83333	9	0.0944444	0.0050277	0.0016759	0.00386463
CPO020	Rep 2	D 7	5	9	0.0943333	0.00504975	0.00168325	0.00388158
CPO020	Rep 2	D 7	5.16667	9	0.0942222	0.00473756	0.00157919	0.00364161
CPO020	Rep 2	D 7	5.33333	9	0.0942222	0.00473756	0.00157919	0.00364161
CPO020	Rep 2	D 7	5.5	9	0.0941111	0.0048074	0.00160247	0.0036953
CPO020	Rep 2	D 7	5.66667	9	0.094	0.0048734	0.00162447	0.00374602
CPO020	Rep 2	D 7	5.83333	9	0.0941111	0.0048074	0.00160247	0.0036953
CPO020	Rep 2	D 7	6	9	0.0938889	0.0048074	0.00160247	0.0036953
CPO020	Rep 2	D 7	6.16667	9	0.0938889	0.0048074	0.00160247	0.0036953
CPO020	Rep 2	D 7	6.33333	9	0.0937778	0.00484195	0.00161398	0.00372185
CPO020	Rep 2	D 7	6.5	9	0.0937778	0.00484195	0.00161398	0.00372185
CPO020	Rep 2	D 7	6.66667	9	0.0936667	0.00452769	0.00150923	0.00348029
CPO020	Rep 2	D 7	6.83333	9	0.0936667	0.00452769	0.00150923	0.00348029
CPO020	Rep 2	D 7	7	9	0.0934444	0.00466667	0.00155556	0.00358712
CPO020	Rep 2	D 7	7.16667	9	0.0936667	0.00452769	0.00150923	0.00348029
CPO020	Rep 2	D 7	7.33333	9	0.0936667	0.00455522	0.00151841	0.00350145
CPO020	Rep 2	D 7	7.5	9	0.0934444	0.00453076	0.00151025	0.00348265
CPO020	Rep 2	D 7	7.66667	9	0.0935556	0.00453076	0.00151025	0.00348265
CPO020	Rep 2	D 7	7.83333	9	0.0935556	0.00471993	0.00157331	0.00362806
CPO020	Rep 2	D 7	8	9	0.0935556	0.00471993	0.00157331	0.00362806
CPO020	Rep 2	D 7	8.16667	9	0.0937778	0.00460374	0.00153458	0.00353875
CPO020	Rep 2	D 7	8.33333	9	0.0938889	0.00464878	0.00154959	0.00357336
CPO020	Rep 2	D 7	8.5	9	0.094	0.00471699	0.00157233	0.0036258
CPO020	Rep 2	D 7	8.66667	9	0.0942222	0.00484195	0.00161398	0.00372185
CPO020	Rep 2	D 7	8.83333	9	0.0945556	0.0050277	0.0016759	0.00386463
CPO020	Rep 2	D 7	9	9	0.0948889	0.00530199	0.00176733	0.00407547
CPO020	Rep 2	D 7	9.16667	9	0.0955556	0.00596052	0.00198684	0.00458166
CPO020	Rep 2	D 7	9.33333	9	0.0962222	0.0068516	0.00228387	0.00526661
CPO020	Rep 2	D 7	9.5	9	0.097	0.00844097	0.00281366	0.00648831
CPO020	Rep 2	D 7	9.66667	9	0.0981111	0.0103494	0.00344982	0.00795529
CPO020	Rep 2	D 7	9.83333	9	0.0993333	0.0128452	0.00428174	0.00987372
CPO020	Rep 2	D 7	10	9	0.101111	0.0161898	0.00539662	0.0124446
CPO020	Rep 2	D 7	10.1667	9	0.103222	0.020957	0.00698566	0.016109
CPO020	Rep 2	D 7	10.3333	9	0.105333	0.0255245	0.00850817	0.0196199
CPO020	Rep 2	D 7	10.5	9	0.107778	0.0314793	0.0104931	0.0241971
CPO020	Rep 2	D 7	10.6667	9	0.110222	0.0378543	0.0126181	0.0290974
CPO020	Rep 2	D 7	10.8333	9	0.113444	0.0452165	0.0150722	0.0347564
CPO020	Rep 2	D 7	11	9	0.117222	0.0539161	0.017972	0.0414436
CPO020	Rep 2	D 7	11.1667	9	0.120222	0.0601078	0.0200359	0.0462029
CPO020	Rep 2	D 7	11.3333	9	0.123444	0.0669442	0.0223147	0.0514579
CPO020	Rep 2	D 7	11.5	9	0.126556	0.0729197	0.0243066	0.056051
CPO020	Rep 2	D 7	11.6667	9	0.129778	0.0788397	0.0262799	0.0606015
CPO020	Rep 2	D 7	11.8333	9	0.133111	0.084849	0.028283	0.0652208
CPO020	Rep 2	D 7	12	9	0.137111	0.092753	0.0309177	0.0712962
CPO020	Rep 2	D 7	12.1667	9	0.140444	0.099009	0.033003	0.076105
CPO020	Rep 2	D 7	12.3333	9	0.144556	0.106653	0.0355509	0.0819804
CPO020	Rep 2	D 7	12.5	9	0.148667	0.114015	0.0380051	0.08764
CPO020	Rep 2	D 7	12.6667	9	0.152444	0.120776	0.0402586	0.0928364
CPO020	Rep 2	D 7	12.8333	9	0.156889	0.128028	0.0426759	0.0984109
CPO020	Rep 2	D 7	13	9	0.161111	0.134874	0.0449581	0.103674
CPO020	Rep 2	D 7	13.1667	9	0.165889	0.142371	0.0474568	0.109436
CPO020	Rep 2	D 7	13.3333	9	0.171444	0.150932	0.0503107	0.116017
CPO020	Rep 2	D 7	13.5	9	0.176111	0.15752	0.0525067	0.121081
CPO020	Rep 2	D 7	13.6667	9	0.182444	0.166832	0.0556105	0.128238
CPO020	Rep 2	D 7	13.8333	9	0.188556	0.176105	0.0587017	0.135366
CPO020	Rep 2	D 7	14	9	0.194778	0.184677	0.0615591	0.141956
CPO020	Rep 2	D 7	14.1667	9	0.200333	0.192044	0.0640145	0.147618
CPO020	Rep 2	D 7	14.3333	9	0.206556	0.199997	0.0666656	0.153731
CPO020	Rep 2	D 7	14.5	9	0.212778	0.207257	0.0690857	0.159312
CPO020	Rep 2	D 7	14.6667	9	0.218333	0.213214	0.0710714	0.163891
CPO020	Rep 2	D 7	14.8333	9	0.223667	0.218185	0.0727282	0.167711
CPO020	Rep 2	D 7	15	9	0.228667	0.222485	0.0741616	0.171017
CPO020	Rep 2	D 7	15.1667	9	0.232667	0.22604	0.0753466	0.17375
CPO020	Rep 2	D 7	15.3333	9	0.236333	0.229248	0.0764159	0.176215
CPO020	Rep 2	D 7	15.5	9	0.239333	0.231356	0.0771186	0.177836
CPO020	Rep 2	D 7	15.6667	9	0.242111	0.233021	0.0776737	0.179116
CPO020	Rep 2	D 7	15.8333	9	0.244889	0.234017	0.0780056	0.179881
CPO020	Rep 2	D 7	16	9	0.247556	0.234469	0.0781564	0.180229
CPO020	Rep 2	D 7	16.1667	9	0.249889	0.234425	0.0781417	0.180195
CPO020	Rep 2	D 7	16.3333	9	0.253	0.234259	0.0780863	0.180067
CPO020	Rep 2	D 7	16.5	9	0.256444	0.233513	0.0778378	0.179494
CPO020	Rep 2	D 7	16.6667	9	0.26	0.233572	0.0778572	0.179539
CPO020	Rep 2	D 7	16.8333	9	0.264444	0.233453	0.0778176	0.179448
CPO020	Rep 2	D 7	17	9	0.269778	0.234128	0.0780425	0.179966
CPO020	Rep 2	D 7	17.1667	9	0.275222	0.235094	0.0783647	0.180709
CPO020	Rep 2	D 7	17.3333	9	0.281111	0.236835	0.0789449	0.182047
CPO020	Rep 2	D 7	17.5	9	0.286778	0.237728	0.0792427	0.182734
CPO020	Rep 2	D 7	17.6667	9	0.292667	0.238867	0.0796222	0.183609
CPO020	Rep 2	D 7	17.8333	9	0.298111	0.239919	0.0799732	0.184418
CPO020	Rep 2	D 7	18	9	0.303111	0.240894	0.0802981	0.185168
CPO020	Rep 2	D 7	18.1667	9	0.308	0.242361	0.0807871	0.186295
CPO020	Rep 2	D 7	18.3333	9	0.312222	0.243499	0.0811665	0.18717
CPO020	Rep 2	D 7	18.5	9	0.315	0.244711	0.0815702	0.188101
CPO020	Rep 2	D 7	18.6667	9	0.316333	0.2457	0.0819	0.188862
CPO020	Rep 2	D 7	18.8333	9	0.317333	0.246967	0.0823222	0.189835
CPO020	Rep 2	D 7	19	9	0.317444	0.247874	0.0826247	0.190533
CPO020	Rep 2	D 7	19.1667	9	0.317444	0.249031	0.0830104	0.191422
CPO020	Rep 2	D 7	19.3333	9	0.317111	0.248959	0.0829864	0.191367
CPO020	Rep 2	D 7	19.5	9	0.316444	0.248493	0.082831	0.191009
CPO020	Rep 2	D 7	19.6667	9	0.315222	0.247252	0.0824173	0.190055
CPO020	Rep 2	D 7	19.8333	9	0.313111	0.245273	0.0817575	0.188533
CPO020	Rep 2	D 7	20	9	0.310667	0.242913	0.080971	0.186719
CPO020	Rep 2	D 7	20.1667	9	0.308	0.241287	0.0804291	0.18547
CPO299	Rep 1	CPO299	0.166667	11	0.108091	0.0018684	0.000563343	0.00125521
CPO299	Rep 1	CPO299	0.333333	11	0.112545	0.00196792	0.000593352	0.00132207
CPO299	Rep 1	CPO299	0.5	11	0.119818	0.00256196	0.00077246	0.00172115
CPO299	Rep 1	CPO299	0.666667	11	0.131182	0.00309251	0.000932428	0.00207758
CPO299	Rep 1	CPO299	0.833333	11	0.147818	0.00421469	0.00127078	0.00283147
CPO299	Rep 1	CPO299	1	11	0.172636	0.00539023	0.00162521	0.0036212
CPO299	Rep 1	CPO299	1.16667	11	0.203	0.00849706	0.00256196	0.0057084
CPO299	Rep 1	CPO299	1.33333	11	0.245091	0.0164466	0.00495884	0.011049
CPO299	Rep 1	CPO299	1.5	11	0.307273	0.0381132	0.0114916	0.0256048
CPO299	Rep 1	CPO299	1.66667	11	0.378636	0.0599905	0.0180878	0.0403021
CPO299	Rep 1	CPO299	1.83333	11	0.458455	0.080721	0.0243383	0.0542291
CPO299	Rep 1	CPO299	2	11	0.540091	0.0748832	0.0225781	0.0503072
CPO299	Rep 1	CPO299	2.16667	11	0.625909	0.068493	0.0206514	0.0460142
CPO299	Rep 1	CPO299	2.33333	11	0.702818	0.0654627	0.0197377	0.0439784
CPO299	Rep 1	CPO299	2.5	11	0.768727	0.0615453	0.0185566	0.0413467
CPO299	Rep 1	CPO299	2.66667	11	0.842364	0.0627587	0.0189225	0.0421619
CPO299	Rep 1	CPO299	2.83333	11	0.905	0.0578256	0.0174351	0.0388478
CPO299	Rep 1	CPO299	3	11	0.954818	0.0501574	0.015123	0.0336962
CPO299	Rep 1	CPO299	3.16667	11	0.998091	0.043263	0.0130443	0.0290645
CPO299	Rep 1	CPO299	3.33333	11	1.03618	0.0383427	0.0115608	0.025759
CPO299	Rep 1	CPO299	3.5	11	1.06973	0.0338322	0.0102008	0.0227288
CPO299	Rep 1	CPO299	3.66667	11	1.1	0.0307799	0.00928048	0.0206782
CPO299	Rep 1	CPO299	3.83333	11	1.12918	0.0274657	0.00828121	0.0184517
CPO299	Rep 1	CPO299	4	11	1.154	0.0227508	0.00685963	0.0152842
CPO299	Rep 1	CPO299	4.16667	11	1.17682	0.0193949	0.00584779	0.0130297
CPO299	Rep 1	CPO299	4.33333	11	1.19955	0.0160833	0.0048493	0.0108049
CPO299	Rep 1	CPO299	4.5	11	1.22082	0.0136661	0.0041205	0.00918104
CPO299	Rep 1	CPO299	4.66667	11	1.23991	0.0118275	0.00356614	0.00794586
CPO299	Rep 1	CPO299	4.83333	11	1.25645	0.0103862	0.00313155	0.00697753
CPO299	Rep 1	CPO299	5	11	1.274	0.012083	0.00364318	0.0081175
CPO299	Rep 1	CPO299	5.16667	11	1.28991	0.0116401	0.00350961	0.0078199
CPO299	Rep 1	CPO299	5.33333	11	1.305	0.0103344	0.00311594	0.00694275
CPO299	Rep 1	CPO299	5.5	11	1.31973	0.0114551	0.00345383	0.00769561
CPO299	Rep 1	CPO299	5.66667	11	1.33373	0.0113762	0.00343006	0.00764264
CPO299	Rep 1	CPO299	5.83333	11	1.34809	0.0119118	0.00359154	0.00800245
CPO299	Rep 1	CPO299	6	11	1.36191	0.0109403	0.00329863	0.00734982
CPO299	Rep 1	CPO299	6.16667	11	1.37655	0.011246	0.0033908	0.00755517
CPO299	Rep 1	CPO299	6.33333	11	1.39109	0.0115538	0.00348361	0.00776197
CPO299	Rep 1	CPO299	6.5	11	1.40509	0.0123163	0.0037135	0.00827419
CPO299	Rep 1	CPO299	6.66667	11	1.41909	0.0134793	0.00406415	0.0090555
CPO299	Rep 1	CPO299	6.83333	11	1.43409	0.0139101	0.00419405	0.00934493
CPO299	Rep 1	CPO299	7	11	1.44909	0.0153978	0.0046426	0.0103444
CPO299	Rep 1	CPO299	7.16667	11	1.46345	0.0165853	0.00500066	0.0111422
CPO299	Rep 1	CPO299	7.33333	11	1.47745	0.0179185	0.00540263	0.0120378
CPO299	Rep 1	CPO299	7.5	11	1.491	0.0183467	0.00553173	0.0123255
CPO299	Rep 1	CPO299	7.66667	11	1.50364	0.018359	0.00553546	0.0123338
CPO299	Rep 1	CPO299	7.83333	11	1.51582	0.0179545	0.00541348	0.012062
CPO299	Rep 1	CPO299	8	11	1.52727	0.017211	0.00518931	0.0115625
CPO299	Rep 1	CPO299	8.16667	11	1.53818	0.0163268	0.00492271	0.0109685
CPO299	Rep 1	CPO299	8.33333	11	1.54736	0.0161572	0.00487157	0.0108545
CPO299	Rep 1	CPO299	8.5	11	1.55691	0.0153392	0.00462494	0.010305
CPO299	Rep 1	CPO299	8.66667	11	1.56545	0.0150357	0.00453344	0.0101011
CPO299	Rep 1	CPO299	8.83333	11	1.57336	0.0150351	0.00453326	0.0101007
CPO299	Rep 1	CPO299	9	11	1.58073	0.0151003	0.0045529	0.0101445
CPO299	Rep 1	CPO299	9.16667	11	1.58782	0.0151249	0.00456034	0.0101611
CPO299	Rep 1	CPO299	9.33333	11	1.59455	0.0152274	0.00459122	0.0102299
CPO299	Rep 1	CPO299	9.5	11	1.60091	0.0152739	0.00460524	0.0102611
CPO299	Rep 1	CPO299	9.66667	11	1.60718	0.015322	0.00461976	0.0102935
CPO299	Rep 1	CPO299	9.83333	11	1.61282	0.0156513	0.00471905	0.0105147
CPO299	Rep 1	CPO299	10	11	1.61864	0.0158005	0.00476402	0.0106149
CPO299	Rep 1	CPO299	10.1667	11	1.62418	0.0158229	0.00477078	0.01063
CPO299	Rep 1	CPO299	10.3333	11	1.62936	0.0159014	0.00479445	0.0106827
CPO299	Rep 1	CPO299	10.5	11	1.63482	0.0162162	0.00488935	0.0108942
CPO299	Rep 1	CPO299	10.6667	11	1.63991	0.016404	0.00494599	0.0110204
CPO299	Rep 1	CPO299	10.8333	11	1.64527	0.0163468	0.00492875	0.0109819
CPO299	Rep 1	CPO299	11	11	1.65045	0.0166995	0.00503508	0.0112189
CPO299	Rep 1	CPO299	11.1667	11	1.65482	0.0169872	0.00512182	0.0114121
CPO299	Rep 1	CPO299	11.3333	11	1.65945	0.0172764	0.00520902	0.0116064
CPO299	Rep 1	CPO299	11.5	11	1.66418	0.0174804	0.00527053	0.0117435
CPO299	Rep 1	CPO299	11.6667	11	1.66809	0.0174267	0.00525436	0.0117074
CPO299	Rep 1	CPO299	11.8333	11	1.67236	0.0178565	0.00538394	0.0119962
CPO299	Rep 1	CPO299	12	11	1.67655	0.0181073	0.00545954	0.0121646
CPO299	Rep 1	CPO299	12.1667	11	1.68027	0.0180726	0.00544909	0.0121413
CPO299	Rep 1	CPO299	12.3333	11	1.68418	0.0180212	0.0054336	0.0121068
CPO299	Rep 1	CPO299	12.5	11	1.68809	0.0181959	0.00548627	0.0122242
CPO299	Rep 1	CPO299	12.6667	11	1.69191	0.0184524	0.00556361	0.0123965
CPO299	Rep 1	CPO299	12.8333	11	1.69545	0.0182393	0.00549936	0.0122533
CPO299	Rep 1	CPO299	13	11	1.69891	0.0185981	0.00560755	0.0124944
CPO299	Rep 1	CPO299	13.1667	11	1.70236	0.0188959	0.00569732	0.0126944
CPO299	Rep 1	CPO299	13.3333	11	1.70582	0.0187767	0.00566138	0.0126143
CPO299	Rep 1	CPO299	13.5	11	1.70873	0.0192566	0.0058061	0.0129368
CPO299	Rep 1	CPO299	13.6667	11	1.71227	0.0192098	0.00579199	0.0129054
CPO299	Rep 1	CPO299	13.8333	11	1.71518	0.0191302	0.00576797	0.0128518
CPO299	Rep 1	CPO299	14	11	1.71827	0.0192046	0.00579042	0.0129019
CPO299	Rep 1	CPO299	14.1667	11	1.72127	0.0192151	0.00579356	0.0129088
CPO299	Rep 1	CPO299	14.3333	11	1.72427	0.0195964	0.00590853	0.013165
CPO299	Rep 1	CPO299	14.5	11	1.72718	0.0197627	0.00595867	0.0132768
CPO299	Rep 1	CPO299	14.6667	11	1.73009	0.0197	0.00593978	0.0132347
CPO299	Rep 1	CPO299	14.8333	11	1.73282	0.0199641	0.00601939	0.013412
CPO299	Rep 1	CPO299	15	11	1.73555	0.0199116	0.00600358	0.0133768
CPO299	Rep 1	CPO299	15.1667	11	1.73791	0.0199271	0.00600826	0.0133872
CPO299	Rep 1	CPO299	15.3333	11	1.74036	0.0200513	0.00604569	0.0134706
CPO299	Rep 1	CPO299	15.5	11	1.74309	0.0202507	0.00610582	0.0136046
CPO299	Rep 1	CPO299	15.6667	11	1.74545	0.020481	0.00617526	0.0137593
CPO299	Rep 1	CPO299	15.8333	11	1.74782	0.0203952	0.00614938	0.0137017
CPO299	Rep 1	CPO299	16	11	1.75036	0.020675	0.00623374	0.0138896
CPO299	Rep 1	CPO299	16.1667	11	1.75245	0.0209684	0.0063222	0.0140867
CPO299	Rep 1	CPO299	16.3333	11	1.75491	0.0210212	0.00633813	0.0141222
CPO299	Rep 1	CPO299	16.5	11	1.757	0.021114	0.0063661	0.0141846
CPO299	Rep 1	CPO299	16.6667	11	1.75927	0.0212183	0.00639757	0.0142547
CPO299	Rep 1	CPO299	16.8333	11	1.76127	0.0212607	0.00641035	0.0142831
CPO299	Rep 1	CPO299	17	11	1.76318	0.0215677	0.00650289	0.0144893
CPO299	Rep 1	CPO299	17.1667	11	1.76518	0.021484	0.00647768	0.0144332
CPO299	Rep 1	CPO299	17.3333	11	1.76736	0.0216068	0.0065147	0.0145157
CPO299	Rep 1	CPO299	17.5	11	1.76927	0.0219321	0.00661279	0.0147342
CPO299	Rep 1	CPO299	17.6667	11	1.77091	0.0221244	0.00667077	0.0148634
CPO299	Rep 1	CPO299	17.8333	11	1.77291	0.0219292	0.00661191	0.0147323
CPO299	Rep 1	CPO299	18	11	1.77436	0.0220693	0.00665415	0.0148264
CPO299	Rep 1	CPO299	18.1667	11	1.77609	0.0224208	0.00676012	0.0150625
CPO299	Rep 1	CPO299	18.3333	11	1.77782	0.0226001	0.00681418	0.0151829
CPO299	Rep 1	CPO299	18.5	11	1.77936	0.0224779	0.00677733	0.0151008
CPO299	Rep 1	CPO299	18.6667	11	1.78091	0.0225276	0.00679231	0.0151342
CPO299	Rep 1	CPO299	18.8333	11	1.78236	0.022708	0.00684673	0.0152555
CPO299	Rep 1	CPO299	19	11	1.78391	0.022625	0.0068217	0.0151997
CPO299	Rep 1	CPO299	19.1667	11	1.78536	0.0228091	0.0068772	0.0153234
CPO299	Rep 1	CPO299	19.3333	11	1.78682	0.0230513	0.00695024	0.0154861
CPO299	Rep 1	CPO299	19.5	11	1.78818	0.023073	0.00695677	0.0155007
CPO299	Rep 1	CPO299	19.6667	11	1.78909	0.0232226	0.00700189	0.0156012
CPO299	Rep 1	CPO299	19.8333	11	1.79018	0.0232242	0.00700236	0.0156022
CPO299	Rep 1	CPO299	20	11	1.79136	0.0231874	0.00699126	0.0155775
CPO299	Rep 1	CPO299	20.1667	11	1.79255	0.023136	0.00697575	0.015543
CPO299	Rep 1	D 0	0.166667	9	0.109222	0.00373423	0.00124474	0.00287038
CPO299	Rep 1	D 0	0.333333	9	0.113111	0.0034801	0.00116003	0.00267504
CPO299	Rep 1	D 0	0.5	9	0.119889	0.00375648	0.00125216	0.00288748
CPO299	Rep 1	D 0	0.666667	9	0.131	0.0047697	0.0015899	0.00366631
CPO299	Rep 1	D 0	0.833333	9	0.146222	0.00544926	0.00181642	0.00418867
CPO299	Rep 1	D 0	1	9	0.164778	0.00837821	0.00279274	0.00644006
CPO299	Rep 1	D 0	1.16667	9	0.178778	0.0127748	0.00425825	0.00981955
CPO299	Rep 1	D 0	1.33333	9	0.199	0.0174069	0.0058023	0.0133801
CPO299	Rep 1	D 0	1.5	9	0.221222	0.0216551	0.00721838	0.0166456
CPO299	Rep 1	D 0	1.66667	9	0.237222	0.0221742	0.00739139	0.0170446
CPO299	Rep 1	D 0	1.83333	9	0.234667	0.0175997	0.00586657	0.0135283
CPO299	Rep 1	D 0	2	9	0.218889	0.0121289	0.00404298	0.00932313
CPO299	Rep 1	D 0	2.16667	9	0.197	0.00901388	0.00300463	0.00692868
CPO299	Rep 1	D 0	2.33333	9	0.177667	0.00873212	0.00291071	0.00671211
CPO299	Rep 1	D 0	2.5	9	0.163778	0.00845248	0.00281749	0.00649715
CPO299	Rep 1	D 0	2.66667	9	0.153556	0.00716085	0.00238695	0.00550432
CPO299	Rep 1	D 0	2.83333	9	0.144222	0.00603692	0.00201231	0.00464039
CPO299	Rep 1	D 0	3	9	0.136333	0.00574456	0.00191485	0.00441566
CPO299	Rep 1	D 0	3.16667	9	0.13	0.00547723	0.00182574	0.00421017
CPO299	Rep 1	D 0	3.33333	9	0.125444	0.00507718	0.00169239	0.00390267
CPO299	Rep 1	D 0	3.5	9	0.121667	0.00463681	0.0015456	0.00356417
CPO299	Rep 1	D 0	3.66667	9	0.12	0.0043589	0.00145297	0.00335055
CPO299	Rep 1	D 0	3.83333	9	0.118111	0.00391933	0.00130644	0.00301266
CPO299	Rep 1	D 0	4	9	0.117333	0.00387298	0.00129099	0.00297704
CPO299	Rep 1	D 0	4.16667	9	0.116778	0.00356293	0.00118764	0.00273871
CPO299	Rep 1	D 0	4.33333	9	0.116556	0.0035746	0.00119153	0.00274768
CPO299	Rep 1	D 0	4.5	9	0.116444	0.00353946	0.00117982	0.00272067
CPO299	Rep 1	D 0	4.66667	9	0.116556	0.00346811	0.00115604	0.00266582
CPO299	Rep 1	D 0	4.83333	9	0.116889	0.0034801	0.00116003	0.00267504
CPO299	Rep 1	D 0	5	9	0.117333	0.0035	0.00116667	0.00269034
CPO299	Rep 1	D 0	5.16667	9	0.117778	0.00366667	0.00122222	0.00281845
CPO299	Rep 1	D 0	5.33333	9	0.118667	0.00421307	0.00140436	0.00323846
CPO299	Rep 1	D 0	5.5	9	0.12	0.00463681	0.0015456	0.00356417
CPO299	Rep 1	D 0	5.66667	9	0.121778	0.00626055	0.00208685	0.00481228
CPO299	Rep 1	D 0	5.83333	9	0.124111	0.00863777	0.00287926	0.00663958
CPO299	Rep 1	D 0	6	9	0.127778	0.0119664	0.0039888	0.00919818
CPO299	Rep 1	D 0	6.16667	9	0.132889	0.0167887	0.00559624	0.012905
CPO299	Rep 1	D 0	6.33333	9	0.139667	0.0238799	0.00795997	0.0183557
CPO299	Rep 1	D 0	6.5	9	0.148	0.0315991	0.010533	0.0242892
CPO299	Rep 1	D 0	6.66667	9	0.163667	0.0498021	0.0166007	0.0382813
CPO299	Rep 1	D 0	6.83333	9	0.184556	0.070232	0.0234107	0.0539851
CPO299	Rep 1	D 0	7	9	0.204556	0.0869427	0.0289809	0.0668301
CPO299	Rep 1	D 0	7.16667	9	0.219333	0.0902857	0.0300952	0.0693997
CPO299	Rep 1	D 0	7.33333	9	0.242333	0.0973653	0.0324551	0.0748416
CPO299	Rep 1	D 0	7.5	9	0.269111	0.110843	0.0369476	0.0852013
CPO299	Rep 1	D 0	7.66667	9	0.298778	0.126602	0.0422005	0.0973145
CPO299	Rep 1	D 0	7.83333	9	0.33	0.146847	0.048949	0.112876
CPO299	Rep 1	D 0	8	9	0.364111	0.162614	0.0542047	0.124996
CPO299	Rep 1	D 0	8.16667	9	0.394222	0.161374	0.0537912	0.124043
CPO299	Rep 1	D 0	8.33333	9	0.435222	0.163684	0.0545613	0.125819
CPO299	Rep 1	D 0	8.5	9	0.489778	0.178803	0.0596009	0.13744
CPO299	Rep 1	D 0	8.66667	9	0.533	0.193889	0.0646297	0.149036
CPO299	Rep 1	D 0	8.83333	9	0.575778	0.205929	0.0686432	0.158291
CPO299	Rep 1	D 0	9	9	0.619556	0.217924	0.0726415	0.167511
CPO299	Rep 1	D 0	9.16667	9	0.673778	0.224028	0.0746759	0.172203
CPO299	Rep 1	D 0	9.33333	9	0.723667	0.233154	0.0777182	0.179218
CPO299	Rep 1	D 0	9.5	9	0.775556	0.233857	0.0779525	0.179759
CPO299	Rep 1	D 0	9.66667	9	0.823	0.23481	0.07827	0.180491
CPO299	Rep 1	D 0	9.83333	9	0.864	0.240695	0.0802318	0.185015
CPO299	Rep 1	D 0	10	9	0.904	0.245085	0.0816951	0.188389
CPO299	Rep 1	D 0	10.1667	9	0.942667	0.246358	0.0821195	0.189368
CPO299	Rep 1	D 0	10.3333	9	0.981889	0.2409	0.0802999	0.185172
CPO299	Rep 1	D 0	10.5	9	1.01956	0.236182	0.0787274	0.181546
CPO299	Rep 1	D 0	10.6667	9	1.05478	0.229083	0.0763609	0.176089
CPO299	Rep 1	D 0	10.8333	9	1.08867	0.220939	0.0736465	0.169829
CPO299	Rep 1	D 0	11	9	1.121	0.21219	0.0707299	0.163103
CPO299	Rep 1	D 0	11.1667	9	1.15078	0.203617	0.0678722	0.156514
CPO299	Rep 1	D 0	11.3333	9	1.17922	0.195409	0.0651363	0.150205
CPO299	Rep 1	D 0	11.5	9	1.20644	0.187831	0.0626104	0.14438
CPO299	Rep 1	D 0	11.6667	9	1.23256	0.179595	0.0598652	0.138049
CPO299	Rep 1	D 0	11.8333	9	1.25622	0.172555	0.0575183	0.132637
CPO299	Rep 1	D 0	12	9	1.27867	0.16495	0.0549833	0.126792
CPO299	Rep 1	D 0	12.1667	9	1.3	0.15777	0.0525899	0.121272
CPO299	Rep 1	D 0	12.3333	9	1.31978	0.150741	0.0502471	0.11587
CPO299	Rep 1	D 0	12.5	9	1.33967	0.144669	0.0482229	0.111202
CPO299	Rep 1	D 0	12.6667	9	1.35844	0.139134	0.046378	0.106948
CPO299	Rep 1	D 0	12.8333	9	1.37578	0.132971	0.0443236	0.10221
CPO299	Rep 1	D 0	13	9	1.39256	0.12745	0.0424834	0.0979668
CPO299	Rep 1	D 0	13.1667	9	1.40833	0.122422	0.0408075	0.0941022
CPO299	Rep 1	D 0	13.3333	9	1.42367	0.116999	0.0389996	0.0899333
CPO299	Rep 1	D 0	13.5	9	1.43811	0.112697	0.0375657	0.0866266
CPO299	Rep 1	D 0	13.6667	9	1.452	0.108597	0.0361989	0.0834748
CPO299	Rep 1	D 0	13.8333	9	1.46511	0.104419	0.0348064	0.0802637
CPO299	Rep 1	D 0	14	9	1.47711	0.100441	0.0334803	0.0772057
CPO299	Rep 1	D 0	14.1667	9	1.48867	0.0962795	0.0320932	0.074007
CPO299	Rep 1	D 0	14.3333	9	1.5	0.0924162	0.0308054	0.0710374
CPO299	Rep 1	D 0	14.5	9	1.51022	0.0888099	0.0296033	0.0682653
CPO299	Rep 1	D 0	14.6667	9	1.52022	0.0850996	0.0283665	0.0654134
CPO299	Rep 1	D 0	14.8333	9	1.52956	0.0810557	0.0270186	0.0623049
CPO299	Rep 1	D 0	15	9	1.53844	0.0773226	0.0257742	0.0594354
CPO299	Rep 1	D 0	15.1667	9	1.54667	0.0743085	0.0247695	0.0571186
CPO299	Rep 1	D 0	15.3333	9	1.55467	0.0706824	0.0235608	0.0543313
CPO299	Rep 1	D 0	15.5	9	1.56211	0.0675101	0.0225034	0.0518928
CPO299	Rep 1	D 0	15.6667	9	1.56933	0.0645019	0.0215006	0.0495806
CPO299	Rep 1	D 0	15.8333	9	1.57611	0.0610767	0.0203589	0.0469477
CPO299	Rep 1	D 0	16	9	1.58256	0.0583226	0.0194409	0.0448307
CPO299	Rep 1	D 0	16.1667	9	1.58844	0.0557093	0.0185698	0.042822
CPO299	Rep 1	D 0	16.3333	9	1.59389	0.0534215	0.0178072	0.0410634
CPO299	Rep 1	D 0	16.5	9	1.59911	0.0509937	0.0169979	0.0391973
CPO299	Rep 1	D 0	16.6667	9	1.60378	0.0492894	0.0164298	0.0378872
CPO299	Rep 1	D 0	16.8333	9	1.608	0.0472361	0.0157454	0.0363089
CPO299	Rep 1	D 0	17	9	1.612	0.0452769	0.0150923	0.0348029
CPO299	Rep 1	D 0	17.1667	9	1.61567	0.0436005	0.0145335	0.0335143
CPO299	Rep 1	D 0	17.3333	9	1.61878	0.0418861	0.013962	0.0321965
CPO299	Rep 1	D 0	17.5	9	1.62178	0.040205	0.0134017	0.0309043
CPO299	Rep 1	D 0	17.6667	9	1.62422	0.0385155	0.0128385	0.0296056
CPO299	Rep 1	D 0	17.8333	9	1.62667	0.0369763	0.0123254	0.0284225
CPO299	Rep 1	D 0	18	9	1.62833	0.0353589	0.0117863	0.0271792
CPO299	Rep 1	D 0	18.1667	9	1.62989	0.0339832	0.0113277	0.0261218
CPO299	Rep 1	D 0	18.3333	9	1.63111	0.0322934	0.0107645	0.0248229
CPO299	Rep 1	D 0	18.5	9	1.63222	0.0308536	0.0102845	0.0237162
CPO299	Rep 1	D 0	18.6667	9	1.63278	0.0297984	0.0099328	0.0229051
CPO299	Rep 1	D 0	18.8333	9	1.63367	0.0287663	0.00958877	0.0221117
CPO299	Rep 1	D 0	19	9	1.63356	0.0275595	0.00918651	0.0211841
CPO299	Rep 1	D 0	19.1667	9	1.63322	0.0268737	0.00895789	0.0206569
CPO299	Rep 1	D 0	19.3333	9	1.63311	0.0264596	0.00881987	0.0203387
CPO299	Rep 1	D 0	19.5	9	1.63244	0.0256569	0.00855231	0.0197217
CPO299	Rep 1	D 0	19.6667	9	1.63144	0.0254023	0.00846744	0.019526
CPO299	Rep 1	D 0	19.8333	9	1.63033	0.0255	0.0085	0.019601
CPO299	Rep 1	D 0	20	9	1.62889	0.0254924	0.00849746	0.0195952
CPO299	Rep 1	D 0	20.1667	9	1.62744	0.025793	0.00859766	0.0198262
CPO299	Rep 1	D 7	0.166667	9	0.110556	0.00335824	0.00111941	0.00258137
CPO299	Rep 1	D 7	0.333333	9	0.114222	0.00319287	0.00106429	0.00245426
CPO299	Rep 1	D 7	0.5	9	0.121222	0.00376755	0.00125585	0.002896
CPO299	Rep 1	D 7	0.666667	9	0.132889	0.00407567	0.00135856	0.00313284
CPO299	Rep 1	D 7	0.833333	9	0.150222	0.00556277	0.00185426	0.00427593
CPO299	Rep 1	D 7	1	9	0.165778	0.00816667	0.00272222	0.00627746
CPO299	Rep 1	D 7	1.16667	9	0.179889	0.0102889	0.00342963	0.00790874
CPO299	Rep 1	D 7	1.33333	9	0.2	0.0133791	0.0044597	0.0102841
CPO299	Rep 1	D 7	1.5	9	0.224889	0.0176383	0.00587945	0.013558
CPO299	Rep 1	D 7	1.66667	9	0.243222	0.0192729	0.0064243	0.0148145
CPO299	Rep 1	D 7	1.83333	9	0.248	0.0150083	0.00500278	0.0115364
CPO299	Rep 1	D 7	2	9	0.238111	0.00895048	0.00298349	0.00687995
CPO299	Rep 1	D 7	2.16667	9	0.219111	0.00520683	0.00173561	0.00400233
CPO299	Rep 1	D 7	2.33333	9	0.199222	0.00509357	0.00169786	0.00391526
CPO299	Rep 1	D 7	2.5	9	0.182222	0.00697814	0.00232605	0.00536387
CPO299	Rep 1	D 7	2.66667	9	0.170111	0.00889444	0.00296481	0.00683687
CPO299	Rep 1	D 7	2.83333	9	0.161	0.00857321	0.00285774	0.00658996
CPO299	Rep 1	D 7	3	9	0.151889	0.00805364	0.00268455	0.00619058
CPO299	Rep 1	D 7	3.16667	9	0.143333	0.00733144	0.00244381	0.00563544
CPO299	Rep 1	D 7	3.33333	9	0.136444	0.0062672	0.00208907	0.0048174
CPO299	Rep 1	D 7	3.5	9	0.130333	0.00578792	0.00192931	0.00444899
CPO299	Rep 1	D 7	3.66667	9	0.126111	0.00485913	0.00161971	0.00373506
CPO299	Rep 1	D 7	3.83333	9	0.122889	0.00434294	0.00144765	0.00333828
CPO299	Rep 1	D 7	4	9	0.120889	0.0038873	0.00129577	0.00298804
CPO299	Rep 1	D 7	4.16667	9	0.119667	0.0035	0.00116667	0.00269034
CPO299	Rep 1	D 7	4.33333	9	0.118667	0.0033541	0.00111803	0.00257819
CPO299	Rep 1	D 7	4.5	9	0.118	0.00304138	0.00101379	0.00233781
CPO299	Rep 1	D 7	4.66667	9	0.117667	0.00304138	0.00101379	0.00233781
CPO299	Rep 1	D 7	4.83333	9	0.117778	0.00290593	0.000968644	0.0022337
CPO299	Rep 1	D 7	5	9	0.117889	0.00293447	0.000978156	0.00225563
CPO299	Rep 1	D 7	5.16667	9	0.118111	0.00305959	0.00101986	0.00235181
CPO299	Rep 1	D 7	5.33333	9	0.118111	0.00305959	0.00101986	0.00235181
CPO299	Rep 1	D 7	5.5	9	0.118444	0.00316667	0.00105556	0.00243412
CPO299	Rep 1	D 7	5.66667	9	0.118667	0.00339116	0.00113039	0.00260668
CPO299	Rep 1	D 7	5.83333	9	0.118889	0.00321887	0.00107296	0.00247424
CPO299	Rep 1	D 7	6	9	0.119556	0.00377859	0.00125953	0.00290448
CPO299	Rep 1	D 7	6.16667	9	0.12	0.00415331	0.00138444	0.00319252
CPO299	Rep 1	D 7	6.33333	9	0.121	0.00502494	0.00167498	0.00386251
CPO299	Rep 1	D 7	6.5	9	0.122	0.00578792	0.00192931	0.00444899
CPO299	Rep 1	D 7	6.66667	9	0.123667	0.00707107	0.00235702	0.0054353
CPO299	Rep 1	D 7	6.83333	9	0.126222	0.00895514	0.00298505	0.00688353
CPO299	Rep 1	D 7	7	9	0.129111	0.0113076	0.00376919	0.00869177
CPO299	Rep 1	D 7	7.16667	9	0.133333	0.0144827	0.00482758	0.0111324
CPO299	Rep 1	D 7	7.33333	9	0.138444	0.018981	0.00632699	0.0145901
CPO299	Rep 1	D 7	7.5	9	0.145778	0.0249689	0.00832296	0.0191928
CPO299	Rep 1	D 7	7.66667	9	0.157889	0.0374648	0.0124883	0.028798
CPO299	Rep 1	D 7	7.83333	9	0.172	0.0495833	0.0165278	0.0381131
CPO299	Rep 1	D 7	8	9	0.187444	0.0618993	0.0206331	0.04758
CPO299	Rep 1	D 7	8.16667	9	0.208222	0.0788539	0.0262846	0.0606125
CPO299	Rep 1	D 7	8.33333	9	0.220333	0.0840907	0.0280302	0.0646379
CPO299	Rep 1	D 7	8.5	9	0.240444	0.0939323	0.0313108	0.0722028
CPO299	Rep 1	D 7	8.66667	9	0.269333	0.112729	0.0375762	0.0866509
CPO299	Rep 1	D 7	8.83333	9	0.297	0.130801	0.0436005	0.100543
CPO299	Rep 1	D 7	9	9	0.333333	0.150007	0.0500022	0.115305
CPO299	Rep 1	D 7	9.16667	9	0.373556	0.166768	0.0555893	0.128189
CPO299	Rep 1	D 7	9.33333	9	0.404778	0.176413	0.0588045	0.135603
CPO299	Rep 1	D 7	9.5	9	0.445	0.189334	0.0631112	0.145535
CPO299	Rep 1	D 7	9.66667	9	0.490444	0.206768	0.0689227	0.158936
CPO299	Rep 1	D 7	9.83333	9	0.535111	0.219794	0.0732648	0.168949
CPO299	Rep 1	D 7	10	9	0.576444	0.232145	0.0773818	0.178443
CPO299	Rep 1	D 7	10.1667	9	0.615	0.24364	0.0812134	0.187278
CPO299	Rep 1	D 7	10.3333	9	0.654111	0.256061	0.0853536	0.196826
CPO299	Rep 1	D 7	10.5	9	0.694333	0.263969	0.0879896	0.202904
CPO299	Rep 1	D 7	10.6667	9	0.732889	0.269002	0.0896672	0.206773
CPO299	Rep 1	D 7	10.8333	9	0.77	0.276167	0.0920555	0.21228
CPO299	Rep 1	D 7	11	9	0.805111	0.283051	0.0943502	0.217572
CPO299	Rep 1	D 7	11.1667	9	0.837778	0.288819	0.0962729	0.222006
CPO299	Rep 1	D 7	11.3333	9	0.869444	0.295761	0.0985868	0.227342
CPO299	Rep 1	D 7	11.5	9	0.898444	0.301784	0.100595	0.231972
CPO299	Rep 1	D 7	11.6667	9	0.925	0.30735	0.10245	0.23625
CPO299	Rep 1	D 7	11.8333	9	0.951	0.310262	0.103421	0.238488
CPO299	Rep 1	D 7	12	9	0.975556	0.314249	0.10475	0.241553
CPO299	Rep 1	D 7	12.1667	9	1.00044	0.314875	0.104958	0.242034
CPO299	Rep 1	D 7	12.3333	9	1.02444	0.312341	0.104114	0.240087
CPO299	Rep 1	D 7	12.5	9	1.04878	0.308446	0.102815	0.237092
CPO299	Rep 1	D 7	12.6667	9	1.07078	0.30301	0.101003	0.232914
CPO299	Rep 1	D 7	12.8333	9	1.09056	0.298632	0.0995438	0.229548
CPO299	Rep 1	D 7	13	9	1.10889	0.293758	0.0979192	0.225802
CPO299	Rep 1	D 7	13.1667	9	1.12667	0.289617	0.0965389	0.222619
CPO299	Rep 1	D 7	13.3333	9	1.14267	0.286273	0.0954245	0.220049
CPO299	Rep 1	D 7	13.5	9	1.15844	0.281269	0.0937562	0.216202
CPO299	Rep 1	D 7	13.6667	9	1.17389	0.276685	0.0922285	0.212679
CPO299	Rep 1	D 7	13.8333	9	1.18711	0.273178	0.0910594	0.209983
CPO299	Rep 1	D 7	14	9	1.19878	0.269887	0.0899623	0.207453
CPO299	Rep 1	D 7	14.1667	9	1.20989	0.266562	0.0888539	0.204897
CPO299	Rep 1	D 7	14.3333	9	1.22011	0.263369	0.0877896	0.202443
CPO299	Rep 1	D 7	14.5	9	1.23044	0.259038	0.0863461	0.199114
CPO299	Rep 1	D 7	14.6667	9	1.23967	0.254572	0.0848572	0.195681
CPO299	Rep 1	D 7	14.8333	9	1.24956	0.249709	0.0832363	0.191943
CPO299	Rep 1	D 7	15	9	1.25922	0.243997	0.0813323	0.187553
CPO299	Rep 1	D 7	15.1667	9	1.26822	0.238929	0.0796431	0.183657
CPO299	Rep 1	D 7	15.3333	9	1.27611	0.234393	0.078131	0.18017
CPO299	Rep 1	D 7	15.5	9	1.28433	0.229407	0.0764689	0.176338
CPO299	Rep 1	D 7	15.6667	9	1.29133	0.224854	0.0749513	0.172838
CPO299	Rep 1	D 7	15.8333	9	1.29844	0.220503	0.0735012	0.169494
CPO299	Rep 1	D 7	16	9	1.30478	0.215857	0.0719523	0.165922
CPO299	Rep 1	D 7	16.1667	9	1.31089	0.211367	0.0704557	0.162471
CPO299	Rep 1	D 7	16.3333	9	1.31711	0.206369	0.0687896	0.158629
CPO299	Rep 1	D 7	16.5	9	1.32333	0.201466	0.0671553	0.15486
CPO299	Rep 1	D 7	16.6667	9	1.32911	0.196874	0.0656247	0.151331
CPO299	Rep 1	D 7	16.8333	9	1.33478	0.192722	0.0642408	0.14814
CPO299	Rep 1	D 7	17	9	1.34033	0.188243	0.0627477	0.144697
CPO299	Rep 1	D 7	17.1667	9	1.34567	0.183239	0.0610796	0.14085
CPO299	Rep 1	D 7	17.3333	9	1.35078	0.179212	0.0597373	0.137755
CPO299	Rep 1	D 7	17.5	9	1.35611	0.174424	0.0581415	0.134074
CPO299	Rep 1	D 7	17.6667	9	1.36078	0.170456	0.0568186	0.131024
CPO299	Rep 1	D 7	17.8333	9	1.36611	0.166268	0.0554227	0.127805
CPO299	Rep 1	D 7	18	9	1.371	0.161627	0.0538756	0.124237
CPO299	Rep 1	D 7	18.1667	9	1.37544	0.157481	0.0524937	0.121051
CPO299	Rep 1	D 7	18.3333	9	1.37989	0.154118	0.0513727	0.118466
CPO299	Rep 1	D 7	18.5	9	1.38411	0.15083	0.0502766	0.115938
CPO299	Rep 1	D 7	18.6667	9	1.388	0.148009	0.0493364	0.11377
CPO299	Rep 1	D 7	18.8333	9	1.39189	0.145805	0.0486017	0.112076
CPO299	Rep 1	D 7	19	9	1.39533	0.14355	0.0478499	0.110342
CPO299	Rep 1	D 7	19.1667	9	1.39878	0.14153	0.0471766	0.108789
CPO299	Rep 1	D 7	19.3333	9	1.40144	0.13993	0.0466432	0.107559
CPO299	Rep 1	D 7	19.5	9	1.40478	0.138077	0.0460256	0.106135
CPO299	Rep 1	D 7	19.6667	9	1.40778	0.136865	0.0456216	0.105204
CPO299	Rep 1	D 7	19.8333	9	1.41122	0.135385	0.0451285	0.104066
CPO299	Rep 1	D 7	20	9	1.41378	0.134461	0.0448203	0.103356
CPO299	Rep 1	D 7	20.1667	9	1.41644	0.132959	0.0443196	0.102201
CPO299	Rep 2	CPO299	0.166667	11	0.108091	0.0018684	0.000563343	0.00125521
CPO299	Rep 2	CPO299	0.333333	11	0.112545	0.00196792	0.000593352	0.00132207
CPO299	Rep 2	CPO299	0.5	11	0.119818	0.00256196	0.00077246	0.00172115
CPO299	Rep 2	CPO299	0.666667	11	0.131182	0.00309251	0.000932428	0.00207758
CPO299	Rep 2	CPO299	0.833333	11	0.147818	0.00421469	0.00127078	0.00283147
CPO299	Rep 2	CPO299	1	11	0.172636	0.00539023	0.00162521	0.0036212
CPO299	Rep 2	CPO299	1.16667	11	0.203	0.00849706	0.00256196	0.0057084
CPO299	Rep 2	CPO299	1.33333	11	0.245091	0.0164466	0.00495884	0.011049
CPO299	Rep 2	CPO299	1.5	11	0.307273	0.0381132	0.0114916	0.0256048
CPO299	Rep 2	CPO299	1.66667	11	0.378636	0.0599905	0.0180878	0.0403021
CPO299	Rep 2	CPO299	1.83333	11	0.458455	0.080721	0.0243383	0.0542291
CPO299	Rep 2	CPO299	2	11	0.540091	0.0748832	0.0225781	0.0503072
CPO299	Rep 2	CPO299	2.16667	11	0.625909	0.068493	0.0206514	0.0460142
CPO299	Rep 2	CPO299	2.33333	11	0.702818	0.0654627	0.0197377	0.0439784
CPO299	Rep 2	CPO299	2.5	11	0.768727	0.0615453	0.0185566	0.0413467
CPO299	Rep 2	CPO299	2.66667	11	0.842364	0.0627587	0.0189225	0.0421619
CPO299	Rep 2	CPO299	2.83333	11	0.905	0.0578256	0.0174351	0.0388478
CPO299	Rep 2	CPO299	3	11	0.954818	0.0501574	0.015123	0.0336962
CPO299	Rep 2	CPO299	3.16667	11	0.998091	0.043263	0.0130443	0.0290645
CPO299	Rep 2	CPO299	3.33333	11	1.03618	0.0383427	0.0115608	0.025759
CPO299	Rep 2	CPO299	3.5	11	1.06973	0.0338322	0.0102008	0.0227288
CPO299	Rep 2	CPO299	3.66667	11	1.1	0.0307799	0.00928048	0.0206782
CPO299	Rep 2	CPO299	3.83333	11	1.12918	0.0274657	0.00828121	0.0184517
CPO299	Rep 2	CPO299	4	11	1.154	0.0227508	0.00685963	0.0152842
CPO299	Rep 2	CPO299	4.16667	11	1.17682	0.0193949	0.00584779	0.0130297
CPO299	Rep 2	CPO299	4.33333	11	1.19955	0.0160833	0.0048493	0.0108049
CPO299	Rep 2	CPO299	4.5	11	1.22082	0.0136661	0.0041205	0.00918104
CPO299	Rep 2	CPO299	4.66667	11	1.23991	0.0118275	0.00356614	0.00794586
CPO299	Rep 2	CPO299	4.83333	11	1.25645	0.0103862	0.00313155	0.00697753
CPO299	Rep 2	CPO299	5	11	1.274	0.012083	0.00364318	0.0081175
CPO299	Rep 2	CPO299	5.16667	11	1.28991	0.0116401	0.00350961	0.0078199
CPO299	Rep 2	CPO299	5.33333	11	1.305	0.0103344	0.00311594	0.00694275
CPO299	Rep 2	CPO299	5.5	11	1.31973	0.0114551	0.00345383	0.00769561
CPO299	Rep 2	CPO299	5.66667	11	1.33373	0.0113762	0.00343006	0.00764264
CPO299	Rep 2	CPO299	5.83333	11	1.34809	0.0119118	0.00359154	0.00800245
CPO299	Rep 2	CPO299	6	11	1.36191	0.0109403	0.00329863	0.00734982
CPO299	Rep 2	CPO299	6.16667	11	1.37655	0.011246	0.0033908	0.00755517
CPO299	Rep 2	CPO299	6.33333	11	1.39109	0.0115538	0.00348361	0.00776197
CPO299	Rep 2	CPO299	6.5	11	1.40509	0.0123163	0.0037135	0.00827419
CPO299	Rep 2	CPO299	6.66667	11	1.41909	0.0134793	0.00406415	0.0090555
CPO299	Rep 2	CPO299	6.83333	11	1.43409	0.0139101	0.00419405	0.00934493
CPO299	Rep 2	CPO299	7	11	1.44909	0.0153978	0.0046426	0.0103444
CPO299	Rep 2	CPO299	7.16667	11	1.46345	0.0165853	0.00500066	0.0111422
CPO299	Rep 2	CPO299	7.33333	11	1.47745	0.0179185	0.00540263	0.0120378
CPO299	Rep 2	CPO299	7.5	11	1.491	0.0183467	0.00553173	0.0123255
CPO299	Rep 2	CPO299	7.66667	11	1.50364	0.018359	0.00553546	0.0123338
CPO299	Rep 2	CPO299	7.83333	11	1.51582	0.0179545	0.00541348	0.012062
CPO299	Rep 2	CPO299	8	11	1.52727	0.017211	0.00518931	0.0115625
CPO299	Rep 2	CPO299	8.16667	11	1.53818	0.0163268	0.00492271	0.0109685
CPO299	Rep 2	CPO299	8.33333	11	1.54736	0.0161572	0.00487157	0.0108545
CPO299	Rep 2	CPO299	8.5	11	1.55691	0.0153392	0.00462494	0.010305
CPO299	Rep 2	CPO299	8.66667	11	1.56545	0.0150357	0.00453344	0.0101011
CPO299	Rep 2	CPO299	8.83333	11	1.57336	0.0150351	0.00453326	0.0101007
CPO299	Rep 2	CPO299	9	11	1.58073	0.0151003	0.0045529	0.0101445
CPO299	Rep 2	CPO299	9.16667	11	1.58782	0.0151249	0.00456034	0.0101611
CPO299	Rep 2	CPO299	9.33333	11	1.59455	0.0152274	0.00459122	0.0102299
CPO299	Rep 2	CPO299	9.5	11	1.60091	0.0152739	0.00460524	0.0102611
CPO299	Rep 2	CPO299	9.66667	11	1.60718	0.015322	0.00461976	0.0102935
CPO299	Rep 2	CPO299	9.83333	11	1.61282	0.0156513	0.00471905	0.0105147
CPO299	Rep 2	CPO299	10	11	1.61864	0.0158005	0.00476402	0.0106149
CPO299	Rep 2	CPO299	10.1667	11	1.62418	0.0158229	0.00477078	0.01063
CPO299	Rep 2	CPO299	10.3333	11	1.62936	0.0159014	0.00479445	0.0106827
CPO299	Rep 2	CPO299	10.5	11	1.63482	0.0162162	0.00488935	0.0108942
CPO299	Rep 2	CPO299	10.6667	11	1.63991	0.016404	0.00494599	0.0110204
CPO299	Rep 2	CPO299	10.8333	11	1.64527	0.0163468	0.00492875	0.0109819
CPO299	Rep 2	CPO299	11	11	1.65045	0.0166995	0.00503508	0.0112189
CPO299	Rep 2	CPO299	11.1667	11	1.65482	0.0169872	0.00512182	0.0114121
CPO299	Rep 2	CPO299	11.3333	11	1.65945	0.0172764	0.00520902	0.0116064
CPO299	Rep 2	CPO299	11.5	11	1.66418	0.0174804	0.00527053	0.0117435
CPO299	Rep 2	CPO299	11.6667	11	1.66809	0.0174267	0.00525436	0.0117074
CPO299	Rep 2	CPO299	11.8333	11	1.67236	0.0178565	0.00538394	0.0119962
CPO299	Rep 2	CPO299	12	11	1.67655	0.0181073	0.00545954	0.0121646
CPO299	Rep 2	CPO299	12.1667	11	1.68027	0.0180726	0.00544909	0.0121413
CPO299	Rep 2	CPO299	12.3333	11	1.68418	0.0180212	0.0054336	0.0121068
CPO299	Rep 2	CPO299	12.5	11	1.68809	0.0181959	0.00548627	0.0122242
CPO299	Rep 2	CPO299	12.6667	11	1.69191	0.0184524	0.00556361	0.0123965
CPO299	Rep 2	CPO299	12.8333	11	1.69545	0.0182393	0.00549936	0.0122533
CPO299	Rep 2	CPO299	13	11	1.69891	0.0185981	0.00560755	0.0124944
CPO299	Rep 2	CPO299	13.1667	11	1.70236	0.0188959	0.00569732	0.0126944
CPO299	Rep 2	CPO299	13.3333	11	1.70582	0.0187767	0.00566138	0.0126143
CPO299	Rep 2	CPO299	13.5	11	1.70873	0.0192566	0.0058061	0.0129368
CPO299	Rep 2	CPO299	13.6667	11	1.71227	0.0192098	0.00579199	0.0129054
CPO299	Rep 2	CPO299	13.8333	11	1.71518	0.0191302	0.00576797	0.0128518
CPO299	Rep 2	CPO299	14	11	1.71827	0.0192046	0.00579042	0.0129019
CPO299	Rep 2	CPO299	14.1667	11	1.72127	0.0192151	0.00579356	0.0129088
CPO299	Rep 2	CPO299	14.3333	11	1.72427	0.0195964	0.00590853	0.013165
CPO299	Rep 2	CPO299	14.5	11	1.72718	0.0197627	0.00595867	0.0132768
CPO299	Rep 2	CPO299	14.6667	11	1.73009	0.0197	0.00593978	0.0132347
CPO299	Rep 2	CPO299	14.8333	11	1.73282	0.0199641	0.00601939	0.013412
CPO299	Rep 2	CPO299	15	11	1.73555	0.0199116	0.00600358	0.0133768
CPO299	Rep 2	CPO299	15.1667	11	1.73791	0.0199271	0.00600826	0.0133872
CPO299	Rep 2	CPO299	15.3333	11	1.74036	0.0200513	0.00604569	0.0134706
CPO299	Rep 2	CPO299	15.5	11	1.74309	0.0202507	0.00610582	0.0136046
CPO299	Rep 2	CPO299	15.6667	11	1.74545	0.020481	0.00617526	0.0137593
CPO299	Rep 2	CPO299	15.8333	11	1.74782	0.0203952	0.00614938	0.0137017
CPO299	Rep 2	CPO299	16	11	1.75036	0.020675	0.00623374	0.0138896
CPO299	Rep 2	CPO299	16.1667	11	1.75245	0.0209684	0.0063222	0.0140867
CPO299	Rep 2	CPO299	16.3333	11	1.75491	0.0210212	0.00633813	0.0141222
CPO299	Rep 2	CPO299	16.5	11	1.757	0.021114	0.0063661	0.0141846
CPO299	Rep 2	CPO299	16.6667	11	1.75927	0.0212183	0.00639757	0.0142547
CPO299	Rep 2	CPO299	16.8333	11	1.76127	0.0212607	0.00641035	0.0142831
CPO299	Rep 2	CPO299	17	11	1.76318	0.0215677	0.00650289	0.0144893
CPO299	Rep 2	CPO299	17.1667	11	1.76518	0.021484	0.00647768	0.0144332
CPO299	Rep 2	CPO299	17.3333	11	1.76736	0.0216068	0.0065147	0.0145157
CPO299	Rep 2	CPO299	17.5	11	1.76927	0.0219321	0.00661279	0.0147342
CPO299	Rep 2	CPO299	17.6667	11	1.77091	0.0221244	0.00667077	0.0148634
CPO299	Rep 2	CPO299	17.8333	11	1.77291	0.0219292	0.00661191	0.0147323
CPO299	Rep 2	CPO299	18	11	1.77436	0.0220693	0.00665415	0.0148264
CPO299	Rep 2	CPO299	18.1667	11	1.77609	0.0224208	0.00676012	0.0150625
CPO299	Rep 2	CPO299	18.3333	11	1.77782	0.0226001	0.00681418	0.0151829
CPO299	Rep 2	CPO299	18.5	11	1.77936	0.0224779	0.00677733	0.0151008
CPO299	Rep 2	CPO299	18.6667	11	1.78091	0.0225276	0.00679231	0.0151342
CPO299	Rep 2	CPO299	18.8333	11	1.78236	0.022708	0.00684673	0.0152555
CPO299	Rep 2	CPO299	19	11	1.78391	0.022625	0.0068217	0.0151997
CPO299	Rep 2	CPO299	19.1667	11	1.78536	0.0228091	0.0068772	0.0153234
CPO299	Rep 2	CPO299	19.3333	11	1.78682	0.0230513	0.00695024	0.0154861
CPO299	Rep 2	CPO299	19.5	11	1.78818	0.023073	0.00695677	0.0155007
CPO299	Rep 2	CPO299	19.6667	11	1.78909	0.0232226	0.00700189	0.0156012
CPO299	Rep 2	CPO299	19.8333	11	1.79018	0.0232242	0.00700236	0.0156022
CPO299	Rep 2	CPO299	20	11	1.79136	0.0231874	0.00699126	0.0155775
CPO299	Rep 2	CPO299	20.1667	11	1.79255	0.023136	0.00697575	0.015543
CPO299	Rep 2	D 0	0.166667	9	0.109222	0.00373423	0.00124474	0.00287038
CPO299	Rep 2	D 0	0.333333	9	0.113111	0.0034801	0.00116003	0.00267504
CPO299	Rep 2	D 0	0.5	9	0.119889	0.00375648	0.00125216	0.00288748
CPO299	Rep 2	D 0	0.666667	9	0.131	0.0047697	0.0015899	0.00366631
CPO299	Rep 2	D 0	0.833333	9	0.146222	0.00544926	0.00181642	0.00418867
CPO299	Rep 2	D 0	1	9	0.164778	0.00837821	0.00279274	0.00644006
CPO299	Rep 2	D 0	1.16667	9	0.178778	0.0127748	0.00425825	0.00981955
CPO299	Rep 2	D 0	1.33333	9	0.199	0.0174069	0.0058023	0.0133801
CPO299	Rep 2	D 0	1.5	9	0.221222	0.0216551	0.00721838	0.0166456
CPO299	Rep 2	D 0	1.66667	9	0.237222	0.0221742	0.00739139	0.0170446
CPO299	Rep 2	D 0	1.83333	9	0.234667	0.0175997	0.00586657	0.0135283
CPO299	Rep 2	D 0	2	9	0.218889	0.0121289	0.00404298	0.00932313
CPO299	Rep 2	D 0	2.16667	9	0.197	0.00901388	0.00300463	0.00692868
CPO299	Rep 2	D 0	2.33333	9	0.177667	0.00873212	0.00291071	0.00671211
CPO299	Rep 2	D 0	2.5	9	0.163778	0.00845248	0.00281749	0.00649715
CPO299	Rep 2	D 0	2.66667	9	0.153556	0.00716085	0.00238695	0.00550432
CPO299	Rep 2	D 0	2.83333	9	0.144222	0.00603692	0.00201231	0.00464039
CPO299	Rep 2	D 0	3	9	0.136333	0.00574456	0.00191485	0.00441566
CPO299	Rep 2	D 0	3.16667	9	0.13	0.00547723	0.00182574	0.00421017
CPO299	Rep 2	D 0	3.33333	9	0.125444	0.00507718	0.00169239	0.00390267
CPO299	Rep 2	D 0	3.5	9	0.121667	0.00463681	0.0015456	0.00356417
CPO299	Rep 2	D 0	3.66667	9	0.12	0.0043589	0.00145297	0.00335055
CPO299	Rep 2	D 0	3.83333	9	0.118111	0.00391933	0.00130644	0.00301266
CPO299	Rep 2	D 0	4	9	0.117333	0.00387298	0.00129099	0.00297704
CPO299	Rep 2	D 0	4.16667	9	0.116778	0.00356293	0.00118764	0.00273871
CPO299	Rep 2	D 0	4.33333	9	0.116556	0.0035746	0.00119153	0.00274768
CPO299	Rep 2	D 0	4.5	9	0.116444	0.00353946	0.00117982	0.00272067
CPO299	Rep 2	D 0	4.66667	9	0.116556	0.00346811	0.00115604	0.00266582
CPO299	Rep 2	D 0	4.83333	9	0.116889	0.0034801	0.00116003	0.00267504
CPO299	Rep 2	D 0	5	9	0.117333	0.0035	0.00116667	0.00269034
CPO299	Rep 2	D 0	5.16667	9	0.117778	0.00366667	0.00122222	0.00281845
CPO299	Rep 2	D 0	5.33333	9	0.118667	0.00421307	0.00140436	0.00323846
CPO299	Rep 2	D 0	5.5	9	0.12	0.00463681	0.0015456	0.00356417
CPO299	Rep 2	D 0	5.66667	9	0.121778	0.00626055	0.00208685	0.00481228
CPO299	Rep 2	D 0	5.83333	9	0.124111	0.00863777	0.00287926	0.00663958
CPO299	Rep 2	D 0	6	9	0.127778	0.0119664	0.0039888	0.00919818
CPO299	Rep 2	D 0	6.16667	9	0.132889	0.0167887	0.00559624	0.012905
CPO299	Rep 2	D 0	6.33333	9	0.139667	0.0238799	0.00795997	0.0183557
CPO299	Rep 2	D 0	6.5	9	0.148	0.0315991	0.010533	0.0242892
CPO299	Rep 2	D 0	6.66667	9	0.163667	0.0498021	0.0166007	0.0382813
CPO299	Rep 2	D 0	6.83333	9	0.184556	0.070232	0.0234107	0.0539851
CPO299	Rep 2	D 0	7	9	0.204556	0.0869427	0.0289809	0.0668301
CPO299	Rep 2	D 0	7.16667	9	0.219333	0.0902857	0.0300952	0.0693997
CPO299	Rep 2	D 0	7.33333	9	0.242333	0.0973653	0.0324551	0.0748416
CPO299	Rep 2	D 0	7.5	9	0.269111	0.110843	0.0369476	0.0852013
CPO299	Rep 2	D 0	7.66667	9	0.298778	0.126602	0.0422005	0.0973145
CPO299	Rep 2	D 0	7.83333	9	0.33	0.146847	0.048949	0.112876
CPO299	Rep 2	D 0	8	9	0.364111	0.162614	0.0542047	0.124996
CPO299	Rep 2	D 0	8.16667	9	0.394222	0.161374	0.0537912	0.124043
CPO299	Rep 2	D 0	8.33333	9	0.435222	0.163684	0.0545613	0.125819
CPO299	Rep 2	D 0	8.5	9	0.489778	0.178803	0.0596009	0.13744
CPO299	Rep 2	D 0	8.66667	9	0.533	0.193889	0.0646297	0.149036
CPO299	Rep 2	D 0	8.83333	9	0.575778	0.205929	0.0686432	0.158291
CPO299	Rep 2	D 0	9	9	0.619556	0.217924	0.0726415	0.167511
CPO299	Rep 2	D 0	9.16667	9	0.673778	0.224028	0.0746759	0.172203
CPO299	Rep 2	D 0	9.33333	9	0.723667	0.233154	0.0777182	0.179218
CPO299	Rep 2	D 0	9.5	9	0.775556	0.233857	0.0779525	0.179759
CPO299	Rep 2	D 0	9.66667	9	0.823	0.23481	0.07827	0.180491
CPO299	Rep 2	D 0	9.83333	9	0.864	0.240695	0.0802318	0.185015
CPO299	Rep 2	D 0	10	9	0.904	0.245085	0.0816951	0.188389
CPO299	Rep 2	D 0	10.1667	9	0.942667	0.246358	0.0821195	0.189368
CPO299	Rep 2	D 0	10.3333	9	0.981889	0.2409	0.0802999	0.185172
CPO299	Rep 2	D 0	10.5	9	1.01956	0.236182	0.0787274	0.181546
[truncated: 905 more rows]

## Sheet: Extended Data Figure 2A
Training_host	days	phage_score
AH17D011	2025-08-01	0.24
AH17D011	2025-08-06	0.36
AH17D011	2025-08-07	0.89
AH17D011	2025-08-08	0.59
AH17D011	2025-08-09	0.88
AH17D011	2025-08-10	0.82
AH17D011	2025-08-11	0.69
AH17D011	2025-08-01	0.29
AH17D011	2025-08-06	0.35
AH17D011	2025-08-07	0.88
AH17D011	2025-08-08	0.87
AH17D011	2025-08-09	0.71
AH17D011	2025-08-10	0.9
AH17D011	2025-08-11	0.56
AH17D011	2025-08-01	0.32
AH17D011	2025-08-06	0.37
AH17D011	2025-08-07	0.68
AH17D011	2025-08-08	0.72
AH17D011	2025-08-09	0.63
AH17D011	2025-08-10	0.8
AH17D011	2025-08-11	0.57

## Sheet: Extended data Fig 2A
Training_host	Replicate	Days_training	Score
APO57	i	0 D	0.66
APO57	i	1 D	0.55
APO57	i	2 D	NA
APO57	i	3 D	0.58
APO57	i	4 D	0.62
APO57	i	5 D	0.76
APO57	i	6 D	NA
APO57	i	7 D	NA
APO57	i	8 D	NA
APO57	i	9 D	NA
APO57	i	10 D	0.71
APO57	i	0 D	0.58
APO57	i	1 D	0.58
APO57	i	2 D	NA
APO57	i	3 D	0.57
APO57	i	4 D	0.62
APO57	i	5 D	0.72
APO57	i	6 D	NA
APO57	i	7 D	NA
APO57	i	8 D	NA
APO57	i	9 D	NA
APO57	i	10 D	0.64
APO57	i	0 D	0.61
APO57	i	1 D	0.61
APO57	i	2 D	NA
APO57	i	3 D	0.62
APO57	i	4 D	0.62
APO57	i	5 D	0.65
APO57	i	6 D	NA
APO57	i	7 D	NA
APO57	i	8 D	NA
APO57	i	9 D	NA
APO57	i	10 D	0.81
APO57	i	0 D	0.6
APO57	i	1 D	NA
APO57	i	2 D	NA
APO57	i	3 D	NA
APO57	i	4 D	0.6
APO57	i	5 D	0.75
APO57	i	6 D	NA
APO57	i	7 D	NA
APO57	i	8 D	NA
APO57	i	9 D	NA
APO57	i	10 D	0.78
APO57	i	0 D	0.57
APO57	i	1 D	NA
APO57	i	2 D	NA
APO57	i	3 D	NA
APO57	i	4 D	0.6
APO57	i	5 D	0.65
APO57	i	6 D	NA
APO57	i	7 D	NA
APO57	i	8 D	NA
APO57	i	9 D	NA
APO57	i	10 D	0.77
APO57	i	0 D	0.62
APO57	i	1 D	NA
APO57	i	2 D	NA
APO57	i	3 D	NA
APO57	i	4 D	0.6
APO57	i	5 D	0.67
APO57	i	6 D	NA
APO57	i	7 D	NA
APO57	i	8 D	NA
APO57	i	9 D	NA
APO57	i	10 D	0.8
APO57	i	0 D	0.64
APO57	i	1 D	NA
APO57	i	2 D	NA
APO57	i	3 D	NA
APO57	i	4 D	0.54
APO57	i	5 D	NA
APO57	i	6 D	NA
APO57	i	7 D	NA
APO57	i	8 D	NA
APO57	i	9 D	NA
APO57	i	10 D	NA
APO57	i	0 D	0.6
APO57	i	1 D	NA
APO57	i	2 D	NA
APO57	i	3 D	NA
APO57	i	4 D	0.54
APO57	i	5 D	NA
APO57	i	6 D	NA
APO57	i	7 D	NA
APO57	i	8 D	NA
APO57	i	9 D	NA
APO57	i	10 D	NA
APO57	i	0 D	0.56
APO57	i	1 D	NA
APO57	i	2 D	NA
APO57	i	3 D	NA
APO57	i	4 D	0.54
APO57	i	5 D	NA
APO57	i	6 D	NA
APO57	i	7 D	NA
APO57	i	8 D	NA
APO57	i	9 D	NA
APO57	i	10 D	NA
APO57	i	0 D	0.64
APO57	i	1 D	NA
APO57	i	2 D	NA
APO57	i	3 D	NA
APO57	i	4 D	NA
APO57	i	5 D	NA
APO57	i	6 D	NA
APO57	i	7 D	NA
APO57	i	8 D	NA
APO57	i	9 D	NA
APO57	i	10 D	NA
APO57	i	0 D	0.56
APO57	i	1 D	NA
APO57	i	2 D	NA
APO57	i	3 D	NA
APO57	i	4 D	NA
APO57	i	5 D	NA
APO57	i	6 D	NA
APO57	i	7 D	NA
APO57	i	8 D	NA
APO57	i	9 D	NA
APO57	i	10 D	NA
APO57	i	0 D	0.71
APO57	i	1 D	NA
APO57	i	2 D	NA
APO57	i	3 D	NA
APO57	i	4 D	NA
APO57	i	5 D	NA
APO57	i	6 D	NA
APO57	i	7 D	NA
APO57	i	8 D	NA
APO57	i	9 D	NA
APO57	i	10 D	NA
APO57	i	0 D	0.59
APO57	i	1 D	NA
APO57	i	2 D	NA
APO57	i	3 D	NA
APO57	i	4 D	NA
APO57	i	5 D	NA
APO57	i	6 D	NA
APO57	i	7 D	NA
APO57	i	8 D	NA
APO57	i	9 D	NA
APO57	i	10 D	NA
APO57	i	0 D	0.56
APO57	i	1 D	NA
APO57	i	2 D	NA
APO57	i	3 D	NA
APO57	i	4 D	NA
APO57	i	5 D	NA
APO57	i	6 D	NA
APO57	i	7 D	NA
APO57	i	8 D	NA
APO57	i	9 D	NA
APO57	i	10 D	NA
APO57	i	0 D	0.56
APO57	i	1 D	NA
APO57	i	2 D	NA
APO57	i	3 D	NA
APO57	i	4 D	NA
APO57	i	5 D	NA
APO57	i	6 D	NA
APO57	i	7 D	NA
APO57	i	8 D	NA
APO57	i	9 D	NA
APO57	i	10 D	NA
APO57	ii	0 D	0.66
APO57	ii	1 D	NA
APO57	ii	2 D	NA
APO57	ii	3 D	NA
APO57	ii	4 D	NA
APO57	ii	5 D	0.67
APO57	ii	6 D	NA
APO57	ii	7 D	NA
APO57	ii	8 D	NA
APO57	ii	9 D	NA
APO57	ii	10 D	0.64
APO57	ii	0 D	0.58
APO57	ii	1 D	NA
APO57	ii	2 D	NA
APO57	ii	3 D	NA
APO57	ii	4 D	NA
APO57	ii	5 D	0.68
APO57	ii	6 D	NA
APO57	ii	7 D	NA
APO57	ii	8 D	NA
APO57	ii	9 D	NA
[truncated: 1,596 more rows]
