# Supplementary material for: Rational design of a hospital-specific phage cocktail to treat Enterobacter cloacae complex infections
Source: Nat Microbiol. 2025 Sep 24;10(11):2702–19. doi: 10.1038/s41564-025-02130-4 (PMC12578640; doi:10.1038/s41564-025-02130-4)
Supplement: Supplementary file 17 — Data associated with Extended Data Fig. 3. [file 41564_2025_2130_MOESM17_ESM.xlsx]

## Sheet: Extended Data Fig 3 phage_score
phage	isolates	condition	N	phage_score	sd	se	ci
EnA02	AH17D011	Ancestor	2	0.844792	0.00459268	0.00324751	0.0412636
EnA02	AH17D011	Ev_A47	2	0.871767	0.00508918	0.0035986	0.0457245
EnA02	AH17D011	Ev_B47	2	0.843798	0.0138608	0.00980105	0.124534
EnA02	AH18J015	Ancestor	2	0.851804	0.0268018	0.0189518	0.240805
EnA02	AH18J015	Ev_A47	2	0.928599	0.000805667	0.000569692	0.00723863
EnA02	AH18J015	Ev_B47	2	0.78872	0.0255665	0.0180782	0.229706
EnA02	AH19B061	Ancestor	2	0.231986	0.000849208	0.00060048	0.00762983
EnA02	AH19B061	Ev_A47	2	0.294436	0.00820901	0.00580464	0.073755
EnA02	AH19B061	Ev_B47	2	0.165532	0.0710504	0.0502402	0.638362
EnA02	AH19K020	Ancestor	2	0.256562	0.0815591	0.057671	0.732779
EnA02	AH19K020	Ev_A47	2	0.0770795	0.021174	0.0149723	0.190241
EnA02	AH19K020	Ev_B47	2	0.782625	0.0498765	0.035268	0.448123
EnA02	AH20F054	Ancestor	2	0.550018	0.0875786	0.0619274	0.786863
EnA02	AH20F054	Ev_A47	2	0.333455	0.00259108	0.00183217	0.02328
EnA02	AH20F054	Ev_B47	2	0.00714547	0.0194331	0.0137413	0.1746
EnA02	APO16	Ancestor	2	0.107654	0.00961018	0.00679542	0.086344
EnA02	APO16	Ev_A47	2	0.343705	0.010116	0.00715308	0.0908884
EnA02	APO16	Ev_B47	2	0.104614	0.0255428	0.0180615	0.229493
EnA02	APO23	Ancestor	2	0.4102	0.0710971	0.0502732	0.638782
EnA02	APO23	Ev_A47	2	0.0673953	0.0242142	0.017122	0.217556
EnA02	APO23	Ev_B47	2	-0.0182149	0.00824314	0.00582878	0.0740617
EnA02	APO24	Ancestor	2	-0.010487	0.0017596	0.00124422	0.0158094
EnA02	APO24	Ev_A47	2	0.0474582	0.0133227	0.00942055	0.119699
EnA02	APO24	Ev_B47	2	-0.0195521	0.015585	0.0110203	0.140026
EnA02	APO25	Ancestor	2	0.126915	0.0179731	0.0127089	0.161482
EnA02	APO25	Ev_A47	2	0.377611	0.0450559	0.0318593	0.404811
EnA02	APO25	Ev_B47	2	0.125	0.0206814	0.014624	0.185815
EnA02	APO56	Ancestor	2	0.0156808	0.0115091	0.00813815	0.103405
EnA02	APO56	Ev_A47	2	-0.00317586	0.0190882	0.0134974	0.171501
EnA02	APO56	Ev_B47	2	-0.0023819	0.00224567	0.00158793	0.0201766
EnA02	APO57	Ancestor	2	0.916014	0.00100941	0.000713763	0.00906922
EnA02	APO57	Ev_A47	2	0.890867	0.0421624	0.0298133	0.378814
EnA02	APO57	Ev_B47	2	0.899762	0.00261412	0.00184846	0.0234869
EnA02	CPO006	Ancestor	2	0.718907	0.267802	0.189365	2.40611
EnA02	CPO006	Ev_A47	2	0.786484	0.202053	0.142873	1.81537
EnA02	CPO006	Ev_B47	2	0.692781	0.334779	0.236725	3.00787
EnA02	CPO017	Ancestor	2	0.269636	0.00488547	0.00345455	0.0438942
EnA02	CPO017	Ev_A47	2	0.356364	0.00411408	0.00290909	0.0369635
EnA02	CPO017	Ev_B47	2	0.317091	0.00462833	0.00327273	0.0415839
EnA02	CPO020	Ancestor	2	0.798354	0.00938886	0.00663893	0.0843556
EnA02	CPO020	Ev_A47	2	0.89025	0.0240734	0.0170224	0.21629
EnA02	CPO020	Ev_B47	2	0.594067	0.0383741	0.0271346	0.344778
EnA02	CPO053	Ancestor	2	0.393775	0.0025592	0.00180963	0.0229935
EnA02	CPO053	Ev_A47	2	0.337676	0.159182	0.112559	1.4302
EnA02	CPO053	Ev_B47	2	-0.0135722	0.00025592	0.000180963	0.00229935
EnA02	CPO066	Ancestor	2	0.432447	0.182056	0.128733	1.6357
EnA02	CPO066	Ev_A47	2	0.595229	0.00180253	0.00127458	0.0161951
EnA02	CPO066	Ev_B47	2	0.175164	0.129782	0.0917698	1.16605
EnA02	CPO081	Ancestor	2	0.0103627	0.00575735	0.00407106	0.0517277
EnA02	CPO081	Ev_A47	2	-0.00721688	0.00444886	0.00314582	0.0399714
EnA02	CPO081	Ev_B47	2	-0.0125833	0.00261698	0.00185048	0.0235126
EnA02	CPO091	Ancestor	2	0.268683	0.0115754	0.00818505	0.104001
EnA02	CPO091	Ev_A47	2	0.373132	0.0314549	0.022242	0.282611
EnA02	CPO091	Ev_B47	2	0.156584	0.0135885	0.00960854	0.122088
EnA02	CPO093	Ancestor	2	0.107698	0.0143108	0.0101193	0.128577
EnA02	CPO093	Ev_A47	2	0.185761	0.0393547	0.027828	0.353588
EnA02	CPO093	Ev_B47	2	0.00596314	0.00536655	0.00379472	0.0482165
EnA02	CPO123	Ancestor	2	0.324305	0.00646668	0.00457263	0.0581008
EnA02	CPO123	Ev_A47	2	0.0852972	0.0325821	0.023039	0.292739
EnA02	CPO123	Ev_B47	2	-0.0117833	0.00124359	0.000879352	0.0111732
EnA02	CPO165	Ancestor	2	0.287852	0.00771842	0.00545775	0.0693472
EnA02	CPO165	Ev_A47	2	0.0955986	0.00224083	0.00158451	0.0201331
EnA02	CPO165	Ev_B47	2	-0.00264084	0.00871434	0.00616197	0.0782953
EnA02	CPO166	Ancestor	2	-0.00711514	0.00823281	0.00582147	0.0739689
EnA02	CPO166	Ev_A47	2	0.0329884	0.011282	0.00797758	0.101365
EnA02	CPO166	Ev_B47	2	-0.0172488	0.000609837	0.00043122	0.00547917
EnA02	CPO177	Ancestor	2	0.324305	0.00646668	0.00457263	0.0581008
EnA02	CPO177	Ev_A47	2	0.0852972	0.0325821	0.023039	0.292739
EnA02	CPO177	Ev_B47	2	-0.0117833	0.00124359	0.000879352	0.0111732
EnA02	CPO179	Ancestor	2	0.0236571	0.01786	0.012629	0.160466
EnA02	CPO179	Ev_A47	2	0.0234792	0.0105651	0.00747065	0.0949236
EnA02	CPO179	Ev_B47	2	0.0225898	0.00226395	0.00160085	0.0203408
EnA02	CPO239	Ancestor	2	0.661095	0.00292081	0.00206532	0.0262424
EnA02	CPO239	Ev_A47	2	0.079731	0.0095096	0.0067243	0.0854404
EnA02	CPO239	Ev_B47	2	0.0201729	0.0176607	0.012488	0.158675
EnA02	CPO244	Ancestor	2	-0.0476284	0.0357573	0.0252842	0.321266
EnA02	CPO244	Ev_A47	2	-0.0311642	0.000831564	0.000588005	0.00747131
EnA02	CPO244	Ev_B47	2	-0.0460604	0.0108103	0.00764406	0.097127
EnA02	CPO268	Ancestor	2	0.561416	0.016693	0.0118038	0.149981
EnA02	CPO268	Ev_A47	2	0.631188	0.0590255	0.0417374	0.530324
EnA02	CPO268	Ev_B47	2	0.21671	0.0367769	0.0260052	0.330427
EnA02	CPO272	Ancestor	2	-0.0254111	0.00951265	0.00672646	0.0854677
EnA02	CPO272	Ev_A47	2	-0.0173767	0.0124193	0.00878176	0.111583
EnA02	CPO272	Ev_B47	2	-0.0164425	0.00739873	0.00523169	0.0664749
EnA02	CPO287	Ancestor	2	0.488506	0.0162553	0.0114943	0.146048
EnA02	CPO287	Ev_A47	2	0.34357	0.023621	0.0167026	0.212226
EnA02	CPO287	Ev_B47	2	-0.00574713	0.00203192	0.00143678	0.018256
EnA02	CPO299	Ancestor	2	0.103077	0.0136335	0.00964034	0.122492
EnA02	CPO299	Ev_A47	2	0.301261	0.0154688	0.0109381	0.138981
EnA02	CPO299	Ev_B47	2	-0.0263255	0.0110117	0.00778643	0.098936
EnA02	CPO312	Ancestor	2	0.131523	0.0109706	0.0077574	0.0985672
EnA02	CPO312	Ev_A47	2	0.381347	0.0835264	0.0590621	0.750455
EnA02	CPO312	Ev_B47	2	0.0982017	0.00523598	0.0037024	0.0470434
EnA02	CPO351	Ancestor	2	0.00130354	0.00500374	0.00353817	0.0449568
EnA02	CPO351	Ev_A47	2	0.00912477	0.0150112	0.0106145	0.13487
EnA02	CPO351	Ev_B47	2	-0.0111732	0.00684722	0.00484171	0.0615198
EnA02	CPO353	Ancestor	2	0.202163	0.00544327	0.00384897	0.0489058
EnA02	CPO353	Ev_A47	2	0.219208	0.00259203	0.00183284	0.0232885
EnA02	CPO353	Ev_B47	2	0.235887	0.0355109	0.02511	0.319052
EnA02	CPO390	Ancestor	2	-0.00534858	0.00495575	0.00350424	0.0445256
EnA02	CPO390	Ev_A47	2	-0.00866839	0.000260829	0.000184434	0.00234346
EnA02	CPO390	Ev_B47	2	-0.0114349	0.0172147	0.0121726	0.154668
EnA02	CPO391	Ancestor	2	-0.00607064	0.00338204	0.00239146	0.0303864
EnA02	CPO391	Ev_A47	2	0.00239146	0.0091055	0.00643856	0.0818096
EnA02	CPO391	Ev_B47	2	-0.000367918	0.00104063	0.000735835	0.00934968
EnA02	CPO448	Ancestor	2	0.0152715	0.00986537	0.00697587	0.0886368
EnA02	CPO448	Ev_A47	2	-0.00188537	0.00746568	0.00527903	0.0670765
EnA02	CPO448	Ev_B47	2	-0.0148944	0.00453274	0.00320513	0.040725
EnC07	AH17D011	An_EnC07	1	0.719156	NA	NA	NA
EnC07	AH17D011	Ev_B	2	0.778852	0.074646	0.0527827	0.670667
EnC07	AH17D011	Ev_C	1	0.390158	NA	NA	NA
EnC07	AH17D011	Ev_D	1	0.688811	NA	NA	NA
EnC07	AH17D011	Ev_E	1	0.756356	NA	NA	NA
EnC07	AH18J015	An_EnC07	1	0.0352471	NA	NA	NA
EnC07	AH18J015	Ev_B	2	0.351381	0.00154166	0.00109012	0.0138512
EnC07	AH18J015	Ev_C	1	0.0941134	NA	NA	NA
EnC07	AH18J015	Ev_D	1	0.0581395	NA	NA	NA
EnC07	AH18J015	Ev_E	1	0.293241	NA	NA	NA
EnC07	AH19B061	An_EnC07	1	0.05233	NA	NA	NA
EnC07	AH19B061	Ev_B	2	0.0819328	0.0045916	0.00324675	0.0412539
EnC07	AH19B061	Ev_C	1	0.0565317	NA	NA	NA
EnC07	AH19B061	Ev_D	1	0.0725745	NA	NA	NA
EnC07	AH19B061	Ev_E	1	0.0500382	NA	NA	NA
EnC07	AH19K020	An_EnC07	1	0.0491278	NA	NA	NA
EnC07	AH19K020	Ev_B	2	0.0331079	0.00402766	0.00284799	0.0361871
EnC07	AH19K020	Ev_C	1	0.0313279	NA	NA	NA
EnC07	AH19K020	Ev_D	1	0.0380918	NA	NA	NA
EnC07	AH19K020	Ev_E	1	0.0590958	NA	NA	NA
EnC07	AH20F054	An_EnC07	1	0.0484417	NA	NA	NA
EnC07	AH20F054	Ev_B	2	0.037771	0.00263488	0.00186314	0.0236735
EnC07	AH20F054	Ev_C	1	0.0230352	NA	NA	NA
EnC07	AH20F054	Ev_D	1	0.0203252	NA	NA	NA
EnC07	AH20F054	Ev_E	1	0.0264228	NA	NA	NA
EnC07	APO16	An_EnC07	1	0.860148	NA	NA	NA
EnC07	APO16	Ev_B	2	0.909519	0.00303794	0.00214815	0.0272948
EnC07	APO16	Ev_C	1	0.883704	NA	NA	NA
EnC07	APO16	Ev_D	1	0.876148	NA	NA	NA
EnC07	APO16	Ev_E	1	0.912333	NA	NA	NA
EnC07	APO23	An_EnC07	1	0.0415631	NA	NA	NA
EnC07	APO23	Ev_B	2	0.0319716	0.0110525	0.00781527	0.0993025
EnC07	APO23	Ev_C	1	-0.00319716	NA	NA	NA
EnC07	APO23	Ev_D	1	0.0149201	NA	NA	NA
EnC07	APO23	Ev_E	1	0.0188277	NA	NA	NA
EnC07	APO24	An_EnC07	1	0.911778	NA	NA	NA
EnC07	APO24	Ev_B	2	0.929426	0.000654729	0.000462963	0.0058825
EnC07	APO24	Ev_C	1	0.927815	NA	NA	NA
EnC07	APO24	Ev_D	1	0.766148	NA	NA	NA
EnC07	APO24	Ev_E	1	0.929852	NA	NA	NA
EnC07	APO25	An_EnC07	1	0.905259	NA	NA	NA
EnC07	APO25	Ev_B	2	0.924167	0.00175467	0.00124074	0.0157651
EnC07	APO25	Ev_C	1	0.925481	NA	NA	NA
EnC07	APO25	Ev_D	1	0.742222	NA	NA	NA
EnC07	APO25	Ev_E	1	0.915741	NA	NA	NA
EnC07	APO56	An_EnC07	1	0.0215633	NA	NA	NA
EnC07	APO56	Ev_B	2	0.00558336	0.00517329	0.00365807	0.0464801
EnC07	APO56	Ev_C	1	0.0365807	NA	NA	NA
EnC07	APO56	Ev_D	1	0.0250289	NA	NA	NA
EnC07	APO56	Ev_E	1	-0.0157874	NA	NA	NA
EnC07	APO57	An_EnC07	1	0.779963	NA	NA	NA
EnC07	APO57	Ev_B	2	0.887481	0.000890431	0.000629629	0.0080002
EnC07	APO57	Ev_C	1	0.850852	NA	NA	NA
EnC07	APO57	Ev_D	1	0.901852	NA	NA	NA
EnC07	APO57	Ev_E	1	0.880926	NA	NA	NA
EnC07	CPO006	An_EnC07	1	0.235556	NA	NA	NA
EnC07	CPO006	Ev_B	2	0.746389	0.0473762	0.0335	0.425658
EnC07	CPO006	Ev_C	1	0.85963	NA	NA	NA
EnC07	CPO006	Ev_D	1	0.638259	NA	NA	NA
EnC07	CPO006	Ev_E	1	0.515556	NA	NA	NA
EnC07	CPO017	An_EnC07	1	0.754836	NA	NA	NA
EnC07	CPO017	Ev_B	2	0.899913	0.0100629	0.00711552	0.0904112
EnC07	CPO017	Ev_C	1	0.761482	NA	NA	NA
EnC07	CPO017	Ev_D	1	0.56263	NA	NA	NA
EnC07	CPO017	Ev_E	1	0.895094	NA	NA	NA
EnC07	CPO020	An_EnC07	1	-0.00541126	NA	NA	NA
EnC07	CPO020	Ev_B	2	0.290224	0.017091	0.0120851	0.153556
EnC07	CPO020	Ev_C	1	0.0266955	NA	NA	NA
EnC07	CPO020	Ev_D	1	0.0111833	NA	NA	NA
EnC07	CPO020	Ev_E	1	0.160534	NA	NA	NA
EnC07	CPO053	An_EnC07	1	0.0137184	NA	NA	NA
EnC07	CPO053	Ev_B	2	0.00974729	0.00561601	0.00397112	0.0504579
EnC07	CPO053	Ev_C	1	0.00361011	NA	NA	NA
EnC07	CPO053	Ev_D	1	0.0194946	NA	NA	NA
EnC07	CPO053	Ev_E	1	-0.00974729	NA	NA	NA
EnC07	CPO066	An_EnC07	1	-0.227944	NA	NA	NA
EnC07	CPO066	Ev_B	2	0.333408	0.00221664	0.0015674	0.0199157
EnC07	CPO066	Ev_C	1	0.712853	NA	NA	NA
EnC07	CPO066	Ev_D	1	0.700045	NA	NA	NA
EnC07	CPO066	Ev_E	1	0.24541	NA	NA	NA
EnC07	CPO081	An_EnC07	1	0.030913	NA	NA	NA
EnC07	CPO081	Ev_B	2	0.0301941	0.0122003	0.00862689	0.109615
EnC07	CPO081	Ev_C	1	0.0208483	NA	NA	NA
EnC07	CPO081	Ev_D	1	-0.00718907	NA	NA	NA
EnC07	CPO081	Ev_E	1	0.00934579	NA	NA	NA
EnC07	CPO091	An_EnC07	1	0.74217	NA	NA	NA
EnC07	CPO091	Ev_B	2	0.911948	0.000449909	0.000318133	0.00404227
EnC07	CPO091	Ev_C	1	0.494168	NA	NA	NA
EnC07	CPO091	Ev_D	1	0.504065	NA	NA	NA
EnC07	CPO091	Ev_E	1	0.771934	NA	NA	NA
EnC07	CPO093	An_EnC07	1	0.0232044	NA	NA	NA
EnC07	CPO093	Ev_B	2	0.03407	0.00390667	0.00276243	0.0351
EnC07	CPO093	Ev_C	1	0.00662983	NA	NA	NA
EnC07	CPO093	Ev_D	1	0.014733	NA	NA	NA
EnC07	CPO093	Ev_E	1	0.0187845	NA	NA	NA
EnC07	CPO123	An_EnC07	1	0.00324558	NA	NA	NA
EnC07	CPO123	Ev_B	2	-0.0140642	0.0142798	0.0100974	0.128299
EnC07	CPO123	Ev_C	1	-0.0165885	NA	NA	NA
EnC07	CPO123	Ev_D	1	-0.00036062	NA	NA	NA
EnC07	CPO123	Ev_E	1	-0.0274071	NA	NA	NA
EnC07	CPO165	An_EnC07	1	0.00780973	NA	NA	NA
EnC07	CPO165	Ev_B	2	0.00354988	0.00753042	0.00532481	0.0676582
EnC07	CPO165	Ev_C	1	-0.00709975	NA	NA	NA
EnC07	CPO165	Ev_D	1	0.00141995	NA	NA	NA
EnC07	CPO165	Ev_E	1	-0.00709975	NA	NA	NA
EnC07	CPO166	An_EnC07	1	0.00140944	NA	NA	NA
EnC07	CPO166	Ev_B	2	-0.0151515	0.00498313	0.00352361	0.0447717
EnC07	CPO166	Ev_C	1	-0.0169133	NA	NA	NA
EnC07	CPO166	Ev_D	1	-0.012685	NA	NA	NA
EnC07	CPO166	Ev_E	1	-0.0221987	NA	NA	NA
EnC07	CPO177	An_EnC07	1	0.00555776	NA	NA	NA
EnC07	CPO177	Ev_B	2	-0.0144899	0.000280709	0.000198492	0.00252207
EnC07	CPO177	Ev_C	1	-0.0178642	NA	NA	NA
EnC07	CPO177	Ev_D	1	0.00396983	NA	NA	NA
EnC07	CPO177	Ev_E	1	-0.00754268	NA	NA	NA
EnC07	CPO179	An_EnC07	1	-0.339558	NA	NA	NA
EnC07	CPO179	Ev_B	2	0.332678	0.00625451	0.0044226	0.0561945
EnC07	CPO179	Ev_C	1	-0.0972973	NA	NA	NA
EnC07	CPO179	Ev_D	1	-0.332678	NA	NA	NA
EnC07	CPO179	Ev_E	1	0.193612	NA	NA	NA
EnC07	CPO239	An_EnC07	1	-0.179267	NA	NA	NA
EnC07	CPO239	Ev_B	2	0.239977	0.0388787	0.0274914	0.349311
EnC07	CPO239	Ev_C	1	-0.0721649	NA	NA	NA
EnC07	CPO239	Ev_D	1	-0.0400916	NA	NA	NA
EnC07	CPO239	Ev_E	1	0.575029	NA	NA	NA
EnC07	CPO244	An_EnC07	1	0.00509832	NA	NA	NA
EnC07	CPO244	Ev_B	2	0.00109251	0.0103002	0.00728331	0.0925432
EnC07	CPO244	Ev_C	1	-0.0163875	NA	NA	NA
EnC07	CPO244	Ev_D	1	-0.0127458	NA	NA	NA
EnC07	CPO244	Ev_E	1	-0.0029133	NA	NA	NA
EnC07	CPO268	An_EnC07	1	-0.320507	NA	NA	NA
EnC07	CPO268	Ev_B	2	0.420848	0.0220433	0.015587	0.198051
EnC07	CPO268	Ev_C	1	0.568095	NA	NA	NA
EnC07	CPO268	Ev_D	1	0.457867	NA	NA	NA
EnC07	CPO268	Ev_E	1	-0.06868	NA	NA	NA
EnC07	CPO272	An_EnC07	1	0.485492	NA	NA	NA
EnC07	CPO272	Ev_B	2	0.769268	0.0813448	0.0575195	0.730854
EnC07	CPO272	Ev_C	1	0.499292	NA	NA	NA
EnC07	CPO272	Ev_D	1	0.499292	NA	NA	NA
EnC07	CPO272	Ev_E	1	0.785952	NA	NA	NA
EnC07	CPO287	An_EnC07	1	-0.0062615	NA	NA	NA
EnC07	CPO287	Ev_B	2	-0.0160221	0.00338577	0.0023941	0.0304199
EnC07	CPO287	Ev_C	1	-0.0309392	NA	NA	NA
EnC07	CPO287	Ev_D	1	-0.0224678	NA	NA	NA
EnC07	CPO287	Ev_E	1	-0.0331492	NA	NA	NA
EnC07	CPO299	An_EnC07	1	0.00511322	NA	NA	NA
EnC07	CPO299	Ev_B	2	0.0297663	0.0260839	0.0184441	0.234355
EnC07	CPO299	Ev_C	1	-0.0325055	NA	NA	NA
EnC07	CPO299	Ev_D	1	-0.0149744	NA	NA	NA
EnC07	CPO299	Ev_E	1	-0.0336012	NA	NA	NA
EnC07	CPO312	An_EnC07	1	0.484282	NA	NA	NA
EnC07	CPO312	Ev_B	2	0.710366	0.0865302	0.0611861	0.777443
EnC07	CPO312	Ev_C	1	0.262199	NA	NA	NA
EnC07	CPO312	Ev_D	1	0.408679	NA	NA	NA
EnC07	CPO312	Ev_E	1	0.760174	NA	NA	NA
EnC07	CPO351	An_EnC07	1	0.0233333	NA	NA	NA
EnC07	CPO351	Ev_B	2	0.00185184	0.00471406	0.00333334	0.0423542
EnC07	CPO351	Ev_C	1	0.00777778	NA	NA	NA
EnC07	CPO351	Ev_D	1	0.0348148	NA	NA	NA
EnC07	CPO351	Ev_E	1	-0.0055556	NA	NA	NA
EnC07	CPO353	An_EnC07	1	0.0267399	NA	NA	NA
EnC07	CPO353	Ev_B	2	0.210256	0.00932449	0.00659341	0.0837772
EnC07	CPO353	Ev_C	1	0.591575	NA	NA	NA
EnC07	CPO353	Ev_D	1	0.647436	NA	NA	NA
EnC07	CPO353	Ev_E	1	0.282784	NA	NA	NA
EnC07	CPO390	An_EnC07	1	0.00186289	NA	NA	NA
EnC07	CPO390	Ev_B	2	-0.0089419	0.00684974	0.0048435	0.0615425
EnC07	CPO390	Ev_C	1	-0.0063338	NA	NA	NA
EnC07	CPO390	Ev_D	1	-0.0134128	NA	NA	NA
EnC07	CPO390	Ev_E	1	-0.0227273	NA	NA	NA
EnC07	CPO391	An_EnC07	1	0.00939986	NA	NA	NA
EnC07	CPO391	Ev_B	2	-0.00307304	0.00792492	0.00560376	0.0712026
EnC07	CPO391	Ev_C	1	0.0169921	NA	NA	NA
EnC07	CPO391	Ev_D	1	0.0245842	NA	NA	NA
EnC07	CPO391	Ev_E	1	0.00723066	NA	NA	NA
EnC07	CPO448	An_EnC07	1	0.0135478	NA	NA	NA
EnC07	CPO448	Ev_B	2	0.0345047	0.00987914	0.0069856	0.0887605
EnC07	CPO448	Ev_C	1	0.00804403	NA	NA	NA
EnC07	CPO448	Ev_D	1	-0.0059272	NA	NA	NA
EnC07	CPO448	Ev_E	1	-0.011431	NA	NA	NA
EnC15	AH17D011	An_EnC15	1	0.00065189	NA	NA	NA
EnC15	AH17D011	ev_B	1	-0.00195567	NA	NA	NA
EnC15	AH17D011	ev_C	1	-0.0143416	NA	NA	NA
EnC15	AH17D011	ev_D	1	-0.0130378	NA	NA	NA
EnC15	AH17D011	ev_H	2	-0.0101043	0.031806	0.0224902	0.285765
EnC15	AH18J015	An_EnC15	1	0.637142	NA	NA	NA
EnC15	AH18J015	ev_B	1	0.64652	NA	NA	NA
EnC15	AH18J015	ev_C	1	0.580945	NA	NA	NA
EnC15	AH18J015	ev_D	1	0.743171	NA	NA	NA
EnC15	AH18J015	ev_H	2	0.71818	0.0059737	0.00422404	0.0536715
EnC15	AH19B061	An_EnC15	1	0.183964	NA	NA	NA
EnC15	AH19B061	ev_B	1	0.106032	NA	NA	NA
EnC15	AH19B061	ev_C	1	0.0134882	NA	NA	NA
EnC15	AH19B061	ev_D	1	0.112402	NA	NA	NA
EnC15	AH19B061	ev_H	2	0.0533908	0.003974	0.00281004	0.035705
EnC15	AH19K020	An_EnC15	1	-0.008	NA	NA	NA
EnC15	AH19K020	ev_B	1	0.0178182	NA	NA	NA
EnC15	AH19K020	ev_C	1	-0.0141818	NA	NA	NA
EnC15	AH19K020	ev_D	1	-0.0101818	NA	NA	NA
EnC15	AH19K020	ev_H	2	-0.00690909	0.00925667	0.00654545	0.0831679
EnC15	AH20F054	An_EnC15	1	0.0273205	NA	NA	NA
EnC15	AH20F054	ev_B	1	0.505079	NA	NA	NA
EnC15	AH20F054	ev_C	1	0.420665	NA	NA	NA
EnC15	AH20F054	ev_D	1	0.0966725	NA	NA	NA
EnC15	AH20F054	ev_H	2	0.238004	0.00173371	0.00122592	0.0155768
EnC15	APO16	An_EnC15	1	0.41391	NA	NA	NA
EnC15	APO16	ev_B	1	0.463601	NA	NA	NA
EnC15	APO16	ev_C	1	0.39119	NA	NA	NA
EnC15	APO16	ev_D	1	0.0950541	NA	NA	NA
EnC15	APO16	ev_H	2	0.509621	0.00366122	0.00258887	0.0328947
EnC15	APO23	An_EnC15	1	-0.0230263	NA	NA	NA
EnC15	APO23	ev_B	1	0.0449561	NA	NA	NA
EnC15	APO23	ev_C	1	-0.0317982	NA	NA	NA
EnC15	APO23	ev_D	1	-0.0405702	NA	NA	NA
EnC15	APO23	ev_H	2	-0.0303363	0.00827026	0.00584795	0.0743053
EnC15	APO24	An_EnC15	1	-0.0623368	NA	NA	NA
EnC15	APO24	ev_B	1	0.0643806	NA	NA	NA
EnC15	APO24	ev_C	1	-0.0892472	NA	NA	NA
EnC15	APO24	ev_D	1	-0.255819	NA	NA	NA
EnC15	APO24	ev_H	2	0.194334	0.00200723	0.00141933	0.0180342
EnC15	APO25	An_EnC15	1	0.650616	NA	NA	NA
EnC15	APO25	ev_B	1	0.71767	NA	NA	NA
EnC15	APO25	ev_C	1	0.736748	NA	NA	NA
EnC15	APO25	ev_D	1	0.70352	NA	NA	NA
EnC15	APO25	ev_H	2	0.729866	0.0101797	0.00719817	0.0914614
EnC15	APO56	An_EnC15	1	0.034006	NA	NA	NA
EnC15	APO56	ev_B	1	0.0358744	NA	NA	NA
EnC15	APO56	ev_C	1	0.0104634	NA	NA	NA
EnC15	APO56	ev_D	1	0.0216741	NA	NA	NA
EnC15	APO56	ev_H	2	0.00915546	0.00026424	0.000186846	0.0023741
EnC15	APO57	An_EnC15	1	0.726227	NA	NA	NA
EnC15	APO57	ev_B	1	0.749194	NA	NA	NA
EnC15	APO57	ev_C	1	0.727302	NA	NA	NA
EnC15	APO57	ev_D	1	0.729273	NA	NA	NA
EnC15	APO57	ev_H	2	0.757488	0.0106661	0.0075421	0.0958315
EnC15	CPO006	An_EnC15	1	0.621593	NA	NA	NA
EnC15	CPO006	ev_B	1	0.610619	NA	NA	NA
EnC15	CPO006	ev_C	1	0.618761	NA	NA	NA
EnC15	CPO006	ev_D	1	0.610619	NA	NA	NA
EnC15	CPO006	ev_H	2	0.651717	0.0791459	0.0559646	0.711098
EnC15	CPO017	An_EnC15	1	0.00065189	NA	NA	NA
EnC15	CPO017	ev_B	1	-0.0019557	NA	NA	NA
EnC15	CPO017	ev_C	1	-0.0143416	NA	NA	NA
EnC15	CPO017	ev_D	1	-0.0130378	NA	NA	NA
EnC15	CPO017	ev_H	2	-0.0101043	0.031806	0.0224902	0.285765
EnC15	CPO020	An_EnC15	1	0.637142	NA	NA	NA
EnC15	CPO020	ev_B	1	0.64652	NA	NA	NA
EnC15	CPO020	ev_C	1	0.580945	NA	NA	NA
EnC15	CPO020	ev_D	1	0.743171	NA	NA	NA
EnC15	CPO020	ev_H	2	0.71818	0.0059737	0.00422405	0.0536716
EnC15	CPO053	An_EnC15	1	0.183964	NA	NA	NA
EnC15	CPO053	ev_B	1	0.106032	NA	NA	NA
EnC15	CPO053	ev_C	1	0.0134882	NA	NA	NA
EnC15	CPO053	ev_D	1	0.112402	NA	NA	NA
EnC15	CPO053	ev_H	2	0.0533908	0.003974	0.00281004	0.0357049
EnC15	CPO066	An_EnC15	1	-0.008	NA	NA	NA
EnC15	CPO066	ev_B	1	0.0178182	NA	NA	NA
EnC15	CPO066	ev_C	1	-0.0141818	NA	NA	NA
EnC15	CPO066	ev_D	1	-0.0101818	NA	NA	NA
EnC15	CPO066	ev_H	2	-0.00690905	0.00925666	0.00654545	0.0831678
EnC15	CPO081	An_EnC15	1	0.0273205	NA	NA	NA
EnC15	CPO081	ev_B	1	0.505079	NA	NA	NA
EnC15	CPO081	ev_C	1	0.420666	NA	NA	NA
EnC15	CPO081	ev_D	1	0.0966725	NA	NA	NA
EnC15	CPO081	ev_H	2	0.238003	0.00173371	0.00122592	0.0155768
EnC15	CPO091	An_EnC15	1	0.41391	NA	NA	NA
EnC15	CPO091	ev_B	1	0.463601	NA	NA	NA
EnC15	CPO091	ev_C	1	0.39119	NA	NA	NA
EnC15	CPO091	ev_D	1	0.0950541	NA	NA	NA
EnC15	CPO091	ev_H	2	0.509621	0.00366122	0.00258887	0.0328947
EnC15	CPO093	An_EnC15	1	-0.0230263	NA	NA	NA
EnC15	CPO093	ev_B	1	0.0449561	NA	NA	NA
EnC15	CPO093	ev_C	1	-0.0317982	NA	NA	NA
EnC15	CPO093	ev_D	1	-0.0405702	NA	NA	NA
EnC15	CPO093	ev_H	2	-0.0303362	0.00827025	0.00584795	0.0743052
EnC15	CPO123	An_EnC15	1	-0.0623368	NA	NA	NA
EnC15	CPO123	ev_B	1	0.0643806	NA	NA	NA
EnC15	CPO123	ev_C	1	-0.0892472	NA	NA	NA
EnC15	CPO123	ev_D	1	-0.255819	NA	NA	NA
EnC15	CPO123	ev_H	2	0.194334	0.00200723	0.00141932	0.0180342
EnC15	CPO165	An_EnC15	1	0.650616	NA	NA	NA
EnC15	CPO165	ev_B	1	0.71767	NA	NA	NA
EnC15	CPO165	ev_C	1	0.736748	NA	NA	NA
EnC15	CPO165	ev_D	1	0.70352	NA	NA	NA
EnC15	CPO165	ev_H	2	0.729866	0.0101797	0.00719817	0.0914614
EnC15	CPO166	An_EnC15	1	0.034006	NA	NA	NA
EnC15	CPO166	ev_B	1	0.0358744	NA	NA	NA
EnC15	CPO166	ev_C	1	0.0104634	NA	NA	NA
EnC15	CPO166	ev_D	1	0.0216741	NA	NA	NA
EnC15	CPO166	ev_H	2	0.00915545	0.000264239	0.000186845	0.00237409
EnC15	CPO177	An_EnC15	1	0.726227	NA	NA	NA
EnC15	CPO177	ev_B	1	0.749194	NA	NA	NA
EnC15	CPO177	ev_C	1	0.727302	NA	NA	NA
EnC15	CPO177	ev_D	1	0.729273	NA	NA	NA
EnC15	CPO177	ev_H	2	0.757488	0.0106661	0.0075421	0.0958315
EnC15	CPO179	An_EnC15	1	0.621593	NA	NA	NA
EnC15	CPO179	ev_B	1	0.610619	NA	NA	NA
EnC15	CPO179	ev_C	1	0.618761	NA	NA	NA
EnC15	CPO179	ev_D	1	0.610619	NA	NA	NA
EnC15	CPO179	ev_H	2	0.651717	0.0791459	0.0559646	0.711098
EnC15	CPO239	An_EnC15	1	0.115331	NA	NA	NA
EnC15	CPO239	ev_B	1	0.519456	NA	NA	NA
EnC15	CPO239	ev_C	1	0.257384	NA	NA	NA
EnC15	CPO239	ev_D	1	0.189873	NA	NA	NA
EnC15	CPO239	ev_H	2	0.263479	0.0132603	0.00937647	0.119139
EnC15	CPO244	An_EnC15	1	0.00462784	NA	NA	NA
EnC15	CPO244	ev_B	1	-0.00192827	NA	NA	NA
EnC15	CPO244	ev_C	1	0.0327806	NA	NA	NA
EnC15	CPO244	ev_D	1	-0.00539915	NA	NA	NA
EnC15	CPO244	ev_H	2	0.00443502	0.0231794	0.0163903	0.208258
EnC15	CPO268	An_EnC15	1	0.572989	NA	NA	NA
EnC15	CPO268	ev_B	1	0.918202	NA	NA	NA
EnC15	CPO268	ev_C	1	0.654823	NA	NA	NA
EnC15	CPO268	ev_D	1	0.549327	NA	NA	NA
EnC15	CPO268	ev_H	2	0.548052	0.1233	0.087186	1.1078
EnC15	CPO272	An_EnC15	1	0.0546672	NA	NA	NA
EnC15	CPO272	ev_B	1	0.240982	NA	NA	NA
EnC15	CPO272	ev_C	1	0.281889	NA	NA	NA
EnC15	CPO272	ev_D	1	-0.00111566	NA	NA	NA
EnC15	CPO272	ev_H	2	-0.0113425	0.00815184	0.00576422	0.0732414
EnC15	CPO287	An_EnC15	1	0.025762	NA	NA	NA
EnC15	CPO287	ev_B	1	0.212627	NA	NA	NA
EnC15	CPO287	ev_C	1	0.0348331	NA	NA	NA
EnC15	CPO287	ev_D	1	0.00362845	NA	NA	NA
EnC15	CPO287	ev_H	2	-0.00399129	0.00615768	0.00435414	0.0553245
EnC15	CPO299	An_EnC15	1	0.583394	NA	NA	NA
EnC15	CPO299	ev_B	1	0.797879	NA	NA	NA
EnC15	CPO299	ev_C	1	0.644916	NA	NA	NA
EnC15	CPO299	ev_D	1	0.675786	NA	NA	NA
EnC15	CPO299	ev_H	2	0.684473	0.00204321	0.00144477	0.0183575
EnC15	CPO312	An_EnC15	1	0.536525	NA	NA	NA
EnC15	CPO312	ev_B	1	0.90195	NA	NA	NA
EnC15	CPO312	ev_C	1	0.784113	NA	NA	NA
EnC15	CPO312	ev_D	1	0.499291	NA	NA	NA
EnC15	CPO312	ev_H	2	0.694149	0.156717	0.110816	1.40805
EnC15	CPO351	An_EnC15	1	0.0654695	NA	NA	NA
EnC15	CPO351	ev_B	1	-0.030303	NA	NA	NA
EnC15	CPO351	ev_C	1	0.722783	NA	NA	NA
EnC15	CPO351	ev_D	1	0.0231949	NA	NA	NA
EnC15	CPO351	ev_H	2	0.694201	0.00999949	0.00707071	0.0898419
EnC15	CPO353	An_EnC15	1	0.298984	NA	NA	NA
EnC15	CPO353	ev_B	1	0.234761	NA	NA	NA
EnC15	CPO353	ev_C	1	0.2373	NA	NA	NA
EnC15	CPO353	ev_D	1	0.335631	NA	NA	NA
EnC15	CPO353	ev_H	2	0.333636	0.0192427	0.0136067	0.172889
EnC15	CPO390	An_EnC15	1	0.020611	NA	NA	NA
EnC15	CPO390	ev_B	1	0.00993743	NA	NA	NA
EnC15	CPO390	ev_C	1	0.800478	NA	NA	NA
EnC15	CPO390	ev_D	1	0.0504233	NA	NA	NA
EnC15	CPO390	ev_H	2	0.744258	0.0138194	0.00977181	0.124163
EnC15	CPO391	An_EnC15	1	0.0214078	NA	NA	NA
EnC15	CPO391	ev_B	1	-0.00943396	NA	NA	NA
EnC15	CPO391	ev_C	1	0.75	NA	NA	NA
EnC15	CPO391	ev_D	1	0.0188679	NA	NA	NA
EnC15	CPO391	ev_H	2	0.794503	0.012341	0.00872641	0.11088
EnC15	CPO448	An_EnC15	1	0.00959764	NA	NA	NA
EnC15	CPO448	ev_B	1	0.00036914	NA	NA	NA
EnC15	CPO448	ev_C	1	0.773422	NA	NA	NA
EnC15	CPO448	ev_D	1	0.0771502	NA	NA	NA
EnC15	CPO448	ev_H	2	0.750129	0.0235963	0.0166851	0.212005
