# Supplementary material for: Rational design of a hospital-specific phage cocktail to treat Enterobacter cloacae complex infections
Source: Nat Microbiol. 2025 Sep 24;10(11):2702–19. doi: 10.1038/s41564-025-02130-4 (PMC12578640; doi:10.1038/s41564-025-02130-4)
Supplement: Supplementary file 18 — Data associated with Extended Data Fig. 5. [file 41564_2025_2130_MOESM18_ESM.xlsx]

## Sheet: Extended Fig 5A
Strain	Nando	Taquito	B3	B5	C2
AH17D011	2	2	2	0	0
AH18J015	2	0	0	0	0
AH19B061	2	0	2	0	2
AH19K020	0	0	0	0	2
AH20F054	2	2	2	0	0
APO16	0	0	0	0	0
APO23	0	2	0	0	0
APO24	2	0	2	0	0
APO25	2	0	2	0	0
APO56	2	2	2	0	0
APO57	2	2	2	0	0
CPO006	2	2	2	0	0
CPO017	2	2	2	0	0
CPO020	2	0	0	0	0
CPO053	0	2	0	0	0
CPO066	2	2	2	0	0
CPO081	0	0	2	0	0
CPO091	2	0	2	0	0
CPO093	2	0	0	0	0
CPO123	0	2	0	0	0
CPO165	0	2	0	0	0
CPO166	0	2	0	0	0
CPO177	0	2	2	0	2
CPO179	0	0	0	0	0
CPO239	0	0	0	0	0
CPO244	2	2	2	0	2
CPO268	2	2	2	0	0
CPO272	0	0	0	0	0
CPO287	0	0	0	0	0
CPO299	0	0	0	0	0
CPO312	2	2	2	0	0
CPO351	2	2	2	2	0
CPO353	0	2	0	0	0
CPO390	2	2	2	2	0
CPO391	2	2	2	2	0
CPO448	2	2	2	2	0

## Sheet: Extended Data Fig 5B ECC_strain
strains	I	D	E	G	F	C	B	A
AH17B002	-1	2	2	2	2	2	2	2
AH17D011	2	2	2	2	2	2	2	2
AH18H032	1	1	2	1	2	2	2	2
AH18J015	1	2	2	2	2	2	2	2
AH18I100	2	2	2	2	1	1	0	1
AH19A071	2	2	2	2	2	2	2	2
AH19B061	2	2	2	2	2	1	1	2
AH19D062	2	2	2	2	2	2	2	2
AH19I030	2	2	2	2	2	2	2	2
AH18K077	2	2	2	2	2	2	2	2
AH19A079	1	2	2	1	1	2	2	2
AH19B016	2	1	1	1	2	2	2	1
AH19B046	2	2	2	2	2	2	2	2
AH19C092	1	2	2	2	1	1	1	1
AH19F062	1	1	1	1	1	1	1	1
AH19F063	2	1	1	2	2	1	0	2
AH19I013	2	2	2	2	1	2	1	2
AH19I046	1	1	1	2	2	1	2	2
AH19B004	2	2	2	2	2	1	2	2
AH19C046	1	1	1	2	1	1	1	1
AH19F036	2	2	2	2	2	2	0	0
AH19J080	2	2	2	2	2	2	2	2
AH19K020	2	2	2	1	2	1	1	1
AH20B044	1	1	1	1	1	0	0	0
AH20D069	2	1	1	2	1	1	0	2
AH19J031	1	1	1	1	1	0	0	1
AH19L032	2	2	2	2	2	2	2	2
AH20D035	2	1	1	2	1	1	1	1
AH20D053	2	2	2	1	1	1	1	1
AH19J070	1	2	1	2	2	1	2	2
AH19K064	2	2	2	2	2	2	2	2
AH20B049	2	2	1	2	1	1	0	0
AH20F054	2	1	1	1	1	1	1	1
AH20E034	2	2	2	2	2	1	1	2
AH20I040	2	1	2	2	1	1	1	1
AH20J020	2	1	2	2	2	1	1	1
AH20L082	2	2	1	1	2	2	2	2
AH21A006	1	2	2	1	1	2	2	2
AH21A025	2	2	2	2	2	2	2	2
AH21A050	2	2	2	2	2	1	2	2
AH21B008	2	1	2	2	2	1	1	1
AH21E036	1	1	1	1	1	1	1	1
AH21G041	1	1	1	1	1	1	1	1
AH21C074	1	2	2	1	1	1	1	1
AH21G016	1	1	1	1	1	1	0	1
AH21G034	2	2	2	2	2	2	2	2
AH21I057	2	2	2	2	2	2	2	2
AH21J053	2	2	2	2	2	1	2	1
CPO002	1	2	2	2	2	1	1	2
CPO003	2	2	2	2	2	2	2	1
CPO006	2	1	1	1	2	2	1	1
CPO008	2	2	2	2	2	2	2	2
CPO009	1	1	1	1	1	1	1	1
CPO013	2	2	2	2	1	2	1	1
CPO014	2	2	2	2	2	2	2	2
CPO016	2	2	2	2	2	1	2	2
CPO017	2	1	2	2	2	2	2	2
CPO019	2	2	1	2	1	1	1	1
CPO020	2	2	2	2	2	2	2	2
CPO022	1	2	1	1	1	1	1	1
CPO024	2	2	2	2	1	1	1	1
CPO029	2	2	2	2	1	1	1	1
CPO033	2	2	2	1	1	1	1	1
CPO040	2	2	2	2	1	1	1	1
CPO042	2	2	1	1	1	1	1	1
CPO044	2	1	1	1	1	1	1	1
CPO049	2	1	2	2	2	2	2	2
CPO050	2	1	2	2	2	2	2	2
CPO051	1	2	2	2	2	2	2	2
CPO052	1	2	2	2	2	2	2	2
CPO053	2	1	0	0	2	2	0	1
CPO055	2	2	2	2	2	2	2	2
CPO056	2	2	2	2	2	2	2	2
CPO058	2	2	2	2	1	1	1	1
CPO060	2	2	2	2	1	1	1	1
CPO062	2	2	2	2	1	1	1	1
CPO066	2	1	1	1	1	1	1	1
CPO067	1	1	1	1	1	1	1	1
CPO068	2	2	2	2	1	1	1	1
CPO081	1	1	1	1	1	1	1	1
CPO089	2	2	2	2	2	2	2	2
CPO091	2	2	2	2	2	2	2	2
CPO092	2	2	2	2	2	2	2	2
CPO093	2	2	2	2	2	2	2	2
CPO094	2	2	2	1	1	1	1	1
CPO098	2	2	2	2	2	2	2	2
CPO123	1	1	1	1	1	1	1	1
CPO129	1	2	1	1	2	2	1	1
CPO145	2	2	1	1	2	2	1	1
CPO153	2	2	0	1	1	2	0	1
CPO157	1	2	0	1	2	2	0	1
CPO158	1	1	0	1	1	1	0	1
CPO160	2	1	0	1	1	2	0	1
CPO165	2	2	1	1	2	2	0	1
CPO166	2	2	1	1	2	2	1	1
CPO171	2	2	1	1	2	2	1	1
CPO177	2	2	1	1	2	2	1	1
CPO179	2	1	1	1	2	1	0	1
CPO189	2	2	2	2	2	2	2	2
CPO190	2	2	2	2	2	2	2	2
CPO191	2	2	2	2	2	2	2	2
CPO203	2	2	2	2	2	2	2	1
CPO210	2	2	2	2	1	1	2	2
CPO214	2	2	2	2	2	2	2	2
CPO216	2	2	2	2	1	1	1	1
CPO220	2	2	2	2	2	2	2	1
CPO225	1	1	1	1	1	1	0	1
CPO229	2	2	2	2	2	2	2	2
CPO234	1	1	1	1	1	1	1	1
CPO239	2	2	2	2	2	2	2	2
CPO241	2	2	2	2	1	1	1	1
CPO242	2	2	2	2	2	2	2	2
CPO244	2	2	2	2	2	2	0	0
CPO259	2	2	2	2	1	1	1	1
CPO264	2	2	2	2	2	2	2	2
CPO267	2	2	2	2	2	2	2	2
CPO268	2	2	2	1	1	1	1	1
CPO272	2	1	1	2	2	1	1	2
CPO278	2	2	2	2	2	2	2	2
CPO280	2	2	2	2	2	1	1	1
CPO285	2	2	2	2	2	2	2	2
CPO286	2	2	2	2	2	2	2	2
CPO287	1	1	1	1	1	1	1	1
CPO291	2	2	2	2	2	2	2	2
CPO292	2	2	2	2	2	2	2	2
CPO299	2	2	2	2	2	2	2	2
CPO303	2	2	2	2	2	2	2	2
CPO312	2	2	2	2	2	2	2	2
CPO316	2	2	2	2	2	2	2	2
CPO320	2	2	2	2	2	2	2	2
CPO335	1	1	1	1	1	1	1	1
CPO337	2	2	2	2	2	2	2	2
CPO338	1	1	1	1	1	1	1	1
CPO344	2	2	2	1	1	1	1	1
CPO351	1	1	1	1	1	1	1	1
CPO353	1	1	1	1	1	1	1	1
CPO360	2	2	2	1	1	1	1	1
CPO361	1	1	1	1	1	1	1	1
CPO362	2	1	2	2	1	1	1	1
CPO365	2	1	2	2	1	1	1	1
CPO367	2	1	2	1	1	1	1	1
CPO369	2	2	2	2	2	2	2	2
CPO370	2	2	2	2	1	1	1	1
CPO385	2	2	2	1	1	1	1	1
CPO386	2	2	2	2	1	1	1	1
CPO388	1	1	1	1	1	1	1	1
CPO389	2	2	2	2	1	1	1	1
CPO390	1	2	2	1	1	2	2	0
CPO391	1	2	2	1	1	1	2	0
CPO395	2	2	2	2	1	1	1	1
CPO413	2	2	2	2	1	1	1	1
CPO436	2	1	2	1	1	1	1	1
CPO439	2	2	2	2	2	1	2	2
CPO447	2	2	2	2	2	1	1	1
CPO448	1	1	1	1	1	1	1	0

## Sheet: bar_diagram_combination_coverag
phage_combination	Complete	Hazy	No lysis
A	68	81	7
B	68	71	17
G	99	56	1
I	116	39	0
