# Supplementary material for: Rational design of a hospital-specific phage cocktail to treat Enterobacter cloacae complex infections
Source: Nat Microbiol. 2025 Sep 24;10(11):2702–19. doi: 10.1038/s41564-025-02130-4 (PMC12578640; doi:10.1038/s41564-025-02130-4)
Supplement: Supplementary file 19 — Data associated with Extended Data Fig. 6. [file 41564_2025_2130_MOESM19_ESM.xlsx]

## Sheet: Extended Data Fig 6C
phage	combination	time	N	OD600	sd	se	ci
APO57	APO57	0.237778	2	0.107	0.00141421	0.001	0.0127062
APO57	APO57	0.487778	2	0.1125	0.00212132	0.0015	0.0190593
APO57	APO57	0.737778	2	0.122	0.00282843	0.002	0.0254124
APO57	APO57	0.987778	2	0.139	0.00282843	0.002	0.0254124
APO57	APO57	1.23778	2	0.166	0.00424264	0.003	0.0381186
APO57	APO57	1.48778	2	0.208	0.00848528	0.006	0.0762372
APO57	APO57	1.73778	2	0.273	0.0141421	0.01	0.127062
APO57	APO57	1.98778	2	0.4135	0.0176777	0.0125	0.158828
APO57	APO57	2.23778	2	0.5685	0.0205061	0.0145	0.18424
APO57	APO57	2.48778	2	0.686	0.0254558	0.018	0.228712
APO57	APO57	2.73778	2	0.776	0.0254558	0.018	0.228712
APO57	APO57	2.98778	2	0.853	0.0282843	0.02	0.254124
APO57	APO57	3.23778	2	0.918	0.0240416	0.017	0.216005
APO57	APO57	3.48778	2	0.9735	0.026163	0.0185	0.235065
APO57	APO57	3.73778	2	1.0245	0.0205061	0.0145	0.18424
APO57	APO57	3.98778	2	1.072	0.019799	0.014	0.177887
APO57	APO57	4.23778	2	1.1105	0.0219203	0.0155	0.196946
APO57	APO57	4.48778	2	1.1455	0.0205061	0.0145	0.18424
APO57	APO57	4.73778	2	1.177	0.0169706	0.012	0.152474
APO57	APO57	4.98778	2	1.211	0.0155563	0.011	0.139768
APO57	APO57	5.23778	2	1.24	0.0155563	0.011	0.139768
APO57	APO57	5.48778	2	1.2685	0.0233345	0.0165	0.209652
APO57	APO57	5.73778	2	1.2875	0.0190919	0.0135	0.171534
APO57	APO57	5.98778	2	1.307	0.0169706	0.012	0.152474
APO57	APO57	6.23778	2	1.3275	0.0162635	0.0115	0.146121
APO57	APO57	6.48778	2	1.3445	0.0148492	0.0105	0.133415
APO57	APO57	6.73778	2	1.3565	0.00777817	0.0055	0.0698841
APO57	APO57	6.98778	2	1.372	0.00707107	0.005	0.063531
APO57	APO57	7.23778	2	1.386	0.00565685	0.004	0.0508248
APO57	APO57	7.48778	2	1.402	0.00707107	0.005	0.063531
APO57	APO57	7.73778	2	1.4125	0.00636396	0.0045	0.0571779
APO57	APO57	7.98778	2	1.4295	0.0120208	0.0085	0.108003
APO57	APO57	8.23778	2	1.4465	0.0176777	0.0125	0.158828
APO57	APO57	8.48778	2	1.4555	0.0148492	0.0105	0.133415
APO57	APO57	8.73778	2	1.4625	0.00777817	0.0055	0.0698841
APO57	APO57	8.98778	2	1.474	0.00848528	0.006	0.0762372
APO57	APO57	9.23778	2	1.4825	0.00353553	0.0025	0.0317655
APO57	APO57	9.48778	2	1.4925	0.00636396	0.0045	0.0571779
APO57	APO57	9.73778	2	1.501	0.00282843	0.002	0.0254124
APO57	APO57	9.98778	2	1.5105	0.00353553	0.0025	0.0317655
APO57	APO57	10.2378	2	1.5215	0.00777817	0.0055	0.0698841
APO57	APO57	10.4878	2	1.5285	0.00353553	0.0025	0.0317655
APO57	APO57	10.7378	2	1.5335	0.000707107	0.0005	0.0063531
APO57	APO57	10.9878	2	1.541	0	0	0
APO57	APO57	11.2378	2	1.548	0	0	0
APO57	APO57	11.4878	2	1.5545	0.00212132	0.0015	0.0190593
APO57	APO57	11.7378	2	1.5605	0.00212132	0.0015	0.0190593
APO57	APO57	11.9878	2	1.5655	0.00353553	0.0025	0.0317655
APO57	APO57	12.2378	2	1.57	0.00424264	0.003	0.0381186
APO57	APO57	12.4878	2	1.5755	0.00494975	0.0035	0.0444717
APO57	APO57	12.7378	2	1.58	0.00565685	0.004	0.0508248
APO57	APO57	12.9878	2	1.5845	0.00494975	0.0035	0.0444717
APO57	APO57	13.2378	2	1.589	0.00565685	0.004	0.0508248
APO57	APO57	13.4878	2	1.593	0.00707107	0.005	0.063531
APO57	APO57	13.7378	2	1.5965	0.00777817	0.0055	0.0698841
APO57	APO57	13.9878	2	1.5995	0.00777817	0.0055	0.0698841
APO57	APO57	14.2378	2	1.6025	0.00919239	0.0065	0.0825903
APO57	APO57	14.4878	2	1.6065	0.00919239	0.0065	0.0825903
APO57	APO57	14.7378	2	1.6085	0.00919239	0.0065	0.0825903
APO57	APO57	14.9878	2	1.612	0.00989949	0.007	0.0889434
APO57	APO57	15.2378	2	1.615	0.0113137	0.008	0.10165
APO57	APO57	15.4878	2	1.617	0.0113137	0.008	0.10165
APO57	APO57	15.7378	2	1.6195	0.0120208	0.0085	0.108003
APO57	APO57	15.9878	2	1.6215	0.0120208	0.0085	0.108003
APO57	APO57	16.2378	2	1.6235	0.013435	0.0095	0.120709
APO57	APO57	16.4878	2	1.6255	0.013435	0.0095	0.120709
APO57	APO57	16.7378	2	1.6275	0.013435	0.0095	0.120709
APO57	APO57	16.9878	2	1.629	0.0141421	0.01	0.127062
APO57	APO57	17.2378	2	1.631	0.0141421	0.01	0.127062
APO57	APO57	17.4878	2	1.633	0.0141421	0.01	0.127062
APO57	APO57	17.7378	2	1.635	0.0141421	0.01	0.127062
APO57	APO57	17.9878	2	1.6365	0.0148492	0.0105	0.133415
APO57	APO57	18.2378	2	1.6375	0.0148492	0.0105	0.133415
APO57	APO57	18.4878	2	1.639	0.0155563	0.011	0.139768
APO57	APO57	18.7378	2	1.6415	0.0148492	0.0105	0.133415
APO57	APO57	18.9878	2	1.643	0.0155563	0.011	0.139768
APO57	APO57	19.2378	2	1.645	0.0155563	0.011	0.139768
APO57	APO57	19.4878	2	1.647	0.0155563	0.011	0.139768
APO57	APO57	19.7378	2	1.649	0.0169706	0.012	0.152474
APO57	APO57	19.9878	2	1.6515	0.0162635	0.0115	0.146121
APO57	APO57	20.2378	2	1.6535	0.0162635	0.0115	0.146121
APO57	APO57	20.4878	2	1.6555	0.0162635	0.0115	0.146121
APO57	APO57	20.7378	2	1.658	0.0169706	0.012	0.152474
APO57	APO57	20.9878	2	1.661	0.0169706	0.012	0.152474
APO57	APO57	21.2378	2	1.6625	0.0176777	0.0125	0.158828
APO57	APO57	21.4878	2	1.665	0.0169706	0.012	0.152474
APO57	APO57	21.7378	2	1.666	0.0169706	0.012	0.152474
APO57	APO57	21.9878	2	1.6685	0.0162635	0.0115	0.146121
APO57	APO57	22.2378	2	1.671	0.0169706	0.012	0.152474
APO57	APO57	22.4878	2	1.672	0.0169706	0.012	0.152474
APO57	APO57	22.7378	2	1.6745	0.0162635	0.0115	0.146121
APO57	APO57	22.9878	2	1.6765	0.0162635	0.0115	0.146121
APO57	APO57	23.2378	2	1.678	0.0169706	0.012	0.152474
APO57	APO57	23.4878	2	1.6805	0.0162635	0.0115	0.146121
APO57	APO57	23.7378	2	1.6825	0.0162635	0.0115	0.146121
APO57	APO57	23.9878	2	1.684	0.0155563	0.011	0.139768
APO57	APO57	NA	2	1.686	0.0155563	0.011	0.139768
APO57	EnC07_R2	0.237778	6	0.112167	0.020537	0.00838418	0.0215522
APO57	EnC07_R2	0.487778	6	0.116667	0.0218052	0.00890193	0.0228832
APO57	EnC07_R2	0.737778	6	0.125833	0.0223644	0.00913023	0.02347
APO57	EnC07_R2	0.987778	6	0.140333	0.0246306	0.0100554	0.0258482
APO57	EnC07_R2	1.23778	6	0.1625	0.0273258	0.0111557	0.0286767
APO57	EnC07_R2	1.48778	6	0.197167	0.0318899	0.013019	0.0334664
APO57	EnC07_R2	1.73778	6	0.248833	0.0398368	0.0162633	0.0418061
APO57	EnC07_R2	1.98778	6	0.332167	0.0409996	0.016738	0.0430264
APO57	EnC07_R2	2.23778	6	0.4735	0.0447426	0.0182661	0.0469545
APO57	EnC07_R2	2.48778	6	0.613167	0.0389431	0.0158985	0.0408683
APO57	EnC07_R2	2.73778	6	0.722333	0.0311555	0.0127192	0.0326957
APO57	EnC07_R2	2.98778	6	0.8075	0.0254853	0.0104043	0.0267452
APO57	EnC07_R2	3.23778	6	0.878	0.0226363	0.00924121	0.0237553
APO57	EnC07_R2	3.48778	6	0.934667	0.0213791	0.00872799	0.022436
APO57	EnC07_R2	3.73778	6	0.986	0.0207461	0.00846955	0.0217717
APO57	EnC07_R2	3.98778	6	1.034	0.0198696	0.00811172	0.0208518
APO57	EnC07_R2	4.23778	6	1.07183	0.0189886	0.00775206	0.0199273
APO57	EnC07_R2	4.48778	6	1.10817	0.0184869	0.00754726	0.0194008
APO57	EnC07_R2	4.73778	6	1.14133	0.0179183	0.00731513	0.0188041
APO57	EnC07_R2	4.98778	6	1.17167	0.0175347	0.00715852	0.0184016
APO57	EnC07_R2	5.23778	6	1.19933	0.0181071	0.00739219	0.0190022
APO57	EnC07_R2	5.48778	6	1.225	0.0163707	0.00668331	0.01718
APO57	EnC07_R2	5.73778	6	1.24833	0.0163299	0.00666667	0.0171372
APO57	EnC07_R2	5.98778	6	1.26933	0.0169902	0.00693622	0.0178301
APO57	EnC07_R2	6.23778	6	1.28967	0.0178064	0.00726942	0.0186866
APO57	EnC07_R2	6.48778	6	1.3085	0.0172714	0.007051	0.0181252
APO57	EnC07_R2	6.73778	6	1.32667	0.0185652	0.00757921	0.019483
APO57	EnC07_R2	6.98778	6	1.3435	0.0190866	0.00779209	0.0200302
APO57	EnC07_R2	7.23778	6	1.359	0.0196571	0.00802496	0.0206288
APO57	EnC07_R2	7.48778	6	1.37533	0.0202649	0.00827312	0.0212667
APO57	EnC07_R2	7.73778	6	1.391	0.0182428	0.00744759	0.0191447
APO57	EnC07_R2	7.98778	6	1.40483	0.0207597	0.00847513	0.021786
APO57	EnC07_R2	8.23778	6	1.41833	0.0209539	0.0085544	0.0219898
APO57	EnC07_R2	8.48778	6	1.43067	0.020588	0.00840502	0.0216058
APO57	EnC07_R2	8.73778	6	1.44483	0.0244656	0.00998805	0.0256751
APO57	EnC07_R2	8.98778	6	1.45417	0.0213018	0.00869642	0.0223549
APO57	EnC07_R2	9.23778	6	1.46483	0.0216464	0.00883711	0.0227165
APO57	EnC07_R2	9.48778	6	1.476	0.0210998	0.00861394	0.0221428
APO57	EnC07_R2	9.73778	6	1.4865	0.0211353	0.00862844	0.0221801
APO57	EnC07_R2	9.98778	6	1.49617	0.0212548	0.00867724	0.0223055
APO57	EnC07_R2	10.2378	6	1.5045	0.0219157	0.00894707	0.0229992
APO57	EnC07_R2	10.4878	6	1.51333	0.0229056	0.00935117	0.024038
APO57	EnC07_R2	10.7378	6	1.52183	0.0231639	0.00945663	0.024309
APO57	EnC07_R2	10.9878	6	1.53017	0.0233702	0.00954085	0.0245255
APO57	EnC07_R2	11.2378	6	1.53867	0.0230882	0.00942573	0.0242296
APO57	EnC07_R2	11.4878	6	1.547	0.0226539	0.00924842	0.0237738
APO57	EnC07_R2	11.7378	6	1.55433	0.0230622	0.00941512	0.0242023
APO57	EnC07_R2	11.9878	6	1.56133	0.0233895	0.00954871	0.0245457
APO57	EnC07_R2	12.2378	6	1.56817	0.0245228	0.0100114	0.0257351
APO57	EnC07_R2	12.4878	6	1.57483	0.0247743	0.0101141	0.025999
APO57	EnC07_R2	12.7378	6	1.581	0.0252507	0.0103086	0.026499
APO57	EnC07_R2	12.9878	6	1.587	0.0256749	0.0104817	0.0269441
APO57	EnC07_R2	13.2378	6	1.59283	0.0266264	0.0108702	0.0279427
APO57	EnC07_R2	13.4878	6	1.59867	0.0264247	0.0107879	0.0277311
APO57	EnC07_R2	13.7378	6	1.60383	0.0269252	0.0109922	0.0282563
APO57	EnC07_R2	13.9878	6	1.60933	0.0271711	0.0110925	0.0285143
APO57	EnC07_R2	14.2378	6	1.6145	0.0277254	0.0113189	0.0290961
APO57	EnC07_R2	14.4878	6	1.61933	0.0282395	0.0115287	0.0296355
APO57	EnC07_R2	14.7378	6	1.6235	0.0286618	0.0117011	0.0300787
APO57	EnC07_R2	14.9878	6	1.62783	0.0290132	0.0118446	0.0304475
APO57	EnC07_R2	15.2378	6	1.632	0.0294347	0.0120167	0.0308898
APO57	EnC07_R2	15.4878	6	1.63617	0.0295121	0.0120483	0.0309711
APO57	EnC07_R2	15.7378	6	1.63983	0.0298155	0.0121721	0.0312895
APO57	EnC07_R2	15.9878	6	1.643	0.0304565	0.0124338	0.0319622
APO57	EnC07_R2	16.2378	6	1.6465	0.0307815	0.0125665	0.0323032
APO57	EnC07_R2	16.4878	6	1.64933	0.0307809	0.0125663	0.0323026
APO57	EnC07_R2	16.7378	6	1.6525	0.0312458	0.012756	0.0327905
APO57	EnC07_R2	16.9878	6	1.6555	0.0314372	0.0128342	0.0329914
APO57	EnC07_R2	17.2378	6	1.65817	0.0316064	0.0129033	0.0331689
APO57	EnC07_R2	17.4878	6	1.661	0.0315911	0.012897	0.0331529
APO57	EnC07_R2	17.7378	6	1.66367	0.0319479	0.0130427	0.0335272
APO57	EnC07_R2	17.9878	6	1.666	0.0322366	0.0131605	0.0338303
APO57	EnC07_R2	18.2378	6	1.6685	0.0326113	0.0133135	0.0342235
APO57	EnC07_R2	18.4878	6	1.671	0.0328938	0.0134288	0.0345199
APO57	EnC07_R2	18.7378	6	1.67333	0.0328552	0.0134131	0.0344795
APO57	EnC07_R2	18.9878	6	1.67517	0.0329934	0.0134695	0.0346245
APO57	EnC07_R2	19.2378	6	1.67783	0.0333791	0.013627	0.0350293
APO57	EnC07_R2	19.4878	6	1.68017	0.0334689	0.0136636	0.0351234
APO57	EnC07_R2	19.7378	6	1.68183	0.0336417	0.0137342	0.0353048
APO57	EnC07_R2	19.9878	6	1.68383	0.0335047	0.0136782	0.0351611
APO57	EnC07_R2	20.2378	6	1.68583	0.034196	0.0139605	0.0358865
APO57	EnC07_R2	20.4878	6	1.6875	0.0341453	0.0139398	0.0358333
APO57	EnC07_R2	20.7378	6	1.68983	0.0343827	0.0140367	0.0360824
APO57	EnC07_R2	20.9878	6	1.69133	0.0348234	0.0142166	0.0365449
APO57	EnC07_R2	21.2378	6	1.69317	0.0348047	0.014209	0.0365253
APO57	EnC07_R2	21.4878	6	1.69483	0.0347587	0.0141902	0.036477
APO57	EnC07_R2	21.7378	6	1.69683	0.03593	0.0146684	0.0377062
APO57	EnC07_R2	21.9878	6	1.698	0.0353723	0.0144407	0.037121
APO57	EnC07_R2	22.2378	6	1.69967	0.0353987	0.0144515	0.0371486
APO57	EnC07_R2	22.4878	6	1.70133	0.0358199	0.0146234	0.0375907
APO57	EnC07_R2	22.7378	6	1.70283	0.036152	0.014759	0.0379392
APO57	EnC07_R2	22.9878	6	1.70433	0.0361921	0.0147754	0.0379813
APO57	EnC07_R2	23.2378	6	1.70517	0.0363231	0.0148288	0.0381187
APO57	EnC07_R2	23.4878	6	1.70733	0.0364179	0.0148676	0.0382183
APO57	EnC07_R2	23.7378	6	1.7085	0.0365718	0.0149304	0.0383798
APO57	EnC07_R2	23.9878	6	1.7095	0.0362919	0.0148161	0.038086
APO57	EnC07_R2	NA	6	1.71083	0.0367827	0.0150165	0.0386011
APO57	EnC07_R3	0.237778	6	0.0983333	0.00121106	0.000494413	0.00127093
APO57	EnC07_R3	0.487778	6	0.101833	0.00147196	0.000600925	0.00154473
APO57	EnC07_R3	0.737778	6	0.108833	0.0022286	0.000909823	0.00233877
APO57	EnC07_R3	0.987778	6	0.118333	0.00326599	0.00133333	0.00342744
APO57	EnC07_R3	1.23778	6	0.132333	0.0044572	0.00181965	0.00467755
APO57	EnC07_R3	1.48778	6	0.151	0.00672309	0.00274469	0.00705546
APO57	EnC07_R3	1.73778	6	0.183833	0.00875024	0.00357227	0.00918281
APO57	EnC07_R3	1.98778	6	0.229	0.0133566	0.00545283	0.0140169
APO57	EnC07_R3	2.23778	6	0.296	0.0195653	0.00798749	0.0205325
APO57	EnC07_R3	2.48778	6	0.39	0.0278065	0.0113519	0.0291811
APO57	EnC07_R3	2.73778	6	0.4925	0.0255949	0.0104491	0.0268602
APO57	EnC07_R3	2.98778	6	0.583167	0.0277519	0.0113297	0.0291238
APO57	EnC07_R3	3.23778	6	0.668167	0.0276074	0.0112707	0.0289722
APO57	EnC07_R3	3.48778	6	0.736833	0.0258334	0.0105465	0.0271105
APO57	EnC07_R3	3.73778	6	0.7965	0.0214079	0.00873976	0.0224663
APO57	EnC07_R3	3.98778	6	0.846167	0.0184977	0.00755167	0.0194122
APO57	EnC07_R3	4.23778	6	0.8835	0.0176267	0.00719606	0.0184981
APO57	EnC07_R3	4.48778	6	0.9125	0.0175926	0.00718215	0.0184623
APO57	EnC07_R3	4.73778	6	0.941167	0.0182583	0.00745393	0.0191609
APO57	EnC07_R3	4.98778	6	0.971	0.0193391	0.00789515	0.0202951
APO57	EnC07_R3	5.23778	6	0.9995	0.0197053	0.00804467	0.0206795
APO57	EnC07_R3	5.48778	6	1.03133	0.0209348	0.0085466	0.0219697
APO57	EnC07_R3	5.73778	6	1.06367	0.0204809	0.00836129	0.0214934
APO57	EnC07_R3	5.98778	6	1.09717	0.0204882	0.00836428	0.0215011
APO57	EnC07_R3	6.23778	6	1.12933	0.0205297	0.0083812	0.0215445
APO57	EnC07_R3	6.48778	6	1.15833	0.0197653	0.00806915	0.0207424
APO57	EnC07_R3	6.73778	6	1.18567	0.0188538	0.00769704	0.0197859
APO57	EnC07_R3	6.98778	6	1.20967	0.0187474	0.00765361	0.0196742
APO57	EnC07_R3	7.23778	6	1.2315	0.0190026	0.00775779	0.019942
APO57	EnC07_R3	7.48778	6	1.254	0.0176635	0.0072111	0.0185367
APO57	EnC07_R3	7.73778	6	1.2745	0.0175471	0.00716357	0.0184145
APO57	EnC07_R3	7.98778	6	1.29317	0.0172675	0.00704943	0.0181211
APO57	EnC07_R3	8.23778	6	1.3115	0.0155274	0.00633903	0.016295
APO57	EnC07_R3	8.48778	6	1.3285	0.015411	0.00629153	0.0161729
APO57	EnC07_R3	8.73778	6	1.3445	0.0149097	0.00608687	0.0156468
APO57	EnC07_R3	8.98778	6	1.35917	0.0147162	0.00600787	0.0154437
APO57	EnC07_R3	9.23778	6	1.3725	0.0137804	0.00562583	0.0144617
APO57	EnC07_R3	9.48778	6	1.38567	0.0135745	0.00554176	0.0142455
APO57	EnC07_R3	9.73778	6	1.398	0.0132514	0.00540987	0.0139065
APO57	EnC07_R3	9.98778	6	1.40917	0.0128284	0.00523715	0.0134625
APO57	EnC07_R3	10.2378	6	1.41967	0.0124043	0.00506403	0.0130175
APO57	EnC07_R3	10.4878	6	1.43	0.0123288	0.00503322	0.0129383
APO57	EnC07_R3	10.7378	6	1.43883	0.0117544	0.00479873	0.0123355
APO57	EnC07_R3	10.9878	6	1.44783	0.0113563	0.00463621	0.0119178
APO57	EnC07_R3	11.2378	6	1.45583	0.0115138	0.00470047	0.0120829
APO57	EnC07_R3	11.4878	6	1.46333	0.0107269	0.00437924	0.0112572
APO57	EnC07_R3	11.7378	6	1.47083	0.0105909	0.00432371	0.0111144
APO57	EnC07_R3	11.9878	6	1.4765	0.0105594	0.00431084	0.0110814
APO57	EnC07_R3	12.2378	6	1.48217	0.0103618	0.00423018	0.010874
APO57	EnC07_R3	12.4878	6	1.487	0.00965401	0.00394124	0.0101313
APO57	EnC07_R3	12.7378	6	1.49167	0.0100929	0.00412041	0.0105919
APO57	EnC07_R3	12.9878	6	1.49583	0.00962116	0.00392782	0.0100968
APO57	EnC07_R3	13.2378	6	1.49933	0.00981156	0.00400555	0.0102966
APO57	EnC07_R3	13.4878	6	1.50267	0.0097091	0.00396372	0.0101891
APO57	EnC07_R3	13.7378	6	1.50583	0.00943221	0.00385069	0.0098985
APO57	EnC07_R3	13.9878	6	1.50833	0.00962635	0.00392994	0.0101022
APO57	EnC07_R3	14.2378	6	1.51133	0.00920145	0.00375648	0.00965633
APO57	EnC07_R3	14.4878	6	1.51333	0.0097707	0.00398887	0.0102537
APO57	EnC07_R3	14.7378	6	1.5155	0.00964883	0.00393912	0.0101258
APO57	EnC07_R3	14.9878	6	1.5175	0.00964883	0.00393912	0.0101258
APO57	EnC07_R3	15.2378	6	1.51917	0.00955859	0.00390228	0.0100311
APO57	EnC07_R3	15.4878	6	1.52017	0.00951665	0.00388516	0.00998711
APO57	EnC07_R3	15.7378	6	1.52133	0.00987252	0.00403044	0.0103606
APO57	EnC07_R3	15.9878	6	1.52217	0.00932559	0.00380716	0.00978661
APO57	EnC07_R3	16.2378	6	1.52233	0.00987252	0.00403044	0.0103606
APO57	EnC07_R3	16.4878	6	1.52317	0.00966264	0.00394476	0.0101403
APO57	EnC07_R3	16.7378	6	1.52317	0.00949561	0.00387657	0.00996503
APO57	EnC07_R3	16.9878	6	1.52367	0.00954289	0.00389587	0.0100146
APO57	EnC07_R3	17.2378	6	1.52333	0.0095219	0.0038873	0.00999263
APO57	EnC07_R3	17.4878	6	1.52317	0.00930412	0.00379839	0.00976408
APO57	EnC07_R3	17.7378	6	1.523	0.00929516	0.00379473	0.00975467
APO57	EnC07_R3	17.9878	6	1.5225	0.00939681	0.00383623	0.00986135
APO57	EnC07_R3	18.2378	6	1.52267	0.00893682	0.00364844	0.00937861
APO57	EnC07_R3	18.4878	6	1.522	0.0090111	0.00367877	0.00945657
APO57	EnC07_R3	18.7378	6	1.52167	0.00850098	0.00347051	0.00892123
APO57	EnC07_R3	18.9878	6	1.52133	0.00840635	0.00343188	0.00882192
APO57	EnC07_R3	19.2378	6	1.521	0.00869483	0.00354965	0.00912466
APO57	EnC07_R3	19.4878	6	1.52083	0.00851861	0.00347771	0.00893973
APO57	EnC07_R3	19.7378	6	1.52017	0.00801041	0.00327024	0.00840641
APO57	EnC07_R3	19.9878	6	1.52033	0.00814043	0.00332332	0.00854286
APO57	EnC07_R3	20.2378	6	1.51983	0.00851861	0.00347771	0.00893973
APO57	EnC07_R3	20.4878	6	1.51933	0.00826236	0.0033731	0.00867082
APO57	EnC07_R3	20.7378	6	1.51933	0.00826236	0.0033731	0.00867082
APO57	EnC07_R3	20.9878	6	1.51867	0.00794145	0.00324208	0.00833404
APO57	EnC07_R3	21.2378	6	1.51833	0.00814043	0.00332332	0.00854286
APO57	EnC07_R3	21.4878	6	1.51783	0.0079854	0.00326003	0.00838017
APO57	EnC07_R3	21.7378	6	1.5175	0.00781665	0.00319113	0.00820307
APO57	EnC07_R3	21.9878	6	1.517	0.00807465	0.00329646	0.00847383
APO57	EnC07_R3	22.2378	6	1.51617	0.00778246	0.00317718	0.00816719
APO57	EnC07_R3	22.4878	6	1.51533	0.00778888	0.0031798	0.00817393
APO57	EnC07_R3	22.7378	6	1.51467	0.00789092	0.00322146	0.00828102
APO57	EnC07_R3	22.9878	6	1.51383	0.00746771	0.00304868	0.00783688
APO57	EnC07_R3	23.2378	6	1.51317	0.00730525	0.00298236	0.00766639
APO57	EnC07_R3	23.4878	6	1.512	0.00734847	0.003	0.00771175
APO57	EnC07_R3	23.7378	6	1.51067	0.00717403	0.00292878	0.00752868
APO57	EnC07_R3	23.9878	6	1.50933	0.00706163	0.0028829	0.00741073
APO57	EnC07_R3	NA	6	1.50767	0.00662319	0.00270391	0.00695061
APO57	EnC07_R4	0.237778	6	0.1035	0.00164317	0.00067082	0.0017244
APO57	EnC07_R4	0.487778	6	0.108667	0.00233809	0.000954521	0.00245368
APO57	EnC07_R4	0.737778	6	0.118333	0.00287518	0.00117379	0.00301732
APO57	EnC07_R4	0.987778	6	0.130667	0.00361478	0.00147573	0.00379348
APO57	EnC07_R4	1.23778	6	0.1515	0.00578792	0.00236291	0.00607405
APO57	EnC07_R4	1.48778	6	0.178667	0.00531664	0.00217051	0.00557947
APO57	EnC07_R4	1.73778	6	0.2255	0.00840833	0.00343269	0.008824
APO57	EnC07_R4	1.98778	6	0.2985	0.0160219	0.0065409	0.0168139
APO57	EnC07_R4	2.23778	6	0.433167	0.0187448	0.00765252	0.0196714
APO57	EnC07_R4	2.48778	6	0.5765	0.0176946	0.0072238	0.0185694
APO57	EnC07_R4	2.73778	6	0.697833	0.0189041	0.00771758	0.0198387
APO57	EnC07_R4	2.98778	6	0.798667	0.0168365	0.00687346	0.0176688
APO57	EnC07_R4	3.23778	6	0.876167	0.0157406	0.00642608	0.0165188
APO57	EnC07_R4	3.48778	6	0.935833	0.0149722	0.00611237	0.0157124
APO57	EnC07_R4	3.73778	6	0.9775	0.0142653	0.0058238	0.0149706
APO57	EnC07_R4	3.98778	6	1.01783	0.0134969	0.00551009	0.0141641
APO57	EnC07_R4	4.23778	6	1.04833	0.0130945	0.00534582	0.0137419
APO57	EnC07_R4	4.48778	6	1.07633	0.0132916	0.00542627	0.0139487
APO57	EnC07_R4	4.73778	6	1.10283	0.0136443	0.00557026	0.0143188
APO57	EnC07_R4	4.98778	6	1.129	0.0117132	0.00478191	0.0122923
APO57	EnC07_R4	5.23778	6	1.15167	0.0118265	0.00482816	0.0124112
APO57	EnC07_R4	5.48778	6	1.17483	0.011125	0.00454178	0.011675
APO57	EnC07_R4	5.73778	6	1.19583	0.0117204	0.00478481	0.0122998
APO57	EnC07_R4	5.98778	6	1.21683	0.0112679	0.00460012	0.011825
APO57	EnC07_R4	6.23778	6	1.23533	0.0104435	0.00426354	0.0109598
APO57	EnC07_R4	6.48778	6	1.2505	0.0105214	0.00429535	0.0110415
APO57	EnC07_R4	6.73778	6	1.2645	0.0106724	0.00435699	0.0112
APO57	EnC07_R4	6.98778	6	1.27817	0.0107595	0.00439254	0.0112914
APO57	EnC07_R4	7.23778	6	1.29083	0.011089	0.00452708	0.0116372
APO57	EnC07_R4	7.48778	6	1.30383	0.011089	0.00452708	0.0116372
APO57	EnC07_R4	7.73778	6	1.31583	0.0114441	0.00467202	0.0120098
APO57	EnC07_R4	7.98778	6	1.32767	0.0110935	0.00452892	0.011642
APO57	EnC07_R4	8.23778	6	1.338	0.0109909	0.00448702	0.0115342
APO57	EnC07_R4	8.48778	6	1.3485	0.0112383	0.00458803	0.0117939
APO57	EnC07_R4	8.73778	6	1.35833	0.0111654	0.00455826	0.0117174
APO57	EnC07_R4	8.98778	6	1.36783	0.0112146	0.00457833	0.011769
APO57	EnC07_R4	9.23778	6	1.37617	0.0112502	0.00459287	0.0118063
APO57	EnC07_R4	9.48778	6	1.38467	0.0113608	0.00463801	0.0119224
APO57	EnC07_R4	9.73778	6	1.39233	0.0113608	0.00463801	0.0119224
APO57	EnC07_R4	9.98778	6	1.39967	0.0110212	0.00449938	0.011566
APO57	EnC07_R4	10.2378	6	1.40617	0.011479	0.00468627	0.0120464
APO57	EnC07_R4	10.4878	6	1.41267	0.0115528	0.0047164	0.0121239
APO57	EnC07_R4	10.7378	6	1.419	0.0116447	0.00475395	0.0122204
APO57	EnC07_R4	10.9878	6	1.42483	0.0117884	0.0048126	0.0123712
APO57	EnC07_R4	11.2378	6	1.43017	0.011583	0.00472875	0.0121556
APO57	EnC07_R4	11.4878	6	1.43617	0.0119234	0.00486769	0.0125128
APO57	EnC07_R4	11.7378	6	1.4415	0.0120789	0.00493119	0.012676
APO57	EnC07_R4	11.9878	6	1.446	0.0122147	0.00498665	0.0128186
APO57	EnC07_R4	12.2378	6	1.45067	0.0120444	0.00491709	0.0126398
APO57	EnC07_R4	12.4878	6	1.45483	0.0119736	0.00488819	0.0125655
APO57	EnC07_R4	12.7378	6	1.45867	0.0120941	0.00493739	0.012692
APO57	EnC07_R4	12.9878	6	1.4625	0.0120789	0.00493119	0.012676
APO57	EnC07_R4	13.2378	6	1.46517	0.0124003	0.00506239	0.0130133
APO57	EnC07_R4	13.4878	6	1.46783	0.0125605	0.00512781	0.0131815
APO57	EnC07_R4	13.7378	6	1.47033	0.011894	0.0048557	0.012482
APO57	EnC07_R4	13.9878	6	1.47317	0.0118729	0.00484711	0.0124599
APO57	EnC07_R4	14.2378	6	1.47567	0.0120111	0.00490351	0.0126049
APO57	EnC07_R4	14.4878	6	1.4785	0.0115542	0.00471699	0.0121254
APO57	EnC07_R4	14.7378	6	1.47983	0.0113387	0.00462901	0.0118993
APO57	EnC07_R4	14.9878	6	1.48233	0.0117587	0.00480046	0.01234
APO57	EnC07_R4	15.2378	6	1.48267	0.0114659	0.00468093	0.0120327
APO57	EnC07_R4	15.4878	6	1.48317	0.0112857	0.00460736	0.0118436
APO57	EnC07_R4	15.7378	6	1.48283	0.0114266	0.00466488	0.0119915
APO57	EnC07_R4	15.9878	6	1.48317	0.011071	0.00451971	0.0116183
APO57	EnC07_R4	16.2378	6	1.482	0.011679	0.00476795	0.0122564
APO57	EnC07_R4	16.4878	6	1.48217	0.011089	0.00452708	0.0116372
APO57	EnC07_R4	16.7378	6	1.4815	0.0113093	0.004617	0.0118684
APO57	EnC07_R4	16.9878	6	1.48067	0.0111475	0.00455095	0.0116986
APO57	EnC07_R4	17.2378	6	1.4795	0.0108028	0.00441022	0.0113368
APO57	EnC07_R4	17.4878	6	1.478	0.011349	0.00463321	0.0119101
APO57	EnC07_R4	17.7378	6	1.4765	0.0106724	0.00435699	0.0112
APO57	EnC07_R4	17.9878	6	1.47483	0.010572	0.00431599	0.0110946
APO57	EnC07_R4	18.2378	6	1.47367	0.0108197	0.00441714	0.0113546
APO57	EnC07_R4	18.4878	6	1.47183	0.0108704	0.00443784	0.0114078
APO57	EnC07_R4	18.7378	6	1.47067	0.0100333	0.00409607	0.0105293
APO57	EnC07_R4	18.9878	6	1.46967	0.0100333	0.00409607	0.0105293
APO57	EnC07_R4	19.2378	6	1.46817	0.0102648	0.0041906	0.0107723
APO57	EnC07_R4	19.4878	6	1.46767	0.0105198	0.0042947	0.0110399
APO57	EnC07_R4	19.7378	6	1.466	0.0100598	0.0041069	0.0105571
APO57	EnC07_R4	19.9878	6	1.4645	0.0099549	0.00406407	0.010447
APO57	EnC07_R4	20.2378	6	1.4645	0.00956556	0.00390512	0.0100384
APO57	EnC07_R4	20.4878	6	1.46367	0.0100133	0.00408792	0.0105083
APO57	EnC07_R4	20.7378	6	1.46383	0.00957949	0.00391081	0.0100531
APO57	EnC07_R4	20.9878	6	1.46367	0.0097707	0.00398887	0.0102537
APO57	EnC07_R4	21.2378	6	1.46367	0.00954289	0.00389587	0.0100146
APO57	EnC07_R4	21.4878	6	1.4645	0.00983362	0.00401456	0.0103197
APO57	EnC07_R4	21.7378	6	1.46467	0.00943751	0.00385285	0.00990406
APO57	EnC07_R4	21.9878	6	1.465	0.00979796	0.004	0.0102823
APO57	EnC07_R4	22.2378	6	1.46617	0.00998833	0.00407772	0.0104821
APO57	EnC07_R4	22.4878	6	1.46683	0.00941099	0.00384202	0.00987622
APO57	EnC07_R4	22.7378	6	1.46733	0.0104051	0.00424788	0.0109195
APO57	EnC07_R4	22.9878	6	1.46867	0.0100133	0.00408792	0.0105083
APO57	EnC07_R4	23.2378	6	1.47	0.0104499	0.00426615	0.0109665
APO57	EnC07_R4	23.4878	6	1.47033	0.0104817	0.00427915	0.0109999
APO57	EnC07_R4	23.7378	6	1.471	0.0105451	0.00430504	0.0110664
APO57	EnC07_R4	23.9878	6	1.47133	0.0108012	0.00440959	0.0113352
APO57	EnC07_R4	NA	6	1.4715	0.00989444	0.00403939	0.0103836
CPO093	CPO093	0.237778	2	0.105	0.00141421	0.001	0.0127062
CPO093	CPO093	0.487778	2	0.1105	0.000707107	0.0005	0.0063531
CPO093	CPO093	0.737778	2	0.12	0	0	0
CPO093	CPO093	0.987778	2	0.1355	0.000707107	0.0005	0.0063531
CPO093	CPO093	1.23778	2	0.1635	0.000707107	0.0005	0.0063531
CPO093	CPO093	1.48778	2	0.1945	0.000707107	0.0005	0.0063531
CPO093	CPO093	1.73778	2	0.231	0.00282843	0.002	0.0254124
CPO093	CPO093	1.98778	2	0.262	0.00424264	0.003	0.0381186
CPO093	CPO093	2.23778	2	0.268	0.0183848	0.013	0.165181
CPO093	CPO093	2.48778	2	0.2685	0.00919239	0.0065	0.0825903
CPO093	CPO093	2.73778	2	0.26	0.0127279	0.009	0.114356
CPO093	CPO093	2.98778	2	0.264	0.0183848	0.013	0.165181
CPO093	CPO093	3.23778	2	0.2885	0.0487904	0.0345	0.438364
CPO093	CPO093	3.48778	2	0.306	0.0367696	0.026	0.330361
CPO093	CPO093	3.73778	2	0.337	0.0113137	0.008	0.10165
CPO093	CPO093	3.98778	2	0.4295	0.0403051	0.0285	0.362127
CPO093	CPO093	4.23778	2	0.4605	0.00636396	0.0045	0.0571779
CPO093	CPO093	4.48778	2	0.5845	0.000707107	0.0005	0.0063531
CPO093	CPO093	4.73778	2	0.6245	0.0205061	0.0145	0.18424
CPO093	CPO093	4.98778	2	0.685	0.00424264	0.003	0.0381186
CPO093	CPO093	5.23778	2	0.758	0.00282843	0.002	0.0254124
CPO093	CPO093	5.48778	2	0.8165	0.00212132	0.0015	0.0190593
CPO093	CPO093	5.73778	2	0.8665	0.00777817	0.0055	0.0698841
CPO093	CPO093	5.98778	2	0.904	0.00989949	0.007	0.0889434
CPO093	CPO093	6.23778	2	0.9385	0.00919239	0.0065	0.0825903
CPO093	CPO093	6.48778	2	0.9675	0.00636396	0.0045	0.0571779
CPO093	CPO093	6.73778	2	0.9905	0.00353553	0.0025	0.0317655
CPO093	CPO093	6.98778	2	1.0105	0.00212132	0.0015	0.0190593
CPO093	CPO093	7.23778	2	1.0305	0.00636396	0.0045	0.0571779
CPO093	CPO093	7.48778	2	1.0505	0.013435	0.0095	0.120709
CPO093	CPO093	7.73778	2	1.0675	0.0190919	0.0135	0.171534
CPO093	CPO093	7.98778	2	1.086	0.0240416	0.017	0.216005
CPO093	CPO093	8.23778	2	1.1015	0.0289914	0.0205	0.260477
CPO093	CPO093	8.48778	2	1.1175	0.0360624	0.0255	0.324008
CPO093	CPO093	8.73778	2	1.1365	0.0431335	0.0305	0.387539
CPO093	CPO093	8.98778	2	1.155	0.0509117	0.036	0.457423
CPO093	CPO093	9.23778	2	1.172	0.0551543	0.039	0.495542
CPO093	CPO093	9.48778	2	1.1875	0.0615183	0.0435	0.55272
CPO093	CPO093	9.73778	2	1.2035	0.0657609	0.0465	0.590839
CPO093	CPO093	9.98778	2	1.219	0.0707107	0.05	0.63531
CPO093	CPO093	10.2378	2	1.234	0.0763675	0.054	0.686135
CPO093	CPO093	10.4878	2	1.248	0.0806102	0.057	0.724254
CPO093	CPO093	10.7378	2	1.262	0.0848528	0.06	0.762372
CPO093	CPO093	10.9878	2	1.2745	0.0855599	0.0605	0.768725
CPO093	CPO093	11.2378	2	1.287	0.0876812	0.062	0.787785
CPO093	CPO093	11.4878	2	1.298	0.0905097	0.064	0.813197
CPO093	CPO093	11.7378	2	1.3085	0.0912168	0.0645	0.81955
CPO093	CPO093	11.9878	2	1.319	0.0933381	0.066	0.83861
CPO093	CPO093	12.2378	2	1.3285	0.0940452	0.0665	0.844963
CPO093	CPO093	12.4878	2	1.338	0.0947523	0.067	0.851316
CPO093	CPO093	12.7378	2	1.348	0.0961665	0.068	0.864022
CPO093	CPO093	12.9878	2	1.357	0.0947523	0.067	0.851316
CPO093	CPO093	13.2378	2	1.366	0.0947523	0.067	0.851316
CPO093	CPO093	13.4878	2	1.3745	0.0940452	0.0665	0.844963
CPO093	CPO093	13.7378	2	1.3835	0.0940452	0.0665	0.844963
CPO093	CPO093	13.9878	2	1.3915	0.092631	0.0655	0.832256
CPO093	CPO093	14.2378	2	1.399	0.0919239	0.065	0.825903
CPO093	CPO093	14.4878	2	1.406	0.0905097	0.064	0.813197
CPO093	CPO093	14.7378	2	1.413	0.0890955	0.063	0.800491
CPO093	CPO093	14.9878	2	1.419	0.0876812	0.062	0.787785
CPO093	CPO093	15.2378	2	1.4265	0.0869741	0.0615	0.781432
CPO093	CPO093	15.4878	2	1.432	0.086267	0.061	0.775078
CPO093	CPO093	15.7378	2	1.4385	0.0841457	0.0595	0.756019
CPO093	CPO093	15.9878	2	1.4435	0.0827315	0.0585	0.743313
CPO093	CPO093	16.2378	2	1.449	0.0820244	0.058	0.73696
CPO093	CPO093	16.4878	2	1.454	0.0806102	0.057	0.724254
CPO093	CPO093	16.7378	2	1.4585	0.0784889	0.0555	0.705194
CPO093	CPO093	16.9878	2	1.4635	0.0770746	0.0545	0.692488
CPO093	CPO093	17.2378	2	1.469	0.0763675	0.054	0.686135
CPO093	CPO093	17.4878	2	1.4725	0.0756604	0.0535	0.679782
CPO093	CPO093	17.7378	2	1.4765	0.0742462	0.0525	0.667076
CPO093	CPO093	17.9878	2	1.4805	0.072832	0.0515	0.65437
CPO093	CPO093	18.2378	2	1.484	0.0721249	0.051	0.648016
CPO093	CPO093	18.4878	2	1.4885	0.0714178	0.0505	0.641663
CPO093	CPO093	18.7378	2	1.492	0.0707107	0.05	0.63531
CPO093	CPO093	18.9878	2	1.495	0.0692965	0.049	0.622604
CPO093	CPO093	19.2378	2	1.498	0.0678823	0.048	0.609898
CPO093	CPO093	19.4878	2	1.5015	0.0671751	0.0475	0.603545
CPO093	CPO093	19.7378	2	1.504	0.066468	0.047	0.597192
CPO093	CPO093	19.9878	2	1.507	0.066468	0.047	0.597192
CPO093	CPO093	20.2378	2	1.51	0.0650538	0.046	0.584485
CPO093	CPO093	20.4878	2	1.512	0.0650538	0.046	0.584485
CPO093	CPO093	20.7378	2	1.5155	0.0643467	0.0455	0.578132
CPO093	CPO093	20.9878	2	1.518	0.0636396	0.045	0.571779
CPO093	CPO093	21.2378	2	1.5195	0.0629325	0.0445	0.565426
CPO093	CPO093	21.4878	2	1.522	0.0622254	0.044	0.559073
CPO093	CPO093	21.7378	2	1.5245	0.0629325	0.0445	0.565426
CPO093	CPO093	21.9878	2	1.527	0.0622254	0.044	0.559073
CPO093	CPO093	22.2378	2	1.529	0.0608112	0.043	0.546367
CPO093	CPO093	22.4878	2	1.5315	0.0615183	0.0435	0.55272
CPO093	CPO093	22.7378	2	1.5325	0.0601041	0.0425	0.540014
CPO093	CPO093	22.9878	2	1.535	0.0608112	0.043	0.546367
CPO093	CPO093	23.2378	2	1.5365	0.0601041	0.0425	0.540014
CPO093	CPO093	23.4878	2	1.5385	0.0586899	0.0415	0.527307
CPO093	CPO093	23.7378	2	1.54	0.059397	0.042	0.533661
CPO093	CPO093	23.9878	2	1.5425	0.0586899	0.0415	0.527307
CPO093	CPO093	NA	2	1.5435	0.0586899	0.0415	0.527307
CPO093	EnC15_R1	0.237778	3	0.100667	0.00057735	0.000333333	0.00143422
CPO093	EnC15_R1	0.487778	3	0.104667	0.00057735	0.000333333	0.00143422
CPO093	EnC15_R1	0.737778	3	0.112333	0.0011547	0.000666667	0.00286844
CPO093	EnC15_R1	0.987778	3	0.122	0.00173205	0.001	0.00430265
CPO093	EnC15_R1	1.23778	3	0.137667	0.00321455	0.00185592	0.00798539
CPO093	EnC15_R1	1.48778	3	0.160667	0.0051316	0.00296273	0.0127476
CPO093	EnC15_R1	1.73778	3	0.196667	0.00750555	0.00433333	0.0186448
CPO093	EnC15_R1	1.98778	3	0.253	0.0155242	0.00896289	0.0385642
CPO093	EnC15_R1	2.23778	3	0.357667	0.0342394	0.0197681	0.0850553
CPO093	EnC15_R1	2.48778	3	0.507333	0.0428525	0.0247409	0.106451
CPO093	EnC15_R1	2.73778	3	0.649	0.0442267	0.0255343	0.109865
CPO093	EnC15_R1	2.98778	3	0.777333	0.0440492	0.0254318	0.109424
CPO093	EnC15_R1	3.23778	3	0.886667	0.0420278	0.0242647	0.104403
CPO093	EnC15_R1	3.48778	3	0.970333	0.0362261	0.0209152	0.0899907
CPO093	EnC15_R1	3.73778	3	1.03067	0.0321921	0.0185861	0.0799697
CPO093	EnC15_R1	3.98778	3	1.075	0.0282135	0.0162891	0.0700861
CPO093	EnC15_R1	4.23778	3	1.10833	0.0255799	0.0147686	0.0635441
CPO093	EnC15_R1	4.48778	3	1.13933	0.0265769	0.0153442	0.0660208
CPO093	EnC15_R1	4.73778	3	1.16833	0.0235018	0.0135688	0.0583816
CPO093	EnC15_R1	4.98778	3	1.197	0.0220681	0.012741	0.0548201
CPO093	EnC15_R1	5.23778	3	1.22433	0.0195533	0.0112891	0.0485732
CPO093	EnC15_R1	5.48778	3	1.24933	0.0161658	0.00933333	0.0401581
CPO093	EnC15_R1	5.73778	3	1.27067	0.0146401	0.00845248	0.0363681
CPO093	EnC15_R1	5.98778	3	1.29033	0.0148436	0.00856997	0.0368736
CPO093	EnC15_R1	6.23778	3	1.31	0.0144222	0.00832666	0.0358267
CPO093	EnC15_R1	6.48778	3	1.328	0.0134536	0.00776745	0.0334207
CPO093	EnC15_R1	6.73778	3	1.344	0.0132288	0.00763763	0.0328621
CPO093	EnC15_R1	6.98778	3	1.36	0.0122882	0.0070946	0.0305256
CPO093	EnC15_R1	7.23778	3	1.37433	0.0117189	0.00676593	0.0291114
CPO093	EnC15_R1	7.48778	3	1.38733	0.0107858	0.00622718	0.0267934
CPO093	EnC15_R1	7.73778	3	1.4	0.0104403	0.00602771	0.0259352
CPO093	EnC15_R1	7.98778	3	1.412	0.0104403	0.00602771	0.0259352
CPO093	EnC15_R1	8.23778	3	1.42233	0.00986577	0.005696	0.0245079
CPO093	EnC15_R1	8.48778	3	1.43267	0.010116	0.00584047	0.0251295
CPO093	EnC15_R1	8.73778	3	1.442	0.0103923	0.006	0.0258159
CPO093	EnC15_R1	8.98778	3	1.45167	0.010116	0.00584047	0.0251295
CPO093	EnC15_R1	9.23778	3	1.45967	0.010116	0.00584047	0.0251295
CPO093	EnC15_R1	9.48778	3	1.468	0.00953939	0.00550757	0.0236972
CPO093	EnC15_R1	9.73778	3	1.47533	0.00986577	0.005696	0.0245079
CPO093	EnC15_R1	9.98778	3	1.48267	0.00929157	0.00536449	0.0230815
CPO093	EnC15_R1	10.2378	3	1.48867	0.00929157	0.00536449	0.0230815
CPO093	EnC15_R1	10.4878	3	1.49467	0.00945163	0.0054569	0.0234792
CPO093	EnC15_R1	10.7378	3	1.50167	0.00945163	0.0054569	0.0234792
CPO093	EnC15_R1	10.9878	3	1.50933	0.00832666	0.0048074	0.0206846
CPO093	EnC15_R1	11.2378	3	1.51433	0.00907377	0.00523874	0.0225405
CPO093	EnC15_R1	11.4878	3	1.52	0.00888819	0.0051316	0.0220795
CPO093	EnC15_R1	11.7378	3	1.525	0.00888819	0.0051316	0.0220795
CPO093	EnC15_R1	11.9878	3	1.52933	0.00832666	0.0048074	0.0206846
CPO093	EnC15_R1	12.2378	3	1.533	0.00888819	0.0051316	0.0220795
CPO093	EnC15_R1	12.4878	3	1.53567	0.00873689	0.00504425	0.0217037
CPO093	EnC15_R1	12.7378	3	1.53967	0.00873689	0.00504425	0.0217037
CPO093	EnC15_R1	12.9878	3	1.54267	0.00873689	0.00504425	0.0217037
CPO093	EnC15_R1	13.2378	3	1.54567	0.00873689	0.00504425	0.0217037
CPO093	EnC15_R1	13.4878	3	1.548	0.00818535	0.00472582	0.0203335
CPO093	EnC15_R1	13.7378	3	1.55033	0.00862168	0.00497773	0.0214174
CPO093	EnC15_R1	13.9878	3	1.55267	0.0080829	0.00466667	0.020079
CPO093	EnC15_R1	14.2378	3	1.55433	0.00802081	0.00463081	0.0199248
CPO093	EnC15_R1	14.4878	3	1.55633	0.00763763	0.00440959	0.0189729
CPO093	EnC15_R1	14.7378	3	1.558	0.008544	0.00493288	0.0212245
CPO093	EnC15_R1	14.9878	3	1.55933	0.00802081	0.00463081	0.0199248
CPO093	EnC15_R1	15.2378	3	1.56067	0.0085049	0.00491031	0.0211273
CPO093	EnC15_R1	15.4878	3	1.56233	0.0085049	0.00491031	0.0211273
CPO093	EnC15_R1	15.7378	3	1.56367	0.00802081	0.00463081	0.0199248
CPO093	EnC15_R1	15.9878	3	1.565	0.008544	0.00493288	0.0212245
CPO093	EnC15_R1	16.2378	3	1.566	0.008544	0.00493288	0.0212245
CPO093	EnC15_R1	16.4878	3	1.567	0.008544	0.00493288	0.0212245
CPO093	EnC15_R1	16.7378	3	1.56767	0.00862168	0.00497773	0.0214174
CPO093	EnC15_R1	16.9878	3	1.569	0.00818535	0.00472582	0.0203335
CPO093	EnC15_R1	17.2378	3	1.56967	0.00832666	0.0048074	0.0206846
CPO093	EnC15_R1	17.4878	3	1.57067	0.00929157	0.00536449	0.0230815
CPO093	EnC15_R1	17.7378	3	1.571	0.00888819	0.0051316	0.0220795
CPO093	EnC15_R1	17.9878	3	1.572	0.00888819	0.0051316	0.0220795
CPO093	EnC15_R1	18.2378	3	1.573	0.00888819	0.0051316	0.0220795
CPO093	EnC15_R1	18.4878	3	1.574	0.00888819	0.0051316	0.0220795
CPO093	EnC15_R1	18.7378	3	1.57433	0.00873689	0.00504425	0.0217037
CPO093	EnC15_R1	18.9878	3	1.57533	0.00873689	0.00504425	0.0217037
CPO093	EnC15_R1	19.2378	3	1.57633	0.00873689	0.00504425	0.0217037
CPO093	EnC15_R1	19.4878	3	1.57733	0.00873689	0.00504425	0.0217037
CPO093	EnC15_R1	19.7378	3	1.578	0.00818535	0.00472582	0.0203335
CPO093	EnC15_R1	19.9878	3	1.579	0.00818535	0.00472582	0.0203335
CPO093	EnC15_R1	20.2378	3	1.58	0.00888819	0.0051316	0.0220795
CPO093	EnC15_R1	20.4878	3	1.581	0.00818535	0.00472582	0.0203335
CPO093	EnC15_R1	20.7378	3	1.58233	0.0080829	0.00466667	0.020079
CPO093	EnC15_R1	20.9878	3	1.58267	0.00862168	0.00497773	0.0214174
CPO093	EnC15_R1	21.2378	3	1.58333	0.0080829	0.00466667	0.020079
CPO093	EnC15_R1	21.4878	3	1.584	0.00818535	0.00472582	0.0203335
CPO093	EnC15_R1	21.7378	3	1.58433	0.0080829	0.00466667	0.020079
CPO093	EnC15_R1	21.9878	3	1.58567	0.00862168	0.00497773	0.0214174
CPO093	EnC15_R1	22.2378	3	1.586	0.008544	0.00493288	0.0212245
CPO093	EnC15_R1	22.4878	3	1.58633	0.00873689	0.00504425	0.0217037
CPO093	EnC15_R1	22.7378	3	1.58733	0.00873689	0.00504425	0.0217037
CPO093	EnC15_R1	22.9878	3	1.588	0.00818535	0.00472582	0.0203335
CPO093	EnC15_R1	23.2378	3	1.588	0.00818535	0.00472582	0.0203335
CPO093	EnC15_R1	23.4878	3	1.589	0.00818535	0.00472582	0.0203335
CPO093	EnC15_R1	23.7378	3	1.58933	0.00873689	0.00504425	0.0217037
CPO093	EnC15_R1	23.9878	3	1.58967	0.00832666	0.0048074	0.0206846
CPO093	EnC15_R1	NA	3	1.58967	0.00832666	0.0048074	0.0206846
CPO093	EnC15_R2	0.237778	3	0.0983333	0.00057735	0.000333333	0.00143422
CPO093	EnC15_R2	0.487778	3	0.101	0	0	0
CPO093	EnC15_R2	0.737778	3	0.107	0	0	0
CPO093	EnC15_R2	0.987778	3	0.114333	0.00057735	0.000333333	0.00143422
CPO093	EnC15_R2	1.23778	3	0.126	0	0	0
CPO093	EnC15_R2	1.48778	3	0.142667	0.00057735	0.000333333	0.00143422
CPO093	EnC15_R2	1.73778	3	0.168333	0.00152753	0.000881917	0.00379458
CPO093	EnC15_R2	1.98778	3	0.211667	0.00550757	0.0031798	0.0136816
CPO093	EnC15_R2	2.23778	3	0.296333	0.0136504	0.00788106	0.0339095
CPO093	EnC15_R2	2.48778	3	0.449667	0.0211266	0.0121974	0.0524814
CPO093	EnC15_R2	2.73778	3	0.609	0.020664	0.0119304	0.0513322
CPO093	EnC15_R2	2.98778	3	0.743	0.0163707	0.00945163	0.0406671
CPO093	EnC15_R2	3.23778	3	0.855333	0.0169214	0.00976957	0.0420351
CPO093	EnC15_R2	3.48778	3	0.951667	0.0145717	0.00841295	0.036198
CPO093	EnC15_R2	3.73778	3	1.02533	0.012741	0.00735603	0.0316504
CPO093	EnC15_R2	3.98778	3	1.07867	0.0115902	0.00669162	0.0287917
CPO093	EnC15_R2	4.23778	3	1.11767	0.0115902	0.00669162	0.0287917
CPO093	EnC15_R2	4.48778	3	1.14767	0.00986577	0.005696	0.0245079
CPO093	EnC15_R2	4.73778	3	1.172	0.00953939	0.00550757	0.0236972
CPO093	EnC15_R2	4.98778	3	1.196	0.0087178	0.00503322	0.0216562
CPO093	EnC15_R2	5.23778	3	1.21733	0.00757188	0.00437163	0.0188096
CPO093	EnC15_R2	5.48778	3	1.23867	0.00832666	0.0048074	0.0206846
CPO093	EnC15_R2	5.73778	3	1.25567	0.00737111	0.00425572	0.0183109
CPO093	EnC15_R2	5.98778	3	1.27167	0.00665833	0.00384419	0.0165402
CPO093	EnC15_R2	6.23778	3	1.28367	0.00763763	0.00440959	0.0189729
CPO093	EnC15_R2	6.48778	3	1.29633	0.00873689	0.00504425	0.0217037
CPO093	EnC15_R2	6.73778	3	1.30733	0.0070946	0.00409607	0.017624
CPO093	EnC15_R2	6.98778	3	1.32	0.008544	0.00493288	0.0212245
CPO093	EnC15_R2	7.23778	3	1.33067	0.00802081	0.00463081	0.0199248
CPO093	EnC15_R2	7.48778	3	1.34267	0.0085049	0.00491031	0.0211273
CPO093	EnC15_R2	7.73778	3	1.352	0.007	0.00404145	0.017389
CPO093	EnC15_R2	7.98778	3	1.36367	0.00702377	0.00405518	0.017448
CPO093	EnC15_R2	8.23778	3	1.37467	0.00702377	0.00405518	0.017448
CPO093	EnC15_R2	8.48778	3	1.382	0.007	0.00404145	0.017389
CPO093	EnC15_R2	8.73778	3	1.39333	0.00650641	0.00375648	0.0161628
CPO093	EnC15_R2	8.98778	3	1.402	0.007	0.00404145	0.017389
CPO093	EnC15_R2	9.23778	3	1.41167	0.00702377	0.00405518	0.017448
CPO093	EnC15_R2	9.48778	3	1.41933	0.00650641	0.00375648	0.0161628
CPO093	EnC15_R2	9.73778	3	1.428	0.00556776	0.00321455	0.0138311
CPO093	EnC15_R2	9.98778	3	1.43533	0.00550757	0.0031798	0.0136816
CPO093	EnC15_R2	10.2378	3	1.44333	0.00550757	0.0031798	0.0136816
CPO093	EnC15_R2	10.4878	3	1.44967	0.00550757	0.0031798	0.0136816
CPO093	EnC15_R2	10.7378	3	1.45667	0.00550757	0.0031798	0.0136816
CPO093	EnC15_R2	10.9878	3	1.46333	0.00503322	0.00290593	0.0125032
CPO093	EnC15_R2	11.2378	3	1.46967	0.00450925	0.00260342	0.0112016
CPO093	EnC15_R2	11.4878	3	1.476	0.004	0.0023094	0.00993655
CPO093	EnC15_R2	11.7378	3	1.48167	0.00450925	0.00260342	0.0112016
CPO093	EnC15_R2	11.9878	3	1.48767	0.00503322	0.00290593	0.0125032
CPO093	EnC15_R2	12.2378	3	1.493	0.00556776	0.00321455	0.0138311
CPO093	EnC15_R2	12.4878	3	1.499	0.00556776	0.00321455	0.0138311
CPO093	EnC15_R2	12.7378	3	1.50433	0.0051316	0.00296273	0.0127476
CPO093	EnC15_R2	12.9878	3	1.509	0.00556776	0.00321455	0.0138311
CPO093	EnC15_R2	13.2378	3	1.514	0.00458258	0.00264575	0.0113837
CPO093	EnC15_R2	13.4878	3	1.517	0.00458258	0.00264575	0.0113837
CPO093	EnC15_R2	13.7378	3	1.52	0.004	0.0023094	0.00993655
CPO093	EnC15_R2	13.9878	3	1.52333	0.00351188	0.00202759	0.008724
CPO093	EnC15_R2	14.2378	3	1.52667	0.00305505	0.00176383	0.00758917
CPO093	EnC15_R2	14.4878	3	1.529	0.003	0.00173205	0.00745241
CPO093	EnC15_R2	14.7378	3	1.532	0.003	0.00173205	0.00745241
CPO093	EnC15_R2	14.9878	3	1.53467	0.00251661	0.00145297	0.00625161
CPO093	EnC15_R2	15.2378	3	1.53733	0.00208167	0.00120185	0.00517115
CPO093	EnC15_R2	15.4878	3	1.53933	0.00208167	0.00120185	0.00517115
CPO093	EnC15_R2	15.7378	3	1.542	0.00173205	0.001	0.00430265
CPO093	EnC15_R2	15.9878	3	1.54333	0.0011547	0.000666667	0.00286844
CPO093	EnC15_R2	16.2378	3	1.546	0.00173205	0.001	0.00430265
CPO093	EnC15_R2	16.4878	3	1.548	0.001	0.00057735	0.00248414
CPO093	EnC15_R2	16.7378	3	1.55	0.001	0.00057735	0.00248414
CPO093	EnC15_R2	16.9878	3	1.55167	0.00057735	0.000333333	0.00143422
CPO093	EnC15_R2	17.2378	3	1.553	0.001	0.00057735	0.00248414
CPO093	EnC15_R2	17.4878	3	1.55467	0.00152753	0.000881917	0.00379458
CPO093	EnC15_R2	17.7378	3	1.55667	0.00152753	0.000881917	0.00379458
CPO093	EnC15_R2	17.9878	3	1.55767	0.00152753	0.000881917	0.00379458
CPO093	EnC15_R2	18.2378	3	1.55967	0.0023094	0.00133333	0.00573687
CPO093	EnC15_R2	18.4878	3	1.56033	0.00288675	0.00166667	0.00717109
CPO093	EnC15_R2	18.7378	3	1.562	0.00264575	0.00152753	0.00657241
CPO093	EnC15_R2	18.9878	3	1.56267	0.00321455	0.00185592	0.00798539
CPO093	EnC15_R2	19.2378	3	1.56367	0.00321455	0.00185592	0.00798539
CPO093	EnC15_R2	19.4878	3	1.56467	0.00321455	0.00185592	0.00798539
CPO093	EnC15_R2	19.7378	3	1.565	0.00360555	0.00208167	0.00895669
CPO093	EnC15_R2	19.9878	3	1.566	0.00360555	0.00208167	0.00895669
CPO093	EnC15_R2	20.2378	3	1.56667	0.00321455	0.00185592	0.00798539
CPO093	EnC15_R2	20.4878	3	1.56767	0.00321455	0.00185592	0.00798539
CPO093	EnC15_R2	20.7378	3	1.56833	0.00305505	0.00176383	0.00758917
CPO093	EnC15_R2	20.9878	3	1.56867	0.00321455	0.00185592	0.00798539
CPO093	EnC15_R2	21.2378	3	1.57	0.00360555	0.00208167	0.00895669
CPO093	EnC15_R2	21.4878	3	1.57067	0.00321455	0.00185592	0.00798539
CPO093	EnC15_R2	21.7378	3	1.57067	0.00321455	0.00185592	0.00798539
CPO093	EnC15_R2	21.9878	3	1.57233	0.00404145	0.00233333	0.0100395
CPO093	EnC15_R2	22.2378	3	1.573	0.00360555	0.00208167	0.00895669
CPO093	EnC15_R2	22.4878	3	1.57367	0.00351188	0.00202759	0.008724
CPO093	EnC15_R2	22.7378	3	1.57533	0.00404145	0.00233333	0.0100395
CPO093	EnC15_R2	22.9878	3	1.57633	0.00404145	0.00233333	0.0100395
CPO093	EnC15_R2	23.2378	3	1.57633	0.00404145	0.00233333	0.0100395
CPO093	EnC15_R2	23.4878	3	1.578	0.004	0.0023094	0.00993655
CPO093	EnC15_R2	23.7378	3	1.579	0.004	0.0023094	0.00993655
CPO093	EnC15_R2	23.9878	3	1.57967	0.00404145	0.00233333	0.0100395
CPO093	EnC15_R2	NA	3	1.58067	0.00404145	0.00233333	0.0100395
CPO093	EnC15_R5	0.237778	3	0.105667	0.00378594	0.00218581	0.00940479
CPO093	EnC15_R5	0.487778	3	0.110333	0.00493288	0.002848	0.012254
CPO093	EnC15_R5	0.737778	3	0.119333	0.00585947	0.00338296	0.0145557
CPO093	EnC15_R5	0.987778	3	0.132	0.00781025	0.00450925	0.0194017
CPO093	EnC15_R5	1.23778	3	0.151	0.0104403	0.00602771	0.0259352
CPO093	EnC15_R5	1.48778	3	0.175	0.014	0.0080829	0.0347779
CPO093	EnC15_R5	1.73778	3	0.211667	0.0172143	0.0099387	0.0427628
CPO093	EnC15_R5	1.98778	3	0.267	0.0255343	0.0147422	0.0634307
CPO093	EnC15_R5	2.23778	3	0.355	0.0403361	0.0232881	0.1002
CPO093	EnC15_R5	2.48778	3	0.462333	0.0459601	0.0265351	0.114171
CPO093	EnC15_R5	2.73778	3	0.576667	0.0457857	0.0264344	0.113738
CPO093	EnC15_R5	2.98778	3	0.694667	0.0488092	0.02818	0.121249
CPO093	EnC15_R5	3.23778	3	0.808	0.0482183	0.0278388	0.119781
CPO093	EnC15_R5	3.48778	3	0.903333	0.0399541	0.0230675	0.0992516
CPO093	EnC15_R5	3.73778	3	0.976333	0.0332916	0.0192209	0.082701
CPO093	EnC15_R5	3.98778	3	1.033	0.0285832	0.0165025	0.0710046
CPO093	EnC15_R5	4.23778	3	1.07433	0.0260832	0.0150591	0.0647943
CPO093	EnC15_R5	4.48778	3	1.10967	0.0237136	0.013691	0.0589078
CPO093	EnC15_R5	4.73778	3	1.13733	0.0237978	0.0137396	0.0591169
CPO093	EnC15_R5	4.98778	3	1.16533	0.0218251	0.0126007	0.0542165
CPO093	EnC15_R5	5.23778	3	1.19133	0.0235867	0.0136178	0.0585927
CPO093	EnC15_R5	5.48778	3	1.21467	0.0211266	0.0121974	0.0524814
CPO093	EnC15_R5	5.73778	3	1.23833	0.0200333	0.0115662	0.0497655
CPO093	EnC15_R5	5.98778	3	1.262	0.0195192	0.0112694	0.0484884
CPO093	EnC15_R5	6.23778	3	1.29	0.0175214	0.010116	0.0435256
CPO093	EnC15_R5	6.48778	3	1.31067	0.0160104	0.00924362	0.0397721
CPO093	EnC15_R5	6.73778	3	1.329	0.0155242	0.00896289	0.0385642
CPO093	EnC15_R5	6.98778	3	1.346	0.0155242	0.00896289	0.0385642
CPO093	EnC15_R5	7.23778	3	1.36233	0.0145029	0.00837324	0.0360271
CPO093	EnC15_R5	7.48778	3	1.37833	0.0140475	0.00811035	0.034896
CPO093	EnC15_R5	7.73778	3	1.39467	0.0145029	0.00837324	0.0360271
CPO093	EnC15_R5	7.98778	3	1.41	0.0135277	0.00781025	0.0336048
CPO093	EnC15_R5	8.23778	3	1.42267	0.0135031	0.00779601	0.0335435
CPO093	EnC15_R5	8.48778	3	1.43467	0.0130128	0.00751295	0.0323256
CPO093	EnC15_R5	8.73778	3	1.446	0.0135277	0.00781025	0.0336048
CPO093	EnC15_R5	8.98778	3	1.458	0.012	0.0069282	0.0298097
CPO093	EnC15_R5	9.23778	3	1.46933	0.0120139	0.00693622	0.0298441
CPO093	EnC15_R5	9.48778	3	1.47867	0.0115036	0.00664162	0.0285766
CPO093	EnC15_R5	9.73778	3	1.48767	0.0115036	0.00664162	0.0285766
CPO093	EnC15_R5	9.98778	3	1.49667	0.010504	0.00606447	0.0260933
CPO093	EnC15_R5	10.2378	3	1.506	0.0105357	0.00608276	0.026172
CPO093	EnC15_R5	10.4878	3	1.51333	0.0100167	0.00578312	0.0248827
CPO093	EnC15_R5	10.7378	3	1.52167	0.0100664	0.00581187	0.0250064
CPO093	EnC15_R5	10.9878	3	1.52933	0.0105987	0.00611919	0.0263287
CPO093	EnC15_R5	11.2378	3	1.53633	0.00960902	0.00554777	0.0238701
CPO093	EnC15_R5	11.4878	3	1.54367	0.00971253	0.00560753	0.0241273
CPO093	EnC15_R5	11.7378	3	1.54967	0.00907377	0.00523874	0.0225405
CPO093	EnC15_R5	11.9878	3	1.55533	0.00862168	0.00497773	0.0214174
CPO093	EnC15_R5	12.2378	3	1.56133	0.00862168	0.00497773	0.0214174
CPO093	EnC15_R5	12.4878	3	1.56533	0.00802081	0.00463081	0.0199248
CPO093	EnC15_R5	12.7378	3	1.57033	0.00763763	0.00440959	0.0189729
CPO093	EnC15_R5	12.9878	3	1.574	0.00818535	0.00472582	0.0203335
CPO093	EnC15_R5	13.2378	3	1.57833	0.00763763	0.00440959	0.0189729
CPO093	EnC15_R5	13.4878	3	1.58133	0.00763763	0.00440959	0.0189729
CPO093	EnC15_R5	13.7378	3	1.584	0.0072111	0.00416333	0.0179134
CPO093	EnC15_R5	13.9878	3	1.588	0.0072111	0.00416333	0.0179134
CPO093	EnC15_R5	14.2378	3	1.591	0.0072111	0.00416333	0.0179134
CPO093	EnC15_R5	14.4878	3	1.593	0.0072111	0.00416333	0.0179134
CPO093	EnC15_R5	14.7378	3	1.59533	0.0064291	0.00371184	0.0159708
CPO093	EnC15_R5	14.9878	3	1.598	0.006245	0.00360555	0.0155134
CPO093	EnC15_R5	15.2378	3	1.60033	0.0064291	0.00371184	0.0159708
CPO093	EnC15_R5	15.4878	3	1.60167	0.00585947	0.00338296	0.0145557
CPO093	EnC15_R5	15.7378	3	1.60433	0.00568624	0.00328295	0.0141254
CPO093	EnC15_R5	15.9878	3	1.60567	0.00585947	0.00338296	0.0145557
CPO093	EnC15_R5	16.2378	3	1.60767	0.0057735	0.00333333	0.0143422
CPO093	EnC15_R5	16.4878	3	1.60933	0.00550757	0.0031798	0.0136816
CPO093	EnC15_R5	16.7378	3	1.611	0.00519615	0.003	0.012908
CPO093	EnC15_R5	16.9878	3	1.61233	0.0046188	0.00266667	0.0114737
CPO093	EnC15_R5	17.2378	3	1.61333	0.0046188	0.00266667	0.0114737
CPO093	EnC15_R5	17.4878	3	1.615	0.0043589	0.00251661	0.0108281
CPO093	EnC15_R5	17.7378	3	1.61567	0.00416333	0.0024037	0.0103423
CPO093	EnC15_R5	17.9878	3	1.617	0.00360555	0.00208167	0.00895669
CPO093	EnC15_R5	18.2378	3	1.618	0.00360555	0.00208167	0.00895669
CPO093	EnC15_R5	18.4878	3	1.619	0.004	0.0023094	0.00993655
CPO093	EnC15_R5	18.7378	3	1.62	0.00360555	0.00208167	0.00895669
CPO093	EnC15_R5	18.9878	3	1.621	0.00360555	0.00208167	0.00895669
CPO093	EnC15_R5	19.2378	3	1.622	0.00360555	0.00208167	0.00895669
CPO093	EnC15_R5	19.4878	3	1.62333	0.00305505	0.00176383	0.00758917
CPO093	EnC15_R5	19.7378	3	1.62433	0.00305505	0.00176383	0.00758917
CPO093	EnC15_R5	19.9878	3	1.62467	0.00321455	0.00185592	0.00798539
CPO093	EnC15_R5	20.2378	3	1.62633	0.00305505	0.00176383	0.00758917
CPO093	EnC15_R5	20.4878	3	1.62767	0.00321455	0.00185592	0.00798539
CPO093	EnC15_R5	20.7378	3	1.629	0.00264575	0.00152753	0.00657241
CPO093	EnC15_R5	20.9878	3	1.63	0.0034641	0.002	0.00860531
CPO093	EnC15_R5	21.2378	3	1.63133	0.00288675	0.00166667	0.00717109
CPO093	EnC15_R5	21.4878	3	1.63267	0.00321455	0.00185592	0.00798539
CPO093	EnC15_R5	21.7378	3	1.633	0.0034641	0.002	0.00860531
CPO093	EnC15_R5	21.9878	3	1.635	0.0034641	0.002	0.00860531
CPO093	EnC15_R5	22.2378	3	1.63567	0.00321455	0.00185592	0.00798539
CPO093	EnC15_R5	22.4878	3	1.63733	0.00288675	0.00166667	0.00717109
CPO093	EnC15_R5	22.7378	3	1.63833	0.00288675	0.00166667	0.00717109
CPO093	EnC15_R5	22.9878	3	1.64033	0.00288675	0.00166667	0.00717109
CPO093	EnC15_R5	23.2378	3	1.641	0.0034641	0.002	0.00860531
CPO093	EnC15_R5	23.4878	3	1.64233	0.00305505	0.00176383	0.00758917
CPO093	EnC15_R5	23.7378	3	1.64367	0.00321455	0.00185592	0.00798539
CPO093	EnC15_R5	23.9878	3	1.645	0.00264575	0.00152753	0.00657241
CPO093	EnC15_R5	NA	3	1.64567	0.00251661	0.00145297	0.00625161
CPO165	CPO165	0.237778	2	0.118	0.00141421	0.001	0.0127062
CPO165	CPO165	0.487778	2	0.1195	0.00212132	0.0015	0.0190593
CPO165	CPO165	0.737778	2	0.126	0.00282843	0.002	0.0254124
CPO165	CPO165	0.987778	2	0.135	0.00282843	0.002	0.0254124
CPO165	CPO165	1.23778	2	0.15	0.00424264	0.003	0.0381186
CPO165	CPO165	1.48778	2	0.173	0.00707107	0.005	0.063531
CPO165	CPO165	1.73778	2	0.218	0.019799	0.014	0.177887
CPO165	CPO165	1.98778	2	0.313	0.0254558	0.018	0.228712
CPO165	CPO165	2.23778	2	0.3995	0.0247487	0.0175	0.222359
CPO165	CPO165	2.48778	2	0.4825	0.0233345	0.0165	0.209652
CPO165	CPO165	2.73778	2	0.551	0.00848528	0.006	0.0762372
CPO165	CPO165	2.98778	2	0.6665	0.0219203	0.0155	0.196946
CPO165	CPO165	3.23778	2	0.7695	0.0162635	0.0115	0.146121
CPO165	CPO165	3.48778	2	0.863	0.0212132	0.015	0.190593
CPO165	CPO165	3.73778	2	0.934	0.0183848	0.013	0.165181
CPO165	CPO165	3.98778	2	0.9975	0.0176777	0.0125	0.158828
CPO165	CPO165	4.23778	2	1.052	0.0169706	0.012	0.152474
CPO165	CPO165	4.48778	2	1.103	0.0141421	0.01	0.127062
CPO165	CPO165	4.73778	2	1.148	0.0127279	0.009	0.114356
CPO165	CPO165	4.98778	2	1.1855	0.0120208	0.0085	0.108003
CPO165	CPO165	5.23778	2	1.2175	0.013435	0.0095	0.120709
CPO165	CPO165	5.48778	2	1.245	0.0113137	0.008	0.10165
CPO165	CPO165	5.73778	2	1.2715	0.00919239	0.0065	0.0825903
CPO165	CPO165	5.98778	2	1.297	0.00707107	0.005	0.063531
CPO165	CPO165	6.23778	2	1.3185	0.00636396	0.0045	0.0571779
CPO165	CPO165	6.48778	2	1.34	0.00424264	0.003	0.0381186
CPO165	CPO165	6.73778	2	1.361	0.00282843	0.002	0.0254124
CPO165	CPO165	6.98778	2	1.38	0.00141421	0.001	0.0127062
CPO165	CPO165	7.23778	2	1.396	0	0	0
CPO165	CPO165	7.48778	2	1.4135	0.000707107	0.0005	0.0063531
CPO165	CPO165	7.73778	2	1.4295	0.00212132	0.0015	0.0190593
CPO165	CPO165	7.98778	2	1.4445	0.00353553	0.0025	0.0317655
CPO165	CPO165	8.23778	2	1.458	0.00282843	0.002	0.0254124
CPO165	CPO165	8.48778	2	1.4715	0.00494975	0.0035	0.0444717
CPO165	CPO165	8.73778	2	1.4845	0.00494975	0.0035	0.0444717
CPO165	CPO165	8.98778	2	1.4975	0.00494975	0.0035	0.0444717
CPO165	CPO165	9.23778	2	1.51	0.00707107	0.005	0.063531
CPO165	CPO165	9.48778	2	1.522	0.00707107	0.005	0.063531
CPO165	CPO165	9.73778	2	1.533	0.00707107	0.005	0.063531
CPO165	CPO165	9.98778	2	1.5445	0.00777817	0.0055	0.0698841
CPO165	CPO165	10.2378	2	1.554	0.00848528	0.006	0.0762372
CPO165	CPO165	10.4878	2	1.5645	0.00919239	0.0065	0.0825903
CPO165	CPO165	10.7378	2	1.5735	0.00919239	0.0065	0.0825903
CPO165	CPO165	10.9878	2	1.5825	0.0106066	0.0075	0.0952965
CPO165	CPO165	11.2378	2	1.591	0.00989949	0.007	0.0889434
CPO165	CPO165	11.4878	2	1.5995	0.0106066	0.0075	0.0952965
CPO165	CPO165	11.7378	2	1.608	0.0113137	0.008	0.10165
CPO165	CPO165	11.9878	2	1.615	0.0113137	0.008	0.10165
CPO165	CPO165	12.2378	2	1.623	0.0127279	0.009	0.114356
CPO165	CPO165	12.4878	2	1.629	0.0127279	0.009	0.114356
CPO165	CPO165	12.7378	2	1.6355	0.013435	0.0095	0.120709
CPO165	CPO165	12.9878	2	1.6415	0.013435	0.0095	0.120709
CPO165	CPO165	13.2378	2	1.647	0.0127279	0.009	0.114356
CPO165	CPO165	13.4878	2	1.652	0.0141421	0.01	0.127062
CPO165	CPO165	13.7378	2	1.657	0.0141421	0.01	0.127062
CPO165	CPO165	13.9878	2	1.661	0.0141421	0.01	0.127062
CPO165	CPO165	14.2378	2	1.6655	0.0148492	0.0105	0.133415
CPO165	CPO165	14.4878	2	1.6705	0.0148492	0.0105	0.133415
CPO165	CPO165	14.7378	2	1.674	0.0155563	0.011	0.139768
CPO165	CPO165	14.9878	2	1.6775	0.0162635	0.0115	0.146121
CPO165	CPO165	15.2378	2	1.681	0.0155563	0.011	0.139768
CPO165	CPO165	15.4878	2	1.684	0.0155563	0.011	0.139768
CPO165	CPO165	15.7378	2	1.6875	0.0148492	0.0105	0.133415
CPO165	CPO165	15.9878	2	1.6905	0.0162635	0.0115	0.146121
CPO165	CPO165	16.2378	2	1.6925	0.0162635	0.0115	0.146121
CPO165	CPO165	16.4878	2	1.6965	0.0162635	0.0115	0.146121
CPO165	CPO165	16.7378	2	1.6985	0.0162635	0.0115	0.146121
CPO165	CPO165	16.9878	2	1.701	0.0169706	0.012	0.152474
CPO165	CPO165	17.2378	2	1.7035	0.0162635	0.0115	0.146121
CPO165	CPO165	17.4878	2	1.7055	0.0176777	0.0125	0.158828
CPO165	CPO165	17.7378	2	1.708	0.0169706	0.012	0.152474
CPO165	CPO165	17.9878	2	1.71	0.0169706	0.012	0.152474
CPO165	CPO165	18.2378	2	1.7115	0.0176777	0.0125	0.158828
CPO165	CPO165	18.4878	2	1.713	0.0169706	0.012	0.152474
CPO165	CPO165	18.7378	2	1.7145	0.0162635	0.0115	0.146121
CPO165	CPO165	18.9878	2	1.7165	0.0176777	0.0125	0.158828
CPO165	CPO165	19.2378	2	1.7185	0.0176777	0.0125	0.158828
CPO165	CPO165	19.4878	2	1.7205	0.0176777	0.0125	0.158828
CPO165	CPO165	19.7378	2	1.7215	0.0176777	0.0125	0.158828
CPO165	CPO165	19.9878	2	1.7235	0.0176777	0.0125	0.158828
CPO165	CPO165	20.2378	2	1.725	0.0183848	0.013	0.165181
CPO165	CPO165	20.4878	2	1.7255	0.0176777	0.0125	0.158828
CPO165	CPO165	20.7378	2	1.7275	0.0176777	0.0125	0.158828
CPO165	CPO165	20.9878	2	1.729	0.0183848	0.013	0.165181
CPO165	CPO165	21.2378	2	1.7305	0.0176777	0.0125	0.158828
CPO165	CPO165	21.4878	2	1.7325	0.0176777	0.0125	0.158828
CPO165	CPO165	21.7378	2	1.733	0.0183848	0.013	0.165181
CPO165	CPO165	21.9878	2	1.734	0.0183848	0.013	0.165181
CPO165	CPO165	22.2378	2	1.7345	0.0176777	0.0125	0.158828
CPO165	CPO165	22.4878	2	1.736	0.0183848	0.013	0.165181
CPO165	CPO165	22.7378	2	1.736	0.0183848	0.013	0.165181
CPO165	CPO165	22.9878	2	1.738	0.0169706	0.012	0.152474
CPO165	CPO165	23.2378	2	1.738	0.0169706	0.012	0.152474
CPO165	CPO165	23.4878	2	1.7395	0.0176777	0.0125	0.158828
CPO165	CPO165	23.7378	2	1.7395	0.0176777	0.0125	0.158828
CPO165	CPO165	23.9878	2	1.74	0.0169706	0.012	0.152474
CPO165	CPO165	NA	2	1.74	0.0169706	0.012	0.152474
CPO165	Taquito_R1	0.237778	3	0.102	0.001	0.00057735	0.00248414
CPO165	Taquito_R1	0.487778	3	0.106333	0.00152753	0.000881917	0.00379458
CPO165	Taquito_R1	0.737778	3	0.115667	0.0011547	0.000666667	0.00286844
CPO165	Taquito_R1	0.987778	3	0.131333	0.0023094	0.00133333	0.00573687
CPO165	Taquito_R1	1.23778	3	0.158	0.005	0.00288675	0.0124207
CPO165	Taquito_R1	1.48778	3	0.197333	0.00763763	0.00440959	0.0189729
CPO165	Taquito_R1	1.73778	3	0.259333	0.010504	0.00606447	0.0260933
CPO165	Taquito_R1	1.98778	3	0.371667	0.0125831	0.00726483	0.031258
CPO165	Taquito_R1	2.23778	3	0.521333	0.0109697	0.00633333	0.0272501
CPO165	Taquito_R1	2.48778	3	0.655333	0.00945163	0.0054569	0.0234792
CPO165	Taquito_R1	2.73778	3	0.759333	0.0070946	0.00409607	0.017624
CPO165	Taquito_R1	2.98778	3	0.868	0.009	0.00519615	0.0223572
CPO165	Taquito_R1	3.23778	3	0.964333	0.00832666	0.0048074	0.0206846
CPO165	Taquito_R1	3.48778	3	1.032	0.00916515	0.0052915	0.0227675
CPO165	Taquito_R1	3.73778	3	1.087	0.011	0.00635085	0.0273255
CPO165	Taquito_R1	3.98778	3	1.13267	0.0106927	0.00617342	0.0265621
CPO165	Taquito_R1	4.23778	3	1.172	0.00754983	0.0043589	0.0187548
CPO165	Taquito_R1	4.48778	3	1.206	0.00655744	0.00378594	0.0162896
CPO165	Taquito_R1	4.73778	3	1.23833	0.00450925	0.00260342	0.0112016
CPO165	Taquito_R1	4.98778	3	1.26267	0.00550757	0.0031798	0.0136816
CPO165	Taquito_R1	5.23778	3	1.284	0.006	0.0034641	0.0149048
CPO165	Taquito_R1	5.48778	3	1.30267	0.0061101	0.00352767	0.0151783
CPO165	Taquito_R1	5.73778	3	1.321	0.00556776	0.00321455	0.0138311
CPO165	Taquito_R1	5.98778	3	1.339	0.006	0.0034641	0.0149048
CPO165	Taquito_R1	6.23778	3	1.35667	0.00550757	0.0031798	0.0136816
CPO165	Taquito_R1	6.48778	3	1.37233	0.00602771	0.0034801	0.0149737
CPO165	Taquito_R1	6.73778	3	1.388	0.007	0.00404145	0.017389
CPO165	Taquito_R1	6.98778	3	1.40367	0.00602771	0.0034801	0.0149737
CPO165	Taquito_R1	7.23778	3	1.41733	0.00680686	0.00392994	0.0169092
CPO165	Taquito_R1	7.48778	3	1.432	0.00655744	0.00378594	0.0162896
CPO165	Taquito_R1	7.73778	3	1.44467	0.00763763	0.00440959	0.0189729
CPO165	Taquito_R1	7.98778	3	1.45733	0.0080829	0.00466667	0.020079
CPO165	Taquito_R1	8.23778	3	1.46867	0.00862168	0.00497773	0.0214174
CPO165	Taquito_R1	8.48778	3	1.47967	0.00960902	0.00554777	0.0238701
CPO165	Taquito_R1	8.73778	3	1.49067	0.00862168	0.00497773	0.0214174
CPO165	Taquito_R1	8.98778	3	1.50167	0.00960902	0.00554777	0.0238701
CPO165	Taquito_R1	9.23778	3	1.51067	0.0100167	0.00578312	0.0248827
CPO165	Taquito_R1	9.48778	3	1.52	0.0105357	0.00608276	0.026172
CPO165	Taquito_R1	9.73778	3	1.529	0.0105357	0.00608276	0.026172
CPO165	Taquito_R1	9.98778	3	1.537	0.0105357	0.00608276	0.026172
CPO165	Taquito_R1	10.2378	3	1.54567	0.0115902	0.00669162	0.0287917
CPO165	Taquito_R1	10.4878	3	1.55333	0.0110604	0.00638575	0.0274757
CPO165	Taquito_R1	10.7378	3	1.561	0.0115326	0.00665833	0.0286485
CPO165	Taquito_R1	10.9878	3	1.56867	0.0120139	0.00693622	0.0298441
CPO165	Taquito_R1	11.2378	3	1.57533	0.0115036	0.00664162	0.0285766
CPO165	Taquito_R1	11.4878	3	1.58133	0.0125033	0.0072188	0.03106
CPO165	Taquito_R1	11.7378	3	1.588	0.013	0.00750555	0.0322938
CPO165	Taquito_R1	11.9878	3	1.59333	0.0135031	0.00779601	0.0335435
CPO165	Taquito_R1	12.2378	3	1.59867	0.0145029	0.00837324	0.0360271
CPO165	Taquito_R1	12.4878	3	1.60367	0.0150444	0.00868588	0.0373723
CPO165	Taquito_R1	12.7378	3	1.60833	0.0160104	0.00924362	0.0397721
CPO165	Taquito_R1	12.9878	3	1.612	0.0160935	0.00929157	0.0399784
CPO165	Taquito_R1	13.2378	3	1.615	0.017088	0.00986577	0.042449
CPO165	Taquito_R1	13.4878	3	1.61867	0.018037	0.0104137	0.0448064
CPO165	Taquito_R1	13.7378	3	1.621	0.0190788	0.0110151	0.0473943
CPO165	Taquito_R1	13.9878	3	1.623	0.0200749	0.0115902	0.0498687
CPO165	Taquito_R1	14.2378	3	1.625	0.0205183	0.0118462	0.0509702
CPO165	Taquito_R1	14.4878	3	1.62633	0.0215484	0.012441	0.0535292
CPO165	Taquito_R1	14.7378	3	1.627	0.0215174	0.0124231	0.0534523
CPO165	Taquito_R1	14.9878	3	1.62833	0.0230072	0.0132832	0.0571532
CPO165	Taquito_R1	15.2378	3	1.62867	0.0235018	0.0135688	0.0583816
CPO165	Taquito_R1	15.4878	3	1.629	0.023516	0.0135769	0.0584169
CPO165	Taquito_R1	15.7378	3	1.62933	0.0230072	0.0132832	0.0571532
CPO165	Taquito_R1	15.9878	3	1.62967	0.0225019	0.0129915	0.0558977
CPO165	Taquito_R1	16.2378	3	1.63033	0.0235018	0.0135688	0.0583816
CPO165	Taquito_R1	16.4878	3	1.63033	0.0230072	0.0132832	0.0571532
CPO165	Taquito_R1	16.7378	3	1.63133	0.0230072	0.0132832	0.0571532
CPO165	Taquito_R1	16.9878	3	1.632	0.0225167	0.013	0.0559345
CPO165	Taquito_R1	17.2378	3	1.63267	0.0225019	0.0129915	0.0558977
CPO165	Taquito_R1	17.4878	3	1.633	0.0225167	0.013	0.0559345
CPO165	Taquito_R1	17.7378	3	1.634	0.0225167	0.013	0.0559345
CPO165	Taquito_R1	17.9878	3	1.635	0.0225167	0.013	0.0559345
CPO165	Taquito_R1	18.2378	3	1.636	0.0225167	0.013	0.0559345
CPO165	Taquito_R1	18.4878	3	1.63767	0.0220303	0.0127192	0.0547263
CPO165	Taquito_R1	18.7378	3	1.639	0.0220681	0.012741	0.0548201
CPO165	Taquito_R1	18.9878	3	1.64033	0.0221209	0.0127715	0.0549513
CPO165	Taquito_R1	19.2378	3	1.642	0.0226495	0.0130767	0.0562645
CPO165	Taquito_R1	19.4878	3	1.644	0.0226495	0.0130767	0.0562645
CPO165	Taquito_R1	19.7378	3	1.64533	0.0223681	0.0129142	0.0555655
CPO165	Taquito_R1	19.9878	3	1.64667	0.0237978	0.0137396	0.0591169
CPO165	Taquito_R1	20.2378	3	1.64867	0.0237978	0.0137396	0.0591169
CPO165	Taquito_R1	20.4878	3	1.65033	0.0243379	0.0140515	0.0604587
CPO165	Taquito_R1	20.7378	3	1.65167	0.0244404	0.0141107	0.0607133
CPO165	Taquito_R1	20.9878	3	1.65367	0.0244404	0.0141107	0.0607133
CPO165	Taquito_R1	21.2378	3	1.65567	0.0254231	0.014678	0.0631544
CPO165	Taquito_R1	21.4878	3	1.657	0.0255343	0.0147422	0.0634307
CPO165	Taquito_R1	21.7378	3	1.65833	0.0259679	0.0149926	0.0645079
CPO165	Taquito_R1	21.9878	3	1.66	0.0265141	0.015308	0.0658648
CPO165	Taquito_R1	22.2378	3	1.66233	0.0266333	0.0153768	0.0661608
CPO165	Taquito_R1	22.4878	3	1.66267	0.0260832	0.0150591	0.0647943
CPO165	Taquito_R1	22.7378	3	1.66467	0.0260832	0.0150591	0.0647943
CPO165	Taquito_R1	22.9878	3	1.66633	0.0266333	0.0153768	0.0661608
CPO165	Taquito_R1	23.2378	3	1.66767	0.0267644	0.0154524	0.0664865
CPO165	Taquito_R1	23.4878	3	1.669	0.0271846	0.015695	0.0675302
CPO165	Taquito_R1	23.7378	3	1.67067	0.0277369	0.0160139	0.0689022
CPO165	Taquito_R1	23.9878	3	1.67167	0.0277369	0.0160139	0.0689022
CPO165	Taquito_R1	NA	3	1.67233	0.0276104	0.0159409	0.068588
CPO165	Taquito_R3	0.237778	3	0.103333	0.0011547	0.000666667	0.00286844
CPO165	Taquito_R3	0.487778	3	0.106667	0.00152753	0.000881917	0.00379458
CPO165	Taquito_R3	0.737778	3	0.114333	0.0011547	0.000666667	0.00286844
CPO165	Taquito_R3	0.987778	3	0.128	0.002	0.0011547	0.00496828
CPO165	Taquito_R3	1.23778	3	0.150667	0.00305505	0.00176383	0.00758917
CPO165	Taquito_R3	1.48778	3	0.188667	0.00251661	0.00145297	0.00625161
CPO165	Taquito_R3	1.73778	3	0.247	0.0072111	0.00416333	0.0179134
CPO165	Taquito_R3	1.98778	3	0.350667	0.0118462	0.00683943	0.0294277
CPO165	Taquito_R3	2.23778	3	0.467	0.0195192	0.0112694	0.0484884
CPO165	Taquito_R3	2.48778	3	0.578667	0.0102144	0.00589727	0.0253739
CPO165	Taquito_R3	2.73778	3	0.657667	0.0138684	0.00800694	0.0344511
CPO165	Taquito_R3	2.98778	3	0.763	0.025865	0.0149332	0.0642523
CPO165	Taquito_R3	3.23778	3	0.857667	0.0224796	0.0129786	0.0558425
CPO165	Taquito_R3	3.48778	3	0.931	0.0196723	0.0113578	0.0488687
CPO165	Taquito_R3	3.73778	3	0.995667	0.0188768	0.0108985	0.0468926
CPO165	Taquito_R3	3.98778	3	1.05067	0.0183394	0.0105883	0.0455576
CPO165	Taquito_R3	4.23778	3	1.10167	0.0135769	0.00783865	0.033727
CPO165	Taquito_R3	4.48778	3	1.14533	0.0124231	0.00717248	0.0308607
CPO165	Taquito_R3	4.73778	3	1.181	0.0121244	0.007	0.0301186
CPO165	Taquito_R3	4.98778	3	1.21433	0.00814453	0.00470225	0.0202321
CPO165	Taquito_R3	5.23778	3	1.245	0.006245	0.00360555	0.0155134
CPO165	Taquito_R3	5.48778	3	1.269	0.007	0.00404145	0.017389
CPO165	Taquito_R3	5.73778	3	1.29267	0.00585947	0.00338296	0.0145557
CPO165	Taquito_R3	5.98778	3	1.315	0.0072111	0.00416333	0.0179134
CPO165	Taquito_R3	6.23778	3	1.33667	0.0080829	0.00466667	0.020079
CPO165	Taquito_R3	6.48778	3	1.35667	0.0080829	0.00466667	0.020079
CPO165	Taquito_R3	6.73778	3	1.37667	0.00950438	0.00548736	0.0236102
CPO165	Taquito_R3	6.98778	3	1.396	0.00916515	0.0052915	0.0227675
CPO165	Taquito_R3	7.23778	3	1.41333	0.00929157	0.00536449	0.0230815
CPO165	Taquito_R3	7.48778	3	1.431	0.00916515	0.0052915	0.0227675
CPO165	Taquito_R3	7.73778	3	1.44767	0.00971253	0.00560753	0.0241273
CPO165	Taquito_R3	7.98778	3	1.463	0.0101489	0.00585947	0.0252112
CPO165	Taquito_R3	8.23778	3	1.47767	0.00907377	0.00523874	0.0225405
CPO165	Taquito_R3	8.48778	3	1.49233	0.00960902	0.00554777	0.0238701
CPO165	Taquito_R3	8.73778	3	1.50633	0.00960902	0.00554777	0.0238701
CPO165	Taquito_R3	8.98778	3	1.51967	0.00907377	0.00523874	0.0225405
CPO165	Taquito_R3	9.23778	3	1.53067	0.00907377	0.00523874	0.0225405
CPO165	Taquito_R3	9.48778	3	1.542	0.00916515	0.0052915	0.0227675
CPO165	Taquito_R3	9.73778	3	1.553	0.00984886	0.00568624	0.0244659
CPO165	Taquito_R3	9.98778	3	1.56267	0.00971253	0.00560753	0.0241273
CPO165	Taquito_R3	10.2378	3	1.57267	0.0104083	0.00600925	0.0258557
CPO165	Taquito_R3	10.4878	3	1.582	0.010583	0.0061101	0.0262896
CPO165	Taquito_R3	10.7378	3	1.59067	0.0111505	0.00643774	0.0276993
CPO165	Taquito_R3	10.9878	3	1.59933	0.0117189	0.00676593	0.0291114
CPO165	Taquito_R3	11.2378	3	1.60667	0.0119304	0.00688799	0.0296366
CPO165	Taquito_R3	11.4878	3	1.61533	0.0124231	0.00717248	0.0308607
CPO165	Taquito_R3	11.7378	3	1.62233	0.0124231	0.00717248	0.0308607
CPO165	Taquito_R3	11.9878	3	1.62933	0.0132791	0.00766667	0.032987
CPO165	Taquito_R3	12.2378	3	1.63533	0.0141539	0.00817177	0.0351603
CPO165	Taquito_R3	12.4878	3	1.64067	0.0144338	0.00833333	0.0358554
CPO165	Taquito_R3	12.7378	3	1.64633	0.0150111	0.00866667	0.0372897
CPO165	Taquito_R3	12.9878	3	1.65233	0.015885	0.00917121	0.0394605
CPO165	Taquito_R3	13.2378	3	1.65667	0.0161967	0.00935117	0.0402349
CPO165	Taquito_R3	13.4878	3	1.66033	0.016773	0.00968389	0.0416664
CPO165	Taquito_R3	13.7378	3	1.66467	0.0170978	0.0098714	0.0424732
CPO165	Taquito_R3	13.9878	3	1.668	0.0174356	0.0100664	0.0433124
CPO165	Taquito_R3	14.2378	3	1.67133	0.017673	0.0102035	0.0439021
CPO165	Taquito_R3	14.4878	3	1.67433	0.0185831	0.010729	0.0461631
CPO165	Taquito_R3	14.7378	3	1.677	0.0183576	0.0105987	0.0456027
CPO165	Taquito_R3	14.9878	3	1.68	0.0183576	0.0105987	0.0456027
CPO165	Taquito_R3	15.2378	3	1.683	0.0191572	0.0110604	0.0475892
CPO165	Taquito_R3	15.4878	3	1.68467	0.0198578	0.0114649	0.0493296
CPO165	Taquito_R3	15.7378	3	1.687	0.0191572	0.0110604	0.0475892
CPO165	Taquito_R3	15.9878	3	1.689	0.0200749	0.0115902	0.0498687
CPO165	Taquito_R3	16.2378	3	1.691	0.0200749	0.0115902	0.0498687
CPO165	Taquito_R3	16.4878	3	1.693	0.0200749	0.0115902	0.0498687
CPO165	Taquito_R3	16.7378	3	1.69467	0.0206478	0.011921	0.0512921
CPO165	Taquito_R3	16.9878	3	1.69667	0.0206478	0.011921	0.0512921
CPO165	Taquito_R3	17.2378	3	1.698	0.0200749	0.0115902	0.0498687
CPO165	Taquito_R3	17.4878	3	1.7	0.0200749	0.0115902	0.0498687
CPO165	Taquito_R3	17.7378	3	1.70133	0.020306	0.0117237	0.0504429
CPO165	Taquito_R3	17.9878	3	1.70367	0.0206478	0.011921	0.0512921
CPO165	Taquito_R3	18.2378	3	1.70467	0.0214554	0.0123873	0.0532981
CPO165	Taquito_R3	18.4878	3	1.706	0.021	0.0121244	0.0521669
CPO165	Taquito_R3	18.7378	3	1.70767	0.0206478	0.011921	0.0512921
CPO165	Taquito_R3	18.9878	3	1.70867	0.0206478	0.011921	0.0512921
CPO165	Taquito_R3	19.2378	3	1.71033	0.0212211	0.012252	0.052716
CPO165	Taquito_R3	19.4878	3	1.71233	0.0212211	0.012252	0.052716
CPO165	Taquito_R3	19.7378	3	1.713	0.021	0.0121244	0.0521669
CPO165	Taquito_R3	19.9878	3	1.714	0.0217945	0.0125831	0.0541405
CPO165	Taquito_R3	20.2378	3	1.71567	0.0206478	0.011921	0.0512921
CPO165	Taquito_R3	20.4878	3	1.71667	0.0215716	0.0124544	0.0535868
CPO165	Taquito_R3	20.7378	3	1.71767	0.0215716	0.0124544	0.0535868
CPO165	Taquito_R3	20.9878	3	1.71867	0.0214554	0.0123873	0.0532981
CPO165	Taquito_R3	21.2378	3	1.72	0.0217945	0.0125831	0.0541405
CPO165	Taquito_R3	21.4878	3	1.721	0.0217945	0.0125831	0.0541405
CPO165	Taquito_R3	21.7378	3	1.72167	0.0214554	0.0123873	0.0532981
CPO165	Taquito_R3	21.9878	3	1.72267	0.0214554	0.0123873	0.0532981
CPO165	Taquito_R3	22.2378	3	1.72333	0.0221435	0.0127845	0.0550074
CPO165	Taquito_R3	22.4878	3	1.724	0.0217945	0.0125831	0.0541405
CPO165	Taquito_R3	22.7378	3	1.725	0.0217945	0.0125831	0.0541405
CPO165	Taquito_R3	22.9878	3	1.726	0.021	0.0121244	0.0521669
CPO165	Taquito_R3	23.2378	3	1.726	0.021	0.0121244	0.0521669
CPO165	Taquito_R3	23.4878	3	1.72667	0.0207926	0.0120046	0.0516517
CPO165	Taquito_R3	23.7378	3	1.72733	0.0212211	0.012252	0.052716
CPO165	Taquito_R3	23.9878	3	1.728	0.021	0.0121244	0.0521669
CPO165	Taquito_R3	NA	3	1.728	0.021	0.0121244	0.0521669
CPO165	Taquito_R5	0.237778	3	0.105333	0.00321455	0.00185592	0.00798539
CPO165	Taquito_R5	0.487778	3	0.11	0.0034641	0.002	0.00860531
CPO165	Taquito_R5	0.737778	3	0.120333	0.0057735	0.00333333	0.0143422
CPO165	Taquito_R5	0.987778	3	0.137	0.0072111	0.00416333	0.0179134
CPO165	Taquito_R5	1.23778	3	0.164667	0.0100167	0.00578312	0.0248827
CPO165	Taquito_R5	1.48778	3	0.204667	0.0185023	0.0106823	0.0459621
CPO165	Taquito_R5	1.73778	3	0.265	0.0313209	0.0180831	0.0778055
CPO165	Taquito_R5	1.98778	3	0.380667	0.06354	0.0366848	0.157842
CPO165	Taquito_R5	2.23778	3	0.536333	0.0640338	0.03697	0.159069
CPO165	Taquito_R5	2.48778	3	0.667333	0.0397157	0.0229298	0.0986592
CPO165	Taquito_R5	2.73778	3	0.763667	0.035949	0.0207552	0.0893024
CPO165	Taquito_R5	2.98778	3	0.870667	0.0217792	0.0125742	0.0541025
CPO165	Taquito_R5	3.23778	3	0.947333	0.0102144	0.00589727	0.0253739
CPO165	Taquito_R5	3.48778	3	1.01267	0.00503322	0.00290593	0.0125032
CPO165	Taquito_R5	3.73778	3	1.07267	0.00057735	0.000333333	0.00143422
CPO165	Taquito_R5	3.98778	3	1.12033	0.00416333	0.0024037	0.0103423
CPO165	Taquito_R5	4.23778	3	1.16533	0.00251661	0.00145297	0.00625161
CPO165	Taquito_R5	4.48778	3	1.19967	0.0070946	0.00409607	0.017624
CPO165	Taquito_R5	4.73778	3	1.23667	0.00737111	0.00425572	0.0183109
CPO165	Taquito_R5	4.98778	3	1.26933	0.00757188	0.00437163	0.0188096
CPO165	Taquito_R5	5.23778	3	1.29567	0.00802081	0.00463081	0.0199248
CPO165	Taquito_R5	5.48778	3	1.31933	0.0085049	0.00491031	0.0211273
CPO165	Taquito_R5	5.73778	3	1.342	0.008544	0.00493288	0.0212245
CPO165	Taquito_R5	5.98778	3	1.36367	0.00950438	0.00548736	0.0236102
CPO165	Taquito_R5	6.23778	3	1.38467	0.00950438	0.00548736	0.0236102
CPO165	Taquito_R5	6.48778	3	1.404	0.00953939	0.00550757	0.0236972
CPO165	Taquito_R5	6.73778	3	1.42267	0.00907377	0.00523874	0.0225405
CPO165	Taquito_R5	6.98778	3	1.44067	0.00971253	0.00560753	0.0241273
CPO165	Taquito_R5	7.23778	3	1.45667	0.00945163	0.0054569	0.0234792
CPO165	Taquito_R5	7.48778	3	1.47233	0.00907377	0.00523874	0.0225405
CPO165	Taquito_R5	7.73778	3	1.48767	0.00929157	0.00536449	0.0230815
CPO165	Taquito_R5	7.98778	3	1.50067	0.0102144	0.00589727	0.0253739
CPO165	Taquito_R5	8.23778	3	1.51333	0.00981495	0.00566667	0.0243817
CPO165	Taquito_R5	8.48778	3	1.526	0.0104403	0.00602771	0.0259352
CPO165	Taquito_R5	8.73778	3	1.53733	0.0106927	0.00617342	0.0265621
CPO165	Taquito_R5	8.98778	3	1.54867	0.0109697	0.00633333	0.0272501
CPO165	Taquito_R5	9.23778	3	1.559	0.0104403	0.00602771	0.0259352
CPO165	Taquito_R5	9.48778	3	1.56933	0.011547	0.00666667	0.0286844
CPO165	Taquito_R5	9.73778	3	1.579	0.0121244	0.007	0.0301186
CPO165	Taquito_R5	9.98778	3	1.588	0.0121244	0.007	0.0301186
CPO165	Taquito_R5	10.2378	3	1.59633	0.0124231	0.00717248	0.0308607
CPO165	Taquito_R5	10.4878	3	1.605	0.013	0.00750555	0.0322938
CPO165	Taquito_R5	10.7378	3	1.61233	0.0133167	0.00768838	0.0330804
CPO165	Taquito_R5	10.9878	3	1.62033	0.0133167	0.00768838	0.0330804
CPO165	Taquito_R5	11.2378	3	1.62767	0.0136504	0.00788106	0.0339095
CPO165	Taquito_R5	11.4878	3	1.635	0.0138924	0.00802081	0.0345107
CPO165	Taquito_R5	11.7378	3	1.64067	0.0153731	0.00887568	0.038189
CPO165	Taquito_R5	11.9878	3	1.647	0.0147986	0.008544	0.0367619
CPO165	Taquito_R5	12.2378	3	1.65167	0.0153731	0.00887568	0.038189
CPO165	Taquito_R5	12.4878	3	1.65733	0.0159478	0.00920748	0.0396166
CPO165	Taquito_R5	12.7378	3	1.662	0.0166433	0.00960902	0.0413443
CPO165	Taquito_R5	12.9878	3	1.66667	0.0170978	0.0098714	0.0424732
CPO165	Taquito_R5	13.2378	3	1.67	0.0182483	0.0105357	0.0453313
CPO165	Taquito_R5	13.4878	3	1.67333	0.0177858	0.0102686	0.0441823
CPO165	Taquito_R5	13.7378	3	1.677	0.0183576	0.0105987	0.0456027
CPO165	Taquito_R5	13.9878	3	1.67967	0.0189297	0.0109291	0.047024
CPO165	Taquito_R5	14.2378	3	1.68267	0.0189297	0.0109291	0.047024
CPO165	Taquito_R5	14.4878	3	1.68533	0.0195021	0.0112596	0.048446
CPO165	Taquito_R5	14.7378	3	1.68733	0.0195021	0.0112596	0.048446
CPO165	Taquito_R5	14.9878	3	1.69	0.0200749	0.0115902	0.0498687
CPO165	Taquito_R5	15.2378	3	1.69167	0.0198578	0.0114649	0.0493296
CPO165	Taquito_R5	15.4878	3	1.69333	0.0204287	0.0117945	0.0507478
CPO165	Taquito_R5	15.7378	3	1.695	0.021	0.0121244	0.0521669
CPO165	Taquito_R5	15.9878	3	1.69667	0.0206478	0.011921	0.0512921
CPO165	Taquito_R5	16.2378	3	1.69833	0.020306	0.0117237	0.0504429
CPO165	Taquito_R5	16.4878	3	1.7	0.0200749	0.0115902	0.0498687
CPO165	Taquito_R5	16.7378	3	1.70167	0.0206478	0.011921	0.0512921
CPO165	Taquito_R5	16.9878	3	1.70333	0.0211266	0.0121974	0.0524814
CPO165	Taquito_R5	17.2378	3	1.70467	0.0214554	0.0123873	0.0532981
CPO165	Taquito_R5	17.4878	3	1.706	0.0208806	0.0120554	0.0518703
CPO165	Taquito_R5	17.7378	3	1.70767	0.0214554	0.0123873	0.0532981
CPO165	Taquito_R5	17.9878	3	1.70933	0.0220303	0.0127192	0.0547263
CPO165	Taquito_R5	18.2378	3	1.71033	0.0211266	0.0121974	0.0524814
CPO165	Taquito_R5	18.4878	3	1.71233	0.0220303	0.0127192	0.0547263
CPO165	Taquito_R5	18.7378	3	1.713	0.0217025	0.01253	0.0539121
CPO165	Taquito_R5	18.9878	3	1.715	0.0217025	0.01253	0.0539121
CPO165	Taquito_R5	19.2378	3	1.71667	0.0222785	0.0128625	0.055343
CPO165	Taquito_R5	19.4878	3	1.71767	0.0222785	0.0128625	0.055343
CPO165	Taquito_R5	19.7378	3	1.71867	0.0222785	0.0128625	0.055343
CPO165	Taquito_R5	19.9878	3	1.72	0.0225389	0.0130128	0.0559896
CPO165	Taquito_R5	20.2378	3	1.72133	0.0228546	0.0131951	0.056774
CPO165	Taquito_R5	20.4878	3	1.722	0.0225389	0.0130128	0.0559896
CPO165	Taquito_R5	20.7378	3	1.72367	0.0222785	0.0128625	0.055343
CPO165	Taquito_R5	20.9878	3	1.72467	0.0231157	0.0133458	0.0574225
CPO165	Taquito_R5	21.2378	3	1.72533	0.0228546	0.0131951	0.056774
CPO165	Taquito_R5	21.4878	3	1.72633	0.0236925	0.0136789	0.0588554
CPO165	Taquito_R5	21.7378	3	1.72733	0.0236925	0.0136789	0.0588554
CPO165	Taquito_R5	21.9878	3	1.72733	0.0236925	0.0136789	0.0588554
CPO165	Taquito_R5	22.2378	3	1.72933	0.0236925	0.0136789	0.0588554
CPO165	Taquito_R5	22.4878	3	1.72933	0.0236925	0.0136789	0.0588554
CPO165	Taquito_R5	22.7378	3	1.72967	0.0231157	0.0133458	0.0574225
CPO165	Taquito_R5	22.9878	3	1.73033	0.0228546	0.0131951	0.056774
CPO165	Taquito_R5	23.2378	3	1.73033	0.0228546	0.0131951	0.056774
CPO165	Taquito_R5	23.4878	3	1.73167	0.0231157	0.0133458	0.0574225
CPO165	Taquito_R5	23.7378	3	1.73133	0.0228546	0.0131951	0.056774
CPO165	Taquito_R5	23.9878	3	1.73167	0.0231805	0.0133832	0.0575834
CPO165	Taquito_R5	NA	3	1.73233	0.0228546	0.0131951	0.056774
CPO448	CPO448	0.237778	2	0.134	0.00141421	0.001	0.0127062
CPO448	CPO448	0.487778	2	0.1395	0.000707107	0.0005	0.0063531
CPO448	CPO448	0.737778	2	0.1505	0.000707107	0.0005	0.0063531
CPO448	CPO448	0.987778	2	0.1685	0.000707107	0.0005	0.0063531
CPO448	CPO448	1.23778	2	0.1935	0.000707107	0.0005	0.0063531
CPO448	CPO448	1.48778	2	0.233	0.00141421	0.001	0.0127062
CPO448	CPO448	1.73778	2	0.331	0	0	0
CPO448	CPO448	1.98778	2	0.401	0.00282843	0.002	0.0254124
CPO448	CPO448	2.23778	2	0.4015	0.0120208	0.0085	0.108003
CPO448	CPO448	2.48778	2	0.422	0.0127279	0.009	0.114356
CPO448	CPO448	2.73778	2	0.456	0.0226274	0.016	0.203299
CPO448	CPO448	2.98778	2	0.4915	0.0247487	0.0175	0.222359
CPO448	CPO448	3.23778	2	0.534	0.0296985	0.021	0.26683
CPO448	CPO448	3.48778	2	0.587	0.0311127	0.022	0.279537
CPO448	CPO448	3.73778	2	0.645	0.0353553	0.025	0.317655
CPO448	CPO448	3.98778	2	0.701	0.0381838	0.027	0.343068
CPO448	CPO448	4.23778	2	0.747	0.0410122	0.029	0.36848
CPO448	CPO448	4.48778	2	0.799	0.0325269	0.023	0.292243
CPO448	CPO448	4.73778	2	0.8385	0.0233345	0.0165	0.209652
CPO448	CPO448	4.98778	2	0.8675	0.026163	0.0185	0.235065
CPO448	CPO448	5.23778	2	0.907	0.0254558	0.018	0.228712
CPO448	CPO448	5.48778	2	0.935	0.0226274	0.016	0.203299
CPO448	CPO448	5.73778	2	0.965	0.0155563	0.011	0.139768
CPO448	CPO448	5.98778	2	0.995	0.0155563	0.011	0.139768
CPO448	CPO448	6.23778	2	1.019	0.0169706	0.012	0.152474
CPO448	CPO448	6.48778	2	1.0405	0.0148492	0.0105	0.133415
CPO448	CPO448	6.73778	2	1.0585	0.0106066	0.0075	0.0952965
CPO448	CPO448	6.98778	2	1.075	0.00707107	0.005	0.063531
CPO448	CPO448	7.23778	2	1.091	0.00565685	0.004	0.0508248
CPO448	CPO448	7.48778	2	1.106	0.00707107	0.005	0.063531
CPO448	CPO448	7.73778	2	1.121	0.00565685	0.004	0.0508248
CPO448	CPO448	7.98778	2	1.134	0.00707107	0.005	0.063531
CPO448	CPO448	8.23778	2	1.147	0.00848528	0.006	0.0762372
CPO448	CPO448	8.48778	2	1.1585	0.00777817	0.0055	0.0698841
CPO448	CPO448	8.73778	2	1.171	0.00848528	0.006	0.0762372
CPO448	CPO448	8.98778	2	1.1815	0.00777817	0.0055	0.0698841
CPO448	CPO448	9.23778	2	1.19	0.00989949	0.007	0.0889434
CPO448	CPO448	9.48778	2	1.1995	0.00919239	0.0065	0.0825903
CPO448	CPO448	9.73778	2	1.2095	0.00777817	0.0055	0.0698841
CPO448	CPO448	9.98778	2	1.217	0.00848528	0.006	0.0762372
CPO448	CPO448	10.2378	2	1.2255	0.00777817	0.0055	0.0698841
CPO448	CPO448	10.4878	2	1.233	0.00989949	0.007	0.0889434
CPO448	CPO448	10.7378	2	1.24	0.00848528	0.006	0.0762372
CPO448	CPO448	10.9878	2	1.2445	0.00919239	0.0065	0.0825903
CPO448	CPO448	11.2378	2	1.25	0.00848528	0.006	0.0762372
CPO448	CPO448	11.4878	2	1.256	0.00848528	0.006	0.0762372
CPO448	CPO448	11.7378	2	1.2605	0.00919239	0.0065	0.0825903
CPO448	CPO448	11.9878	2	1.265	0.00989949	0.007	0.0889434
CPO448	CPO448	12.2378	2	1.27	0.00848528	0.006	0.0762372
CPO448	CPO448	12.4878	2	1.2745	0.00919239	0.0065	0.0825903
CPO448	CPO448	12.7378	2	1.2785	0.0106066	0.0075	0.0952965
CPO448	CPO448	12.9878	2	1.283	0.00989949	0.007	0.0889434
CPO448	CPO448	13.2378	2	1.286	0.00989949	0.007	0.0889434
CPO448	CPO448	13.4878	2	1.2895	0.0106066	0.0075	0.0952965
CPO448	CPO448	13.7378	2	1.2925	0.0106066	0.0075	0.0952965
CPO448	CPO448	13.9878	2	1.295	0.0113137	0.008	0.10165
CPO448	CPO448	14.2378	2	1.2975	0.0120208	0.0085	0.108003
CPO448	CPO448	14.4878	2	1.3005	0.0120208	0.0085	0.108003
CPO448	CPO448	14.7378	2	1.302	0.0127279	0.009	0.114356
CPO448	CPO448	14.9878	2	1.3045	0.0120208	0.0085	0.108003
CPO448	CPO448	15.2378	2	1.3055	0.013435	0.0095	0.120709
CPO448	CPO448	15.4878	2	1.308	0.0127279	0.009	0.114356
CPO448	CPO448	15.7378	2	1.3095	0.0120208	0.0085	0.108003
CPO448	CPO448	15.9878	2	1.31	0.0113137	0.008	0.10165
CPO448	CPO448	16.2378	2	1.3115	0.013435	0.0095	0.120709
CPO448	CPO448	16.4878	2	1.3125	0.013435	0.0095	0.120709
CPO448	CPO448	16.7378	2	1.3135	0.013435	0.0095	0.120709
CPO448	CPO448	16.9878	2	1.3145	0.013435	0.0095	0.120709
CPO448	CPO448	17.2378	2	1.315	0.0141421	0.01	0.127062
CPO448	CPO448	17.4878	2	1.315	0.0141421	0.01	0.127062
CPO448	CPO448	17.7378	2	1.3155	0.0148492	0.0105	0.133415
CPO448	CPO448	17.9878	2	1.3155	0.0148492	0.0105	0.133415
CPO448	CPO448	18.2378	2	1.3155	0.0148492	0.0105	0.133415
CPO448	CPO448	18.4878	2	1.3165	0.0148492	0.0105	0.133415
CPO448	CPO448	18.7378	2	1.316	0.0155563	0.011	0.139768
CPO448	CPO448	18.9878	2	1.316	0.0155563	0.011	0.139768
CPO448	CPO448	19.2378	2	1.3155	0.0162635	0.0115	0.146121
CPO448	CPO448	19.4878	2	1.3155	0.0162635	0.0115	0.146121
CPO448	CPO448	19.7378	2	1.315	0.0169706	0.012	0.152474
CPO448	CPO448	19.9878	2	1.315	0.0169706	0.012	0.152474
CPO448	CPO448	20.2378	2	1.315	0.0169706	0.012	0.152474
CPO448	CPO448	20.4878	2	1.314	0.0169706	0.012	0.152474
CPO448	CPO448	20.7378	2	1.314	0.0169706	0.012	0.152474
CPO448	CPO448	20.9878	2	1.312	0.0169706	0.012	0.152474
CPO448	CPO448	21.2378	2	1.3125	0.0176777	0.0125	0.158828
CPO448	CPO448	21.4878	2	1.311	0.0169706	0.012	0.152474
CPO448	CPO448	21.7378	2	1.3105	0.0176777	0.0125	0.158828
CPO448	CPO448	21.9878	2	1.3105	0.0162635	0.0115	0.146121
CPO448	CPO448	22.2378	2	1.31	0.0169706	0.012	0.152474
CPO448	CPO448	22.4878	2	1.31	0.0155563	0.011	0.139768
CPO448	CPO448	22.7378	2	1.3115	0.0148492	0.0105	0.133415
CPO448	CPO448	22.9878	2	1.312	0.0141421	0.01	0.127062
CPO448	CPO448	23.2378	2	1.313	0.0127279	0.009	0.114356
CPO448	CPO448	23.4878	2	1.315	0.0113137	0.008	0.10165
CPO448	CPO448	23.7378	2	1.3175	0.0106066	0.0075	0.0952965
CPO448	CPO448	23.9878	2	1.3205	0.00919239	0.0065	0.0825903
CPO448	CPO448	NA	2	1.322	0.00707107	0.005	0.063531
CPO448	Nando_R1	0.237778	3	0.104667	0.00057735	0.000333333	0.00143422
CPO448	Nando_R1	0.487778	3	0.107667	0.00057735	0.000333333	0.00143422
CPO448	Nando_R1	0.737778	3	0.114667	0.00152753	0.000881917	0.00379458
CPO448	Nando_R1	0.987778	3	0.124667	0.00152753	0.000881917	0.00379458
CPO448	Nando_R1	1.23778	3	0.137	0.00264575	0.00152753	0.00657241
CPO448	Nando_R1	1.48778	3	0.155667	0.00321455	0.00185592	0.00798539
CPO448	Nando_R1	1.73778	3	0.183	0.0043589	0.00251661	0.0108281
CPO448	Nando_R1	1.98778	3	0.217667	0.00585947	0.00338296	0.0145557
CPO448	Nando_R1	2.23778	3	0.256667	0.00321455	0.00185592	0.00798539
CPO448	Nando_R1	2.48778	3	0.292667	0.00321455	0.00185592	0.00798539
CPO448	Nando_R1	2.73778	3	0.319333	0.00288675	0.00166667	0.00717109
CPO448	Nando_R1	2.98778	3	0.354333	0.0144684	0.00835331	0.0359414
CPO448	Nando_R1	3.23778	3	0.437	0.0790506	0.0456399	0.196373
CPO448	Nando_R1	3.48778	3	0.431667	0.0618493	0.0357087	0.153642
CPO448	Nando_R1	3.73778	3	0.459333	0.0759364	0.0438419	0.188636
CPO448	Nando_R1	3.98778	3	0.533333	0.17556	0.10136	0.436115
CPO448	Nando_R1	4.23778	3	0.549333	0.172975	0.0998671	0.429694
CPO448	Nando_R1	4.48778	3	0.561	0.174963	0.101015	0.434632
CPO448	Nando_R1	4.73778	3	0.589333	0.154966	0.0894694	0.384956
CPO448	Nando_R1	4.98778	3	0.600333	0.155362	0.0896983	0.38594
CPO448	Nando_R1	5.23778	3	0.613333	0.153657	0.0887136	0.381704
CPO448	Nando_R1	5.48778	3	0.625	0.157617	0.091	0.391541
CPO448	Nando_R1	5.73778	3	0.639	0.153268	0.0884892	0.380738
CPO448	Nando_R1	5.98778	3	0.653	0.152509	0.0880511	0.378853
CPO448	Nando_R1	6.23778	3	0.665667	0.15252	0.0880574	0.378881
CPO448	Nando_R1	6.48778	3	0.679333	0.150248	0.0867455	0.373236
CPO448	Nando_R1	6.73778	3	0.692667	0.149296	0.0861962	0.370872
CPO448	Nando_R1	6.98778	3	0.704333	0.148729	0.0858688	0.369463
CPO448	Nando_R1	7.23778	3	0.718333	0.146473	0.0845662	0.363859
CPO448	Nando_R1	7.48778	3	0.735667	0.146841	0.0847788	0.364774
CPO448	Nando_R1	7.73778	3	0.746667	0.147229	0.0850026	0.365737
CPO448	Nando_R1	7.98778	3	0.761333	0.145198	0.0838299	0.360691
CPO448	Nando_R1	8.23778	3	0.772	0.141255	0.0815537	0.350897
CPO448	Nando_R1	8.48778	3	0.785333	0.141818	0.0818786	0.352295
CPO448	Nando_R1	8.73778	3	0.8	0.140755	0.081265	0.349655
CPO448	Nando_R1	8.98778	3	0.811	0.138921	0.080206	0.345098
CPO448	Nando_R1	9.23778	3	0.825333	0.136097	0.0785755	0.338083
CPO448	Nando_R1	9.48778	3	0.84	0.135746	0.078373	0.337212
CPO448	Nando_R1	9.73778	3	0.851333	0.138443	0.0799298	0.34391
CPO448	Nando_R1	9.98778	3	0.866667	0.135869	0.0784439	0.337517
CPO448	Nando_R1	10.2378	3	0.888333	0.135626	0.0783035	0.336913
CPO448	Nando_R1	10.4878	3	0.917	0.133	0.0767876	0.33039
CPO448	Nando_R1	10.7378	3	0.953667	0.125133	0.0722457	0.310848
CPO448	Nando_R1	10.9878	3	1.00067	0.121332	0.0700508	0.301404
CPO448	Nando_R1	11.2378	3	1.049	0.121392	0.0700857	0.301554
CPO448	Nando_R1	11.4878	3	1.09033	0.114858	0.0663132	0.285323
CPO448	Nando_R1	11.7378	3	1.13133	0.0963967	0.0556547	0.239463
CPO448	Nando_R1	11.9878	3	1.16967	0.0765659	0.0442053	0.1902
CPO448	Nando_R1	12.2378	3	1.20167	0.0638775	0.0368797	0.15868
CPO448	Nando_R1	12.4878	3	1.229	0.0591946	0.034176	0.147048
CPO448	Nando_R1	12.7378	3	1.25267	0.0606658	0.0350254	0.150702
CPO448	Nando_R1	12.9878	3	1.27233	0.0636108	0.0367257	0.158018
CPO448	Nando_R1	13.2378	3	1.28933	0.0640417	0.0369745	0.159088
CPO448	Nando_R1	13.4878	3	1.30367	0.0653095	0.0377065	0.162238
CPO448	Nando_R1	13.7378	3	1.31733	0.0659191	0.0380584	0.163752
CPO448	Nando_R1	13.9878	3	1.33033	0.0665607	0.0384289	0.165346
CPO448	Nando_R1	14.2378	3	1.34133	0.0662898	0.0382724	0.164673
CPO448	Nando_R1	14.4878	3	1.35133	0.0662898	0.0382724	0.164673
CPO448	Nando_R1	14.7378	3	1.36167	0.0661539	0.0381939	0.164335
CPO448	Nando_R1	14.9878	3	1.37067	0.0658964	0.0380453	0.163696
CPO448	Nando_R1	15.2378	3	1.379	0.0650922	0.037581	0.161698
CPO448	Nando_R1	15.4878	3	1.387	0.0622174	0.0359212	0.154556
CPO448	Nando_R1	15.7378	3	1.394	0.0607701	0.0350856	0.150961
CPO448	Nando_R1	15.9878	3	1.40067	0.0586884	0.0338838	0.14579
CPO448	Nando_R1	16.2378	3	1.40667	0.0586884	0.0338838	0.14579
CPO448	Nando_R1	16.4878	3	1.41267	0.0567656	0.0327736	0.141014
CPO448	Nando_R1	16.7378	3	1.41867	0.0558062	0.0322197	0.13863
CPO448	Nando_R1	16.9878	3	1.424	0.0550182	0.0317648	0.136673
CPO448	Nando_R1	17.2378	3	1.42833	0.0535008	0.0308887	0.132903
CPO448	Nando_R1	17.4878	3	1.43367	0.0527289	0.030443	0.130986
CPO448	Nando_R1	17.7378	3	1.43867	0.0525389	0.0303333	0.130514
CPO448	Nando_R1	17.9878	3	1.443	0.0527352	0.0304467	0.131001
CPO448	Nando_R1	18.2378	3	1.44667	0.0522143	0.0301459	0.129708
CPO448	Nando_R1	18.4878	3	1.45033	0.0509346	0.0294071	0.126529
CPO448	Nando_R1	18.7378	3	1.45367	0.0502427	0.0290077	0.12481
CPO448	Nando_R1	18.9878	3	1.45533	0.0481802	0.0278169	0.119686
CPO448	Nando_R1	19.2378	3	1.457	0.0469361	0.0270986	0.116596
CPO448	Nando_R1	19.4878	3	1.46	0.0450444	0.0260064	0.111897
CPO448	Nando_R1	19.7378	3	1.462	0.0433128	0.0250067	0.107595
CPO448	Nando_R1	19.9878	3	1.46167	0.0421466	0.0243333	0.104698
CPO448	Nando_R1	20.2378	3	1.46267	0.0412836	0.0238351	0.102554
CPO448	Nando_R1	20.4878	3	1.46267	0.0396274	0.0228789	0.09844
CPO448	Nando_R1	20.7378	3	1.46333	0.037581	0.0216974	0.0933564
CPO448	Nando_R1	20.9878	3	1.464	0.0356791	0.0205994	0.0886319
CPO448	Nando_R1	21.2378	3	1.463	0.0340735	0.0196723	0.0846431
CPO448	Nando_R1	21.4878	3	1.46233	0.0327159	0.0188886	0.0812709
CPO448	Nando_R1	21.7378	3	1.462	0.0325115	0.0187705	0.0807631
CPO448	Nando_R1	21.9878	3	1.461	0.0308058	0.0177858	0.076526
CPO448	Nando_R1	22.2378	3	1.45967	0.0289194	0.0166966	0.0718398
CPO448	Nando_R1	22.4878	3	1.45867	0.0281839	0.016272	0.0700127
CPO448	Nando_R1	22.7378	3	1.458	0.0278747	0.0160935	0.0692446
CPO448	Nando_R1	22.9878	3	1.45633	0.0273191	0.0157727	0.0678644
CPO448	Nando_R1	23.2378	3	1.45467	0.0267644	0.0154524	0.0664865
CPO448	Nando_R1	23.4878	3	1.45233	0.025658	0.0148137	0.063738
CPO448	Nando_R1	23.7378	3	1.45133	0.025658	0.0148137	0.063738
CPO448	Nando_R1	23.9878	3	1.44867	0.0244404	0.0141107	0.0607133
CPO448	Nando_R1	NA	3	1.447	0.0235797	0.0136137	0.0585751
CPO448	Nando_R2	0.237778	3	0.105667	0.00378594	0.00218581	0.00940479
CPO448	Nando_R2	0.487778	3	0.109	0.0043589	0.00251661	0.0108281
CPO448	Nando_R2	0.737778	3	0.117667	0.00404145	0.00233333	0.0100395
CPO448	Nando_R2	0.987778	3	0.131333	0.00416333	0.0024037	0.0103423
CPO448	Nando_R2	1.23778	3	0.151667	0.00503322	0.00290593	0.0125032
CPO448	Nando_R2	1.48778	3	0.185333	0.00503322	0.00290593	0.0125032
CPO448	Nando_R2	1.73778	3	0.232333	0.00472582	0.00272845	0.0117396
CPO448	Nando_R2	1.98778	3	0.305667	0.00665833	0.00384419	0.0165402
CPO448	Nando_R2	2.23778	3	0.334667	0.00568624	0.00328295	0.0141254
CPO448	Nando_R2	2.48778	3	0.363	0.00264575	0.00152753	0.00657241
CPO448	Nando_R2	2.73778	3	0.375	0.0052915	0.00305505	0.0131448
CPO448	Nando_R2	2.98778	3	0.392	0.00655744	0.00378594	0.0162896
CPO448	Nando_R2	3.23778	3	0.424667	0.00680686	0.00392994	0.0169092
CPO448	Nando_R2	3.48778	3	0.466	0.0127671	0.00737111	0.0317153
CPO448	Nando_R2	3.73778	3	0.517667	0.0140119	0.00808977	0.0348075
CPO448	Nando_R2	3.98778	3	0.558333	0.0128582	0.00742369	0.0319415
CPO448	Nando_R2	4.23778	3	0.585333	0.0126623	0.00731057	0.0314548
CPO448	Nando_R2	4.48778	3	0.606	0.0108167	0.006245	0.0268701
CPO448	Nando_R2	4.73778	3	0.621333	0.0080829	0.00466667	0.020079
CPO448	Nando_R2	4.98778	3	0.637	0.008	0.0046188	0.0198731
CPO448	Nando_R2	5.23778	3	0.650333	0.0116762	0.00674125	0.0290053
CPO448	Nando_R2	5.48778	3	0.665667	0.0106927	0.00617342	0.0265621
CPO448	Nando_R2	5.73778	3	0.681	0.0087178	0.00503322	0.0216562
CPO448	Nando_R2	5.98778	3	0.698	0.00916515	0.0052915	0.0227675
CPO448	Nando_R2	6.23778	3	0.716667	0.00945163	0.0054569	0.0234792
CPO448	Nando_R2	6.48778	3	0.740667	0.0149778	0.00864741	0.0372068
CPO448	Nando_R2	6.73778	3	0.766333	0.012897	0.0074461	0.032038
CPO448	Nando_R2	6.98778	3	0.793333	0.0155027	0.00895048	0.0385108
CPO448	Nando_R2	7.23778	3	0.821	0.0246374	0.0142244	0.0612026
CPO448	Nando_R2	7.48778	3	0.852	0.0270555	0.0156205	0.0672096
CPO448	Nando_R2	7.73778	3	0.885333	0.0250067	0.0144376	0.06212
CPO448	Nando_R2	7.98778	3	0.921	0.0285132	0.0164621	0.0708306
CPO448	Nando_R2	8.23778	3	0.955333	0.0245017	0.0141461	0.0608656
CPO448	Nando_R2	8.48778	3	0.987667	0.0202073	0.0116667	0.0501976
CPO448	Nando_R2	8.73778	3	1.021	0.0185203	0.0106927	0.0460069
CPO448	Nando_R2	8.98778	3	1.04767	0.018037	0.0104137	0.0448064
CPO448	Nando_R2	9.23778	3	1.07733	0.0161658	0.00933333	0.0401581
CPO448	Nando_R2	9.48778	3	1.105	0.0135277	0.00781025	0.0336048
CPO448	Nando_R2	9.73778	3	1.13067	0.0125033	0.0072188	0.03106
CPO448	Nando_R2	9.98778	3	1.15333	0.0120554	0.0069602	0.0299473
CPO448	Nando_R2	10.2378	3	1.17533	0.00950438	0.00548736	0.0236102
CPO448	Nando_R2	10.4878	3	1.19467	0.00802081	0.00463081	0.0199248
CPO448	Nando_R2	10.7378	3	1.21467	0.00702377	0.00405518	0.017448
CPO448	Nando_R2	10.9878	3	1.23367	0.00568624	0.00328295	0.0141254
CPO448	Nando_R2	11.2378	3	1.24933	0.00550757	0.0031798	0.0136816
CPO448	Nando_R2	11.4878	3	1.267	0.00360555	0.00208167	0.00895669
CPO448	Nando_R2	11.7378	3	1.28133	0.00305505	0.00176383	0.00758917
CPO448	Nando_R2	11.9878	3	1.296	0.004	0.0023094	0.00993655
CPO448	Nando_R2	12.2378	3	1.309	0.00360555	0.00208167	0.00895669
CPO448	Nando_R2	12.4878	3	1.32233	0.00251661	0.00145297	0.00625161
CPO448	Nando_R2	12.7378	3	1.333	0.00173205	0.001	0.00430265
CPO448	Nando_R2	12.9878	3	1.344	0	0	0
CPO448	Nando_R2	13.2378	3	1.35467	0.00057735	0.000333333	0.00143422
CPO448	Nando_R2	13.4878	3	1.36433	0.00057735	0.000333333	0.00143422
CPO448	Nando_R2	13.7378	3	1.37433	0.0011547	0.000666667	0.00286844
CPO448	Nando_R2	13.9878	3	1.383	0.001	0.00057735	0.00248414
CPO448	Nando_R2	14.2378	3	1.391	0.001	0.00057735	0.00248414
CPO448	Nando_R2	14.4878	3	1.39933	0.00208167	0.00120185	0.00517115
CPO448	Nando_R2	14.7378	3	1.40667	0.00152753	0.000881917	0.00379458
CPO448	Nando_R2	14.9878	3	1.41433	0.00057735	0.000333333	0.00143422
CPO448	Nando_R2	15.2378	3	1.42	0.00173205	0.001	0.00430265
CPO448	Nando_R2	15.4878	3	1.42833	0.00208167	0.00120185	0.00517115
CPO448	Nando_R2	15.7378	3	1.43333	0.00208167	0.00120185	0.00517115
CPO448	Nando_R2	15.9878	3	1.439	0.00264575	0.00152753	0.00657241
CPO448	Nando_R2	16.2378	3	1.44333	0.00208167	0.00120185	0.00517115
CPO448	Nando_R2	16.4878	3	1.44867	0.0023094	0.00133333	0.00573687
CPO448	Nando_R2	16.7378	3	1.453	0.00264575	0.00152753	0.00657241
CPO448	Nando_R2	16.9878	3	1.45767	0.00251661	0.00145297	0.00625161
CPO448	Nando_R2	17.2378	3	1.46133	0.00251661	0.00145297	0.00625161
CPO448	Nando_R2	17.4878	3	1.46733	0.00351188	0.00202759	0.008724
CPO448	Nando_R2	17.7378	3	1.471	0.004	0.0023094	0.00993655
CPO448	Nando_R2	17.9878	3	1.47467	0.00404145	0.00233333	0.0100395
CPO448	Nando_R2	18.2378	3	1.479	0.00360555	0.00208167	0.00895669
CPO448	Nando_R2	18.4878	3	1.482	0.004	0.0023094	0.00993655
CPO448	Nando_R2	18.7378	3	1.486	0.004	0.0023094	0.00993655
CPO448	Nando_R2	18.9878	3	1.48833	0.00503322	0.00290593	0.0125032
CPO448	Nando_R2	19.2378	3	1.493	0.005	0.00288675	0.0124207
CPO448	Nando_R2	19.4878	3	1.49667	0.00450925	0.00260342	0.0112016
CPO448	Nando_R2	19.7378	3	1.499	0.005	0.00288675	0.0124207
CPO448	Nando_R2	19.9878	3	1.50167	0.00550757	0.0031798	0.0136816
CPO448	Nando_R2	20.2378	3	1.506	0.00556776	0.00321455	0.0138311
CPO448	Nando_R2	20.4878	3	1.50733	0.00503322	0.00290593	0.0125032
CPO448	Nando_R2	20.7378	3	1.51033	0.00602771	0.0034801	0.0149737
CPO448	Nando_R2	20.9878	3	1.51167	0.00550757	0.0031798	0.0136816
CPO448	Nando_R2	21.2378	3	1.51467	0.0051316	0.00296273	0.0127476
CPO448	Nando_R2	21.4878	3	1.51533	0.00503322	0.00290593	0.0125032
CPO448	Nando_R2	21.7378	3	1.51733	0.00665833	0.00384419	0.0165402
CPO448	Nando_R2	21.9878	3	1.51767	0.0070946	0.00409607	0.017624
CPO448	Nando_R2	22.2378	3	1.52	0.0072111	0.00416333	0.0179134
CPO448	Nando_R2	22.4878	3	1.521	0.00818535	0.00472582	0.0203335
CPO448	Nando_R2	22.7378	3	1.52167	0.00873689	0.00504425	0.0217037
CPO448	Nando_R2	22.9878	3	1.523	0.00818535	0.00472582	0.0203335
CPO448	Nando_R2	23.2378	3	1.523	0.00818535	0.00472582	0.0203335
CPO448	Nando_R2	23.4878	3	1.52333	0.00832666	0.0048074	0.0206846
CPO448	Nando_R2	23.7378	3	1.524	0.00793725	0.00458258	0.0197172
CPO448	Nando_R2	23.9878	3	1.524	0.00818535	0.00472582	0.0203335
CPO448	Nando_R2	NA	3	1.52367	0.00776745	0.00448454	0.0192954
CPO448	Nando_R4	0.237778	3	0.120333	0.00251661	0.00145297	0.00625161
CPO448	Nando_R4	0.487778	3	0.126667	0.00305505	0.00176383	0.00758917
CPO448	Nando_R4	0.737778	3	0.139333	0.00251661	0.00145297	0.00625161
CPO448	Nando_R4	0.987778	3	0.161667	0.00404145	0.00233333	0.0100395
CPO448	Nando_R4	1.23778	3	0.193333	0.00550757	0.0031798	0.0136816
CPO448	Nando_R4	1.48778	3	0.238333	0.00568624	0.00328295	0.0141254
CPO448	Nando_R4	1.73778	3	0.286667	0.00351188	0.00202759	0.008724
CPO448	Nando_R4	1.98778	3	0.333333	0.00404145	0.00233333	0.0100395
CPO448	Nando_R4	2.23778	3	0.357	0.002	0.0011547	0.00496828
CPO448	Nando_R4	2.48778	3	0.369	0.00264575	0.00152753	0.00657241
CPO448	Nando_R4	2.73778	3	0.387667	0.0046188	0.00266667	0.0114737
CPO448	Nando_R4	2.98778	3	0.409667	0.00750555	0.00433333	0.0186448
CPO448	Nando_R4	3.23778	3	0.437667	0.00862168	0.00497773	0.0214174
CPO448	Nando_R4	3.48778	3	0.461	0.0115326	0.00665833	0.0286485
CPO448	Nando_R4	3.73778	3	0.488	0.0121655	0.00702377	0.0302208
CPO448	Nando_R4	3.98778	3	0.509667	0.0100167	0.00578312	0.0248827
CPO448	Nando_R4	4.23778	3	0.531667	0.0046188	0.00266667	0.0114737
CPO448	Nando_R4	4.48778	3	0.549333	0.00251661	0.00145297	0.00625161
CPO448	Nando_R4	4.73778	3	0.562667	0.00208167	0.00120185	0.00517115
CPO448	Nando_R4	4.98778	3	0.579	0.0043589	0.00251661	0.0108281
CPO448	Nando_R4	5.23778	3	0.594333	0.00450925	0.00260342	0.0112016
CPO448	Nando_R4	5.48778	3	0.608667	0.00351188	0.00202759	0.008724
CPO448	Nando_R4	5.73778	3	0.629667	0.00057735	0.000333333	0.00143422
CPO448	Nando_R4	5.98778	3	0.658333	0.00493288	0.002848	0.012254
CPO448	Nando_R4	6.23778	3	0.693667	0.00378594	0.00218581	0.00940479
CPO448	Nando_R4	6.48778	3	0.735667	0.00378594	0.00218581	0.00940479
CPO448	Nando_R4	6.73778	3	0.785667	0.00862168	0.00497773	0.0214174
CPO448	Nando_R4	6.98778	3	0.836	0.00818535	0.00472582	0.0203335
CPO448	Nando_R4	7.23778	3	0.89	0.00608276	0.00351188	0.0151104
CPO448	Nando_R4	7.48778	3	0.942333	0.0102144	0.00589727	0.0253739
CPO448	Nando_R4	7.73778	3	0.987333	0.00757188	0.00437163	0.0188096
CPO448	Nando_R4	7.98778	3	1.03233	0.00493288	0.002848	0.012254
CPO448	Nando_R4	8.23778	3	1.06833	0.00665833	0.00384419	0.0165402
CPO448	Nando_R4	8.48778	3	1.09933	0.00493288	0.002848	0.012254
CPO448	Nando_R4	8.73778	3	1.12933	0.00416333	0.0024037	0.0103423
CPO448	Nando_R4	8.98778	3	1.15567	0.00378594	0.00218581	0.00940479
CPO448	Nando_R4	9.23778	3	1.178	0.0034641	0.002	0.00860531
CPO448	Nando_R4	9.48778	3	1.19933	0.00493288	0.002848	0.012254
CPO448	Nando_R4	9.73778	3	1.218	0.0034641	0.002	0.00860531
CPO448	Nando_R4	9.98778	3	1.23567	0.00378594	0.00218581	0.00940479
CPO448	Nando_R4	10.2378	3	1.25067	0.00378594	0.00218581	0.00940479
CPO448	Nando_R4	10.4878	3	1.26433	0.00416333	0.0024037	0.0103423
CPO448	Nando_R4	10.7378	3	1.27733	0.00416333	0.0024037	0.0103423
CPO448	Nando_R4	10.9878	3	1.291	0.00458258	0.00264575	0.0113837
CPO448	Nando_R4	11.2378	3	1.30167	0.00472582	0.00272845	0.0117396
CPO448	Nando_R4	11.4878	3	1.313	0.00360555	0.00208167	0.00895669
CPO448	Nando_R4	11.7378	3	1.32333	0.00351188	0.00202759	0.008724
CPO448	Nando_R4	11.9878	3	1.333	0.00360555	0.00208167	0.00895669
CPO448	Nando_R4	12.2378	3	1.342	0.00458258	0.00264575	0.0113837
CPO448	Nando_R4	12.4878	3	1.35167	0.00404145	0.00233333	0.0100395
CPO448	Nando_R4	12.7378	3	1.35933	0.00351188	0.00202759	0.008724
CPO448	Nando_R4	12.9878	3	1.36733	0.00351188	0.00202759	0.008724
CPO448	Nando_R4	13.2378	3	1.37467	0.00472582	0.00272845	0.0117396
CPO448	Nando_R4	13.4878	3	1.38133	0.00404145	0.00233333	0.0100395
CPO448	Nando_R4	13.7378	3	1.38833	0.00404145	0.00233333	0.0100395
CPO448	Nando_R4	13.9878	3	1.39333	0.00503322	0.00290593	0.0125032
CPO448	Nando_R4	14.2378	3	1.39733	0.00503322	0.00290593	0.0125032
CPO448	Nando_R4	14.4878	3	1.40267	0.00550757	0.0031798	0.0136816
CPO448	Nando_R4	14.7378	3	1.40833	0.00550757	0.0031798	0.0136816
CPO448	Nando_R4	14.9878	3	1.413	0.006	0.0034641	0.0149048
CPO448	Nando_R4	15.2378	3	1.41733	0.00602771	0.0034801	0.0149737
CPO448	Nando_R4	15.4878	3	1.42133	0.00503322	0.00290593	0.0125032
CPO448	Nando_R4	15.7378	3	1.425	0.005	0.00288675	0.0124207
CPO448	Nando_R4	15.9878	3	1.42867	0.00550757	0.0031798	0.0136816
CPO448	Nando_R4	16.2378	3	1.43233	0.00550757	0.0031798	0.0136816
CPO448	Nando_R4	16.4878	3	1.43467	0.0061101	0.00352767	0.0151783
CPO448	Nando_R4	16.7378	3	1.43733	0.00602771	0.0034801	0.0149737
CPO448	Nando_R4	16.9878	3	1.44167	0.0070946	0.00409607	0.017624
CPO448	Nando_R4	17.2378	3	1.44433	0.00665833	0.00384419	0.0165402
CPO448	Nando_R4	17.4878	3	1.44733	0.00702377	0.00405518	0.017448
CPO448	Nando_R4	17.7378	3	1.45033	0.00750555	0.00433333	0.0186448
CPO448	Nando_R4	17.9878	3	1.45333	0.00702377	0.00405518	0.017448
CPO448	Nando_R4	18.2378	3	1.455	0.00754983	0.0043589	0.0187548
CPO448	Nando_R4	18.4878	3	1.45733	0.00802081	0.00463081	0.0199248
CPO448	Nando_R4	18.7378	3	1.46067	0.00802081	0.00463081	0.0199248
CPO448	Nando_R4	18.9878	3	1.462	0.008	0.0046188	0.0198731
CPO448	Nando_R4	19.2378	3	1.465	0.00754983	0.0043589	0.0187548
CPO448	Nando_R4	19.4878	3	1.468	0.00754983	0.0043589	0.0187548
CPO448	Nando_R4	19.7378	3	1.47033	0.00750555	0.00433333	0.0186448
CPO448	Nando_R4	19.9878	3	1.473	0.00754983	0.0043589	0.0187548
CPO448	Nando_R4	20.2378	3	1.47567	0.00802081	0.00463081	0.0199248
CPO448	Nando_R4	20.4878	3	1.47633	0.00873689	0.00504425	0.0217037
CPO448	Nando_R4	20.7378	3	1.478	0.00818535	0.00472582	0.0203335
CPO448	Nando_R4	20.9878	3	1.47867	0.00832666	0.0048074	0.0206846
CPO448	Nando_R4	21.2378	3	1.47967	0.00929157	0.00536449	0.0230815
CPO448	Nando_R4	21.4878	3	1.48067	0.00832666	0.0048074	0.0206846
CPO448	Nando_R4	21.7378	3	1.48033	0.0085049	0.00491031	0.0211273
CPO448	Nando_R4	21.9878	3	1.48067	0.0100167	0.00578312	0.0248827
CPO448	Nando_R4	22.2378	3	1.48133	0.00929157	0.00536449	0.0230815
CPO448	Nando_R4	22.4878	3	1.47967	0.0107858	0.00622718	0.0267934
CPO448	Nando_R4	22.7378	3	1.48	0.0104403	0.00602771	0.0259352
CPO448	Nando_R4	22.9878	3	1.47933	0.0110151	0.00635959	0.0273631
CPO448	Nando_R4	23.2378	3	1.47767	0.0125033	0.0072188	0.03106
CPO448	Nando_R4	23.4878	3	1.47667	0.0124231	0.00717248	0.0308607
CPO448	Nando_R4	23.7378	3	1.47467	0.011547	0.00666667	0.0286844
CPO448	Nando_R4	23.9878	3	1.47433	0.012741	0.00735603	0.0316504
CPO448	Nando_R4	NA	3	1.473	0.013	0.00750555	0.0322938
EA	EA	0.237778	2	0.1015	0.00353553	0.0025	0.0317655
EA	EA	0.487778	2	0.104	0.00282843	0.002	0.0254124
EA	EA	0.737778	2	0.11	0.00282843	0.002	0.0254124
EA	EA	0.987778	2	0.118	0.00282843	0.002	0.0254124
EA	EA	1.23778	2	0.1315	0.00212132	0.0015	0.0190593
EA	EA	1.48778	2	0.153	0.00141421	0.001	0.0127062
EA	EA	1.73778	2	0.181	0.00282843	0.002	0.0254124
EA	EA	1.98778	2	0.22	0.00282843	0.002	0.0254124
EA	EA	2.23778	2	0.2645	0.000707107	0.0005	0.0063531
EA	EA	2.48778	2	0.3055	0.00212132	0.0015	0.0190593
EA	EA	2.73778	2	0.3425	0.00212132	0.0015	0.0190593
EA	EA	2.98778	2	0.388	0.00141421	0.001	0.0127062
EA	EA	3.23778	2	0.4305	0.000707107	0.0005	0.0063531
EA	EA	3.48778	2	0.4745	0.000707107	0.0005	0.0063531
EA	EA	3.73778	2	0.516	0.0141421	0.01	0.127062
EA	EA	3.98778	2	0.5825	0.0233345	0.0165	0.209652
EA	EA	4.23778	2	0.639	0.0169706	0.012	0.152474
EA	EA	4.48778	2	0.685	0.0127279	0.009	0.114356
EA	EA	4.73778	2	0.7225	0.0148492	0.0105	0.133415
EA	EA	4.98778	2	0.765	0.0127279	0.009	0.114356
EA	EA	5.23778	2	0.812	0.00848528	0.006	0.0762372
EA	EA	5.48778	2	0.8615	0.00353553	0.0025	0.0317655
EA	EA	5.73778	2	0.912	0.00282843	0.002	0.0254124
EA	EA	5.98778	2	0.9635	0.00353553	0.0025	0.0317655
EA	EA	6.23778	2	1.0105	0.00212132	0.0015	0.0190593
EA	EA	6.48778	2	1.0555	0.000707107	0.0005	0.0063531
EA	EA	6.73778	2	1.094	0.00282843	0.002	0.0254124
EA	EA	6.98778	2	1.126	0.00141421	0.001	0.0127062
EA	EA	7.23778	2	1.156	0.00282843	0.002	0.0254124
EA	EA	7.48778	2	1.1835	0.00494975	0.0035	0.0444717
EA	EA	7.73778	2	1.2095	0.00494975	0.0035	0.0444717
EA	EA	7.98778	2	1.2335	0.00494975	0.0035	0.0444717
EA	EA	8.23778	2	1.256	0.00282843	0.002	0.0254124
EA	EA	8.48778	2	1.2775	0.00494975	0.0035	0.0444717
EA	EA	8.73778	2	1.2985	0.00636396	0.0045	0.0571779
EA	EA	8.98778	2	1.3195	0.00777817	0.0055	0.0698841
EA	EA	9.23778	2	1.338	0.0113137	0.008	0.10165
EA	EA	9.48778	2	1.3565	0.0148492	0.0105	0.133415
EA	EA	9.73778	2	1.373	0.0169706	0.012	0.152474
EA	EA	9.98778	2	1.3885	0.0205061	0.0145	0.18424
EA	EA	10.2378	2	1.404	0.0254558	0.018	0.228712
EA	EA	10.4878	2	1.418	0.0282843	0.02	0.254124
EA	EA	10.7378	2	1.4315	0.0318198	0.0225	0.28589
EA	EA	10.9878	2	1.4435	0.033234	0.0235	0.298596
EA	EA	11.2378	2	1.456	0.0353553	0.025	0.317655
EA	EA	11.4878	2	1.4675	0.0360624	0.0255	0.324008
EA	EA	11.7378	2	1.478	0.0381838	0.027	0.343068
EA	EA	11.9878	2	1.4875	0.0388909	0.0275	0.349421
EA	EA	12.2378	2	1.498	0.039598	0.028	0.355774
EA	EA	12.4878	2	1.5055	0.0403051	0.0285	0.362127
EA	EA	12.7378	2	1.514	0.0410122	0.029	0.36848
EA	EA	12.9878	2	1.5225	0.0417193	0.0295	0.374833
EA	EA	13.2378	2	1.53	0.0424264	0.03	0.381186
EA	EA	13.4878	2	1.5375	0.0431335	0.0305	0.387539
EA	EA	13.7378	2	1.543	0.0424264	0.03	0.381186
EA	EA	13.9878	2	1.55	0.0438406	0.031	0.393892
EA	EA	14.2378	2	1.5555	0.0445477	0.0315	0.400245
EA	EA	14.4878	2	1.5625	0.0445477	0.0315	0.400245
EA	EA	14.7378	2	1.568	0.0452548	0.032	0.406599
EA	EA	14.9878	2	1.5735	0.0459619	0.0325	0.412952
EA	EA	15.2378	2	1.579	0.0452548	0.032	0.406599
EA	EA	15.4878	2	1.585	0.046669	0.033	0.419305
EA	EA	15.7378	2	1.591	0.046669	0.033	0.419305
EA	EA	15.9878	2	1.595	0.046669	0.033	0.419305
EA	EA	16.2378	2	1.601	0.0480833	0.034	0.432011
EA	EA	16.4878	2	1.6065	0.0473762	0.0335	0.425658
EA	EA	16.7378	2	1.611	0.0480833	0.034	0.432011
EA	EA	16.9878	2	1.6155	0.0487904	0.0345	0.438364
EA	EA	17.2378	2	1.6195	0.0487904	0.0345	0.438364
EA	EA	17.4878	2	1.624	0.0494975	0.035	0.444717
EA	EA	17.7378	2	1.629	0.0494975	0.035	0.444717
EA	EA	17.9878	2	1.6325	0.0502046	0.0355	0.45107
EA	EA	18.2378	2	1.6365	0.0502046	0.0355	0.45107
EA	EA	18.4878	2	1.6405	0.0502046	0.0355	0.45107
EA	EA	18.7378	2	1.644	0.0509117	0.036	0.457423
EA	EA	18.9878	2	1.647	0.0509117	0.036	0.457423
EA	EA	19.2378	2	1.65	0.0509117	0.036	0.457423
EA	EA	19.4878	2	1.653	0.0509117	0.036	0.457423
EA	EA	19.7378	2	1.655	0.0509117	0.036	0.457423
EA	EA	19.9878	2	1.658	0.0509117	0.036	0.457423
EA	EA	20.2378	2	1.661	0.0509117	0.036	0.457423
EA	EA	20.4878	2	1.6625	0.0502046	0.0355	0.45107
EA	EA	20.7378	2	1.6655	0.0502046	0.0355	0.45107
EA	EA	20.9878	2	1.6675	0.0502046	0.0355	0.45107
EA	EA	21.2378	2	1.67	0.0494975	0.035	0.444717
EA	EA	21.4878	2	1.6715	0.0502046	0.0355	0.45107
EA	EA	21.7378	2	1.673	0.0509117	0.036	0.457423
EA	EA	21.9878	2	1.675	0.0494975	0.035	0.444717
EA	EA	22.2378	2	1.6765	0.0502046	0.0355	0.45107
EA	EA	22.4878	2	1.678	0.0494975	0.035	0.444717
EA	EA	22.7378	2	1.6795	0.0487904	0.0345	0.438364
EA	EA	22.9878	2	1.682	0.0494975	0.035	0.444717
EA	EA	23.2378	2	1.683	0.0494975	0.035	0.444717
EA	EA	23.4878	2	1.6835	0.0487904	0.0345	0.438364
EA	EA	23.7378	2	1.6855	0.0487904	0.0345	0.438364
EA	EA	23.9878	2	1.686	0.0494975	0.035	0.444717
EA	EA	NA	2	1.687	0.0480833	0.034	0.432011
EA	EnA02_R2	0.237778	3	0.102	0.00173205	0.001	0.00430265
EA	EnA02_R2	0.487778	3	0.106	0.00173205	0.001	0.00430265
EA	EnA02_R2	0.737778	3	0.113667	0.00152753	0.000881917	0.00379458
EA	EnA02_R2	0.987778	3	0.124667	0.0011547	0.000666667	0.00286844
EA	EnA02_R2	1.23778	3	0.141	0.00173205	0.001	0.00430265
EA	EnA02_R2	1.48778	3	0.169	0.002	0.0011547	0.00496828
EA	EnA02_R2	1.73778	3	0.219333	0.0102632	0.00592546	0.0254952
EA	EnA02_R2	1.98778	3	0.314333	0.0250067	0.0144376	0.06212
EA	EnA02_R2	2.23778	3	0.479	0.0320468	0.0185023	0.0796088
EA	EnA02_R2	2.48778	3	0.647333	0.0248462	0.014345	0.0617214
EA	EnA02_R2	2.73778	3	0.783	0.0147309	0.0085049	0.0365936
EA	EnA02_R2	2.98778	3	0.888	0.01253	0.00723418	0.0311262
EA	EnA02_R2	3.23778	3	0.967667	0.00950438	0.00548736	0.0236102
EA	EnA02_R2	3.48778	3	1.02433	0.00737111	0.00425572	0.0183109
EA	EnA02_R2	3.73778	3	1.06533	0.00723418	0.00417665	0.0179707
EA	EnA02_R2	3.98778	3	1.10067	0.0110151	0.00635959	0.0273631
EA	EnA02_R2	4.23778	3	1.12733	0.00986577	0.005696	0.0245079
EA	EnA02_R2	4.48778	3	1.152	0.0104403	0.00602771	0.0259352
EA	EnA02_R2	4.73778	3	1.173	0.013	0.00750555	0.0322938
EA	EnA02_R2	4.98778	3	1.194	0.0121655	0.00702377	0.0302208
EA	EnA02_R2	5.23778	3	1.21267	0.0110151	0.00635959	0.0273631
EA	EnA02_R2	5.48778	3	1.233	0.0122882	0.0070946	0.0305256
EA	EnA02_R2	5.73778	3	1.252	0.0121244	0.007	0.0301186
EA	EnA02_R2	5.98778	3	1.27	0.0121655	0.00702377	0.0302208
EA	EnA02_R2	6.23778	3	1.288	0.0112694	0.00650641	0.0279948
EA	EnA02_R2	6.48778	3	1.30633	0.0080829	0.00466667	0.020079
EA	EnA02_R2	6.73778	3	1.32367	0.0092376	0.00533333	0.0229475
EA	EnA02_R2	6.98778	3	1.34167	0.00929157	0.00536449	0.0230815
EA	EnA02_R2	7.23778	3	1.35767	0.00945163	0.0054569	0.0234792
EA	EnA02_R2	7.48778	3	1.37467	0.00873689	0.00504425	0.0217037
EA	EnA02_R2	7.73778	3	1.39167	0.00945163	0.0054569	0.0234792
EA	EnA02_R2	7.98778	3	1.40833	0.0105987	0.00611919	0.0263287
EA	EnA02_R2	8.23778	3	1.424	0.0105357	0.00608276	0.026172
EA	EnA02_R2	8.48778	3	1.43833	0.0100167	0.00578312	0.0248827
EA	EnA02_R2	8.73778	3	1.45233	0.0110151	0.00635959	0.0273631
EA	EnA02_R2	8.98778	3	1.466	0.0105357	0.00608276	0.026172
EA	EnA02_R2	9.23778	3	1.478	0.011	0.00635085	0.0273255
EA	EnA02_R2	9.48778	3	1.48967	0.0115036	0.00664162	0.0285766
EA	EnA02_R2	9.73778	3	1.50067	0.0120554	0.0069602	0.0299473
EA	EnA02_R2	9.98778	3	1.51167	0.0126623	0.00731057	0.0314548
EA	EnA02_R2	10.2378	3	1.52167	0.0126623	0.00731057	0.0314548
EA	EnA02_R2	10.4878	3	1.53067	0.0120554	0.0069602	0.0299473
EA	EnA02_R2	10.7378	3	1.53867	0.0116762	0.00674125	0.0290053
EA	EnA02_R2	10.9878	3	1.54767	0.0116762	0.00674125	0.0290053
EA	EnA02_R2	11.2378	3	1.556	0.0111355	0.0064291	0.0276622
EA	EnA02_R2	11.4878	3	1.56367	0.0116762	0.00674125	0.0290053
EA	EnA02_R2	11.7378	3	1.571	0.0115326	0.00665833	0.0286485
EA	EnA02_R2	11.9878	3	1.57733	0.0112398	0.00648931	0.0279212
EA	EnA02_R2	12.2378	3	1.583	0.0115326	0.00665833	0.0286485
EA	EnA02_R2	12.4878	3	1.58867	0.0111505	0.00643774	0.0276993
EA	EnA02_R2	12.7378	3	1.59333	0.0117189	0.00676593	0.0291114
EA	EnA02_R2	12.9878	3	1.598	0.0113578	0.00655744	0.0282144
EA	EnA02_R2	13.2378	3	1.60167	0.0111505	0.00643774	0.0276993
EA	EnA02_R2	13.4878	3	1.60567	0.0119304	0.00688799	0.0296366
EA	EnA02_R2	13.7378	3	1.60833	0.0115902	0.00669162	0.0287917
EA	EnA02_R2	13.9878	3	1.61133	0.0115902	0.00669162	0.0287917
EA	EnA02_R2	14.2378	3	1.61367	0.0119304	0.00688799	0.0296366
EA	EnA02_R2	14.4878	3	1.61633	0.0115902	0.00669162	0.0287917
EA	EnA02_R2	14.7378	3	1.618	0.0121655	0.00702377	0.0302208
EA	EnA02_R2	14.9878	3	1.62	0.0113578	0.00655744	0.0282144
EA	EnA02_R2	15.2378	3	1.622	0.0121655	0.00702377	0.0302208
EA	EnA02_R2	15.4878	3	1.62333	0.0115902	0.00669162	0.0287917
EA	EnA02_R2	15.7378	3	1.625	0.0121655	0.00702377	0.0302208
EA	EnA02_R2	15.9878	3	1.62633	0.0125033	0.0072188	0.03106
EA	EnA02_R2	16.2378	3	1.62833	0.0125033	0.0072188	0.03106
EA	EnA02_R2	16.4878	3	1.62967	0.012741	0.00735603	0.0316504
EA	EnA02_R2	16.7378	3	1.63167	0.012741	0.00735603	0.0316504
EA	EnA02_R2	16.9878	3	1.63367	0.0119304	0.00688799	0.0296366
EA	EnA02_R2	17.2378	3	1.63533	0.0125033	0.0072188	0.03106
EA	EnA02_R2	17.4878	3	1.63733	0.0125033	0.0072188	0.03106
EA	EnA02_R2	17.7378	3	1.639	0.0130767	0.00754983	0.0324843
EA	EnA02_R2	17.9878	3	1.64167	0.0128582	0.00742369	0.0319415
EA	EnA02_R2	18.2378	3	1.64333	0.0133167	0.00768838	0.0330804
EA	EnA02_R2	18.4878	3	1.64633	0.0133167	0.00768838	0.0330804
EA	EnA02_R2	18.7378	3	1.64933	0.0141539	0.00817177	0.0351603
EA	EnA02_R2	18.9878	3	1.65233	0.0133167	0.00768838	0.0330804
EA	EnA02_R2	19.2378	3	1.656	0.0138924	0.00802081	0.0345107
EA	EnA02_R2	19.4878	3	1.66	0.0138924	0.00802081	0.0345107
EA	EnA02_R2	19.7378	3	1.66267	0.0136504	0.00788106	0.0339095
EA	EnA02_R2	19.9878	3	1.66633	0.0133167	0.00768838	0.0330804
EA	EnA02_R2	20.2378	3	1.66867	0.0136504	0.00788106	0.0339095
EA	EnA02_R2	20.4878	3	1.672	0.0138924	0.00802081	0.0345107
EA	EnA02_R2	20.7378	3	1.67433	0.0133167	0.00768838	0.0330804
EA	EnA02_R2	20.9878	3	1.67633	0.0133167	0.00768838	0.0330804
EA	EnA02_R2	21.2378	3	1.67833	0.0125033	0.0072188	0.03106
EA	EnA02_R2	21.4878	3	1.67967	0.0128582	0.00742369	0.0319415
EA	EnA02_R2	21.7378	3	1.68167	0.012741	0.00735603	0.0316504
EA	EnA02_R2	21.9878	3	1.683	0.0130767	0.00754983	0.0324843
EA	EnA02_R2	22.2378	3	1.68433	0.0125033	0.0072188	0.03106
EA	EnA02_R2	22.4878	3	1.68567	0.012741	0.00735603	0.0316504
EA	EnA02_R2	22.7378	3	1.687	0.013	0.00750555	0.0322938
EA	EnA02_R2	22.9878	3	1.688	0.0121655	0.00702377	0.0302208
EA	EnA02_R2	23.2378	3	1.689	0.0121655	0.00702377	0.0302208
EA	EnA02_R2	23.4878	3	1.69033	0.0125033	0.0072188	0.03106
EA	EnA02_R2	23.7378	3	1.69133	0.0124231	0.00717248	0.0308607
EA	EnA02_R2	23.9878	3	1.692	0.0121655	0.00702377	0.0302208
EA	EnA02_R2	NA	3	1.693	0.0121244	0.007	0.0301186
EA	EnA02_R3	0.237778	3	0.107	0.002	0.0011547	0.00496828
EA	EnA02_R3	0.487778	3	0.112	0.002	0.0011547	0.00496828
EA	EnA02_R3	0.737778	3	0.122333	0.00251661	0.00145297	0.00625161
EA	EnA02_R3	0.987778	3	0.140333	0.00208167	0.00120185	0.00517115
EA	EnA02_R3	1.23778	3	0.167	0.0043589	0.00251661	0.0108281
EA	EnA02_R3	1.48778	3	0.212667	0.00750555	0.00433333	0.0186448
EA	EnA02_R3	1.73778	3	0.282	0.0149332	0.00862168	0.0370961
EA	EnA02_R3	1.98778	3	0.362	0.0185203	0.0106927	0.0460069
EA	EnA02_R3	2.23778	3	0.413	0.0168226	0.00971253	0.0417897
EA	EnA02_R3	2.48778	3	0.464	0.0185203	0.0106927	0.0460069
EA	EnA02_R3	2.73778	3	0.514667	0.0245832	0.0141931	0.061068
EA	EnA02_R3	2.98778	3	0.571667	0.0210792	0.0121701	0.0523637
EA	EnA02_R3	3.23778	3	0.619667	0.0240069	0.0138604	0.0596366
EA	EnA02_R3	3.48778	3	0.673	0.020664	0.0119304	0.0513322
EA	EnA02_R3	3.73778	3	0.72	0.0196723	0.0113578	0.0488687
EA	EnA02_R3	3.98778	3	0.770333	0.0155349	0.00896908	0.0385908
EA	EnA02_R3	4.23778	3	0.809667	0.0133167	0.00768838	0.0330804
EA	EnA02_R3	4.48778	3	0.850333	0.012897	0.0074461	0.032038
EA	EnA02_R3	4.73778	3	0.885333	0.0100167	0.00578312	0.0248827
EA	EnA02_R3	4.98778	3	0.919667	0.00650641	0.00375648	0.0161628
EA	EnA02_R3	5.23778	3	0.955	0.0043589	0.00251661	0.0108281
EA	EnA02_R3	5.48778	3	0.990333	0.00702377	0.00405518	0.017448
EA	EnA02_R3	5.73778	3	1.025	0.008544	0.00493288	0.0212245
EA	EnA02_R3	5.98778	3	1.059	0.0101489	0.00585947	0.0252112
EA	EnA02_R3	6.23778	3	1.09067	0.0111505	0.00643774	0.0276993
EA	EnA02_R3	6.48778	3	1.12533	0.0168622	0.00973539	0.041888
EA	EnA02_R3	6.73778	3	1.15367	0.0178979	0.0103333	0.0444607
EA	EnA02_R3	6.98778	3	1.18233	0.0195021	0.0112596	0.048446
EA	EnA02_R3	7.23778	3	1.21067	0.0217332	0.0125477	0.0539883
EA	EnA02_R3	7.48778	3	1.23867	0.0215716	0.0124544	0.0535868
EA	EnA02_R3	7.73778	3	1.264	0.0208806	0.0120554	0.0518703
EA	EnA02_R3	7.98778	3	1.287	0.0208806	0.0120554	0.0518703
EA	EnA02_R3	8.23778	3	1.30933	0.0219621	0.0126798	0.0545569
EA	EnA02_R3	8.48778	3	1.32967	0.0222336	0.0128366	0.0552313
EA	EnA02_R3	8.73778	3	1.34933	0.0228108	0.0131698	0.0566652
EA	EnA02_R3	8.98778	3	1.36767	0.023094	0.0133333	0.0573687
EA	EnA02_R3	9.23778	3	1.38633	0.0236714	0.0136667	0.0588029
EA	EnA02_R3	9.48778	3	1.40433	0.0193477	0.0111704	0.0480623
EA	EnA02_R3	9.73778	3	1.419	0.0199249	0.0115036	0.0494961
EA	EnA02_R3	9.98778	3	1.433	0.0207846	0.012	0.0516318
EA	EnA02_R3	10.2378	3	1.44433	0.0219393	0.0126667	0.0545003
EA	EnA02_R3	10.4878	3	1.45667	0.0222336	0.0128366	0.0552313
EA	EnA02_R3	10.7378	3	1.467	0.0216564	0.0125033	0.0537975
EA	EnA02_R3	10.9878	3	1.47767	0.0222336	0.0128366	0.0552313
EA	EnA02_R3	11.2378	3	1.48567	0.023094	0.0133333	0.0573687
EA	EnA02_R3	11.4878	3	1.49433	0.0236714	0.0136667	0.0588029
EA	EnA02_R3	11.7378	3	1.50233	0.0245425	0.0141696	0.0609669
EA	EnA02_R3	11.9878	3	1.50933	0.0254231	0.014678	0.0631544
EA	EnA02_R3	12.2378	3	1.51533	0.0263122	0.0151914	0.0653632
EA	EnA02_R3	12.4878	3	1.52133	0.0272091	0.0157092	0.0675911
EA	EnA02_R3	12.7378	3	1.52667	0.0283608	0.0163741	0.0704521
EA	EnA02_R3	12.9878	3	1.53133	0.0281129	0.016231	0.0698362
EA	EnA02_R3	13.2378	3	1.53567	0.0292632	0.0168951	0.0726938
EA	EnA02_R3	13.4878	3	1.53967	0.0301717	0.0174197	0.0749507
EA	EnA02_R3	13.7378	3	1.54333	0.0308599	0.017817	0.0766602
EA	EnA02_R3	13.9878	3	1.54633	0.0316596	0.0182787	0.0786469
EA	EnA02_R3	14.2378	3	1.54967	0.0320052	0.0184782	0.0795053
EA	EnA02_R3	14.4878	3	1.553	0.0331512	0.0191398	0.0823521
EA	EnA02_R3	14.7378	3	1.55567	0.0337244	0.0194708	0.083776
EA	EnA02_R3	14.9878	3	1.55833	0.0344287	0.0198774	0.0855256
EA	EnA02_R3	15.2378	3	1.56133	0.0352184	0.0203333	0.0874873
EA	EnA02_R3	15.4878	3	1.564	0.0357911	0.020664	0.0889099
EA	EnA02_R3	15.7378	3	1.56633	0.0369369	0.0213255	0.0917563
EA	EnA02_R3	15.9878	3	1.56867	0.0372872	0.0215278	0.0926265
EA	EnA02_R3	16.2378	3	1.572	0.0392301	0.0226495	0.0974529
EA	EnA02_R3	16.4878	3	1.57433	0.0386566	0.0223184	0.0960283
EA	EnA02_R3	16.7378	3	1.57767	0.0398037	0.0229807	0.0988778
EA	EnA02_R3	16.9878	3	1.58033	0.0403774	0.0233119	0.100303
EA	EnA02_R3	17.2378	3	1.58333	0.0411866	0.0237791	0.102313
EA	EnA02_R3	17.4878	3	1.58533	0.0420991	0.0243059	0.10458
EA	EnA02_R3	17.7378	3	1.58933	0.0429108	0.0247745	0.106596
EA	EnA02_R3	17.9878	3	1.59233	0.0429108	0.0247745	0.106596
EA	EnA02_R3	18.2378	3	1.59533	0.0437302	0.0252477	0.108632
EA	EnA02_R3	18.4878	3	1.599	0.0443058	0.0255799	0.110062
EA	EnA02_R3	18.7378	3	1.603	0.0443058	0.0255799	0.110062
EA	EnA02_R3	18.9878	3	1.605	0.0443058	0.0255799	0.110062
EA	EnA02_R3	19.2378	3	1.60933	0.0445571	0.025725	0.110686
EA	EnA02_R3	19.4878	3	1.61333	0.0445571	0.025725	0.110686
EA	EnA02_R3	19.7378	3	1.616	0.0443058	0.0255799	0.110062
EA	EnA02_R3	19.9878	3	1.61967	0.0448813	0.0259122	0.111491
EA	EnA02_R3	20.2378	3	1.624	0.0451331	0.0260576	0.112117
EA	EnA02_R3	20.4878	3	1.62733	0.0454569	0.0262446	0.112921
EA	EnA02_R3	20.7378	3	1.63167	0.0457092	0.0263902	0.113548
EA	EnA02_R3	20.9878	3	1.63433	0.0445571	0.025725	0.110686
EA	EnA02_R3	21.2378	3	1.63833	0.0453909	0.0262064	0.112757
EA	EnA02_R3	21.4878	3	1.642	0.0450777	0.0260256	0.111979
EA	EnA02_R3	21.7378	3	1.64533	0.0453909	0.0262064	0.112757
EA	EnA02_R3	21.9878	3	1.649	0.0450777	0.0260256	0.111979
EA	EnA02_R3	22.2378	3	1.65233	0.0445009	0.0256926	0.110546
EA	EnA02_R3	22.4878	3	1.65467	0.0448144	0.0258736	0.111325
EA	EnA02_R3	22.7378	3	1.65867	0.0447698	0.0258478	0.111214
EA	EnA02_R3	22.9878	3	1.66133	0.0436157	0.0251816	0.108348
EA	EnA02_R3	23.2378	3	1.66367	0.0430387	0.0248484	0.106914
EA	EnA02_R3	23.4878	3	1.667	0.0433128	0.0250067	0.107595
EA	EnA02_R3	23.7378	3	1.66933	0.0427356	0.0246734	0.106161
EA	EnA02_R3	23.9878	3	1.671	0.0424617	0.0245153	0.105481
EA	EnA02_R3	NA	3	1.67333	0.0410041	0.0236737	0.10186
EA	EnA02_R4	0.237778	3	0.103667	0.00057735	0.000333333	0.00143422
EA	EnA02_R4	0.487778	3	0.106667	0.00057735	0.000333333	0.00143422
EA	EnA02_R4	0.737778	3	0.113	0.001	0.00057735	0.00248414
EA	EnA02_R4	0.987778	3	0.123333	0.0011547	0.000666667	0.00286844
EA	EnA02_R4	1.23778	3	0.138667	0.00057735	0.000333333	0.00143422
EA	EnA02_R4	1.48778	3	0.164	0.00173205	0.001	0.00430265
EA	EnA02_R4	1.73778	3	0.203	0.00360555	0.00208167	0.00895669
EA	EnA02_R4	1.98778	3	0.252667	0.00585947	0.00338296	0.0145557
EA	EnA02_R4	2.23778	3	0.305333	0.00814453	0.00470225	0.0202321
EA	EnA02_R4	2.48778	3	0.356	0.0147309	0.0085049	0.0365936
EA	EnA02_R4	2.73778	3	0.410333	0.0275923	0.0159304	0.068543
EA	EnA02_R4	2.98778	3	0.477333	0.0291433	0.0168259	0.072396
EA	EnA02_R4	3.23778	3	0.548	0.0252389	0.0145717	0.0626968
EA	EnA02_R4	3.48778	3	0.614	0.0225389	0.0130128	0.0559896
EA	EnA02_R4	3.73778	3	0.671	0.0202237	0.0116762	0.0502386
EA	EnA02_R4	3.98778	3	0.729	0.0160935	0.00929157	0.0399784
EA	EnA02_R4	4.23778	3	0.770333	0.0155349	0.00896908	0.0385908
EA	EnA02_R4	4.48778	3	0.808333	0.0145717	0.00841295	0.036198
EA	EnA02_R4	4.73778	3	0.841667	0.0136504	0.00788106	0.0339095
EA	EnA02_R4	4.98778	3	0.875	0.00953939	0.00550757	0.0236972
EA	EnA02_R4	5.23778	3	0.907333	0.00960902	0.00554777	0.0238701
EA	EnA02_R4	5.48778	3	0.939	0.0105357	0.00608276	0.026172
EA	EnA02_R4	5.73778	3	0.969	0.00953939	0.00550757	0.0236972
EA	EnA02_R4	5.98778	3	0.999333	0.0110151	0.00635959	0.0273631
EA	EnA02_R4	6.23778	3	1.02733	0.0105987	0.00611919	0.0263287
EA	EnA02_R4	6.48778	3	1.05633	0.010504	0.00606447	0.0260933
EA	EnA02_R4	6.73778	3	1.08567	0.0100664	0.00581187	0.0250064
EA	EnA02_R4	6.98778	3	1.11267	0.00971253	0.00560753	0.0241273
EA	EnA02_R4	7.23778	3	1.13733	0.0112398	0.00648931	0.0279212
EA	EnA02_R4	7.48778	3	1.16333	0.0109697	0.00633333	0.0272501
EA	EnA02_R4	7.73778	3	1.18933	0.0125033	0.0072188	0.03106
EA	EnA02_R4	7.98778	3	1.213	0.0147309	0.0085049	0.0365936
EA	EnA02_R4	8.23778	3	1.23533	0.0160728	0.00927961	0.0399269
EA	EnA02_R4	8.48778	3	1.258	0.0183576	0.0105987	0.0456027
EA	EnA02_R4	8.73778	3	1.28	0.0185203	0.0106927	0.0460069
EA	EnA02_R4	8.98778	3	1.302	0.0185203	0.0106927	0.0460069
EA	EnA02_R4	9.23778	3	1.322	0.0177764	0.0102632	0.044159
EA	EnA02_R4	9.48778	3	1.34067	0.0202567	0.0116952	0.0503204
EA	EnA02_R4	9.73778	3	1.35767	0.0217332	0.0125477	0.0539883
EA	EnA02_R4	9.98778	3	1.37333	0.022301	0.0128755	0.0553987
EA	EnA02_R4	10.2378	3	1.38733	0.0240069	0.0138604	0.0596366
EA	EnA02_R4	10.4878	3	1.401	0.0253574	0.0146401	0.0629914
EA	EnA02_R4	10.7378	3	1.41267	0.0276466	0.0159618	0.0686779
EA	EnA02_R4	10.9878	3	1.424	0.028	0.0161658	0.0695559
EA	EnA02_R4	11.2378	3	1.434	0.0287924	0.0166233	0.0715242
EA	EnA02_R4	11.4878	3	1.44367	0.0295014	0.0170326	0.0732856
EA	EnA02_R4	11.7378	3	1.452	0.0306431	0.0176918	0.0761217
EA	EnA02_R4	11.9878	3	1.46067	0.0313741	0.0181138	0.0779376
EA	EnA02_R4	12.2378	3	1.46733	0.0319427	0.0184421	0.07935
EA	EnA02_R4	12.4878	3	1.474	0.0325115	0.0187705	0.0807631
EA	EnA02_R4	12.7378	3	1.48033	0.033828	0.0195306	0.0840334
EA	EnA02_R4	12.9878	3	1.48567	0.0349619	0.0201853	0.0868501
EA	EnA02_R4	13.2378	3	1.491	0.0353412	0.0204042	0.0877924
EA	EnA02_R4	13.4878	3	1.496	0.0362905	0.0209523	0.0901506
EA	EnA02_R4	13.7378	3	1.50067	0.0368556	0.0212786	0.0915543
EA	EnA02_R4	13.9878	3	1.504	0.0379868	0.0219317	0.0943645
EA	EnA02_R4	14.2378	3	1.50833	0.038371	0.0221535	0.0953188
EA	EnA02_R4	14.4878	3	1.512	0.0398873	0.023029	0.0990856
EA	EnA02_R4	14.7378	3	1.516	0.0408412	0.0235797	0.101455
EA	EnA02_R4	14.9878	3	1.51867	0.0414045	0.0239049	0.102855
EA	EnA02_R4	15.2378	3	1.52267	0.0423596	0.0244563	0.105227
EA	EnA02_R4	15.4878	3	1.52567	0.0423596	0.0244563	0.105227
EA	EnA02_R4	15.7378	3	1.529	0.0425323	0.0245561	0.105656
EA	EnA02_R4	15.9878	3	1.532	0.0434856	0.0251064	0.108024
EA	EnA02_R4	16.2378	3	1.53567	0.0440492	0.0254318	0.109424
EA	EnA02_R4	16.4878	3	1.53833	0.0446132	0.0257574	0.110825
EA	EnA02_R4	16.7378	3	1.542	0.0442267	0.0255343	0.109865
EA	EnA02_R4	16.9878	3	1.545	0.0449778	0.0259679	0.111731
EA	EnA02_R4	17.2378	3	1.548	0.0459239	0.0265141	0.114081
EA	EnA02_R4	17.4878	3	1.55067	0.0464901	0.0268411	0.115488
EA	EnA02_R4	17.7378	3	1.55333	0.0470567	0.0271682	0.116895
EA	EnA02_R4	17.9878	3	1.557	0.0466798	0.0269506	0.115959
EA	EnA02_R4	18.2378	3	1.56	0.0474447	0.0273922	0.117859
EA	EnA02_R4	18.4878	3	1.56267	0.0480139	0.0277208	0.119273
EA	EnA02_R4	18.7378	3	1.566	0.0474447	0.0273922	0.117859
EA	EnA02_R4	18.9878	3	1.56867	0.0480139	0.0277208	0.119273
EA	EnA02_R4	19.2378	3	1.572	0.0482183	0.0278388	0.119781
EA	EnA02_R4	19.4878	3	1.57533	0.0485833	0.0280496	0.120688
EA	EnA02_R4	19.7378	3	1.578	0.0482183	0.0278388	0.119781
EA	EnA02_R4	19.9878	3	1.581	0.0482183	0.0278388	0.119781
EA	EnA02_R4	20.2378	3	1.585	0.0482183	0.0278388	0.119781
EA	EnA02_R4	20.4878	3	1.58767	0.0487887	0.0281681	0.121198
EA	EnA02_R4	20.7378	3	1.591	0.0482183	0.0278388	0.119781
EA	EnA02_R4	20.9878	3	1.59367	0.0478574	0.0276305	0.118884
EA	EnA02_R4	21.2378	3	1.59667	0.0478574	0.0276305	0.118884
EA	EnA02_R4	21.4878	3	1.59933	0.0484286	0.0279603	0.120303
EA	EnA02_R4	21.7378	3	1.60267	0.0478574	0.0276305	0.118884
EA	EnA02_R4	21.9878	3	1.606	0.0472864	0.0273008	0.117466
EA	EnA02_R4	22.2378	3	1.60933	0.0467155	0.0269712	0.116048
EA	EnA02_R4	22.4878	3	1.61133	0.0467155	0.0269712	0.116048
EA	EnA02_R4	22.7378	3	1.61567	0.0461447	0.0266417	0.11463
EA	EnA02_R4	22.9878	3	1.618	0.044643	0.0257747	0.110899
EA	EnA02_R4	23.2378	3	1.62033	0.0440719	0.0254449	0.109481
EA	EnA02_R4	23.4878	3	1.62433	0.0440719	0.0254449	0.109481
EA	EnA02_R4	23.7378	3	1.626	0.0429302	0.0247857	0.106644
EA	EnA02_R4	23.9878	3	1.62833	0.0423596	0.0244563	0.105227
EA	EnA02_R4	NA	3	1.63	0.0412189	0.0237978	0.102393

## Sheet: Extended data Fig 6A
combination	host	time	N	OD600	sd	se	ci
Cocktail	APO57	0.237778	12	0.108917	0.0528935	0.015269	0.0336069
Cocktail	APO57	0.487778	12	0.109167	0.0537145	0.015506	0.0341285
Cocktail	APO57	0.737778	12	0.109667	0.0548458	0.0158326	0.0348474
Cocktail	APO57	0.987778	12	0.110833	0.0558762	0.0161301	0.0355021
Cocktail	APO57	1.23778	12	0.09775	0.0154515	0.00446047	0.00981744
Cocktail	APO57	1.48778	12	0.0986667	0.017338	0.00500505	0.011016
Cocktail	APO57	1.73778	12	0.0990833	0.018273	0.00527495	0.0116101
Cocktail	APO57	1.98778	12	0.0994167	0.0190619	0.0055027	0.0121114
Cocktail	APO57	2.23778	12	0.1	0.0204094	0.0058917	0.0129675
Cocktail	APO57	2.48778	12	0.100417	0.0216142	0.00623949	0.013733
Cocktail	APO57	2.73778	12	0.100917	0.0227774	0.00657527	0.0144721
Cocktail	APO57	2.98778	12	0.10175	0.0242642	0.00700446	0.0154167
Cocktail	APO57	3.23778	12	0.102917	0.0267937	0.00773467	0.0170239
Cocktail	APO57	3.48778	12	0.104417	0.0303209	0.00875289	0.019265
Cocktail	APO57	3.73778	12	0.106083	0.0341958	0.00987149	0.021727
Cocktail	APO57	3.98778	12	0.108417	0.0400101	0.0115499	0.0254212
Cocktail	APO57	4.23778	12	0.11125	0.046523	0.01343	0.0295593
Cocktail	APO57	4.48778	12	0.11375	0.0516054	0.0148972	0.0327885
Cocktail	APO57	4.73778	12	0.115583	0.055861	0.0161257	0.0354924
Cocktail	APO57	4.98778	12	0.11625	0.0578464	0.0166988	0.0367538
Cocktail	APO57	5.23778	12	0.116083	0.057459	0.016587	0.0365077
Cocktail	APO57	5.48778	12	0.115333	0.0552701	0.0159551	0.035117
Cocktail	APO57	5.73778	12	0.113833	0.051095	0.0147499	0.0324642
Cocktail	APO57	5.98778	12	0.111667	0.0460717	0.0132998	0.0292726
Cocktail	APO57	6.23778	12	0.109667	0.0413639	0.0119407	0.0262813
Cocktail	APO57	6.48778	12	0.10825	0.0384923	0.0111118	0.0244569
Cocktail	APO57	6.73778	12	0.107667	0.0371198	0.0107156	0.0235848
Cocktail	APO57	6.98778	12	0.107583	0.0364504	0.0105223	0.0231595
Cocktail	APO57	7.23778	12	0.107583	0.0364504	0.0105223	0.0231595
Cocktail	APO57	7.48778	12	0.107667	0.0368815	0.0106468	0.0234334
Cocktail	APO57	7.73778	12	0.107833	0.0372701	0.010759	0.0236803
Cocktail	APO57	7.98778	12	0.108	0.0374214	0.0108026	0.0237764
Cocktail	APO57	8.23778	12	0.108083	0.0378549	0.0109278	0.0240518
Cocktail	APO57	8.48778	12	0.10825	0.0382412	0.0110393	0.0242973
Cocktail	APO57	8.73778	12	0.10825	0.0382412	0.0110393	0.0242973
Cocktail	APO57	8.98778	12	0.108333	0.0384361	0.0110955	0.0244211
Cocktail	APO57	9.23778	12	0.1085	0.0385876	0.0111393	0.0245174
Cocktail	APO57	9.48778	12	0.1085	0.0388248	0.0112077	0.0246681
Cocktail	APO57	9.73778	12	0.108667	0.0392135	0.01132	0.0249151
Cocktail	APO57	9.98778	12	0.108917	0.03956	0.01142	0.0251352
Cocktail	APO57	10.2378	12	0.109	0.0402289	0.0116131	0.0255602
Cocktail	APO57	10.4878	12	0.109167	0.0408519	0.0117929	0.0259561
Cocktail	APO57	10.7378	12	0.109417	0.041199	0.0118931	0.0261766
Cocktail	APO57	10.9878	12	0.109667	0.0415459	0.0119933	0.026397
Cocktail	APO57	11.2378	12	0.10975	0.0419765	0.0121176	0.0266706
Cocktail	APO57	11.4878	12	0.11	0.0425612	0.0122864	0.0270421
Cocktail	APO57	11.7378	12	0.110417	0.0430591	0.0124301	0.0273584
Cocktail	APO57	11.9878	12	0.112	0.0474169	0.0136881	0.0301273
Cocktail	APO57	12.2378	12	0.11375	0.0513086	0.0148115	0.0325999
Cocktail	APO57	12.4878	12	0.114167	0.0518106	0.0149564	0.0329189
Cocktail	APO57	12.7378	12	0.114583	0.0527851	0.0152377	0.033538
Cocktail	APO57	12.9878	12	0.114833	0.0533647	0.0154051	0.0339063
Cocktail	APO57	13.2378	12	0.115	0.0537553	0.0155178	0.0341545
Cocktail	APO57	13.4878	12	0.115333	0.0545333	0.0157424	0.0346488
Cocktail	APO57	13.7378	12	0.115583	0.0551155	0.0159105	0.0350187
Cocktail	APO57	13.9878	12	0.115667	0.0553096	0.0159665	0.035142
Cocktail	APO57	14.2378	12	0.11575	0.0555045	0.0160228	0.0352659
Cocktail	APO57	14.4878	12	0.11575	0.0555045	0.0160228	0.0352659
Cocktail	APO57	14.7378	12	0.115583	0.0551155	0.0159105	0.0350187
Cocktail	APO57	14.9878	12	0.115417	0.0547265	0.0157982	0.0347716
Cocktail	APO57	15.2378	12	0.115333	0.0545316	0.0157419	0.0346477
Cocktail	APO57	15.4878	12	0.11525	0.0543375	0.0156859	0.0345244
Cocktail	APO57	15.7378	12	0.115083	0.0539486	0.0155736	0.0342773
Cocktail	APO57	15.9878	12	0.114917	0.0535596	0.0154613	0.0340301
Cocktail	APO57	16.2378	12	0.11475	0.0531706	0.015349	0.033783
Cocktail	APO57	16.4878	12	0.114583	0.0527816	0.0152367	0.0335359
Cocktail	APO57	16.7378	12	0.1145	0.0525867	0.0151805	0.033412
Cocktail	APO57	16.9878	12	0.1145	0.0525867	0.0151805	0.033412
Cocktail	APO57	17.2378	12	0.114417	0.0523927	0.0151245	0.0332887
Cocktail	APO57	17.4878	12	0.114417	0.0523927	0.0151245	0.0332887
Cocktail	APO57	17.7378	12	0.1145	0.0525867	0.0151805	0.033412
Cocktail	APO57	17.9878	12	0.114417	0.0523927	0.0151245	0.0332887
Cocktail	APO57	18.2378	12	0.114333	0.0521978	0.0150682	0.0331649
Cocktail	APO57	18.4878	12	0.114417	0.0523927	0.0151245	0.0332887
Cocktail	APO57	18.7378	12	0.1145	0.0525867	0.0151805	0.033412
Cocktail	APO57	18.9878	12	0.114583	0.0527816	0.0152367	0.0335359
Cocktail	APO57	19.2378	12	0.114833	0.0533664	0.0154055	0.0339074
Cocktail	APO57	19.4878	12	0.115167	0.0539172	0.0155645	0.0342573
Cocktail	APO57	19.7378	12	0.115333	0.0543061	0.0156768	0.0345044
Cocktail	APO57	19.9878	12	0.115583	0.0548907	0.0158456	0.0348759
Cocktail	APO57	20.2378	12	0.115917	0.0556686	0.0160701	0.0353701
Cocktail	APO57	20.4878	12	0.11625	0.0566747	0.0163606	0.0360094
Cocktail	APO57	20.7378	12	0.116667	0.0576452	0.0166407	0.036626
Cocktail	APO57	20.9878	12	0.117	0.0584232	0.0168653	0.0371203
Cocktail	APO57	21.2378	12	0.117333	0.0592012	0.0170899	0.0376147
Cocktail	APO57	21.4878	12	0.11775	0.0601757	0.0173712	0.0382338
Cocktail	APO57	21.7378	12	0.11825	0.0613427	0.0177081	0.0389753
Cocktail	APO57	21.9878	12	0.118667	0.0620855	0.0179225	0.0394472
Cocktail	APO57	22.2378	12	0.119	0.0628664	0.018148	0.0399434
Cocktail	APO57	22.4878	12	0.1195	0.0640334	0.0184848	0.0406849
Cocktail	APO57	22.7378	12	0.119917	0.0650041	0.0187651	0.0413017
Cocktail	APO57	22.9878	12	0.120167	0.0658149	0.0189991	0.0418168
Cocktail	APO57	23.2378	12	0.120583	0.0665602	0.0192143	0.0422904
Cocktail	APO57	23.4878	12	0.121083	0.0675015	0.019486	0.0428884
Cocktail	APO57	23.7378	12	0.1215	0.0684723	0.0197662	0.0435052
Cocktail	APO57	23.9878	12	0.121917	0.0694465	0.0200475	0.0441242
Cocktail	CPO093	0.237778	12	0.618583	0.632344	0.182542	0.401772
Cocktail	CPO093	0.487778	12	0.626583	0.627912	0.181262	0.398956
Cocktail	CPO093	0.737778	12	0.639167	0.621091	0.179294	0.394623
Cocktail	CPO093	0.987778	12	0.68125	0.600767	0.173426	0.381709
Cocktail	CPO093	1.23778	12	0.278	0.197013	0.0568728	0.125176
Cocktail	CPO093	1.48778	12	0.282583	0.199374	0.0575544	0.126676
Cocktail	CPO093	1.73778	12	0.295333	0.200415	0.0578549	0.127338
Cocktail	CPO093	1.98778	12	0.311917	0.200923	0.0580015	0.12766
Cocktail	CPO093	2.23778	12	0.329583	0.201021	0.0580298	0.127723
Cocktail	CPO093	2.48778	12	0.349833	0.200921	0.0580008	0.127659
Cocktail	CPO093	2.73778	12	0.373167	0.200888	0.0579912	0.127638
Cocktail	CPO093	2.98778	12	0.398167	0.201857	0.058271	0.128254
Cocktail	CPO093	3.23778	12	0.426083	0.204874	0.059142	0.130171
Cocktail	CPO093	3.48778	12	0.454917	0.210308	0.0607107	0.133623
Cocktail	CPO093	3.73778	12	0.482667	0.219602	0.0633937	0.139529
Cocktail	CPO093	3.98778	12	0.50875	0.235063	0.0678567	0.149352
Cocktail	CPO093	4.23778	12	0.530083	0.25415	0.0733669	0.161479
Cocktail	CPO093	4.48778	12	0.545	0.272051	0.0785343	0.172853
Cocktail	CPO093	4.73778	12	0.556583	0.2875	0.082994	0.182669
Cocktail	CPO093	4.98778	12	0.566833	0.300131	0.0866402	0.190694
Cocktail	CPO093	5.23778	12	0.57625	0.310187	0.0895433	0.197083
Cocktail	CPO093	5.48778	12	0.586083	0.318991	0.0920848	0.202677
Cocktail	CPO093	5.73778	12	0.596083	0.327219	0.0944601	0.207905
Cocktail	CPO093	5.98778	12	0.60525	0.334851	0.0966632	0.212754
Cocktail	CPO093	6.23778	12	0.614083	0.341496	0.0985813	0.216976
Cocktail	CPO093	6.48778	12	0.623333	0.347941	0.100442	0.221071
Cocktail	CPO093	6.73778	12	0.63225	0.354151	0.102235	0.225017
Cocktail	CPO093	6.98778	12	0.640917	0.359589	0.103804	0.228472
Cocktail	CPO093	7.23778	12	0.649833	0.365367	0.105472	0.232143
Cocktail	CPO093	7.48778	12	0.659333	0.371779	0.107323	0.236217
Cocktail	CPO093	7.73778	12	0.670583	0.378226	0.109184	0.240313
Cocktail	CPO093	7.98778	12	0.68325	0.384319	0.110943	0.244184
Cocktail	CPO093	8.23778	12	0.697083	0.390392	0.112696	0.248043
Cocktail	CPO093	8.48778	12	0.712917	0.396573	0.114481	0.251971
Cocktail	CPO093	8.73778	12	0.730583	0.403344	0.116435	0.256273
Cocktail	CPO093	8.98778	12	0.750833	0.411593	0.118817	0.261513
Cocktail	CPO093	9.23778	12	0.77325	0.421649	0.12172	0.267903
Cocktail	CPO093	9.48778	12	0.79525	0.433081	0.12502	0.275167
Cocktail	CPO093	9.73778	12	0.814	0.44326	0.127958	0.281634
Cocktail	CPO093	9.98778	12	0.828417	0.451202	0.130251	0.28668
Cocktail	CPO093	10.2378	12	0.83925	0.457578	0.132091	0.290731
Cocktail	CPO093	10.4878	12	0.84825	0.462856	0.133615	0.294084
Cocktail	CPO093	10.7378	12	0.857	0.467664	0.135003	0.29714
Cocktail	CPO093	10.9878	12	0.86575	0.472578	0.136421	0.300262
Cocktail	CPO093	11.2378	12	0.874583	0.477211	0.137759	0.303206
Cocktail	CPO093	11.4878	12	0.883667	0.481492	0.138995	0.305925
Cocktail	CPO093	11.7378	12	0.892333	0.485885	0.140263	0.308717
Cocktail	CPO093	11.9878	12	0.90025	0.490236	0.141519	0.311481
Cocktail	CPO093	12.2378	12	0.908333	0.494676	0.142801	0.314302
Cocktail	CPO093	12.4878	12	0.916417	0.49901	0.144052	0.317056
Cocktail	CPO093	12.7378	12	0.924583	0.502902	0.145175	0.319528
Cocktail	CPO093	12.9878	12	0.932417	0.506933	0.146339	0.32209
Cocktail	CPO093	13.2378	12	0.940083	0.510983	0.147508	0.324663
Cocktail	CPO093	13.4878	12	0.947917	0.51464	0.148564	0.326986
Cocktail	CPO093	13.7378	12	0.955333	0.517888	0.149501	0.32905
Cocktail	CPO093	13.9878	12	0.962333	0.520832	0.150351	0.330921
Cocktail	CPO093	14.2378	12	0.969167	0.523515	0.151126	0.332626
Cocktail	CPO093	14.4878	12	0.976	0.526005	0.151845	0.334208
Cocktail	CPO093	14.7378	12	0.9825	0.528802	0.152652	0.335985
Cocktail	CPO093	14.9878	12	0.9885	0.531322	0.153379	0.337586
Cocktail	CPO093	15.2378	12	0.994	0.533343	0.153963	0.33887
Cocktail	CPO093	15.4878	12	0.99925	0.535431	0.154566	0.340197
Cocktail	CPO093	15.7378	12	1.00417	0.537811	0.155253	0.341709
Cocktail	CPO093	15.9878	12	1.00892	0.540188	0.155939	0.343219
Cocktail	CPO093	16.2378	12	1.01358	0.542363	0.156567	0.344601
Cocktail	CPO093	16.4878	12	1.018	0.544397	0.157154	0.345893
Cocktail	CPO093	16.7378	12	1.02225	0.546217	0.157679	0.34705
Cocktail	CPO093	16.9878	12	1.02642	0.54783	0.158145	0.348075
Cocktail	CPO093	17.2378	12	1.03042	0.549383	0.158593	0.349061
Cocktail	CPO093	17.4878	12	1.03408	0.551079	0.159083	0.350139
Cocktail	CPO093	17.7378	12	1.03775	0.552701	0.159551	0.351169
Cocktail	CPO093	17.9878	12	1.04117	0.553877	0.159891	0.351917
Cocktail	CPO093	18.2378	12	1.04458	0.555139	0.160255	0.352719
Cocktail	CPO093	18.4878	12	1.04783	0.556392	0.160616	0.353514
Cocktail	CPO093	18.7378	12	1.0505	0.557399	0.160907	0.354154
Cocktail	CPO093	18.9878	12	1.05308	0.558549	0.161239	0.354885
Cocktail	CPO093	19.2378	12	1.05567	0.559622	0.161549	0.355567
Cocktail	CPO093	19.4878	12	1.058	0.560548	0.161816	0.356155
Cocktail	CPO093	19.7378	12	1.05983	0.561462	0.16208	0.356736
Cocktail	CPO093	19.9878	12	1.06158	0.562381	0.162346	0.35732
Cocktail	CPO093	20.2378	12	1.06308	0.563338	0.162622	0.357928
Cocktail	CPO093	20.4878	12	1.06417	0.564106	0.162843	0.358416
Cocktail	CPO093	20.7378	12	1.065	0.564517	0.162962	0.358677
Cocktail	CPO093	20.9878	12	1.06567	0.565059	0.163119	0.359021
Cocktail	CPO093	21.2378	12	1.06675	0.565817	0.163337	0.359503
Cocktail	CPO093	21.4878	12	1.06792	0.566459	0.163523	0.359911
Cocktail	CPO093	21.7378	12	1.06883	0.567098	0.163707	0.360317
Cocktail	CPO093	21.9878	12	1.07017	0.567808	0.163912	0.360768
Cocktail	CPO093	22.2378	12	1.07158	0.56848	0.164106	0.361195
Cocktail	CPO093	22.4878	12	1.07267	0.569022	0.164262	0.361539
Cocktail	CPO093	22.7378	12	1.07367	0.569623	0.164436	0.361921
Cocktail	CPO093	22.9878	12	1.07475	0.570078	0.164567	0.36221
Cocktail	CPO093	23.2378	12	1.07608	0.57054	0.164701	0.362504
Cocktail	CPO093	23.4878	12	1.07742	0.571358	0.164937	0.363023
Cocktail	CPO093	23.7378	12	1.0785	0.571896	0.165092	0.363366
Cocktail	CPO093	23.9878	12	1.07958	0.572216	0.165185	0.363569
Cocktail	CPO165	0.237778	12	0.852417	0.710924	0.205226	0.451699
Cocktail	CPO165	0.487778	12	0.949	0.690264	0.199262	0.438573
Cocktail	CPO165	0.737778	12	0.883333	0.6869	0.198291	0.436435
Cocktail	CPO165	0.987778	12	0.857833	0.709418	0.204791	0.450743
Cocktail	CPO165	1.23778	12	0.193083	0.0652874	0.0188469	0.0414816
Cocktail	CPO165	1.48778	12	0.191167	0.0659956	0.0190513	0.0419316
Cocktail	CPO165	1.73778	12	0.193083	0.0676924	0.0195411	0.0430097
Cocktail	CPO165	1.98778	12	0.197417	0.0720927	0.0208114	0.0458055
Cocktail	CPO165	2.23778	12	0.204833	0.0800963	0.0231218	0.0508908
Cocktail	CPO165	2.48778	12	0.215167	0.0915859	0.0264386	0.0581909
Cocktail	CPO165	2.73778	12	0.227417	0.104847	0.0302666	0.0666164
Cocktail	CPO165	2.98778	12	0.241583	0.118267	0.0341406	0.075143
Cocktail	CPO165	3.23778	12	0.25625	0.128427	0.0370737	0.0815986
Cocktail	CPO165	3.48778	12	0.272333	0.135524	0.0391224	0.0861079
Cocktail	CPO165	3.73778	12	0.291583	0.142197	0.0410487	0.0903475
Cocktail	CPO165	3.98778	12	0.317667	0.149415	0.0431323	0.0949336
Cocktail	CPO165	4.23778	12	0.350417	0.15865	0.0457982	0.100801
Cocktail	CPO165	4.48778	12	0.383667	0.1697	0.0489883	0.107823
Cocktail	CPO165	4.73778	12	0.414	0.174725	0.0504387	0.111015
Cocktail	CPO165	4.98778	12	0.45725	0.172721	0.0498601	0.109741
Cocktail	CPO165	5.23778	12	0.51825	0.175117	0.0505518	0.111264
Cocktail	CPO165	5.48778	12	0.57775	0.185581	0.0535727	0.117913
Cocktail	CPO165	5.73778	12	0.63475	0.189307	0.0546482	0.12028
Cocktail	CPO165	5.98778	12	0.6925	0.179671	0.0518666	0.114158
Cocktail	CPO165	6.23778	12	0.749917	0.162402	0.0468813	0.103185
Cocktail	CPO165	6.48778	12	0.803167	0.14877	0.0429462	0.094524
Cocktail	CPO165	6.73778	12	0.848333	0.14556	0.0420195	0.0924844
Cocktail	CPO165	6.98778	12	0.888167	0.148509	0.042871	0.0943584
Cocktail	CPO165	7.23778	12	0.925833	0.15588	0.0449986	0.0990413
Cocktail	CPO165	7.48778	12	0.959167	0.16337	0.0471609	0.1038
Cocktail	CPO165	7.73778	12	0.9875	0.170191	0.0491298	0.108134
Cocktail	CPO165	7.98778	12	1.01367	0.177347	0.0511958	0.112681
Cocktail	CPO165	8.23778	12	1.03775	0.184359	0.05322	0.117136
Cocktail	CPO165	8.48778	12	1.06017	0.18999	0.0548454	0.120714
Cocktail	CPO165	8.73778	12	1.08083	0.194083	0.056027	0.123315
Cocktail	CPO165	8.98778	12	1.10075	0.197701	0.0570713	0.125613
Cocktail	CPO165	9.23778	12	1.12008	0.200713	0.057941	0.127527
Cocktail	CPO165	9.48778	12	1.1385	0.202833	0.0585528	0.128874
Cocktail	CPO165	9.73778	12	1.15608	0.2044	0.0590052	0.12987
Cocktail	CPO165	9.98778	12	1.17242	0.205894	0.0594366	0.130819
Cocktail	CPO165	10.2378	12	1.18783	0.207084	0.0597799	0.131575
Cocktail	CPO165	10.4878	12	1.20275	0.207883	0.0600107	0.132083
Cocktail	CPO165	10.7378	12	1.21708	0.208587	0.0602139	0.13253
Cocktail	CPO165	10.9878	12	1.23067	0.209009	0.0603358	0.132798
Cocktail	CPO165	11.2378	12	1.24383	0.20901	0.060336	0.132799
Cocktail	CPO165	11.4878	12	1.2565	0.208326	0.0601385	0.132364
Cocktail	CPO165	11.7378	12	1.26858	0.20727	0.0598337	0.131693
Cocktail	CPO165	11.9878	12	1.28008	0.206215	0.0595291	0.131023
Cocktail	CPO165	12.2378	12	1.29175	0.204661	0.0590805	0.130035
Cocktail	CPO165	12.4878	12	1.303	0.202775	0.0585361	0.128837
Cocktail	CPO165	12.7378	12	1.31342	0.201038	0.0580345	0.127733
Cocktail	CPO165	12.9878	12	1.32383	0.199192	0.0575018	0.126561
Cocktail	CPO165	13.2378	12	1.33367	0.197496	0.0570123	0.125483
Cocktail	CPO165	13.4878	12	1.34292	0.195881	0.0565458	0.124457
Cocktail	CPO165	13.7378	12	1.35217	0.19465	0.0561905	0.123675
Cocktail	CPO165	13.9878	12	1.36117	0.19387	0.0559655	0.123179
Cocktail	CPO165	14.2378	12	1.36967	0.192885	0.0556811	0.122553
Cocktail	CPO165	14.4878	12	1.37792	0.192016	0.0554302	0.122001
Cocktail	CPO165	14.7378	12	1.386	0.191289	0.0552205	0.121539
Cocktail	CPO165	14.9878	12	1.39367	0.190851	0.0550939	0.121261
Cocktail	CPO165	15.2378	12	1.40083	0.19042	0.0549694	0.120987
Cocktail	CPO165	15.4878	12	1.40783	0.189643	0.0547453	0.120493
Cocktail	CPO165	15.7378	12	1.41467	0.189268	0.054637	0.120255
Cocktail	CPO165	15.9878	12	1.42125	0.189083	0.0545834	0.120137
Cocktail	CPO165	16.2378	12	1.42767	0.188725	0.0544801	0.11991
Cocktail	CPO165	16.4878	12	1.43383	0.188389	0.0543833	0.119697
Cocktail	CPO165	16.7378	12	1.43958	0.188293	0.0543554	0.119635
Cocktail	CPO165	16.9878	12	1.44508	0.187996	0.0542699	0.119447
Cocktail	CPO165	17.2378	12	1.45067	0.187564	0.0541451	0.119172
Cocktail	CPO165	17.4878	12	1.45575	0.187294	0.054067	0.119001
Cocktail	CPO165	17.7378	12	1.46042	0.187125	0.0540183	0.118893
Cocktail	CPO165	17.9878	12	1.46483	0.187373	0.05409	0.119051
Cocktail	CPO165	18.2378	12	1.46917	0.187573	0.0541476	0.119178
Cocktail	CPO165	18.4878	12	1.47342	0.18771	0.0541873	0.119265
Cocktail	CPO165	18.7378	12	1.47708	0.188195	0.0543271	0.119573
Cocktail	CPO165	18.9878	12	1.48042	0.188855	0.0545178	0.119993
Cocktail	CPO165	19.2378	12	1.48358	0.189428	0.0546832	0.120357
Cocktail	CPO165	19.4878	12	1.48667	0.190144	0.0548899	0.120812
Cocktail	CPO165	19.7378	12	1.48975	0.191248	0.0552084	0.121513
Cocktail	CPO165	19.9878	12	1.4925	0.192494	0.0555682	0.122305
Cocktail	CPO165	20.2378	12	1.49483	0.193635	0.0558975	0.12303
Cocktail	CPO165	20.4878	12	1.497	0.194668	0.0561957	0.123686
Cocktail	CPO165	20.7378	12	1.49875	0.195784	0.056518	0.124395
Cocktail	CPO165	20.9878	12	1.50033	0.196777	0.0568046	0.125026
Cocktail	CPO165	21.2378	12	1.50208	0.197887	0.0571251	0.125732
Cocktail	CPO165	21.4878	12	1.50367	0.199247	0.0575178	0.126596
Cocktail	CPO165	21.7378	12	1.50508	0.200123	0.0577706	0.127152
Cocktail	CPO165	21.9878	12	1.50667	0.20111	0.0580554	0.127779
Cocktail	CPO165	22.2378	12	1.50817	0.202227	0.0583779	0.128489
Cocktail	CPO165	22.4878	12	1.5095	0.203035	0.0586111	0.129002
Cocktail	CPO165	22.7378	12	1.51075	0.20377	0.0588235	0.12947
Cocktail	CPO165	22.9878	12	1.512	0.204686	0.0590879	0.130052
Cocktail	CPO165	23.2378	12	1.51342	0.205531	0.0593317	0.130588
Cocktail	CPO165	23.4878	12	1.51458	0.206186	0.0595209	0.131005
Cocktail	CPO165	23.7378	12	1.5155	0.207024	0.0597626	0.131537
Cocktail	CPO165	23.9878	12	1.51667	0.207673	0.0599499	0.131949
Cocktail	CPO448	0.237778	12	0.357833	0.207193	0.0598116	0.131644
Cocktail	CPO448	0.487778	12	0.322667	0.161102	0.0465062	0.102359
Cocktail	CPO448	0.737778	12	0.33425	0.153497	0.0443107	0.0975273
Cocktail	CPO448	0.987778	12	0.3405	0.142193	0.0410476	0.0903451
Cocktail	CPO448	1.23778	12	0.217	0.0315364	0.00910378	0.0200373
Cocktail	CPO448	1.48778	12	0.234083	0.046143	0.0133203	0.0293178
Cocktail	CPO448	1.73778	12	0.25375	0.0650526	0.0187791	0.0413325
Cocktail	CPO448	1.98778	12	0.27425	0.0781143	0.0225497	0.0496314
Cocktail	CPO448	2.23778	12	0.296	0.0862828	0.0249077	0.0548215
Cocktail	CPO448	2.48778	12	0.3185	0.091335	0.0263662	0.0580315
Cocktail	CPO448	2.73778	12	0.340917	0.0938456	0.0270909	0.0596266
Cocktail	CPO448	2.98778	12	0.363333	0.0945192	0.0272853	0.0600546
Cocktail	CPO448	3.23778	12	0.384	0.091708	0.0264738	0.0582685
Cocktail	CPO448	3.48778	12	0.401	0.0866151	0.0250036	0.0550326
Cocktail	CPO448	3.73778	12	0.414833	0.0806844	0.0232916	0.0512644
Cocktail	CPO448	3.98778	12	0.427417	0.0753	0.0217372	0.0478433
Cocktail	CPO448	4.23778	12	0.43825	0.0711913	0.0205512	0.0452328
Cocktail	CPO448	4.48778	12	0.445833	0.0673523	0.0194429	0.0427936
Cocktail	CPO448	4.73778	12	0.45175	0.0630572	0.018203	0.0400646
Cocktail	CPO448	4.98778	12	0.455167	0.0591298	0.0170693	0.0375693
Cocktail	CPO448	5.23778	12	0.455417	0.0576596	0.0166449	0.0366352
Cocktail	CPO448	5.48778	12	0.454667	0.0563001	0.0162524	0.0357714
Cocktail	CPO448	5.73778	12	0.452167	0.0551161	0.0159107	0.0350191
Cocktail	CPO448	5.98778	12	0.447667	0.0559502	0.0161514	0.0355491
Cocktail	CPO448	6.23778	12	0.443	0.0573633	0.0165594	0.0364469
Cocktail	CPO448	6.48778	12	0.439	0.0580783	0.0167658	0.0369012
Cocktail	CPO448	6.73778	12	0.4355	0.0586414	0.0169283	0.037259
Cocktail	CPO448	6.98778	12	0.432333	0.0587109	0.0169484	0.0373031
Cocktail	CPO448	7.23778	12	0.429083	0.0585172	0.0168925	0.0371801
Cocktail	CPO448	7.48778	12	0.425833	0.0589743	0.0170244	0.0374705
Cocktail	CPO448	7.73778	12	0.423333	0.0590059	0.0170335	0.0374906
Cocktail	CPO448	7.98778	12	0.42125	0.0589192	0.0170085	0.0374355
Cocktail	CPO448	8.23778	12	0.419	0.0582424	0.0168131	0.0370055
Cocktail	CPO448	8.48778	12	0.417167	0.0567928	0.0163947	0.0360844
Cocktail	CPO448	8.73778	12	0.415667	0.054869	0.0158393	0.0348621
Cocktail	CPO448	8.98778	12	0.413917	0.0522937	0.0150959	0.0332258
Cocktail	CPO448	9.23778	12	0.412667	0.0491201	0.0141798	0.0312094
Cocktail	CPO448	9.48778	12	0.411667	0.0461545	0.0133237	0.0293252
Cocktail	CPO448	9.73778	12	0.41	0.0427679	0.012346	0.0271734
Cocktail	CPO448	9.98778	12	0.408083	0.0399032	0.0115191	0.0253533
Cocktail	CPO448	10.2378	12	0.406917	0.0387778	0.0111942	0.0246383
Cocktail	CPO448	10.4878	12	0.4065	0.0389253	0.0112368	0.024732
Cocktail	CPO448	10.7378	12	0.406417	0.0402683	0.0116245	0.0255853
Cocktail	CPO448	10.9878	12	0.407167	0.041665	0.0120276	0.0264727
Cocktail	CPO448	11.2378	12	0.408667	0.0429235	0.0123909	0.0272723
Cocktail	CPO448	11.4878	12	0.410667	0.0437396	0.0126265	0.0277908
Cocktail	CPO448	11.7378	12	0.41325	0.0446117	0.0128783	0.0283449
Cocktail	CPO448	11.9878	12	0.415667	0.0453137	0.0130809	0.028791
Cocktail	CPO448	12.2378	12	0.41775	0.0456172	0.0131686	0.0289838
Cocktail	CPO448	12.4878	12	0.419833	0.046055	0.0132949	0.0292619
Cocktail	CPO448	12.7378	12	0.422333	0.0463256	0.013373	0.0294339
Cocktail	CPO448	12.9878	12	0.424917	0.0465666	0.0134426	0.029587
Cocktail	CPO448	13.2378	12	0.427167	0.0473053	0.0136559	0.0300563
Cocktail	CPO448	13.4878	12	0.429917	0.0475728	0.0137331	0.0302263
Cocktail	CPO448	13.7378	12	0.432833	0.0478669	0.013818	0.0304132
Cocktail	CPO448	13.9878	12	0.435833	0.0482113	0.0139174	0.030632
Cocktail	CPO448	14.2378	12	0.439083	0.0480387	0.0138676	0.0305224
Cocktail	CPO448	14.4878	12	0.441917	0.0479914	0.0138539	0.0304923
Cocktail	CPO448	14.7378	12	0.444333	0.047649	0.0137551	0.0302747
Cocktail	CPO448	14.9878	12	0.446667	0.0474329	0.0136927	0.0301374
Cocktail	CPO448	15.2378	12	0.449167	0.0470509	0.0135824	0.0298947
Cocktail	CPO448	15.4878	12	0.451833	0.0462755	0.0133586	0.0294021
Cocktail	CPO448	15.7378	12	0.453917	0.0459317	0.0132593	0.0291836
Cocktail	CPO448	15.9878	12	0.45525	0.0456511	0.0131783	0.0290053
Cocktail	CPO448	16.2378	12	0.456833	0.0449623	0.0129795	0.0285677
Cocktail	CPO448	16.4878	12	0.459167	0.0439707	0.0126933	0.0279377
Cocktail	CPO448	16.7378	12	0.461	0.0432813	0.0124942	0.0274996
Cocktail	CPO448	16.9878	12	0.462583	0.0430274	0.0124209	0.0273383
Cocktail	CPO448	17.2378	12	0.464083	0.0423459	0.0122242	0.0269053
Cocktail	CPO448	17.4878	12	0.465333	0.0411965	0.0118924	0.026175
Cocktail	CPO448	17.7378	12	0.466167	0.0405616	0.0117091	0.0257716
Cocktail	CPO448	17.9878	12	0.466167	0.0404156	0.011667	0.0256789
Cocktail	CPO448	18.2378	12	0.466417	0.0403315	0.0116427	0.0256254
Cocktail	CPO448	18.4878	12	0.466917	0.0403405	0.0116453	0.0256311
Cocktail	CPO448	18.7378	12	0.467583	0.0400555	0.011563	0.0254501
Cocktail	CPO448	18.9878	12	0.468333	0.0396744	0.011453	0.0252079
Cocktail	CPO448	19.2378	12	0.469083	0.0390349	0.0112684	0.0248016
Cocktail	CPO448	19.4878	12	0.469917	0.0383962	0.011084	0.0243958
Cocktail	CPO448	19.7378	12	0.470167	0.0382619	0.0110452	0.0243104
Cocktail	CPO448	19.9878	12	0.470417	0.0385804	0.0111372	0.0245128
Cocktail	CPO448	20.2378	12	0.47025	0.0388684	0.0112203	0.0246958
Cocktail	CPO448	20.4878	12	0.469917	0.0391581	0.011304	0.0248799
Cocktail	CPO448	20.7378	12	0.470083	0.0393041	0.0113461	0.0249726
Cocktail	CPO448	20.9878	12	0.46975	0.0395523	0.0114178	0.0251303
Cocktail	CPO448	21.2378	12	0.469583	0.0401236	0.0115827	0.0254933
Cocktail	CPO448	21.4878	12	0.469917	0.0401281	0.011584	0.0254962
Cocktail	CPO448	21.7378	12	0.469833	0.0405862	0.0117162	0.0257873
Cocktail	CPO448	21.9878	12	0.469083	0.0415068	0.011982	0.0263721
Cocktail	CPO448	22.2378	12	0.46875	0.0416809	0.0120322	0.0264828
Cocktail	CPO448	22.4878	12	0.46925	0.0419309	0.0121044	0.0266417
Cocktail	CPO448	22.7378	12	0.469167	0.0425074	0.0122708	0.0270079
Cocktail	CPO448	22.9878	12	0.468667	0.0430271	0.0124209	0.0273381
Cocktail	CPO448	23.2378	12	0.46875	0.0434011	0.0125288	0.0275758
Cocktail	CPO448	23.4878	12	0.468667	0.0433722	0.0125205	0.0275574
Cocktail	CPO448	23.7378	12	0.468667	0.0435521	0.0125724	0.0276717
Cocktail	CPO448	23.9878	12	0.46975	0.0438533	0.0126594	0.0278631
Cocktail	EA	0.237778	12	0.750417	0.703496	0.203082	0.44698
Cocktail	EA	0.487778	12	0.763417	0.695096	0.200657	0.441643
Cocktail	EA	0.737778	12	0.79225	0.674124	0.194603	0.428318
Cocktail	EA	0.987778	12	0.932583	0.585992	0.169161	0.372322
Cocktail	EA	1.23778	12	0.561167	0.234697	0.0677513	0.14912
Cocktail	EA	1.48778	12	0.57175	0.240243	0.0693522	0.152643
Cocktail	EA	1.73778	12	0.582417	0.244077	0.0704589	0.155079
Cocktail	EA	1.98778	12	0.5915	0.247462	0.0714361	0.15723
Cocktail	EA	2.23778	12	0.599583	0.250818	0.0724049	0.159362
Cocktail	EA	2.48778	12	0.60725	0.253752	0.0732519	0.161226
Cocktail	EA	2.73778	12	0.614167	0.256244	0.0739714	0.16281
Cocktail	EA	2.98778	12	0.62025	0.258719	0.0746857	0.164382
Cocktail	EA	3.23778	12	0.62525	0.261011	0.0753473	0.165838
Cocktail	EA	3.48778	12	0.628667	0.262564	0.0757957	0.166825
Cocktail	EA	3.73778	12	0.631333	0.264124	0.0762461	0.167817
Cocktail	EA	3.98778	12	0.634417	0.2659	0.0767587	0.168945
Cocktail	EA	4.23778	12	0.638167	0.267836	0.0773175	0.170175
Cocktail	EA	4.48778	12	0.641917	0.269761	0.0778733	0.171398
Cocktail	EA	4.73778	12	0.646	0.271647	0.0784177	0.172596
Cocktail	EA	4.98778	12	0.650667	0.27383	0.0790478	0.173983
Cocktail	EA	5.23778	12	0.655667	0.276002	0.079675	0.175364
Cocktail	EA	5.48778	12	0.661333	0.278361	0.0803558	0.176862
Cocktail	EA	5.73778	12	0.667167	0.280804	0.0810612	0.178415
Cocktail	EA	5.98778	12	0.67325	0.283516	0.081844	0.180137
Cocktail	EA	6.23778	12	0.679417	0.286178	0.0826126	0.181829
Cocktail	EA	6.48778	12	0.685083	0.288521	0.0832889	0.183318
Cocktail	EA	6.73778	12	0.690583	0.290809	0.0839493	0.184771
Cocktail	EA	6.98778	12	0.69625	0.293184	0.0846348	0.18628
Cocktail	EA	7.23778	12	0.70175	0.295541	0.0853155	0.187778
Cocktail	EA	7.48778	12	0.707333	0.297883	0.0859913	0.189266
Cocktail	EA	7.73778	12	0.713667	0.300603	0.0867766	0.190994
Cocktail	EA	7.98778	12	0.721583	0.30415	0.0878005	0.193248
Cocktail	EA	8.23778	12	0.73225	0.308917	0.0891767	0.196277
Cocktail	EA	8.48778	12	0.746583	0.315368	0.091039	0.200375
Cocktail	EA	8.73778	12	0.764667	0.324431	0.0936551	0.206133
Cocktail	EA	8.98778	12	0.786083	0.336192	0.0970502	0.213606
Cocktail	EA	9.23778	12	0.810583	0.349825	0.100986	0.222268
Cocktail	EA	9.48778	12	0.837333	0.364928	0.105346	0.231864
Cocktail	EA	9.73778	12	0.866	0.380787	0.109924	0.241941
Cocktail	EA	9.98778	12	0.895417	0.395755	0.114245	0.25145
Cocktail	EA	10.2378	12	0.923	0.407986	0.117775	0.259222
Cocktail	EA	10.4878	12	0.947417	0.417087	0.120403	0.265005
Cocktail	EA	10.7378	12	0.969167	0.424266	0.122475	0.269565
Cocktail	EA	10.9878	12	0.98875	0.430557	0.124291	0.273563
Cocktail	EA	11.2378	12	1.00633	0.436371	0.125969	0.277257
Cocktail	EA	11.4878	12	1.02242	0.442027	0.127602	0.28085
Cocktail	EA	11.7378	12	1.03675	0.447414	0.129157	0.284273
Cocktail	EA	11.9878	12	1.04967	0.452497	0.130625	0.287503
Cocktail	EA	12.2378	12	1.062	0.457548	0.132083	0.290712
Cocktail	EA	12.4878	12	1.0735	0.462416	0.133488	0.293805
Cocktail	EA	12.7378	12	1.08433	0.467092	0.134838	0.296776
Cocktail	EA	12.9878	12	1.09467	0.471641	0.136151	0.299667
Cocktail	EA	13.2378	12	1.1045	0.475993	0.137407	0.302432
Cocktail	EA	13.4878	12	1.11392	0.480166	0.138612	0.305083
Cocktail	EA	13.7378	12	1.12267	0.484061	0.139736	0.307558
Cocktail	EA	13.9878	12	1.13117	0.487874	0.140837	0.30998
Cocktail	EA	14.2378	12	1.1395	0.491634	0.141922	0.312369
Cocktail	EA	14.4878	12	1.14725	0.495118	0.142928	0.314583
Cocktail	EA	14.7378	12	1.15492	0.498588	0.14393	0.316788
Cocktail	EA	14.9878	12	1.16217	0.501904	0.144887	0.318894
Cocktail	EA	15.2378	12	1.16892	0.504992	0.145779	0.320857
Cocktail	EA	15.4878	12	1.17567	0.508067	0.146666	0.32281
Cocktail	EA	15.7378	12	1.18192	0.510935	0.147494	0.324632
Cocktail	EA	15.9878	12	1.18783	0.513655	0.14828	0.326361
Cocktail	EA	16.2378	12	1.19392	0.516441	0.149084	0.328131
Cocktail	EA	16.4878	12	1.19967	0.519089	0.149848	0.329813
Cocktail	EA	16.7378	12	1.20492	0.521506	0.150546	0.331349
Cocktail	EA	16.9878	12	1.21	0.52387	0.151228	0.332851
Cocktail	EA	17.2378	12	1.21525	0.526325	0.151937	0.334411
Cocktail	EA	17.4878	12	1.22025	0.52863	0.152602	0.335876
Cocktail	EA	17.7378	12	1.22458	0.530623	0.153178	0.337142
Cocktail	EA	17.9878	12	1.22892	0.53264	0.15376	0.338423
Cocktail	EA	18.2378	12	1.23342	0.534713	0.154358	0.33974
Cocktail	EA	18.4878	12	1.23775	0.536698	0.154931	0.341001
Cocktail	EA	18.7378	12	1.24175	0.53856	0.155469	0.342185
Cocktail	EA	18.9878	12	1.2455	0.540312	0.155975	0.343298
Cocktail	EA	19.2378	12	1.24917	0.542016	0.156467	0.344381
Cocktail	EA	19.4878	12	1.25283	0.543711	0.156956	0.345457
Cocktail	EA	19.7378	12	1.2565	0.545398	0.157443	0.346529
Cocktail	EA	19.9878	12	1.25992	0.546969	0.157896	0.347527
Cocktail	EA	20.2378	12	1.26325	0.548508	0.158341	0.348505
Cocktail	EA	20.4878	12	1.26633	0.549933	0.158752	0.349411
Cocktail	EA	20.7378	12	1.26883	0.551096	0.159088	0.35015
Cocktail	EA	20.9878	12	1.2715	0.552337	0.159446	0.350938
Cocktail	EA	21.2378	12	1.2745	0.553722	0.159846	0.351818
Cocktail	EA	21.4878	12	1.27708	0.554917	0.160191	0.352577
Cocktail	EA	21.7378	12	1.2795	0.556031	0.160512	0.353286
Cocktail	EA	21.9878	12	1.28233	0.557336	0.160889	0.354114
Cocktail	EA	22.2378	12	1.28458	0.558371	0.161188	0.354772
Cocktail	EA	22.4878	12	1.28667	0.559324	0.161463	0.355377
Cocktail	EA	22.7378	12	1.28908	0.560441	0.161785	0.356087
Cocktail	EA	22.9878	12	1.29133	0.561493	0.162089	0.356756
Cocktail	EA	23.2378	12	1.29367	0.562564	0.162398	0.357436
Cocktail	EA	23.4878	12	1.29575	0.563515	0.162673	0.358041
Cocktail	EA	23.7378	12	1.29775	0.56444	0.16294	0.358628
Cocktail	EA	23.9878	12	1.29983	0.565406	0.163219	0.359242
Negative	Negative	0.237778	10	0.0905	0.00150923	0.000477261	0.00107964
Negative	Negative	0.487778	10	0.0905	0.00158114	0.0005	0.00113108
Negative	Negative	0.737778	10	0.0905	0.00150923	0.000477261	0.00107964
Negative	Negative	0.987778	10	0.0938	0.00717712	0.00226961	0.00513421
Negative	Negative	1.23778	10	0.0935	0.00730677	0.0023106	0.00522695
Negative	Negative	1.48778	10	0.0902	0.00139841	0.000442217	0.00100036
Negative	Negative	1.73778	10	0.0902	0.00139841	0.000442217	0.00100036
Negative	Negative	1.98778	10	0.0902	0.00139841	0.000442217	0.00100036
Negative	Negative	2.23778	10	0.0902	0.00139841	0.000442217	0.00100036
Negative	Negative	2.48778	10	0.0902	0.00139841	0.000442217	0.00100036
Negative	Negative	2.73778	10	0.0902	0.00139841	0.000442217	0.00100036
Negative	Negative	2.98778	10	0.0902	0.00139841	0.000442217	0.00100036
Negative	Negative	3.23778	10	0.0902	0.00139841	0.000442217	0.00100036
Negative	Negative	3.48778	10	0.0902	0.00139841	0.000442217	0.00100036
Negative	Negative	3.73778	10	0.0902	0.00139841	0.000442217	0.00100036
Negative	Negative	3.98778	10	0.0902	0.00139841	0.000442217	0.00100036
Negative	Negative	4.23778	10	0.0902	0.00139841	0.000442217	0.00100036
Negative	Negative	4.48778	10	0.0902	0.00139841	0.000442217	0.00100036
Negative	Negative	4.73778	10	0.0902	0.00139841	0.000442217	0.00100036
Negative	Negative	4.98778	10	0.0902	0.00139841	0.000442217	0.00100036
Negative	Negative	5.23778	10	0.0902	0.00139841	0.000442217	0.00100036
Negative	Negative	5.48778	10	0.0902	0.00139841	0.000442217	0.00100036
Negative	Negative	5.73778	10	0.0902	0.00139841	0.000442217	0.00100036
Negative	Negative	5.98778	10	0.0902	0.00139841	0.000442217	0.00100036
Negative	Negative	6.23778	10	0.0902	0.00139841	0.000442217	0.00100036
Negative	Negative	6.48778	10	0.0902	0.00139841	0.000442217	0.00100036
Negative	Negative	6.73778	10	0.0903	0.00149443	0.000472582	0.00106905
Negative	Negative	6.98778	10	0.0903	0.00149443	0.000472582	0.00106905
Negative	Negative	7.23778	10	0.0902	0.00139841	0.000442217	0.00100036
Negative	Negative	7.48778	10	0.0902	0.00139841	0.000442217	0.00100036
Negative	Negative	7.73778	10	0.0902	0.00139841	0.000442217	0.00100036
Negative	Negative	7.98778	10	0.0902	0.00139841	0.000442217	0.00100036
Negative	Negative	8.23778	10	0.0902	0.00139841	0.000442217	0.00100036
Negative	Negative	8.48778	10	0.0904	0.0013499	0.000426875	0.000965658
Negative	Negative	8.73778	10	0.0904	0.0013499	0.000426875	0.000965658
Negative	Negative	8.98778	10	0.0902	0.00139841	0.000442217	0.00100036
Negative	Negative	9.23778	10	0.0903	0.00149443	0.000472582	0.00106905
Negative	Negative	9.48778	10	0.0904	0.00157762	0.000498888	0.00112856
Negative	Negative	9.73778	10	0.0904	0.00157762	0.000498888	0.00112856
Negative	Negative	9.98778	10	0.0904	0.00157762	0.000498888	0.00112856
Negative	Negative	10.2378	10	0.0904	0.00157762	0.000498888	0.00112856
Negative	Negative	10.4878	10	0.0904	0.00157762	0.000498888	0.00112856
Negative	Negative	10.7378	10	0.0904	0.00157762	0.000498888	0.00112856
Negative	Negative	10.9878	10	0.0904	0.00157762	0.000498888	0.00112856
Negative	Negative	11.2378	10	0.0904	0.00157762	0.000498888	0.00112856
Negative	Negative	11.4878	10	0.0904	0.00157762	0.000498888	0.00112856
Negative	Negative	11.7378	10	0.0905	0.00143372	0.000453382	0.00102562
Negative	Negative	11.9878	10	0.0905	0.00143372	0.000453382	0.00102562
Negative	Negative	12.2378	10	0.0905	0.00143372	0.000453382	0.00102562
Negative	Negative	12.4878	10	0.0906	0.00126491	0.0004	0.000904863
Negative	Negative	12.7378	10	0.0906	0.00126491	0.0004	0.000904863
Negative	Negative	12.9878	10	0.0905	0.00143372	0.000453382	0.00102562
Negative	Negative	13.2378	10	0.0905	0.00143372	0.000453382	0.00102562
Negative	Negative	13.4878	10	0.0906	0.00126491	0.0004	0.000904863
Negative	Negative	13.7378	10	0.0906	0.00126491	0.0004	0.000904863
Negative	Negative	13.9878	10	0.0905	0.00143372	0.000453382	0.00102562
Negative	Negative	14.2378	10	0.0905	0.00143372	0.000453382	0.00102562
Negative	Negative	14.4878	10	0.0905	0.00117851	0.000372678	0.000843056
Negative	Negative	14.7378	10	0.0905	0.00117851	0.000372678	0.000843056
Negative	Negative	14.9878	10	0.0906	0.00126491	0.0004	0.000904863
Negative	Negative	15.2378	10	0.0906	0.00126491	0.0004	0.000904863
Negative	Negative	15.4878	10	0.0906	0.00126491	0.0004	0.000904863
Negative	Negative	15.7378	10	0.0906	0.00126491	0.0004	0.000904863
Negative	Negative	15.9878	10	0.0906	0.00126491	0.0004	0.000904863
Negative	Negative	16.2378	10	0.0906	0.00126491	0.0004	0.000904863
Negative	Negative	16.4878	10	0.0906	0.00126491	0.0004	0.000904863
Negative	Negative	16.7378	10	0.0906	0.00126491	0.0004	0.000904863
Negative	Negative	16.9878	10	0.0906	0.00126491	0.0004	0.000904863
Negative	Negative	17.2378	10	0.0906	0.00126491	0.0004	0.000904863
Negative	Negative	17.4878	10	0.0906	0.00126491	0.0004	0.000904863
Negative	Negative	17.7378	10	0.0907	0.00141814	0.000448454	0.00101447
Negative	Negative	17.9878	10	0.0907	0.00141814	0.000448454	0.00101447
Negative	Negative	18.2378	10	0.0906	0.00126491	0.0004	0.000904863
Negative	Negative	18.4878	10	0.0906	0.00126491	0.0004	0.000904863
Negative	Negative	18.7378	10	0.0906	0.00126491	0.0004	0.000904863
Negative	Negative	18.9878	10	0.0906	0.00126491	0.0004	0.000904863
Negative	Negative	19.2378	10	0.0906	0.00126491	0.0004	0.000904863
Negative	Negative	19.4878	10	0.0906	0.00126491	0.0004	0.000904863
Negative	Negative	19.7378	10	0.0906	0.00126491	0.0004	0.000904863
Negative	Negative	19.9878	10	0.0907	0.00141814	0.000448454	0.00101447
Negative	Negative	20.2378	10	0.0908	0.00154919	0.000489898	0.00110823
Negative	Negative	20.4878	10	0.0908	0.00154919	0.000489898	0.00110823
Negative	Negative	20.7378	10	0.0908	0.00154919	0.000489898	0.00110823
Negative	Negative	20.9878	10	0.0908	0.00154919	0.000489898	0.00110823
Negative	Negative	21.2378	10	0.0908	0.00154919	0.000489898	0.00110823
Negative	Negative	21.4878	10	0.0908	0.00154919	0.000489898	0.00110823
Negative	Negative	21.7378	10	0.0908	0.00154919	0.000489898	0.00110823
Negative	Negative	21.9878	10	0.0907	0.00141814	0.000448454	0.00101447
Negative	Negative	22.2378	10	0.0907	0.00141814	0.000448454	0.00101447
Negative	Negative	22.4878	10	0.0909	0.00152388	0.000481894	0.00109012
Negative	Negative	22.7378	10	0.0909	0.00152388	0.000481894	0.00109012
Negative	Negative	22.9878	10	0.0907	0.00141814	0.000448454	0.00101447
Negative	Negative	23.2378	10	0.0908	0.00139841	0.000442217	0.00100036
Negative	Negative	23.4878	10	0.0909	0.00152388	0.000481894	0.00109012
Negative	Negative	23.7378	10	0.0908	0.00154919	0.000489898	0.00110823
Negative	Negative	23.9878	10	0.0908	0.00154919	0.000489898	0.00110823
Positive	APO57	0.237778	2	0.3545	0.269408	0.1905	2.42053
Positive	APO57	0.487778	2	0.369	0.263044	0.186	2.36335
Positive	APO57	0.737778	2	0.3965	0.243952	0.1725	2.19182
Positive	APO57	0.987778	2	0.5605	0.0275772	0.0195	0.247771
Positive	APO57	1.23778	2	0.569	0.039598	0.028	0.355774
Positive	APO57	1.48778	2	0.609	0.0169706	0.012	0.152474
Positive	APO57	1.73778	2	0.6225	0.00212132	0.0015	0.0190593
Positive	APO57	1.98778	2	0.6185	0.00777817	0.0055	0.0698841
Positive	APO57	2.23778	2	0.6045	0.0120208	0.0085	0.108003
Positive	APO57	2.48778	2	0.588	0.0113137	0.008	0.10165
Positive	APO57	2.73778	2	0.5735	0.00919239	0.0065	0.0825903
Positive	APO57	2.98778	2	0.562	0.00707107	0.005	0.063531
Positive	APO57	3.23778	2	0.5525	0.00636396	0.0045	0.0571779
Positive	APO57	3.48778	2	0.5435	0.00636396	0.0045	0.0571779
Positive	APO57	3.73778	2	0.535	0.00565685	0.004	0.0508248
Positive	APO57	3.98778	2	0.5265	0.00636396	0.0045	0.0571779
Positive	APO57	4.23778	2	0.517	0.00707107	0.005	0.063531
Positive	APO57	4.48778	2	0.5075	0.00636396	0.0045	0.0571779
Positive	APO57	4.73778	2	0.499	0.00565685	0.004	0.0508248
Positive	APO57	4.98778	2	0.4915	0.00494975	0.0035	0.0444717
Positive	APO57	5.23778	2	0.485	0.00424264	0.003	0.0381186
Positive	APO57	5.48778	2	0.4795	0.00353553	0.0025	0.0317655
Positive	APO57	5.73778	2	0.4755	0.00212132	0.0015	0.0190593
Positive	APO57	5.98778	2	0.474	0	0	0
Positive	APO57	6.23778	2	0.474	0	0	0
Positive	APO57	6.48778	2	0.475	0.00141421	0.001	0.0127062
Positive	APO57	6.73778	2	0.479	0.00424264	0.003	0.0381186
Positive	APO57	6.98778	2	0.484	0.00282843	0.002	0.0254124
Positive	APO57	7.23778	2	0.488	0.00282843	0.002	0.0254124
Positive	APO57	7.48778	2	0.495	0.00707107	0.005	0.063531
Positive	APO57	7.73778	2	0.504	0.00565685	0.004	0.0508248
Positive	APO57	7.98778	2	0.51	0.00282843	0.002	0.0254124
Positive	APO57	8.23778	2	0.5105	0.00212132	0.0015	0.0190593
Positive	APO57	8.48778	2	0.5075	0.00212132	0.0015	0.0190593
Positive	APO57	8.73778	2	0.501	0.00707107	0.005	0.063531
Positive	APO57	8.98778	2	0.4915	0.00636396	0.0045	0.0571779
Positive	APO57	9.23778	2	0.4825	0.00636396	0.0045	0.0571779
Positive	APO57	9.48778	2	0.4745	0.00494975	0.0035	0.0444717
Positive	APO57	9.73778	2	0.464	0.00989949	0.007	0.0889434
Positive	APO57	9.98778	2	0.447	0.0141421	0.01	0.127062
Positive	APO57	10.2378	2	0.429	0.0113137	0.008	0.10165
Positive	APO57	10.4878	2	0.417	0.00565685	0.004	0.0508248
Positive	APO57	10.7378	2	0.412	0.00141421	0.001	0.0127062
Positive	APO57	10.9878	2	0.409	0.00282843	0.002	0.0254124
Positive	APO57	11.2378	2	0.4055	0.00212132	0.0015	0.0190593
Positive	APO57	11.4878	2	0.4045	0.000707107	0.0005	0.0063531
Positive	APO57	11.7378	2	0.405	0	0	0
Positive	APO57	11.9878	2	0.4055	0.000707107	0.0005	0.0063531
Positive	APO57	12.2378	2	0.4025	0.00494975	0.0035	0.0444717
Positive	APO57	12.4878	2	0.3995	0.000707107	0.0005	0.0063531
Positive	APO57	12.7378	2	0.4005	0.000707107	0.0005	0.0063531
Positive	APO57	12.9878	2	0.402	0.00141421	0.001	0.0127062
Positive	APO57	13.2378	2	0.4045	0.00212132	0.0015	0.0190593
Positive	APO57	13.4878	2	0.409	0.00424264	0.003	0.0381186
Positive	APO57	13.7378	2	0.4135	0.00212132	0.0015	0.0190593
Positive	APO57	13.9878	2	0.4165	0.00212132	0.0015	0.0190593
Positive	APO57	14.2378	2	0.4195	0.00212132	0.0015	0.0190593
Positive	APO57	14.4878	2	0.423	0.00282843	0.002	0.0254124
Positive	APO57	14.7378	2	0.427	0.00282843	0.002	0.0254124
Positive	APO57	14.9878	2	0.4295	0.000707107	0.0005	0.0063531
Positive	APO57	15.2378	2	0.4305	0.000707107	0.0005	0.0063531
Positive	APO57	15.4878	2	0.4315	0.000707107	0.0005	0.0063531
Positive	APO57	15.7378	2	0.4325	0.000707107	0.0005	0.0063531
Positive	APO57	15.9878	2	0.432	0.00141421	0.001	0.0127062
Positive	APO57	16.2378	2	0.4305	0.000707107	0.0005	0.0063531
Positive	APO57	16.4878	2	0.429	0.00141421	0.001	0.0127062
Positive	APO57	16.7378	2	0.426	0.00282843	0.002	0.0254124
Positive	APO57	16.9878	2	0.4225	0.00212132	0.0015	0.0190593
Positive	APO57	17.2378	2	0.4195	0.00212132	0.0015	0.0190593
Positive	APO57	17.4878	2	0.4165	0.00212132	0.0015	0.0190593
Positive	APO57	17.7378	2	0.4145	0.000707107	0.0005	0.0063531
Positive	APO57	17.9878	2	0.413	0.00141421	0.001	0.0127062
Positive	APO57	18.2378	2	0.414	0.00282843	0.002	0.0254124
Positive	APO57	18.4878	2	0.4165	0.000707107	0.0005	0.0063531
Positive	APO57	18.7378	2	0.418	0.00141421	0.001	0.0127062
Positive	APO57	18.9878	2	0.4195	0.000707107	0.0005	0.0063531
Positive	APO57	19.2378	2	0.4215	0.00212132	0.0015	0.0190593
Positive	APO57	19.4878	2	0.425	0.00282843	0.002	0.0254124
Positive	APO57	19.7378	2	0.429	0.00282843	0.002	0.0254124
Positive	APO57	19.9878	2	0.4325	0.00212132	0.0015	0.0190593
Positive	APO57	20.2378	2	0.436	0.00282843	0.002	0.0254124
Positive	APO57	20.4878	2	0.4405	0.00353553	0.0025	0.0317655
Positive	APO57	20.7378	2	0.4445	0.00212132	0.0015	0.0190593
Positive	APO57	20.9878	2	0.448	0.00282843	0.002	0.0254124
Positive	APO57	21.2378	2	0.4525	0.00353553	0.0025	0.0317655
Positive	APO57	21.4878	2	0.4565	0.00212132	0.0015	0.0190593
Positive	APO57	21.7378	2	0.4625	0.00636396	0.0045	0.0571779
Positive	APO57	21.9878	2	0.4695	0.00353553	0.0025	0.0317655
Positive	APO57	22.2378	2	0.4755	0.00494975	0.0035	0.0444717
Positive	APO57	22.4878	2	0.4825	0.00494975	0.0035	0.0444717
Positive	APO57	22.7378	2	0.489	0.00424264	0.003	0.0381186
Positive	APO57	22.9878	2	0.4955	0.00494975	0.0035	0.0444717
Positive	APO57	23.2378	2	0.501	0.00282843	0.002	0.0254124
Positive	APO57	23.4878	2	0.507	0.00565685	0.004	0.0508248
Positive	APO57	23.7378	2	0.517	0.00848528	0.006	0.0762372
Positive	APO57	23.9878	2	0.5285	0.00777817	0.0055	0.0698841
Positive	CPO093	0.237778	2	0.941	0.992778	0.702	8.91976
Positive	CPO093	0.487778	2	0.9755	0.946816	0.6695	8.5068
Positive	CPO093	0.737778	2	1.0465	0.849235	0.6005	7.63008
Positive	CPO093	0.987778	2	1.3155	0.47164	0.3335	4.23752
Positive	CPO093	1.23778	2	1.0245	0.0601041	0.0425	0.540014
Positive	CPO093	1.48778	2	1.0905	0.033234	0.0235	0.298596
Positive	CPO093	1.73778	2	1.127	0.0183848	0.013	0.165181
Positive	CPO093	1.98778	2	1.151	0.0155563	0.011	0.139768
Positive	CPO093	2.23778	2	1.1715	0.013435	0.0095	0.120709
Positive	CPO093	2.48778	2	1.1895	0.0120208	0.0085	0.108003
Positive	CPO093	2.73778	2	1.206	0.0113137	0.008	0.10165
Positive	CPO093	2.98778	2	1.221	0.00989949	0.007	0.0889434
Positive	CPO093	3.23778	2	1.2345	0.00919239	0.0065	0.0825903
Positive	CPO093	3.48778	2	1.2465	0.00777817	0.0055	0.0698841
Positive	CPO093	3.73778	2	1.259	0.00989949	0.007	0.0889434
Positive	CPO093	3.98778	2	1.272	0.00848528	0.006	0.0762372
Positive	CPO093	4.23778	2	1.2845	0.00919239	0.0065	0.0825903
Positive	CPO093	4.48778	2	1.2975	0.00919239	0.0065	0.0825903
Positive	CPO093	4.73778	2	1.3095	0.00777817	0.0055	0.0698841
Positive	CPO093	4.98778	2	1.322	0.00989949	0.007	0.0889434
Positive	CPO093	5.23778	2	1.3355	0.00919239	0.0065	0.0825903
Positive	CPO093	5.48778	2	1.347	0.00707107	0.005	0.063531
Positive	CPO093	5.73778	2	1.3585	0.00919239	0.0065	0.0825903
Positive	CPO093	5.98778	2	1.371	0.00848528	0.006	0.0762372
Positive	CPO093	6.23778	2	1.383	0.00848528	0.006	0.0762372
Positive	CPO093	6.48778	2	1.394	0.00707107	0.005	0.063531
Positive	CPO093	6.73778	2	1.4055	0.00919239	0.0065	0.0825903
Positive	CPO093	6.98778	2	1.417	0.00707107	0.005	0.063531
Positive	CPO093	7.23778	2	1.4265	0.00636396	0.0045	0.0571779
Positive	CPO093	7.48778	2	1.4365	0.00777817	0.0055	0.0698841
Positive	CPO093	7.73778	2	1.4465	0.00636396	0.0045	0.0571779
Positive	CPO093	7.98778	2	1.4565	0.00777817	0.0055	0.0698841
Positive	CPO093	8.23778	2	1.467	0.00707107	0.005	0.063531
Positive	CPO093	8.48778	2	1.4765	0.00636396	0.0045	0.0571779
Positive	CPO093	8.73778	2	1.4845	0.00494975	0.0035	0.0444717
Positive	CPO093	8.98778	2	1.492	0.00565685	0.004	0.0508248
Positive	CPO093	9.23778	2	1.4995	0.00494975	0.0035	0.0444717
Positive	CPO093	9.48778	2	1.5055	0.00353553	0.0025	0.0317655
Positive	CPO093	9.73778	2	1.5115	0.00494975	0.0035	0.0444717
Positive	CPO093	9.98778	2	1.518	0.00424264	0.003	0.0381186
Positive	CPO093	10.2378	2	1.5235	0.00353553	0.0025	0.0317655
Positive	CPO093	10.4878	2	1.5285	0.00353553	0.0025	0.0317655
Positive	CPO093	10.7378	2	1.5335	0.00353553	0.0025	0.0317655
Positive	CPO093	10.9878	2	1.538	0.00282843	0.002	0.0254124
Positive	CPO093	11.2378	2	1.542	0.00282843	0.002	0.0254124
Positive	CPO093	11.4878	2	1.5455	0.00212132	0.0015	0.0190593
Positive	CPO093	11.7378	2	1.549	0.00282843	0.002	0.0254124
Positive	CPO093	11.9878	2	1.553	0.00282843	0.002	0.0254124
Positive	CPO093	12.2378	2	1.5565	0.00212132	0.0015	0.0190593
Positive	CPO093	12.4878	2	1.5595	0.00212132	0.0015	0.0190593
Positive	CPO093	12.7378	2	1.562	0.00141421	0.001	0.0127062
Positive	CPO093	12.9878	2	1.5645	0.00212132	0.0015	0.0190593
Positive	CPO093	13.2378	2	1.5665	0.000707107	0.0005	0.0063531
Positive	CPO093	13.4878	2	1.568	0.00141421	0.001	0.0127062
Positive	CPO093	13.7378	2	1.57	0.00141421	0.001	0.0127062
Positive	CPO093	13.9878	2	1.572	0.00141421	0.001	0.0127062
Positive	CPO093	14.2378	2	1.5735	0.000707107	0.0005	0.0063531
Positive	CPO093	14.4878	2	1.575	0.00141421	0.001	0.0127062
Positive	CPO093	14.7378	2	1.5765	0.000707107	0.0005	0.0063531
Positive	CPO093	14.9878	2	1.577	0	0	0
Positive	CPO093	15.2378	2	1.578	0.00141421	0.001	0.0127062
Positive	CPO093	15.4878	2	1.5795	0.000707107	0.0005	0.0063531
Positive	CPO093	15.7378	2	1.5805	0.000707107	0.0005	0.0063531
Positive	CPO093	15.9878	2	1.581	0	0	0
Positive	CPO093	16.2378	2	1.582	0.00141421	0.001	0.0127062
Positive	CPO093	16.4878	2	1.583	0	0	0
Positive	CPO093	16.7378	2	1.5835	0.000707107	0.0005	0.0063531
Positive	CPO093	16.9878	2	1.585	0.00141421	0.001	0.0127062
Positive	CPO093	17.2378	2	1.5865	0.000707107	0.0005	0.0063531
Positive	CPO093	17.4878	2	1.5875	0.000707107	0.0005	0.0063531
Positive	CPO093	17.7378	2	1.589	0.00141421	0.001	0.0127062
Positive	CPO093	17.9878	2	1.5905	0.000707107	0.0005	0.0063531
Positive	CPO093	18.2378	2	1.5915	0.000707107	0.0005	0.0063531
Positive	CPO093	18.4878	2	1.593	0.00141421	0.001	0.0127062
Positive	CPO093	18.7378	2	1.5945	0.000707107	0.0005	0.0063531
Positive	CPO093	18.9878	2	1.5965	0.00212132	0.0015	0.0190593
Positive	CPO093	19.2378	2	1.5985	0.000707107	0.0005	0.0063531
Positive	CPO093	19.4878	2	1.6	0.00141421	0.001	0.0127062
Positive	CPO093	19.7378	2	1.602	0.00141421	0.001	0.0127062
Positive	CPO093	19.9878	2	1.604	0.00141421	0.001	0.0127062
Positive	CPO093	20.2378	2	1.606	0.00141421	0.001	0.0127062
Positive	CPO093	20.4878	2	1.609	0.00282843	0.002	0.0254124
Positive	CPO093	20.7378	2	1.612	0.00141421	0.001	0.0127062
Positive	CPO093	20.9878	2	1.614	0.00141421	0.001	0.0127062
Positive	CPO093	21.2378	2	1.6155	0.000707107	0.0005	0.0063531
Positive	CPO093	21.4878	2	1.6175	0.00212132	0.0015	0.0190593
Positive	CPO093	21.7378	2	1.62	0.00141421	0.001	0.0127062
Positive	CPO093	21.9878	2	1.622	0.00141421	0.001	0.0127062
Positive	CPO093	22.2378	2	1.624	0.00141421	0.001	0.0127062
Positive	CPO093	22.4878	2	1.626	0.00141421	0.001	0.0127062
Positive	CPO093	22.7378	2	1.6285	0.00212132	0.0015	0.0190593
Positive	CPO093	22.9878	2	1.631	0.00141421	0.001	0.0127062
Positive	CPO093	23.2378	2	1.6335	0.00212132	0.0015	0.0190593
Positive	CPO093	23.4878	2	1.636	0.00141421	0.001	0.0127062
Positive	CPO093	23.7378	2	1.638	0.00141421	0.001	0.0127062
Positive	CPO093	23.9878	2	1.64	0.00141421	0.001	0.0127062
Positive	CPO165	0.237778	2	0.9735	1.01046	0.7145	9.07858
Positive	CPO165	0.487778	2	0.989	0.989949	0.7	8.89434
Positive	CPO165	0.737778	2	1.023	0.941866	0.666	8.46233
Positive	CPO165	0.987778	2	1.202	0.690136	0.488	6.20063
Positive	CPO165	1.23778	2	0.7805	0.0940452	0.0665	0.844963
Positive	CPO165	1.48778	2	0.903	0.079196	0.056	0.711547
Positive	CPO165	1.73778	2	1.001	0.059397	0.042	0.533661
Positive	CPO165	1.98778	2	1.075	0.0452548	0.032	0.406599
Positive	CPO165	2.23778	2	1.13	0.0325269	0.023	0.292243
Positive	CPO165	2.48778	2	1.1725	0.0275772	0.0195	0.247771
Positive	CPO165	2.73778	2	1.2075	0.0219203	0.0155	0.196946
Positive	CPO165	2.98778	2	1.2355	0.0176777	0.0125	0.158828
Positive	CPO165	3.23778	2	1.2585	0.0148492	0.0105	0.133415
Positive	CPO165	3.48778	2	1.277	0.0113137	0.008	0.10165
Positive	CPO165	3.73778	2	1.2935	0.0120208	0.0085	0.108003
Positive	CPO165	3.98778	2	1.31	0.0113137	0.008	0.10165
Positive	CPO165	4.23778	2	1.326	0.0113137	0.008	0.10165
Positive	CPO165	4.48778	2	1.341	0.00989949	0.007	0.0889434
Positive	CPO165	4.73778	2	1.3555	0.0106066	0.0075	0.0952965
Positive	CPO165	4.98778	2	1.3705	0.0106066	0.0075	0.0952965
Positive	CPO165	5.23778	2	1.385	0.00989949	0.007	0.0889434
Positive	CPO165	5.48778	2	1.3995	0.0106066	0.0075	0.0952965
Positive	CPO165	5.73778	2	1.414	0.00989949	0.007	0.0889434
Positive	CPO165	5.98778	2	1.4275	0.00919239	0.0065	0.0825903
Positive	CPO165	6.23778	2	1.441	0.00989949	0.007	0.0889434
Positive	CPO165	6.48778	2	1.455	0.00989949	0.007	0.0889434
Positive	CPO165	6.73778	2	1.469	0.00989949	0.007	0.0889434
Positive	CPO165	6.98778	2	1.483	0.00989949	0.007	0.0889434
Positive	CPO165	7.23778	2	1.4955	0.00777817	0.0055	0.0698841
Positive	CPO165	7.48778	2	1.507	0.00848528	0.006	0.0762372
Positive	CPO165	7.73778	2	1.518	0.00707107	0.005	0.063531
Positive	CPO165	7.98778	2	1.528	0.00707107	0.005	0.063531
Positive	CPO165	8.23778	2	1.5375	0.00636396	0.0045	0.0571779
Positive	CPO165	8.48778	2	1.547	0.00707107	0.005	0.063531
Positive	CPO165	8.73778	2	1.556	0.00565685	0.004	0.0508248
Positive	CPO165	8.98778	2	1.564	0.00565685	0.004	0.0508248
Positive	CPO165	9.23778	2	1.572	0.00565685	0.004	0.0508248
Positive	CPO165	9.48778	2	1.5795	0.00494975	0.0035	0.0444717
Positive	CPO165	9.73778	2	1.586	0.00424264	0.003	0.0381186
Positive	CPO165	9.98778	2	1.592	0.00424264	0.003	0.0381186
Positive	CPO165	10.2378	2	1.598	0.00424264	0.003	0.0381186
Positive	CPO165	10.4878	2	1.6035	0.00353553	0.0025	0.0317655
Positive	CPO165	10.7378	2	1.6085	0.00353553	0.0025	0.0317655
Positive	CPO165	10.9878	2	1.6135	0.00353553	0.0025	0.0317655
Positive	CPO165	11.2378	2	1.6175	0.00212132	0.0015	0.0190593
Positive	CPO165	11.4878	2	1.622	0.00424264	0.003	0.0381186
Positive	CPO165	11.7378	2	1.6265	0.00212132	0.0015	0.0190593
Positive	CPO165	11.9878	2	1.63	0.00282843	0.002	0.0254124
Positive	CPO165	12.2378	2	1.634	0.00282843	0.002	0.0254124
Positive	CPO165	12.4878	2	1.6375	0.00212132	0.0015	0.0190593
Positive	CPO165	12.7378	2	1.641	0.00282843	0.002	0.0254124
Positive	CPO165	12.9878	2	1.644	0.00141421	0.001	0.0127062
Positive	CPO165	13.2378	2	1.6465	0.00212132	0.0015	0.0190593
Positive	CPO165	13.4878	2	1.6495	0.00212132	0.0015	0.0190593
Positive	CPO165	13.7378	2	1.652	0.00141421	0.001	0.0127062
Positive	CPO165	13.9878	2	1.654	0.00141421	0.001	0.0127062
Positive	CPO165	14.2378	2	1.6565	0.00212132	0.0015	0.0190593
Positive	CPO165	14.4878	2	1.659	0.00141421	0.001	0.0127062
Positive	CPO165	14.7378	2	1.6605	0.000707107	0.0005	0.0063531
Positive	CPO165	14.9878	2	1.6625	0.00212132	0.0015	0.0190593
Positive	CPO165	15.2378	2	1.6645	0.000707107	0.0005	0.0063531
Positive	CPO165	15.4878	2	1.6655	0.000707107	0.0005	0.0063531
Positive	CPO165	15.7378	2	1.6665	0.000707107	0.0005	0.0063531
Positive	CPO165	15.9878	2	1.668	0.00141421	0.001	0.0127062
Positive	CPO165	16.2378	2	1.6695	0.000707107	0.0005	0.0063531
Positive	CPO165	16.4878	2	1.671	0.00141421	0.001	0.0127062
Positive	CPO165	16.7378	2	1.672	0	0	0
Positive	CPO165	16.9878	2	1.673	0.00141421	0.001	0.0127062
Positive	CPO165	17.2378	2	1.675	0.00141421	0.001	0.0127062
Positive	CPO165	17.4878	2	1.676	0	0	0
Positive	CPO165	17.7378	2	1.6765	0.000707107	0.0005	0.0063531
Positive	CPO165	17.9878	2	1.6775	0.000707107	0.0005	0.0063531
Positive	CPO165	18.2378	2	1.679	0.00141421	0.001	0.0127062
Positive	CPO165	18.4878	2	1.6805	0.000707107	0.0005	0.0063531
Positive	CPO165	18.7378	2	1.6815	0.000707107	0.0005	0.0063531
Positive	CPO165	18.9878	2	1.683	0.00141421	0.001	0.0127062
Positive	CPO165	19.2378	2	1.685	0.00141421	0.001	0.0127062
Positive	CPO165	19.4878	2	1.6865	0.000707107	0.0005	0.0063531
Positive	CPO165	19.7378	2	1.687	0	0	0
Positive	CPO165	19.9878	2	1.687	0	0	0
Positive	CPO165	20.2378	2	1.6875	0.000707107	0.0005	0.0063531
Positive	CPO165	20.4878	2	1.688	0	0	0
Positive	CPO165	20.7378	2	1.688	0	0	0
Positive	CPO165	20.9878	2	1.688	0	0	0
Positive	CPO165	21.2378	2	1.688	0	0	0
Positive	CPO165	21.4878	2	1.688	0	0	0
Positive	CPO165	21.7378	2	1.6875	0.000707107	0.0005	0.0063531
Positive	CPO165	21.9878	2	1.6875	0.000707107	0.0005	0.0063531
Positive	CPO165	22.2378	2	1.688	0	0	0
Positive	CPO165	22.4878	2	1.688	0	0	0
Positive	CPO165	22.7378	2	1.688	0	0	0
Positive	CPO165	22.9878	2	1.688	0	0	0
Positive	CPO165	23.2378	2	1.6885	0.000707107	0.0005	0.0063531
Positive	CPO165	23.4878	2	1.689	0	0	0
Positive	CPO165	23.7378	2	1.6885	0.000707107	0.0005	0.0063531
Positive	CPO165	23.9878	2	1.6885	0.000707107	0.0005	0.0063531
Positive	CPO448	0.237778	2	0.93	0.820244	0.58	7.3696
Positive	CPO448	0.487778	2	0.936	0.80893	0.572	7.26795
Positive	CPO448	0.737778	2	0.944	0.794788	0.562	7.14089
Positive	CPO448	0.987778	2	0.972	0.75519	0.534	6.78511
Positive	CPO448	1.23778	2	0.458	0.0282843	0.02	0.254124
Positive	CPO448	1.48778	2	0.5165	0.0544472	0.0385	0.489189
Positive	CPO448	1.73778	2	0.597	0.059397	0.042	0.533661
Positive	CPO448	1.98778	2	0.6825	0.0615183	0.0435	0.55272
Positive	CPO448	2.23778	2	0.767	0.0579828	0.041	0.520954
Positive	CPO448	2.48778	2	0.842	0.0480833	0.034	0.432011
Positive	CPO448	2.73778	2	0.9045	0.0403051	0.0285	0.362127
Positive	CPO448	2.98778	2	0.9565	0.033234	0.0235	0.298596
Positive	CPO448	3.23778	2	1	0.0282843	0.02	0.254124
Positive	CPO448	3.48778	2	1.0375	0.0247487	0.0175	0.222359
Positive	CPO448	3.73778	2	1.0705	0.0219203	0.0155	0.196946
Positive	CPO448	3.98778	2	1.099	0.0183848	0.013	0.165181
Positive	CPO448	4.23778	2	1.1245	0.0176777	0.0125	0.158828
Positive	CPO448	4.48778	2	1.148	0.0155563	0.011	0.139768
Positive	CPO448	4.73778	2	1.1675	0.0120208	0.0085	0.108003
Positive	CPO448	4.98778	2	1.1835	0.0106066	0.0075	0.0952965
Positive	CPO448	5.23778	2	1.198	0.00989949	0.007	0.0889434
Positive	CPO448	5.48778	2	1.2105	0.00777817	0.0055	0.0698841
Positive	CPO448	5.73778	2	1.221	0.00707107	0.005	0.063531
Positive	CPO448	5.98778	2	1.231	0.00707107	0.005	0.063531
Positive	CPO448	6.23778	2	1.24	0.00565685	0.004	0.0508248
Positive	CPO448	6.48778	2	1.2475	0.00494975	0.0035	0.0444717
Positive	CPO448	6.73778	2	1.2545	0.00494975	0.0035	0.0444717
Positive	CPO448	6.98778	2	1.2615	0.00494975	0.0035	0.0444717
Positive	CPO448	7.23778	2	1.2675	0.00353553	0.0025	0.0317655
Positive	CPO448	7.48778	2	1.2725	0.00353553	0.0025	0.0317655
Positive	CPO448	7.73778	2	1.2785	0.00494975	0.0035	0.0444717
Positive	CPO448	7.98778	2	1.2855	0.00494975	0.0035	0.0444717
Positive	CPO448	8.23778	2	1.2925	0.00494975	0.0035	0.0444717
Positive	CPO448	8.48778	2	1.301	0.00707107	0.005	0.063531
Positive	CPO448	8.73778	2	1.3095	0.00494975	0.0035	0.0444717
Positive	CPO448	8.98778	2	1.317	0.00565685	0.004	0.0508248
Positive	CPO448	9.23778	2	1.324	0.00424264	0.003	0.0381186
Positive	CPO448	9.48778	2	1.332	0.00707107	0.005	0.063531
Positive	CPO448	9.73778	2	1.342	0.00707107	0.005	0.063531
Positive	CPO448	9.98778	2	1.351	0.00565685	0.004	0.0508248
Positive	CPO448	10.2378	2	1.357	0.00282843	0.002	0.0254124
Positive	CPO448	10.4878	2	1.3615	0.00353553	0.0025	0.0317655
Positive	CPO448	10.7378	2	1.367	0.00424264	0.003	0.0381186
Positive	CPO448	10.9878	2	1.3725	0.00353553	0.0025	0.0317655
Positive	CPO448	11.2378	2	1.3775	0.00353553	0.0025	0.0317655
Positive	CPO448	11.4878	2	1.3835	0.00494975	0.0035	0.0444717
Positive	CPO448	11.7378	2	1.3885	0.00212132	0.0015	0.0190593
Positive	CPO448	11.9878	2	1.392	0.00282843	0.002	0.0254124
Positive	CPO448	12.2378	2	1.396	0.00282843	0.002	0.0254124
Positive	CPO448	12.4878	2	1.3995	0.00212132	0.0015	0.0190593
Positive	CPO448	12.7378	2	1.405	0.00565685	0.004	0.0508248
Positive	CPO448	12.9878	2	1.414	0.00707107	0.005	0.063531
Positive	CPO448	13.2378	2	1.421	0.00282843	0.002	0.0254124
Positive	CPO448	13.4878	2	1.426	0.00424264	0.003	0.0381186
Positive	CPO448	13.7378	2	1.4305	0.00212132	0.0015	0.0190593
Positive	CPO448	13.9878	2	1.4345	0.00353553	0.0025	0.0317655
Positive	CPO448	14.2378	2	1.4405	0.00494975	0.0035	0.0444717
Positive	CPO448	14.4878	2	1.4465	0.00353553	0.0025	0.0317655
Positive	CPO448	14.7378	2	1.451	0.00282843	0.002	0.0254124
Positive	CPO448	14.9878	2	1.453	0	0	0
Positive	CPO448	15.2378	2	1.454	0.00141421	0.001	0.0127062
Positive	CPO448	15.4878	2	1.457	0.00282843	0.002	0.0254124
Positive	CPO448	15.7378	2	1.46	0.00141421	0.001	0.0127062
Positive	CPO448	15.9878	2	1.4615	0.000707107	0.0005	0.0063531
Positive	CPO448	16.2378	2	1.464	0.00282843	0.002	0.0254124
Positive	CPO448	16.4878	2	1.4675	0.00212132	0.0015	0.0190593
Positive	CPO448	16.7378	2	1.4705	0.00212132	0.0015	0.0190593
Positive	CPO448	16.9878	2	1.4735	0.00212132	0.0015	0.0190593
Positive	CPO448	17.2378	2	1.476	0.00141421	0.001	0.0127062
Positive	CPO448	17.4878	2	1.4775	0.000707107	0.0005	0.0063531
Positive	CPO448	17.7378	2	1.479	0.00141421	0.001	0.0127062
Positive	CPO448	17.9878	2	1.481	0.00141421	0.001	0.0127062
Positive	CPO448	18.2378	2	1.4835	0.00212132	0.0015	0.0190593
Positive	CPO448	18.4878	2	1.4865	0.00212132	0.0015	0.0190593
Positive	CPO448	18.7378	2	1.4885	0.000707107	0.0005	0.0063531
Positive	CPO448	18.9878	2	1.495	0.00848528	0.006	0.0762372
Positive	CPO448	19.2378	2	1.501	0	0	0
Positive	CPO448	19.4878	2	1.5015	0.000707107	0.0005	0.0063531
Positive	CPO448	19.7378	2	1.502	0	0	0
Positive	CPO448	19.9878	2	1.503	0.00141421	0.001	0.0127062
Positive	CPO448	20.2378	2	1.5055	0.00212132	0.0015	0.0190593
Positive	CPO448	20.4878	2	1.5075	0.000707107	0.0005	0.0063531
Positive	CPO448	20.7378	2	1.5085	0.000707107	0.0005	0.0063531
Positive	CPO448	20.9878	2	1.5105	0.00212132	0.0015	0.0190593
Positive	CPO448	21.2378	2	1.512	0	0	0
Positive	CPO448	21.4878	2	1.513	0.00141421	0.001	0.0127062
Positive	CPO448	21.7378	2	1.515	0.00141421	0.001	0.0127062
Positive	CPO448	21.9878	2	1.517	0.00141421	0.001	0.0127062
Positive	CPO448	22.2378	2	1.5175	0.000707107	0.0005	0.0063531
Positive	CPO448	22.4878	2	1.518	0.00141421	0.001	0.0127062
Positive	CPO448	22.7378	2	1.5185	0.000707107	0.0005	0.0063531
Positive	CPO448	22.9878	2	1.518	0	0	0
Positive	CPO448	23.2378	2	1.517	0.00141421	0.001	0.0127062
Positive	CPO448	23.4878	2	1.5145	0.00212132	0.0015	0.0190593
Positive	CPO448	23.7378	2	1.513	0	0	0
Positive	CPO448	23.9878	2	1.5115	0.00212132	0.0015	0.0190593
Positive	EA	0.237778	2	0.95	0.995606	0.704	8.94517
Positive	EA	0.487778	2	0.9645	0.977929	0.6915	8.78634
Positive	EA	0.737778	2	1.001	0.929138	0.657	8.34798
Positive	EA	0.987778	2	1.227	0.613769	0.434	5.51449
Positive	EA	1.23778	2	0.8385	0.0643467	0.0455	0.578132
Positive	EA	1.48778	2	0.911	0.0381838	0.027	0.343068
Positive	EA	1.73778	2	0.957	0.0268701	0.019	0.241418
Positive	EA	1.98778	2	0.9885	0.0176777	0.0125	0.158828
Positive	EA	2.23778	2	1.013	0.0169706	0.012	0.152474
Positive	EA	2.48778	2	1.0345	0.013435	0.0095	0.120709
Positive	EA	2.73778	2	1.0505	0.00919239	0.0065	0.0825903
Positive	EA	2.98778	2	1.0645	0.0106066	0.0075	0.0952965
Positive	EA	3.23778	2	1.0765	0.00636396	0.0045	0.0571779
Positive	EA	3.48778	2	1.087	0.00848528	0.006	0.0762372
Positive	EA	3.73778	2	1.0995	0.00919239	0.0065	0.0825903
Positive	EA	3.98778	2	1.1115	0.00777817	0.0055	0.0698841
Positive	EA	4.23778	2	1.122	0.00707107	0.005	0.063531
Positive	EA	4.48778	2	1.133	0.00848528	0.006	0.0762372
Positive	EA	4.73778	2	1.144	0.00707107	0.005	0.063531
Positive	EA	4.98778	2	1.1555	0.00919239	0.0065	0.0825903
Positive	EA	5.23778	2	1.1675	0.00777817	0.0055	0.0698841
Positive	EA	5.48778	2	1.1795	0.00919239	0.0065	0.0825903
Positive	EA	5.73778	2	1.192	0.00848528	0.006	0.0762372
Positive	EA	5.98778	2	1.204	0.00848528	0.006	0.0762372
Positive	EA	6.23778	2	1.2165	0.00919239	0.0065	0.0825903
Positive	EA	6.48778	2	1.23	0.00989949	0.007	0.0889434
Positive	EA	6.73778	2	1.2455	0.0120208	0.0085	0.108003
Positive	EA	6.98778	2	1.262	0.0113137	0.008	0.10165
Positive	EA	7.23778	2	1.278	0.0113137	0.008	0.10165
Positive	EA	7.48778	2	1.295	0.0127279	0.009	0.114356
Positive	EA	7.73778	2	1.312	0.0113137	0.008	0.10165
Positive	EA	7.98778	2	1.327	0.00989949	0.007	0.0889434
Positive	EA	8.23778	2	1.3415	0.0106066	0.0075	0.0952965
Positive	EA	8.48778	2	1.3555	0.00919239	0.0065	0.0825903
Positive	EA	8.73778	2	1.3685	0.00919239	0.0065	0.0825903
Positive	EA	8.98778	2	1.381	0.00848528	0.006	0.0762372
Positive	EA	9.23778	2	1.394	0.00989949	0.007	0.0889434
Positive	EA	9.48778	2	1.407	0.00848528	0.006	0.0762372
Positive	EA	9.73778	2	1.418	0.00707107	0.005	0.063531
Positive	EA	9.98778	2	1.428	0.00707107	0.005	0.063531
Positive	EA	10.2378	2	1.4375	0.00636396	0.0045	0.0571779
Positive	EA	10.4878	2	1.4465	0.00636396	0.0045	0.0571779
Positive	EA	10.7378	2	1.4555	0.00636396	0.0045	0.0571779
Positive	EA	10.9878	2	1.4645	0.00636396	0.0045	0.0571779
Positive	EA	11.2378	2	1.473	0.00565685	0.004	0.0508248
Positive	EA	11.4878	2	1.4805	0.00494975	0.0035	0.0444717
Positive	EA	11.7378	2	1.487	0.00424264	0.003	0.0381186
Positive	EA	11.9878	2	1.4935	0.00494975	0.0035	0.0444717
Positive	EA	12.2378	2	1.5005	0.00494975	0.0035	0.0444717
Positive	EA	12.4878	2	1.507	0.00424264	0.003	0.0381186
Positive	EA	12.7378	2	1.5125	0.00353553	0.0025	0.0317655
Positive	EA	12.9878	2	1.518	0.00424264	0.003	0.0381186
Positive	EA	13.2378	2	1.5235	0.00353553	0.0025	0.0317655
Positive	EA	13.4878	2	1.5285	0.00353553	0.0025	0.0317655
Positive	EA	13.7378	2	1.534	0.00424264	0.003	0.0381186
Positive	EA	13.9878	2	1.539	0.00282843	0.002	0.0254124
Positive	EA	14.2378	2	1.543	0.00282843	0.002	0.0254124
Positive	EA	14.4878	2	1.5475	0.00353553	0.0025	0.0317655
Positive	EA	14.7378	2	1.5525	0.00353553	0.0025	0.0317655
Positive	EA	14.9878	2	1.557	0.00282843	0.002	0.0254124
Positive	EA	15.2378	2	1.561	0.00282843	0.002	0.0254124
Positive	EA	15.4878	2	1.565	0.00282843	0.002	0.0254124
Positive	EA	15.7378	2	1.569	0.00282843	0.002	0.0254124
Positive	EA	15.9878	2	1.573	0.00282843	0.002	0.0254124
Positive	EA	16.2378	2	1.5765	0.00212132	0.0015	0.0190593
Positive	EA	16.4878	2	1.5805	0.00353553	0.0025	0.0317655
Positive	EA	16.7378	2	1.5845	0.00212132	0.0015	0.0190593
Positive	EA	16.9878	2	1.587	0.00141421	0.001	0.0127062
Positive	EA	17.2378	2	1.59	0.00282843	0.002	0.0254124
Positive	EA	17.4878	2	1.5935	0.00212132	0.0015	0.0190593
Positive	EA	17.7378	2	1.5965	0.00212132	0.0015	0.0190593
Positive	EA	17.9878	2	1.5995	0.00212132	0.0015	0.0190593
Positive	EA	18.2378	2	1.6025	0.00212132	0.0015	0.0190593
Positive	EA	18.4878	2	1.6055	0.00212132	0.0015	0.0190593
Positive	EA	18.7378	2	1.6085	0.00212132	0.0015	0.0190593
Positive	EA	18.9878	2	1.611	0.00141421	0.001	0.0127062
Positive	EA	19.2378	2	1.6135	0.00212132	0.0015	0.0190593
Positive	EA	19.4878	2	1.6165	0.00212132	0.0015	0.0190593
Positive	EA	19.7378	2	1.619	0.00141421	0.001	0.0127062
Positive	EA	19.9878	2	1.621	0.00141421	0.001	0.0127062
Positive	EA	20.2378	2	1.6235	0.00212132	0.0015	0.0190593
Positive	EA	20.4878	2	1.6265	0.00212132	0.0015	0.0190593
Positive	EA	20.7378	2	1.6285	0.000707107	0.0005	0.0063531
Positive	EA	20.9878	2	1.63	0.00141421	0.001	0.0127062
Positive	EA	21.2378	2	1.632	0.00141421	0.001	0.0127062
Positive	EA	21.4878	2	1.634	0.00141421	0.001	0.0127062
Positive	EA	21.7378	2	1.636	0.00141421	0.001	0.0127062
Positive	EA	21.9878	2	1.6375	0.000707107	0.0005	0.0063531
Positive	EA	22.2378	2	1.6395	0.00212132	0.0015	0.0190593
Positive	EA	22.4878	2	1.642	0.00141421	0.001	0.0127062
Positive	EA	22.7378	2	1.6435	0.000707107	0.0005	0.0063531
Positive	EA	22.9878	2	1.645	0.00141421	0.001	0.0127062
Positive	EA	23.2378	2	1.647	0.00141421	0.001	0.0127062
Positive	EA	23.4878	2	1.6485	0.000707107	0.0005	0.0063531
Positive	EA	23.7378	2	1.65	0.00141421	0.001	0.0127062
Positive	EA	23.9878	2	1.652	0.00141421	0.001	0.0127062

## Sheet: Extended data Fig 6B
Phage	Host	Time	N	OD600	sd	se	ci
Cocktail	APO57	0.237778	2	0.3005	0.00212132	0.0015	0.0190593
Cocktail	APO57	0.487778	2	0.3485	0.00212132	0.0015	0.0190593
Cocktail	APO57	0.737778	2	0.3915	0.00212132	0.0015	0.0190593
Cocktail	APO57	0.987778	2	0.4175	0.000707107	0.0005	0.0063531
Cocktail	APO57	1.23778	2	0.433	0.00989949	0.007	0.0889434
Cocktail	APO57	1.48778	2	0.4615	0.0247487	0.0175	0.222359
Cocktail	APO57	1.73778	2	0.475	0.0282843	0.02	0.254124
Cocktail	APO57	1.98778	2	0.4905	0.0289914	0.0205	0.260477
Cocktail	APO57	2.23778	2	0.499	0.0296985	0.021	0.26683
Cocktail	APO57	2.48778	2	0.5075	0.0304056	0.0215	0.273183
Cocktail	APO57	2.73778	2	0.517	0.0339411	0.024	0.304949
Cocktail	APO57	2.98778	2	0.526	0.0339411	0.024	0.304949
Cocktail	APO57	3.23778	2	0.5305	0.0318198	0.0225	0.28589
Cocktail	APO57	3.48778	2	0.5345	0.0289914	0.0205	0.260477
Cocktail	APO57	3.73778	2	0.5355	0.0247487	0.0175	0.222359
Cocktail	APO57	3.98778	2	0.535	0.0226274	0.016	0.203299
Cocktail	APO57	4.23778	2	0.5305	0.0190919	0.0135	0.171534
Cocktail	APO57	4.48778	2	0.5285	0.0176777	0.0125	0.158828
Cocktail	APO57	4.73778	2	0.5255	0.0162635	0.0115	0.146121
Cocktail	APO57	4.98778	2	0.523	0.0155563	0.011	0.139768
Cocktail	APO57	5.23778	2	0.5205	0.0148492	0.0105	0.133415
Cocktail	APO57	5.48778	2	0.518	0.0155563	0.011	0.139768
Cocktail	APO57	5.73778	2	0.5165	0.0162635	0.0115	0.146121
Cocktail	APO57	5.98778	2	0.515	0.0155563	0.011	0.139768
Cocktail	APO57	6.23778	2	0.5135	0.0148492	0.0105	0.133415
Cocktail	APO57	6.48778	2	0.513	0.0155563	0.011	0.139768
Cocktail	APO57	6.73778	2	0.512	0.0155563	0.011	0.139768
Cocktail	APO57	6.98778	2	0.5105	0.0162635	0.0115	0.146121
Cocktail	APO57	7.23778	2	0.508	0.0155563	0.011	0.139768
Cocktail	APO57	7.48778	2	0.5065	0.0162635	0.0115	0.146121
Cocktail	APO57	7.73778	2	0.503	0.0141421	0.01	0.127062
Cocktail	APO57	7.98778	2	0.5005	0.0148492	0.0105	0.133415
Cocktail	APO57	8.23778	2	0.4985	0.013435	0.0095	0.120709
Cocktail	APO57	8.48778	2	0.4965	0.013435	0.0095	0.120709
Cocktail	APO57	8.73778	2	0.4935	0.0148492	0.0105	0.133415
Cocktail	APO57	8.98778	2	0.491	0.0141421	0.01	0.127062
Cocktail	APO57	9.23778	2	0.489	0.0141421	0.01	0.127062
Cocktail	APO57	9.48778	2	0.4865	0.0148492	0.0105	0.133415
Cocktail	APO57	9.73778	2	0.485	0.0141421	0.01	0.127062
Cocktail	APO57	9.98778	2	0.4825	0.013435	0.0095	0.120709
Cocktail	APO57	10.2378	2	0.48	0.0127279	0.009	0.114356
Cocktail	APO57	10.4878	2	0.477	0.0113137	0.008	0.10165
Cocktail	APO57	10.7378	2	0.4755	0.0106066	0.0075	0.0952965
Cocktail	APO57	10.9878	2	0.4725	0.00919239	0.0065	0.0825903
Cocktail	APO57	11.2378	2	0.4695	0.00777817	0.0055	0.0698841
Cocktail	APO57	11.4878	2	0.4675	0.00636396	0.0045	0.0571779
Cocktail	APO57	11.7378	2	0.4645	0.00494975	0.0035	0.0444717
Cocktail	APO57	11.9878	2	0.4625	0.00353553	0.0025	0.0317655
Cocktail	APO57	12.2378	2	0.4625	0.00212132	0.0015	0.0190593
Cocktail	APO57	12.4878	2	0.461	0	0	0
Cocktail	APO57	12.7378	2	0.4605	0.00212132	0.0015	0.0190593
Cocktail	APO57	12.9878	2	0.46	0.00282843	0.002	0.0254124
Cocktail	APO57	13.2378	2	0.463	0.00282843	0.002	0.0254124
Cocktail	APO57	13.4878	2	0.4655	0.00353553	0.0025	0.0317655
Cocktail	APO57	13.7378	2	0.4685	0.00494975	0.0035	0.0444717
Cocktail	APO57	13.9878	2	0.472	0.00707107	0.005	0.063531
Cocktail	APO57	14.2378	2	0.475	0.00848528	0.006	0.0762372
Cocktail	APO57	14.4878	2	0.4775	0.00919239	0.0065	0.0825903
Cocktail	APO57	14.7378	2	0.483	0.0113137	0.008	0.10165
Cocktail	APO57	14.9878	2	0.488	0.0113137	0.008	0.10165
Cocktail	APO57	15.2378	2	0.494	0.0127279	0.009	0.114356
Cocktail	APO57	15.4878	2	0.4995	0.013435	0.0095	0.120709
Cocktail	APO57	15.7378	2	0.505	0.0155563	0.011	0.139768
Cocktail	APO57	15.9878	2	0.5095	0.0162635	0.0115	0.146121
Cocktail	APO57	16.2378	2	0.5115	0.0162635	0.0115	0.146121
Cocktail	APO57	16.4878	2	0.5145	0.0162635	0.0115	0.146121
Cocktail	APO57	16.7378	2	0.5145	0.0190919	0.0135	0.171534
Cocktail	APO57	16.9878	2	0.518	0.0183848	0.013	0.165181
Cocktail	APO57	17.2378	2	0.517	0.0212132	0.015	0.190593
Cocktail	APO57	17.4878	2	0.5145	0.0176777	0.0125	0.158828
Cocktail	APO57	17.7378	2	0.5135	0.0176777	0.0125	0.158828
Cocktail	APO57	17.9878	2	0.5075	0.0148492	0.0105	0.133415
Cocktail	APO57	18.2378	2	0.502	0.0169706	0.012	0.152474
Cocktail	APO57	18.4878	2	0.4905	0.0120208	0.0085	0.108003
Cocktail	APO57	18.7378	2	0.483	0.00707107	0.005	0.063531
Cocktail	APO57	18.9878	2	0.466	0.00141421	0.001	0.0127062
Cocktail	APO57	19.2378	2	0.4565	0.000707107	0.0005	0.0063531
Cocktail	APO57	19.4878	2	0.433	0.00141421	0.001	0.0127062
Cocktail	APO57	19.7378	2	0.4325	0.00919239	0.0065	0.0825903
Cocktail	APO57	19.9878	2	0.419	0.00424264	0.003	0.0381186
Cocktail	APO57	20.2378	2	0.4165	0.00777817	0.0055	0.0698841
Cocktail	APO57	20.4878	2	0.4095	0.00494975	0.0035	0.0444717
Cocktail	APO57	20.7378	2	0.402	0.00848528	0.006	0.0762372
Cocktail	APO57	20.9878	2	0.39	0.00989949	0.007	0.0889434
Cocktail	APO57	21.2378	2	0.3755	0.0162635	0.0115	0.146121
Cocktail	APO57	21.4878	2	0.3605	0.0205061	0.0145	0.18424
Cocktail	APO57	21.7378	2	0.3475	0.0247487	0.0175	0.222359
Cocktail	APO57	21.9878	2	0.3375	0.0275772	0.0195	0.247771
Cocktail	APO57	22.2378	2	0.331	0.0296985	0.021	0.26683
Cocktail	APO57	22.4878	2	0.328	0.0296985	0.021	0.26683
Cocktail	APO57	22.7378	2	0.326	0.0296985	0.021	0.26683
Cocktail	APO57	22.9878	2	0.3245	0.0289914	0.0205	0.260477
Cocktail	APO57	23.2378	2	0.3235	0.0289914	0.0205	0.260477
Cocktail	APO57	23.4878	2	0.3225	0.0289914	0.0205	0.260477
Cocktail	APO57	23.7378	2	0.3225	0.0289914	0.0205	0.260477
Cocktail	APO57	23.9878	2	0.3215	0.0289914	0.0205	0.260477
Cocktail	APO57	NA	2	0.3205	0.0289914	0.0205	0.260477
Cocktail	CPO093	0.237778	4	0.20925	0.0303246	0.0151623	0.0482533
Cocktail	CPO093	0.487778	4	0.23675	0.031447	0.0157235	0.0500393
Cocktail	CPO093	0.737778	4	0.27725	0.0337775	0.0168887	0.0537475
Cocktail	CPO093	0.987778	4	0.31225	0.0394155	0.0197078	0.0627189
Cocktail	CPO093	1.23778	4	0.33125	0.0518676	0.0259338	0.082533
Cocktail	CPO093	1.48778	4	0.3435	0.077	0.0385	0.122524
Cocktail	CPO093	1.73778	4	0.33925	0.100473	0.0502367	0.159876
Cocktail	CPO093	1.98778	4	0.3255	0.107022	0.0535109	0.170296
Cocktail	CPO093	2.23778	4	0.31125	0.100224	0.0501122	0.159479
Cocktail	CPO093	2.48778	4	0.29875	0.099198	0.049599	0.157846
Cocktail	CPO093	2.73778	4	0.2855	0.099373	0.0496865	0.158125
Cocktail	CPO093	2.98778	4	0.27375	0.10153	0.0507648	0.161556
Cocktail	CPO093	3.23778	4	0.263	0.101374	0.0506869	0.161308
Cocktail	CPO093	3.48778	4	0.25425	0.101184	0.0505921	0.161007
Cocktail	CPO093	3.73778	4	0.2465	0.101851	0.0509256	0.162068
Cocktail	CPO093	3.98778	4	0.23925	0.101838	0.0509188	0.162047
Cocktail	CPO093	4.23778	4	0.23325	0.101	0.0504998	0.160713
Cocktail	CPO093	4.48778	4	0.22775	0.100732	0.050366	0.160287
Cocktail	CPO093	4.73778	4	0.223	0.098968	0.049484	0.15748
Cocktail	CPO093	4.98778	4	0.21875	0.098821	0.0494105	0.157246
Cocktail	CPO093	5.23778	4	0.2145	0.0968865	0.0484433	0.154168
Cocktail	CPO093	5.48778	4	0.21125	0.0956883	0.0478441	0.152261
Cocktail	CPO093	5.73778	4	0.2085	0.0944228	0.0472114	0.150248
Cocktail	CPO093	5.98778	4	0.20575	0.0932144	0.0466072	0.148325
Cocktail	CPO093	6.23778	4	0.203	0.0922352	0.0461176	0.146767
Cocktail	CPO093	6.48778	4	0.20075	0.0912921	0.0456461	0.145266
Cocktail	CPO093	6.73778	4	0.199	0.0908001	0.0454001	0.144483
Cocktail	CPO093	6.98778	4	0.196	0.0893868	0.0446934	0.142234
Cocktail	CPO093	7.23778	4	0.194	0.0884571	0.0442286	0.140755
Cocktail	CPO093	7.48778	4	0.1925	0.0887149	0.0443574	0.141165
Cocktail	CPO093	7.73778	4	0.19025	0.0880393	0.0440196	0.14009
Cocktail	CPO093	7.98778	4	0.1895	0.0882893	0.0441446	0.140488
Cocktail	CPO093	8.23778	4	0.18775	0.0871373	0.0435687	0.138655
Cocktail	CPO093	8.48778	4	0.18625	0.0866617	0.0433308	0.137898
Cocktail	CPO093	8.73778	4	0.1855	0.0860446	0.0430223	0.136916
Cocktail	CPO093	8.98778	4	0.1845	0.0849725	0.0424863	0.13521
Cocktail	CPO093	9.23778	4	0.18425	0.0841482	0.0420741	0.133899
Cocktail	CPO093	9.48778	4	0.18525	0.0831359	0.041568	0.132288
Cocktail	CPO093	9.73778	4	0.18575	0.0811968	0.0405984	0.129202
Cocktail	CPO093	9.98778	4	0.188	0.0792759	0.0396379	0.126146
Cocktail	CPO093	10.2378	4	0.1915	0.0767181	0.038359	0.122076
Cocktail	CPO093	10.4878	4	0.196	0.0757584	0.0378792	0.120549
Cocktail	CPO093	10.7378	4	0.20125	0.072385	0.0361925	0.115181
Cocktail	CPO093	10.9878	4	0.208	0.0698045	0.0349022	0.111075
Cocktail	CPO093	11.2378	4	0.21675	0.0653165	0.0326583	0.103933
Cocktail	CPO093	11.4878	4	0.22775	0.0590558	0.0295279	0.0939709
Cocktail	CPO093	11.7378	4	0.24025	0.0507633	0.0253817	0.0807758
Cocktail	CPO093	11.9878	4	0.254	0.0461519	0.023076	0.073438
Cocktail	CPO093	12.2378	4	0.269	0.0443997	0.0221998	0.0706498
Cocktail	CPO093	12.4878	4	0.28425	0.0472608	0.0236304	0.0752025
Cocktail	CPO093	12.7378	4	0.3	0.0530723	0.0265361	0.0844498
Cocktail	CPO093	12.9878	4	0.31825	0.0615325	0.0307663	0.097912
Cocktail	CPO093	13.2378	4	0.3395	0.0755094	0.0377547	0.120152
Cocktail	CPO093	13.4878	4	0.362	0.0901739	0.045087	0.143487
Cocktail	CPO093	13.7378	4	0.3845	0.103326	0.0516632	0.164415
Cocktail	CPO093	13.9878	4	0.40675	0.114258	0.0571291	0.18181
Cocktail	CPO093	14.2378	4	0.4305	0.12228	0.0611399	0.194574
Cocktail	CPO093	14.4878	4	0.454	0.128965	0.0644826	0.205212
Cocktail	CPO093	14.7378	4	0.4785	0.134852	0.0674259	0.214579
Cocktail	CPO093	14.9878	4	0.502	0.141758	0.070879	0.225569
Cocktail	CPO093	15.2378	4	0.526	0.150278	0.0751388	0.239125
Cocktail	CPO093	15.4878	4	0.551	0.161474	0.0807372	0.256942
Cocktail	CPO093	15.7378	4	0.579	0.174885	0.0874424	0.278281
Cocktail	CPO093	15.9878	4	0.6045	0.190502	0.095251	0.303131
Cocktail	CPO093	16.2378	4	0.6315	0.205245	0.102623	0.326591
Cocktail	CPO093	16.4878	4	0.65575	0.219729	0.109865	0.349638
Cocktail	CPO093	16.7378	4	0.6805	0.233059	0.116529	0.370848
Cocktail	CPO093	16.9878	4	0.70275	0.246163	0.123082	0.3917
Cocktail	CPO093	17.2378	4	0.72325	0.259027	0.129513	0.41217
Cocktail	CPO093	17.4878	4	0.7415	0.271102	0.135551	0.431384
Cocktail	CPO093	17.7378	4	0.75775	0.281602	0.140801	0.448091
Cocktail	CPO093	17.9878	4	0.7715	0.293833	0.146916	0.467553
Cocktail	CPO093	18.2378	4	0.78425	0.305095	0.152547	0.485474
Cocktail	CPO093	18.4878	4	0.7955	0.315874	0.157937	0.502626
Cocktail	CPO093	18.7378	4	0.80625	0.325673	0.162837	0.518218
Cocktail	CPO093	18.9878	4	0.815	0.33437	0.167185	0.532057
Cocktail	CPO093	19.2378	4	0.8245	0.342032	0.171016	0.544249
Cocktail	CPO093	19.4878	4	0.83275	0.348762	0.174381	0.554958
Cocktail	CPO093	19.7378	4	0.841	0.352347	0.176174	0.560663
Cocktail	CPO093	19.9878	4	0.85	0.355564	0.177782	0.565782
Cocktail	CPO093	20.2378	4	0.85675	0.358006	0.179003	0.569667
Cocktail	CPO093	20.4878	4	0.8635	0.359905	0.179953	0.572689
Cocktail	CPO093	20.7378	4	0.87	0.362109	0.181054	0.576196
Cocktail	CPO093	20.9878	4	0.8775	0.363889	0.181944	0.579028
Cocktail	CPO093	21.2378	4	0.88225	0.365674	0.182837	0.581869
Cocktail	CPO093	21.4878	4	0.8875	0.36783	0.183915	0.5853
Cocktail	CPO093	21.7378	4	0.893	0.370249	0.185125	0.58915
Cocktail	CPO093	21.9878	4	0.898	0.372259	0.186129	0.592347
Cocktail	CPO093	22.2378	4	0.9025	0.374018	0.187009	0.595147
Cocktail	CPO093	22.4878	4	0.90825	0.376535	0.188267	0.59915
Cocktail	CPO093	22.7378	4	0.914	0.376824	0.188412	0.599612
Cocktail	CPO093	22.9878	4	0.91975	0.377383	0.188691	0.6005
Cocktail	CPO093	23.2378	4	0.9245	0.378967	0.189484	0.603022
Cocktail	CPO093	23.4878	4	0.92925	0.380114	0.190057	0.604847
Cocktail	CPO093	23.7378	4	0.9335	0.381206	0.190603	0.606583
Cocktail	CPO093	23.9878	4	0.9375	0.382153	0.191077	0.608091
Cocktail	CPO093	NA	4	0.942	0.384439	0.192219	0.611728
Cocktail	CPO165	0.237778	1	0.187	NA	NA	NA
Cocktail	CPO165	0.487778	1	0.213	NA	NA	NA
Cocktail	CPO165	0.737778	1	0.253	NA	NA	NA
Cocktail	CPO165	0.987778	1	0.281	NA	NA	NA
Cocktail	CPO165	1.23778	1	0.286	NA	NA	NA
Cocktail	CPO165	1.48778	1	0.289	NA	NA	NA
Cocktail	CPO165	1.73778	1	0.3	NA	NA	NA
Cocktail	CPO165	1.98778	1	0.319	NA	NA	NA
Cocktail	CPO165	2.23778	1	0.334	NA	NA	NA
Cocktail	CPO165	2.48778	1	0.348	NA	NA	NA
Cocktail	CPO165	2.73778	1	0.354	NA	NA	NA
Cocktail	CPO165	2.98778	1	0.36	NA	NA	NA
Cocktail	CPO165	3.23778	1	0.36	NA	NA	NA
Cocktail	CPO165	3.48778	1	0.362	NA	NA	NA
Cocktail	CPO165	3.73778	1	0.363	NA	NA	NA
Cocktail	CPO165	3.98778	1	0.362	NA	NA	NA
Cocktail	CPO165	4.23778	1	0.362	NA	NA	NA
Cocktail	CPO165	4.48778	1	0.363	NA	NA	NA
Cocktail	CPO165	4.73778	1	0.364	NA	NA	NA
Cocktail	CPO165	4.98778	1	0.363	NA	NA	NA
Cocktail	CPO165	5.23778	1	0.363	NA	NA	NA
Cocktail	CPO165	5.48778	1	0.361	NA	NA	NA
Cocktail	CPO165	5.73778	1	0.359	NA	NA	NA
Cocktail	CPO165	5.98778	1	0.355	NA	NA	NA
Cocktail	CPO165	6.23778	1	0.353	NA	NA	NA
Cocktail	CPO165	6.48778	1	0.35	NA	NA	NA
Cocktail	CPO165	6.73778	1	0.347	NA	NA	NA
Cocktail	CPO165	6.98778	1	0.346	NA	NA	NA
Cocktail	CPO165	7.23778	1	0.345	NA	NA	NA
Cocktail	CPO165	7.48778	1	0.348	NA	NA	NA
Cocktail	CPO165	7.73778	1	0.355	NA	NA	NA
Cocktail	CPO165	7.98778	1	0.358	NA	NA	NA
Cocktail	CPO165	8.23778	1	0.362	NA	NA	NA
Cocktail	CPO165	8.48778	1	0.365	NA	NA	NA
Cocktail	CPO165	8.73778	1	0.368	NA	NA	NA
Cocktail	CPO165	8.98778	1	0.371	NA	NA	NA
Cocktail	CPO165	9.23778	1	0.377	NA	NA	NA
Cocktail	CPO165	9.48778	1	0.387	NA	NA	NA
Cocktail	CPO165	9.73778	1	0.405	NA	NA	NA
Cocktail	CPO165	9.98778	1	0.428	NA	NA	NA
Cocktail	CPO165	10.2378	1	0.456	NA	NA	NA
Cocktail	CPO165	10.4878	1	0.496	NA	NA	NA
Cocktail	CPO165	10.7378	1	0.546	NA	NA	NA
Cocktail	CPO165	10.9878	1	0.602	NA	NA	NA
Cocktail	CPO165	11.2378	1	0.651	NA	NA	NA
Cocktail	CPO165	11.4878	1	0.698	NA	NA	NA
Cocktail	CPO165	11.7378	1	0.738	NA	NA	NA
Cocktail	CPO165	11.9878	1	0.778	NA	NA	NA
Cocktail	CPO165	12.2378	1	0.815	NA	NA	NA
Cocktail	CPO165	12.4878	1	0.85	NA	NA	NA
Cocktail	CPO165	12.7378	1	0.883	NA	NA	NA
Cocktail	CPO165	12.9878	1	0.918	NA	NA	NA
Cocktail	CPO165	13.2378	1	0.951	NA	NA	NA
Cocktail	CPO165	13.4878	1	0.981	NA	NA	NA
Cocktail	CPO165	13.7378	1	1.01	NA	NA	NA
Cocktail	CPO165	13.9878	1	1.037	NA	NA	NA
Cocktail	CPO165	14.2378	1	1.062	NA	NA	NA
Cocktail	CPO165	14.4878	1	1.086	NA	NA	NA
Cocktail	CPO165	14.7378	1	1.109	NA	NA	NA
Cocktail	CPO165	14.9878	1	1.13	NA	NA	NA
Cocktail	CPO165	15.2378	1	1.153	NA	NA	NA
Cocktail	CPO165	15.4878	1	1.173	NA	NA	NA
Cocktail	CPO165	15.7378	1	1.195	NA	NA	NA
Cocktail	CPO165	15.9878	1	1.214	NA	NA	NA
Cocktail	CPO165	16.2378	1	1.232	NA	NA	NA
Cocktail	CPO165	16.4878	1	1.25	NA	NA	NA
Cocktail	CPO165	16.7378	1	1.268	NA	NA	NA
Cocktail	CPO165	16.9878	1	1.285	NA	NA	NA
Cocktail	CPO165	17.2378	1	1.3	NA	NA	NA
Cocktail	CPO165	17.4878	1	1.313	NA	NA	NA
Cocktail	CPO165	17.7378	1	1.327	NA	NA	NA
Cocktail	CPO165	17.9878	1	1.339	NA	NA	NA
Cocktail	CPO165	18.2378	1	1.35	NA	NA	NA
Cocktail	CPO165	18.4878	1	1.361	NA	NA	NA
Cocktail	CPO165	18.7378	1	1.371	NA	NA	NA
Cocktail	CPO165	18.9878	1	1.38	NA	NA	NA
Cocktail	CPO165	19.2378	1	1.388	NA	NA	NA
Cocktail	CPO165	19.4878	1	1.396	NA	NA	NA
Cocktail	CPO165	19.7378	1	1.405	NA	NA	NA
Cocktail	CPO165	19.9878	1	1.411	NA	NA	NA
Cocktail	CPO165	20.2378	1	1.418	NA	NA	NA
Cocktail	CPO165	20.4878	1	1.425	NA	NA	NA
Cocktail	CPO165	20.7378	1	1.43	NA	NA	NA
Cocktail	CPO165	20.9878	1	1.436	NA	NA	NA
Cocktail	CPO165	21.2378	1	1.441	NA	NA	NA
Cocktail	CPO165	21.4878	1	1.445	NA	NA	NA
Cocktail	CPO165	21.7378	1	1.45	NA	NA	NA
Cocktail	CPO165	21.9878	1	1.454	NA	NA	NA
Cocktail	CPO165	22.2378	1	1.458	NA	NA	NA
Cocktail	CPO165	22.4878	1	1.462	NA	NA	NA
Cocktail	CPO165	22.7378	1	1.465	NA	NA	NA
Cocktail	CPO165	22.9878	1	1.468	NA	NA	NA
Cocktail	CPO165	23.2378	1	NA	NA	NA	NA
Cocktail	CPO165	23.4878	1	NA	NA	NA	NA
Cocktail	CPO165	23.7378	1	NA	NA	NA	NA
Cocktail	CPO165	23.9878	1	NA	NA	NA	NA
Cocktail	CPO165	NA	1	NA	NA	NA	NA
Cocktail	CPO448	0.237778	2	0.2045	0.0120208	0.0085	0.108003
Cocktail	CPO448	0.487778	2	0.232	0.0155563	0.011	0.139768
Cocktail	CPO448	0.737778	2	0.273	0.0155563	0.011	0.139768
Cocktail	CPO448	0.987778	2	0.301	0.0127279	0.009	0.114356
Cocktail	CPO448	1.23778	2	0.3245	0.0148492	0.0105	0.133415
Cocktail	CPO448	1.48778	2	0.3435	0.0190919	0.0135	0.171534
Cocktail	CPO448	1.73778	2	0.3495	0.0205061	0.0145	0.18424
Cocktail	CPO448	1.98778	2	0.346	0.019799	0.014	0.177887
Cocktail	CPO448	2.23778	2	0.347	0.0212132	0.015	0.190593
Cocktail	CPO448	2.48778	2	0.35	0.019799	0.014	0.177887
Cocktail	CPO448	2.73778	2	0.3485	0.0205061	0.0145	0.18424
Cocktail	CPO448	2.98778	2	0.3415	0.0219203	0.0155	0.196946
Cocktail	CPO448	3.23778	2	0.33	0.0226274	0.016	0.203299
Cocktail	CPO448	3.48778	2	0.3155	0.0247487	0.0175	0.222359
Cocktail	CPO448	3.73778	2	0.2995	0.0275772	0.0195	0.247771
Cocktail	CPO448	3.98778	2	0.281	0.0282843	0.02	0.254124
Cocktail	CPO448	4.23778	2	0.2645	0.0304056	0.0215	0.273183
Cocktail	CPO448	4.48778	2	0.2505	0.0304056	0.0215	0.273183
Cocktail	CPO448	4.73778	2	0.2375	0.0304056	0.0215	0.273183
Cocktail	CPO448	4.98778	2	0.2255	0.0304056	0.0215	0.273183
Cocktail	CPO448	5.23778	2	0.216	0.0296985	0.021	0.26683
Cocktail	CPO448	5.48778	2	0.2085	0.0289914	0.0205	0.260477
Cocktail	CPO448	5.73778	2	0.201	0.0282843	0.02	0.254124
Cocktail	CPO448	5.98778	2	0.1955	0.0275772	0.0195	0.247771
Cocktail	CPO448	6.23778	2	0.1905	0.026163	0.0185	0.235065
Cocktail	CPO448	6.48778	2	0.1865	0.0247487	0.0175	0.222359
Cocktail	CPO448	6.73778	2	0.1825	0.0233345	0.0165	0.209652
Cocktail	CPO448	6.98778	2	0.179	0.0212132	0.015	0.190593
Cocktail	CPO448	7.23778	2	0.1775	0.0190919	0.0135	0.171534
Cocktail	CPO448	7.48778	2	0.176	0.0141421	0.01	0.127062
Cocktail	CPO448	7.73778	2	0.1755	0.00919239	0.0065	0.0825903
Cocktail	CPO448	7.98778	2	0.1765	0.000707107	0.0005	0.0063531
Cocktail	CPO448	8.23778	2	0.1785	0.00777817	0.0055	0.0698841
Cocktail	CPO448	8.48778	2	0.183	0.0155563	0.011	0.139768
Cocktail	CPO448	8.73778	2	0.1875	0.0219203	0.0155	0.196946
Cocktail	CPO448	8.98778	2	0.191	0.0268701	0.019	0.241418
Cocktail	CPO448	9.23778	2	0.197	0.0296985	0.021	0.26683
Cocktail	CPO448	9.48778	2	0.206	0.0325269	0.023	0.292243
Cocktail	CPO448	9.73778	2	0.2165	0.0346482	0.0245	0.311302
Cocktail	CPO448	9.98778	2	0.2255	0.033234	0.0235	0.298596
Cocktail	CPO448	10.2378	2	0.2345	0.033234	0.0235	0.298596
Cocktail	CPO448	10.4878	2	0.2435	0.0346482	0.0245	0.311302
Cocktail	CPO448	10.7378	2	0.251	0.0325269	0.023	0.292243
Cocktail	CPO448	10.9878	2	0.258	0.0311127	0.022	0.279537
Cocktail	CPO448	11.2378	2	0.263	0.0268701	0.019	0.241418
Cocktail	CPO448	11.4878	2	0.2635	0.0190919	0.0135	0.171534
Cocktail	CPO448	11.7378	2	0.266	0.0127279	0.009	0.114356
Cocktail	CPO448	11.9878	2	0.261	0.00141421	0.001	0.0127062
Cocktail	CPO448	12.2378	2	0.256	0.00707107	0.005	0.063531
Cocktail	CPO448	12.4878	2	0.252	0.00989949	0.007	0.0889434
Cocktail	CPO448	12.7378	2	0.2515	0.000707107	0.0005	0.0063531
Cocktail	CPO448	12.9878	2	0.247	0.0113137	0.008	0.10165
Cocktail	CPO448	13.2378	2	0.241	0.0282843	0.02	0.254124
Cocktail	CPO448	13.4878	2	0.2405	0.0417193	0.0295	0.374833
Cocktail	CPO448	13.7378	2	0.2385	0.0516188	0.0365	0.463776
Cocktail	CPO448	13.9878	2	0.24	0.0636396	0.045	0.571779
Cocktail	CPO448	14.2378	2	0.242	0.0707107	0.05	0.63531
Cocktail	CPO448	14.4878	2	0.2455	0.0784889	0.0555	0.705194
Cocktail	CPO448	14.7378	2	0.2495	0.0855599	0.0605	0.768725
Cocktail	CPO448	14.9878	2	0.2535	0.0912168	0.0645	0.81955
Cocktail	CPO448	15.2378	2	0.2575	0.0982878	0.0695	0.883081
Cocktail	CPO448	15.4878	2	0.261	0.106066	0.075	0.952965
Cocktail	CPO448	15.7378	2	0.265	0.113137	0.08	1.0165
Cocktail	CPO448	15.9878	2	0.2685	0.118087	0.0835	1.06097
Cocktail	CPO448	16.2378	2	0.272	0.125865	0.089	1.13085
Cocktail	CPO448	16.4878	2	0.275	0.130108	0.092	1.16897
Cocktail	CPO448	16.7378	2	0.279	0.137179	0.097	1.2325
Cocktail	CPO448	16.9878	2	0.281	0.141421	0.1	1.27062
Cocktail	CPO448	17.2378	2	0.285	0.147078	0.104	1.32145
Cocktail	CPO448	17.4878	2	0.286	0.149907	0.106	1.34686
Cocktail	CPO448	17.7378	2	0.2895	0.153442	0.1085	1.37862
Cocktail	CPO448	17.9878	2	0.292	0.158392	0.112	1.42309
Cocktail	CPO448	18.2378	2	0.295	0.16122	0.114	1.44851
Cocktail	CPO448	18.4878	2	0.3015	0.170413	0.1205	1.5311
Cocktail	CPO448	18.7378	2	0.3035	0.173241	0.1225	1.55651
Cocktail	CPO448	18.9878	2	0.3065	0.174655	0.1235	1.56922
Cocktail	CPO448	19.2378	2	0.3095	0.178898	0.1265	1.60733
Cocktail	CPO448	19.4878	2	0.312	0.179605	0.127	1.61369
Cocktail	CPO448	19.7378	2	0.3145	0.178898	0.1265	1.60733
Cocktail	CPO448	19.9878	2	0.3195	0.184555	0.1305	1.65816
Cocktail	CPO448	20.2378	2	0.3245	0.183141	0.1295	1.64545
Cocktail	CPO448	20.4878	2	0.3285	0.184555	0.1305	1.65816
Cocktail	CPO448	20.7378	2	0.3315	0.188798	0.1335	1.69628
Cocktail	CPO448	20.9878	2	0.334	0.189505	0.134	1.70263
Cocktail	CPO448	21.2378	2	0.3375	0.191626	0.1355	1.72169
Cocktail	CPO448	21.4878	2	0.3405	0.194454	0.1375	1.7471
Cocktail	CPO448	21.7378	2	0.344	0.19799	0.14	1.77887
Cocktail	CPO448	21.9878	2	0.3445	0.197283	0.1395	1.77252
Cocktail	CPO448	22.2378	2	0.3465	0.201525	0.1425	1.81063
Cocktail	CPO448	22.4878	2	0.35	0.202233	0.143	1.81699
Cocktail	CPO448	22.7378	2	0.3515	0.205768	0.1455	1.84875
Cocktail	CPO448	22.9878	2	0.352	0.209304	0.148	1.88052
Cocktail	CPO448	23.2378	2	NA	NA	NA	NA
Cocktail	CPO448	23.4878	2	NA	NA	NA	NA
Cocktail	CPO448	23.7378	2	NA	NA	NA	NA
Cocktail	CPO448	23.9878	2	NA	NA	NA	NA
Cocktail	CPO448	NA	2	NA	NA	NA	NA
Cocktail	EA	0.237778	4	0.23875	0.0143149	0.00715746	0.0227782
Cocktail	EA	0.487778	4	0.26525	0.0148408	0.00742041	0.0236151
Cocktail	EA	0.737778	4	0.2985	0.0153297	0.00766485	0.024393
Cocktail	EA	0.987778	4	0.32475	0.0161941	0.00809707	0.0257685
Cocktail	EA	1.23778	4	0.32825	0.0155858	0.00779289	0.0248005
Cocktail	EA	1.48778	4	0.32775	0.017519	0.00875952	0.0278767
Cocktail	EA	1.73778	4	0.3235	0.0180647	0.00903235	0.028745
Cocktail	EA	1.98778	4	0.32025	0.020998	0.010499	0.0334125
Cocktail	EA	2.23778	4	0.32	0.0216795	0.0108397	0.0344969
Cocktail	EA	2.48778	4	0.315	0.0183848	0.00919239	0.0292543
Cocktail	EA	2.73778	4	0.316	0.0142595	0.00712975	0.02269
Cocktail	EA	2.98778	4	0.31825	0.0158403	0.00792017	0.0252055
Cocktail	EA	3.23778	4	0.321	0.016452	0.00822598	0.0261787
Cocktail	EA	3.48778	4	0.318	0.0218021	0.0109011	0.0346921
Cocktail	EA	3.73778	4	0.31425	0.0284415	0.0142207	0.0452567
Cocktail	EA	3.98778	4	0.307	0.0350333	0.0175167	0.0557458
Cocktail	EA	4.23778	4	0.29875	0.037411	0.0187055	0.0595293
Cocktail	EA	4.48778	4	0.29175	0.0401445	0.0200723	0.0638789
Cocktail	EA	4.73778	4	0.2845	0.0391621	0.019581	0.0623156
Cocktail	EA	4.98778	4	0.2795	0.0345784	0.0172892	0.055022
Cocktail	EA	5.23778	4	0.27625	0.0292276	0.0146138	0.0465076
Cocktail	EA	5.48778	4	0.275	0.0244677	0.0122338	0.0389335
Cocktail	EA	5.73778	4	0.275	0.0170489	0.00852447	0.0271287
Cocktail	EA	5.98778	4	0.2775	0.0146401	0.00732006	0.0232957
Cocktail	EA	6.23778	4	0.2815	0.0145488	0.00727438	0.0231503
Cocktail	EA	6.48778	4	0.2865	0.0175214	0.00876071	0.0278805
Cocktail	EA	6.73778	4	0.29225	0.0195	0.00975	0.0310289
Cocktail	EA	6.98778	4	0.29975	0.0224852	0.0112426	0.0357789
Cocktail	EA	7.23778	4	0.308	0.0233666	0.0116833	0.0371815
Cocktail	EA	7.48778	4	0.3155	0.0245696	0.0122848	0.0390958
Cocktail	EA	7.73778	4	0.3235	0.026147	0.0130735	0.0416057
Cocktail	EA	7.98778	4	0.333	0.0277849	0.0138924	0.044212
Cocktail	EA	8.23778	4	0.34175	0.0327249	0.0163624	0.0520726
Cocktail	EA	8.48778	4	0.349	0.03964	0.01982	0.0630762
Cocktail	EA	8.73778	4	0.355	0.0513485	0.0256742	0.0817069
Cocktail	EA	8.98778	4	0.363	0.063293	0.0316465	0.100713
Cocktail	EA	9.23778	4	0.37475	0.0750083	0.0375042	0.119355
Cocktail	EA	9.48778	4	0.38675	0.0831961	0.041598	0.132383
Cocktail	EA	9.73778	4	0.4005	0.0921502	0.0460751	0.146632
Cocktail	EA	9.98778	4	0.4145	0.0985376	0.0492688	0.156795
Cocktail	EA	10.2378	4	0.4345	0.112991	0.0564956	0.179794
Cocktail	EA	10.4878	4	0.46975	0.151377	0.0756884	0.240874
Cocktail	EA	10.7378	4	0.51275	0.204878	0.102439	0.326006
Cocktail	EA	10.9878	4	0.55325	0.247336	0.123668	0.393566
Cocktail	EA	11.2378	4	0.592	0.269319	0.134659	0.428546
Cocktail	EA	11.4878	4	0.6395	0.281231	0.140616	0.447502
Cocktail	EA	11.7378	4	0.69375	0.290262	0.145131	0.461872
Cocktail	EA	11.9878	4	0.74575	0.30173	0.150865	0.48012
Cocktail	EA	12.2378	4	0.79075	0.313355	0.156678	0.498618
Cocktail	EA	12.4878	4	0.831	0.322743	0.161372	0.513557
Cocktail	EA	12.7378	4	0.872	0.320453	0.160226	0.509912
Cocktail	EA	12.9878	4	0.91875	0.301828	0.150914	0.480276
Cocktail	EA	13.2378	4	0.96575	0.273701	0.136851	0.435519
Cocktail	EA	13.4878	4	1.016	0.237362	0.118681	0.377696
Cocktail	EA	13.7378	4	1.06075	0.205959	0.102979	0.327726
Cocktail	EA	13.9878	4	1.09875	0.184323	0.0921614	0.293299
Cocktail	EA	14.2378	4	1.1305	0.168148	0.0840739	0.267561
Cocktail	EA	14.4878	4	1.1585	0.154129	0.0770644	0.245253
Cocktail	EA	14.7378	4	1.183	0.143854	0.071927	0.228904
Cocktail	EA	14.9878	4	1.2065	0.13361	0.0668051	0.212604
Cocktail	EA	15.2378	4	1.2285	0.123813	0.0619065	0.197014
Cocktail	EA	15.4878	4	1.24775	0.116013	0.0580063	0.184602
Cocktail	EA	15.7378	4	1.26575	0.107949	0.0539743	0.17177
Cocktail	EA	15.9878	4	1.28175	0.101467	0.0507336	0.161457
Cocktail	EA	16.2378	4	1.2975	0.0945815	0.0472908	0.1505
Cocktail	EA	16.4878	4	1.3115	0.0894669	0.0447335	0.142362
Cocktail	EA	16.7378	4	1.32375	0.0842511	0.0421256	0.134062
Cocktail	EA	16.9878	4	1.336	0.0794984	0.0397492	0.1265
Cocktail	EA	17.2378	4	1.34675	0.075949	0.0379745	0.120852
Cocktail	EA	17.4878	4	1.35675	0.0727387	0.0363693	0.115743
Cocktail	EA	17.7378	4	1.36675	0.0692068	0.0346034	0.110123
Cocktail	EA	17.9878	4	1.37475	0.066012	0.033006	0.10504
Cocktail	EA	18.2378	4	1.383	0.0624233	0.0312116	0.0993294
Cocktail	EA	18.4878	4	1.39075	0.0598408	0.0299204	0.09522
Cocktail	EA	18.7378	4	1.3975	0.057576	0.028788	0.0916163
Cocktail	EA	18.9878	4	1.40375	0.0556859	0.0278429	0.0886087
Cocktail	EA	19.2378	4	1.4095	0.0538547	0.0269274	0.0856949
Cocktail	EA	19.4878	4	1.415	0.0516591	0.0258296	0.0822012
Cocktail	EA	19.7378	4	1.42025	0.0496211	0.0248105	0.0789582
Cocktail	EA	19.9878	4	1.42575	0.0478983	0.0239492	0.0762169
Cocktail	EA	20.2378	4	1.42975	0.0463564	0.0231782	0.0737634
Cocktail	EA	20.4878	4	1.43375	0.0447391	0.0223695	0.0711898
Cocktail	EA	20.7378	4	1.438	0.0436883	0.0218441	0.0695178
Cocktail	EA	20.9878	4	1.4415	0.0418927	0.0209464	0.0666607
Cocktail	EA	21.2378	4	1.44475	0.0409257	0.0204629	0.065122
Cocktail	EA	21.4878	4	1.44775	0.0401694	0.0200847	0.0639185
Cocktail	EA	21.7378	4	1.4505	0.0389316	0.0194658	0.0619488
Cocktail	EA	21.9878	4	1.45375	0.0382394	0.0191197	0.0608474
Cocktail	EA	22.2378	4	1.45575	0.0376154	0.0188077	0.0598545
Cocktail	EA	22.4878	4	1.4585	0.037	0.0185	0.0588753
Cocktail	EA	22.7378	4	1.46125	0.0365183	0.0182591	0.0581087
Cocktail	EA	22.9878	4	1.4635	0.0358376	0.0179188	0.0570256
Cocktail	EA	23.2378	4	1.4655	0.0354636	0.0177318	0.0564305
Cocktail	EA	23.4878	4	1.46775	0.0355938	0.0177969	0.0566376
Cocktail	EA	23.7378	4	1.47	0.0360648	0.0180324	0.0573871
Cocktail	EA	23.9878	4	1.4725	0.0361893	0.0180947	0.0575853
Cocktail	EA	NA	4	1.474	0.0367423	0.0183712	0.0584653
Cocktail	EnA02_R1	0.237778	3	0.241667	0.00650641	0.00375648	0.0161628
Cocktail	EnA02_R1	0.487778	3	0.279667	0.0070946	0.00409607	0.017624
Cocktail	EnA02_R1	0.737778	3	0.327333	0.00665833	0.00384419	0.0165402
Cocktail	EnA02_R1	0.987778	3	0.380667	0.0085049	0.00491031	0.0211273
Cocktail	EnA02_R1	1.23778	3	0.478667	0.0136504	0.00788106	0.0339095
Cocktail	EnA02_R1	1.48778	3	0.603333	0.017673	0.0102035	0.0439021
Cocktail	EnA02_R1	1.73778	3	0.708667	0.0179258	0.0103494	0.0445301
Cocktail	EnA02_R1	1.98778	3	0.791667	0.0162891	0.00940449	0.0404643
Cocktail	EnA02_R1	2.23778	3	0.856333	0.0115902	0.00669162	0.0287917
Cocktail	EnA02_R1	2.48778	3	0.91	0.00818535	0.00472582	0.0203335
Cocktail	EnA02_R1	2.73778	3	0.951	0.00818535	0.00472582	0.0203335
Cocktail	EnA02_R1	2.98778	3	0.990667	0.0106927	0.00617342	0.0265621
Cocktail	EnA02_R1	3.23778	3	1.01933	0.0127017	0.00733333	0.0315528
Cocktail	EnA02_R1	3.48778	3	1.043	0.013	0.00750555	0.0322938
Cocktail	EnA02_R1	3.73778	3	1.06333	0.0144338	0.00833333	0.0358554
Cocktail	EnA02_R1	3.98778	3	1.078	0.0138924	0.00802081	0.0345107
Cocktail	EnA02_R1	4.23778	3	1.09133	0.0135769	0.00783865	0.033727
Cocktail	EnA02_R1	4.48778	3	1.10133	0.0109697	0.00633333	0.0272501
Cocktail	EnA02_R1	4.73778	3	1.11	0.0101489	0.00585947	0.0252112
Cocktail	EnA02_R1	4.98778	3	1.117	0.0111355	0.0064291	0.0276622
Cocktail	EnA02_R1	5.23778	3	1.12267	0.0106927	0.00617342	0.0265621
Cocktail	EnA02_R1	5.48778	3	1.12633	0.0119304	0.00688799	0.0296366
Cocktail	EnA02_R1	5.73778	3	1.13	0.013	0.00750555	0.0322938
Cocktail	EnA02_R1	5.98778	3	1.13067	0.0144338	0.00833333	0.0358554
Cocktail	EnA02_R1	6.23778	3	1.13333	0.0159478	0.00920748	0.0396166
Cocktail	EnA02_R1	6.48778	3	1.136	0.019	0.0109697	0.0471986
Cocktail	EnA02_R1	6.73778	3	1.13433	0.0210792	0.0121701	0.0523637
Cocktail	EnA02_R1	6.98778	3	1.135	0.0233024	0.0134536	0.0578863
Cocktail	EnA02_R1	7.23778	3	1.13433	0.025658	0.0148137	0.063738
Cocktail	EnA02_R1	7.48778	3	1.134	0.0252389	0.0145717	0.0626968
Cocktail	EnA02_R1	7.73778	3	1.13233	0.0261024	0.0150702	0.0648419
Cocktail	EnA02_R1	7.98778	3	1.13067	0.0262742	0.0151694	0.0652687
Cocktail	EnA02_R1	8.23778	3	1.13	0.03005	0.0173494	0.0746482
Cocktail	EnA02_R1	8.48778	3	1.12833	0.0308599	0.017817	0.0766602
Cocktail	EnA02_R1	8.73778	3	1.12667	0.0310859	0.0179475	0.0772217
Cocktail	EnA02_R1	8.98778	3	1.124	0.0322335	0.01861	0.0800725
Cocktail	EnA02_R1	9.23778	3	1.12233	0.0323471	0.0186756	0.0803546
Cocktail	EnA02_R1	9.48778	3	1.122	0.0338674	0.0195533	0.0841313
Cocktail	EnA02_R1	9.73778	3	1.12067	0.0343851	0.0198522	0.0854173
Cocktail	EnA02_R1	9.98778	3	1.11933	0.0349333	0.0201687	0.0867791
Cocktail	EnA02_R1	10.2378	3	1.11867	0.0352326	0.0203415	0.0875225
Cocktail	EnA02_R1	10.4878	3	1.11733	0.0366924	0.0211844	0.091149
Cocktail	EnA02_R1	10.7378	3	1.11733	0.037581	0.0216974	0.0933564
Cocktail	EnA02_R1	10.9878	3	1.116	0.038223	0.0220681	0.0949513
Cocktail	EnA02_R1	11.2378	3	1.11667	0.0397031	0.0229226	0.0986279
Cocktail	EnA02_R1	11.4878	3	1.11733	0.0402782	0.0232546	0.100057
Cocktail	EnA02_R1	11.7378	3	1.11667	0.0405257	0.0233975	0.100671
Cocktail	EnA02_R1	11.9878	3	1.11667	0.0414287	0.0239188	0.102914
Cocktail	EnA02_R1	12.2378	3	1.117	0.0418688	0.024173	0.104008
Cocktail	EnA02_R1	12.4878	3	1.11533	0.0430155	0.024835	0.106856
Cocktail	EnA02_R1	12.7378	3	1.11567	0.0415251	0.0239745	0.103154
Cocktail	EnA02_R1	12.9878	3	1.11433	0.0412957	0.0238421	0.102584
Cocktail	EnA02_R1	13.2378	3	1.11433	0.0412957	0.0238421	0.102584
Cocktail	EnA02_R1	13.4878	3	1.11333	0.0412957	0.0238421	0.102584
Cocktail	EnA02_R1	13.7378	3	1.11167	0.0408575	0.0235891	0.101496
Cocktail	EnA02_R1	13.9878	3	1.11267	0.0415251	0.0239745	0.103154
Cocktail	EnA02_R1	14.2378	3	1.112	0.0410731	0.0237136	0.102031
Cocktail	EnA02_R1	14.4878	3	1.11267	0.0416453	0.0240439	0.103453
Cocktail	EnA02_R1	14.7378	3	1.114	0.0426732	0.0246374	0.106006
Cocktail	EnA02_R1	14.9878	3	1.11433	0.0431432	0.0249087	0.107174
Cocktail	EnA02_R1	15.2378	3	1.115	0.042332	0.0244404	0.105159
Cocktail	EnA02_R1	15.4878	3	1.11767	0.0433167	0.0250089	0.107605
Cocktail	EnA02_R1	15.7378	3	1.11933	0.044658	0.0257833	0.110937
Cocktail	EnA02_R1	15.9878	3	1.12333	0.0459384	0.0265225	0.114117
Cocktail	EnA02_R1	16.2378	3	1.128	0.0486929	0.0281129	0.12096
Cocktail	EnA02_R1	16.4878	3	1.13333	0.0505997	0.0292138	0.125697
Cocktail	EnA02_R1	16.7378	3	1.13967	0.0525008	0.0303113	0.130419
Cocktail	EnA02_R1	16.9878	3	1.147	0.0526783	0.0304138	0.13086
Cocktail	EnA02_R1	17.2378	3	1.154	0.0528488	0.0305123	0.131284
Cocktail	EnA02_R1	17.4878	3	1.16333	0.0516366	0.0298124	0.128272
Cocktail	EnA02_R1	17.7378	3	1.16933	0.0499733	0.0288521	0.124141
Cocktail	EnA02_R1	17.9878	3	1.17867	0.0492172	0.0284156	0.122262
Cocktail	EnA02_R1	18.2378	3	1.18633	0.04769	0.0275338	0.118468
Cocktail	EnA02_R1	18.4878	3	1.19367	0.0457639	0.0264218	0.113684
Cocktail	EnA02_R1	18.7378	3	1.20067	0.0446132	0.0257574	0.110825
Cocktail	EnA02_R1	18.9878	3	1.20867	0.0440038	0.0254056	0.109311
Cocktail	EnA02_R1	19.2378	3	1.21567	0.0435469	0.0251418	0.108177
Cocktail	EnA02_R1	19.4878	3	1.22033	0.0431895	0.0249355	0.107289
Cocktail	EnA02_R1	19.7378	3	1.22567	0.0424774	0.0245244	0.10552
Cocktail	EnA02_R1	19.9878	3	1.22967	0.0431084	0.0248886	0.107087
Cocktail	EnA02_R1	20.2378	3	1.23433	0.0433167	0.0250089	0.107605
Cocktail	EnA02_R1	20.4878	3	1.23867	0.0414769	0.0239467	0.103034
Cocktail	EnA02_R1	20.7378	3	1.24233	0.0430039	0.0248283	0.106828
Cocktail	EnA02_R1	20.9878	3	1.24667	0.0421584	0.0243402	0.104727
Cocktail	EnA02_R1	21.2378	3	1.25	0.0435546	0.0251462	0.108196
Cocktail	EnA02_R1	21.4878	3	1.253	0.0435546	0.0251462	0.108196
Cocktail	EnA02_R1	21.7378	3	1.25667	0.044411	0.0256407	0.110323
Cocktail	EnA02_R1	21.9878	3	1.26067	0.0437531	0.0252609	0.108689
Cocktail	EnA02_R1	22.2378	3	1.26367	0.0450814	0.0260278	0.111988
Cocktail	EnA02_R1	22.4878	3	1.26833	0.0459819	0.0265477	0.114225
Cocktail	EnA02_R1	22.7378	3	1.27167	0.0468224	0.0270329	0.116313
Cocktail	EnA02_R1	22.9878	3	1.27433	0.0461772	0.0266604	0.114711
Cocktail	EnA02_R1	23.2378	3	1.27867	0.0482217	0.0278408	0.119789
Cocktail	EnA02_R1	23.4878	3	1.28233	0.0486038	0.0280614	0.120739
Cocktail	EnA02_R1	23.7378	3	1.286	0.0485695	0.0280416	0.120653
Cocktail	EnA02_R1	23.9878	3	1.28967	0.0500833	0.0289156	0.124414
Cocktail	EnA02_R1	NA	3	1.294	0.0505668	0.0291947	0.125615
Cocktail	EnA02_R2	0.237778	3	0.246333	0.0107858	0.00622718	0.0267934
Cocktail	EnA02_R2	0.487778	3	0.284	0.0122882	0.0070946	0.0305256
Cocktail	EnA02_R2	0.737778	3	0.325	0.0112694	0.00650641	0.0279948
Cocktail	EnA02_R2	0.987778	3	0.354	0.0113578	0.00655744	0.0282144
Cocktail	EnA02_R2	1.23778	3	0.362333	0.00986577	0.005696	0.0245079
Cocktail	EnA02_R2	1.48778	3	0.372667	0.0110151	0.00635959	0.0273631
Cocktail	EnA02_R2	1.73778	3	0.382	0.0103923	0.006	0.0258159
Cocktail	EnA02_R2	1.98778	3	0.401667	0.0113725	0.00656591	0.0282508
Cocktail	EnA02_R2	2.23778	3	0.420667	0.015695	0.00906152	0.0389886
Cocktail	EnA02_R2	2.48778	3	0.444	0.0183303	0.010583	0.045535
Cocktail	EnA02_R2	2.73778	3	0.473333	0.0160728	0.00927961	0.0399269
Cocktail	EnA02_R2	2.98778	3	0.506333	0.00472582	0.00272845	0.0117396
Cocktail	EnA02_R2	3.23778	3	0.549333	0.00404145	0.00233333	0.0100395
Cocktail	EnA02_R2	3.48778	3	0.585667	0.00680686	0.00392994	0.0169092
Cocktail	EnA02_R2	3.73778	3	0.617667	0.00986577	0.005696	0.0245079
Cocktail	EnA02_R2	3.98778	3	0.642	0.0134536	0.00776745	0.0334207
Cocktail	EnA02_R2	4.23778	3	0.653333	0.0195533	0.0112891	0.0485732
Cocktail	EnA02_R2	4.48778	3	0.657	0.0255343	0.0147422	0.0634307
Cocktail	EnA02_R2	4.73778	3	0.659	0.0295466	0.0170587	0.0733978
Cocktail	EnA02_R2	4.98778	3	0.657333	0.0328684	0.0189766	0.0816497
Cocktail	EnA02_R2	5.23778	3	0.655	0.0353695	0.0204206	0.0878627
Cocktail	EnA02_R2	5.48778	3	0.65	0.0383014	0.0221133	0.095146
Cocktail	EnA02_R2	5.73778	3	0.642667	0.0362261	0.0209152	0.0899907
Cocktail	EnA02_R2	5.98778	3	0.638333	0.0380832	0.0219874	0.094604
Cocktail	EnA02_R2	6.23778	3	0.630667	0.0381881	0.0220479	0.0948646
Cocktail	EnA02_R2	6.48778	3	0.621667	0.0388887	0.0224524	0.096605
Cocktail	EnA02_R2	6.73778	3	0.613	0.0373631	0.0215716	0.092815
Cocktail	EnA02_R2	6.98778	3	0.602333	0.0378197	0.0218352	0.0939495
Cocktail	EnA02_R2	7.23778	3	0.590333	0.0372201	0.021489	0.0924598
Cocktail	EnA02_R2	7.48778	3	0.58	0.0377492	0.0217945	0.0937741
Cocktail	EnA02_R2	7.73778	3	0.570333	0.0372201	0.021489	0.0924598
Cocktail	EnA02_R2	7.98778	3	0.562	0.0361663	0.0208806	0.089842
Cocktail	EnA02_R2	8.23778	3	0.557	0.0355949	0.0205508	0.0884227
Cocktail	EnA02_R2	8.48778	3	0.554333	0.0342394	0.0197681	0.0850553
Cocktail	EnA02_R2	8.73778	3	0.552667	0.0337095	0.0194622	0.0837391
Cocktail	EnA02_R2	8.98778	3	0.553	0.0317962	0.0183576	0.0789862
Cocktail	EnA02_R2	9.23778	3	0.555333	0.0315331	0.0182056	0.0783324
Cocktail	EnA02_R2	9.48778	3	0.558667	0.0303535	0.0175246	0.0754022
Cocktail	EnA02_R2	9.73778	3	0.561667	0.029023	0.0167564	0.0720971
Cocktail	EnA02_R2	9.98778	3	0.566	0.0288444	0.0166533	0.0716535
Cocktail	EnA02_R2	10.2378	3	0.57	0.0285832	0.0165025	0.0710046
Cocktail	EnA02_R2	10.4878	3	0.574333	0.028746	0.0165965	0.0714091
Cocktail	EnA02_R2	10.7378	3	0.578333	0.0277909	0.0160451	0.0690364
Cocktail	EnA02_R2	10.9878	3	0.583	0.0293087	0.0169214	0.0728069
Cocktail	EnA02_R2	11.2378	3	0.587667	0.0291433	0.0168259	0.072396
Cocktail	EnA02_R2	11.4878	3	0.592667	0.0289194	0.0166966	0.0718398
Cocktail	EnA02_R2	11.7378	3	0.597667	0.0289194	0.0166966	0.0718398
Cocktail	EnA02_R2	11.9878	3	0.601667	0.0306159	0.0176761	0.0760541
Cocktail	EnA02_R2	12.2378	3	0.605667	0.0306159	0.0176761	0.0760541
Cocktail	EnA02_R2	12.4878	3	0.609667	0.0313741	0.0181138	0.0779376
Cocktail	EnA02_R2	12.7378	3	0.614	0.0315753	0.01823	0.0784374
Cocktail	EnA02_R2	12.9878	3	0.619333	0.0319427	0.0184421	0.07935
Cocktail	EnA02_R2	13.2378	3	0.622333	0.0300721	0.0173622	0.0747033
Cocktail	EnA02_R2	13.4878	3	0.629	0.03005	0.0173494	0.0746482
Cocktail	EnA02_R2	13.7378	3	0.635333	0.0300721	0.0173622	0.0747033
Cocktail	EnA02_R2	13.9878	3	0.64	0.0291033	0.0168028	0.0722965
Cocktail	EnA02_R2	14.2378	3	0.646333	0.0274287	0.015836	0.0681367
Cocktail	EnA02_R2	14.4878	3	0.654	0.0272213	0.0157162	0.0676215
Cocktail	EnA02_R2	14.7378	3	0.661667	0.0277909	0.0160451	0.0690364
Cocktail	EnA02_R2	14.9878	3	0.668333	0.0283608	0.0163741	0.0704521
Cocktail	EnA02_R2	15.2378	3	0.675333	0.0285365	0.0164756	0.0708887
Cocktail	EnA02_R2	15.4878	3	0.682333	0.0275923	0.0159304	0.068543
Cocktail	EnA02_R2	15.7378	3	0.687667	0.0287286	0.0165865	0.0713658
Cocktail	EnA02_R2	15.9878	3	0.695333	0.0292973	0.0169148	0.0727786
Cocktail	EnA02_R2	16.2378	3	0.702333	0.0266521	0.0153876	0.0662074
Cocktail	EnA02_R2	16.4878	3	0.707333	0.026839	0.0154955	0.0666718
Cocktail	EnA02_R2	16.7378	3	0.716333	0.0249466	0.0144029	0.0619708
Cocktail	EnA02_R2	16.9878	3	0.73	0.0168226	0.00971253	0.0417897
Cocktail	EnA02_R2	17.2378	3	0.752	0.0052915	0.00305505	0.0131448
Cocktail	EnA02_R2	17.4878	3	0.786667	0.0319427	0.0184421	0.07935
Cocktail	EnA02_R2	17.7378	3	0.839667	0.0681493	0.039346	0.169292
Cocktail	EnA02_R2	17.9878	3	0.903	0.0980153	0.0565892	0.243484
Cocktail	EnA02_R2	18.2378	3	0.966333	0.107296	0.0619471	0.266537
Cocktail	EnA02_R2	18.4878	3	1.02867	0.0990269	0.0571732	0.245997
Cocktail	EnA02_R2	18.7378	3	1.084	0.0805419	0.0465009	0.200077
Cocktail	EnA02_R2	18.9878	3	1.13267	0.06354	0.0366848	0.157842
Cocktail	EnA02_R2	19.2378	3	1.173	0.0494267	0.0285365	0.122783
Cocktail	EnA02_R2	19.4878	3	1.20567	0.0414287	0.0239188	0.102914
Cocktail	EnA02_R2	19.7378	3	1.23	0.0351568	0.0202978	0.0873343
Cocktail	EnA02_R2	19.9878	3	1.25167	0.03139	0.018123	0.0779771
Cocktail	EnA02_R2	20.2378	3	1.27067	0.0277909	0.0160451	0.0690364
Cocktail	EnA02_R2	20.4878	3	1.28667	0.0253837	0.0146553	0.0630567
Cocktail	EnA02_R2	20.7378	3	1.302	0.0242693	0.0140119	0.0602883
Cocktail	EnA02_R2	20.9878	3	1.316	0.0226053	0.0130512	0.0561547
Cocktail	EnA02_R2	21.2378	3	1.32733	0.0205264	0.0118509	0.0509904
Cocktail	EnA02_R2	21.4878	3	1.33767	0.0187705	0.0108372	0.0466286
Cocktail	EnA02_R2	21.7378	3	1.348	0.0176918	0.0102144	0.0439489
Cocktail	EnA02_R2	21.9878	3	1.356	0.0160935	0.00929157	0.0399784
Cocktail	EnA02_R2	22.2378	3	1.36367	0.0155671	0.00898765	0.0386707
Cocktail	EnA02_R2	22.4878	3	1.37067	0.0145717	0.00841295	0.036198
Cocktail	EnA02_R2	22.7378	3	1.37767	0.0150111	0.00866667	0.0372897
Cocktail	EnA02_R2	22.9878	3	1.383	0.014	0.0080829	0.0347779
Cocktail	EnA02_R2	23.2378	3	1.389	0.01253	0.00723418	0.0311262
Cocktail	EnA02_R2	23.4878	3	1.39433	0.0115902	0.00669162	0.0287917
Cocktail	EnA02_R2	23.7378	3	1.399	0.0108167	0.006245	0.0268701
Cocktail	EnA02_R2	23.9878	3	1.40233	0.00986577	0.005696	0.0245079
Cocktail	EnA02_R2	NA	3	1.40633	0.0100167	0.00578312	0.0248827
Cocktail	EnA02_R3	0.237778	3	0.209667	0.00057735	0.000333333	0.00143422
Cocktail	EnA02_R3	0.487778	3	0.230333	0.00152753	0.000881917	0.00379458
Cocktail	EnA02_R3	0.737778	3	0.259667	0.00208167	0.00120185	0.00517115
Cocktail	EnA02_R3	0.987778	3	0.288333	0.00404145	0.00233333	0.0100395
Cocktail	EnA02_R3	1.23778	3	0.305333	0.00585947	0.00338296	0.0145557
Cocktail	EnA02_R3	1.48778	3	0.321667	0.00960902	0.00554777	0.0238701
Cocktail	EnA02_R3	1.73778	3	0.34	0.0168226	0.00971253	0.0417897
Cocktail	EnA02_R3	1.98778	3	0.362	0.027074	0.0156312	0.0672555
Cocktail	EnA02_R3	2.23778	3	0.384333	0.0351615	0.0203005	0.0873461
Cocktail	EnA02_R3	2.48778	3	0.399667	0.0357957	0.0206667	0.0889215
Cocktail	EnA02_R3	2.73778	3	0.410333	0.0337095	0.0194622	0.0837391
Cocktail	EnA02_R3	2.98778	3	0.425	0.036	0.0207846	0.089429
Cocktail	EnA02_R3	3.23778	3	0.441	0.034	0.0196299	0.0844607
Cocktail	EnA02_R3	3.48778	3	0.449333	0.0267644	0.0154524	0.0664865
Cocktail	EnA02_R3	3.73778	3	0.452667	0.0231157	0.0133458	0.0574225
Cocktail	EnA02_R3	3.98778	3	0.443333	0.0280238	0.0161795	0.069615
Cocktail	EnA02_R3	4.23778	3	0.435333	0.0260256	0.0150259	0.0646512
Cocktail	EnA02_R3	4.48778	3	0.424333	0.0225462	0.0130171	0.056008
Cocktail	EnA02_R3	4.73778	3	0.412	0.0240208	0.0138684	0.059671
Cocktail	EnA02_R3	4.98778	3	0.403	0.0242693	0.0140119	0.0602883
Cocktail	EnA02_R3	5.23778	3	0.388667	0.0222785	0.0128625	0.055343
Cocktail	EnA02_R3	5.48778	3	0.375667	0.0222785	0.0128625	0.055343
Cocktail	EnA02_R3	5.73778	3	0.362333	0.0219621	0.0126798	0.0545569
Cocktail	EnA02_R3	5.98778	3	0.347333	0.0219393	0.0126667	0.0545003
Cocktail	EnA02_R3	6.23778	3	0.333667	0.0196554	0.011348	0.0488266
Cocktail	EnA02_R3	6.48778	3	0.320333	0.0185831	0.010729	0.0461631
Cocktail	EnA02_R3	6.73778	3	0.310667	0.0170978	0.0098714	0.0424732
Cocktail	EnA02_R3	6.98778	3	0.303333	0.0150444	0.00868588	0.0373723
Cocktail	EnA02_R3	7.23778	3	0.300667	0.0144338	0.00833333	0.0358554
Cocktail	EnA02_R3	7.48778	3	0.299667	0.0135769	0.00783865	0.033727
Cocktail	EnA02_R3	7.73778	3	0.300333	0.0124231	0.00717248	0.0308607
Cocktail	EnA02_R3	7.98778	3	0.304333	0.0125033	0.0072188	0.03106
Cocktail	EnA02_R3	8.23778	3	0.308333	0.0117189	0.00676593	0.0291114
Cocktail	EnA02_R3	8.48778	3	0.311	0.010583	0.0061101	0.0262896
Cocktail	EnA02_R3	8.73778	3	0.313333	0.0100167	0.00578312	0.0248827
Cocktail	EnA02_R3	8.98778	3	0.315333	0.00907377	0.00523874	0.0225405
Cocktail	EnA02_R3	9.23778	3	0.319333	0.00832666	0.0048074	0.0206846
Cocktail	EnA02_R3	9.48778	3	0.324333	0.00832666	0.0048074	0.0206846
Cocktail	EnA02_R3	9.73778	3	0.330333	0.0080829	0.00466667	0.020079
Cocktail	EnA02_R3	9.98778	3	0.334667	0.00757188	0.00437163	0.0188096
Cocktail	EnA02_R3	10.2378	3	0.341	0.007	0.00404145	0.017389
Cocktail	EnA02_R3	10.4878	3	0.347333	0.00737111	0.00425572	0.0183109
Cocktail	EnA02_R3	10.7378	3	0.353	0.00754983	0.0043589	0.0187548
Cocktail	EnA02_R3	10.9878	3	0.358	0.00754983	0.0043589	0.0187548
Cocktail	EnA02_R3	11.2378	3	0.363667	0.0080829	0.00466667	0.020079
Cocktail	EnA02_R3	11.4878	3	0.368	0.008544	0.00493288	0.0212245
Cocktail	EnA02_R3	11.7378	3	0.372	0.00818535	0.00472582	0.0203335
Cocktail	EnA02_R3	11.9878	3	0.375667	0.00873689	0.00504425	0.0217037
Cocktail	EnA02_R3	12.2378	3	0.378667	0.0085049	0.00491031	0.0211273
Cocktail	EnA02_R3	12.4878	3	0.38	0.00888819	0.0051316	0.0220795
Cocktail	EnA02_R3	12.7378	3	0.381667	0.0092376	0.00533333	0.0229475
Cocktail	EnA02_R3	12.9878	3	0.385	0.0069282	0.004	0.0172106
Cocktail	EnA02_R3	13.2378	3	0.386	0.00781025	0.00450925	0.0194017
Cocktail	EnA02_R3	13.4878	3	0.388	0.006245	0.00360555	0.0155134
Cocktail	EnA02_R3	13.7378	3	0.388	0.00754983	0.0043589	0.0187548
Cocktail	EnA02_R3	13.9878	3	0.389667	0.00750555	0.00433333	0.0186448
Cocktail	EnA02_R3	14.2378	3	0.392	0.008544	0.00493288	0.0212245
Cocktail	EnA02_R3	14.4878	3	0.392667	0.00960902	0.00554777	0.0238701
Cocktail	EnA02_R3	14.7378	3	0.394333	0.0100664	0.00581187	0.0250064
Cocktail	EnA02_R3	14.9878	3	0.395333	0.0113725	0.00656591	0.0282508
Cocktail	EnA02_R3	15.2378	3	0.397667	0.0119304	0.00688799	0.0296366
Cocktail	EnA02_R3	15.4878	3	0.400333	0.0116762	0.00674125	0.0290053
Cocktail	EnA02_R3	15.7378	3	0.402667	0.0105987	0.00611919	0.0263287
Cocktail	EnA02_R3	15.9878	3	0.404	0.00916515	0.0052915	0.0227675
Cocktail	EnA02_R3	16.2378	3	0.406667	0.0090185	0.00520683	0.0224032
Cocktail	EnA02_R3	16.4878	3	0.409667	0.00802081	0.00463081	0.0199248
Cocktail	EnA02_R3	16.7378	3	0.411667	0.00750555	0.00433333	0.0186448
Cocktail	EnA02_R3	16.9878	3	0.414667	0.00550757	0.0031798	0.0136816
Cocktail	EnA02_R3	17.2378	3	0.418333	0.00351188	0.00202759	0.008724
Cocktail	EnA02_R3	17.4878	3	0.423	0.001	0.00057735	0.00248414
Cocktail	EnA02_R3	17.7378	3	0.427	0.00360555	0.00208167	0.00895669
Cocktail	EnA02_R3	17.9878	3	0.434333	0.00907377	0.00523874	0.0225405
Cocktail	EnA02_R3	18.2378	3	0.444	0.0165227	0.00953939	0.0410447
Cocktail	EnA02_R3	18.4878	3	0.454667	0.0257747	0.014881	0.0640278
Cocktail	EnA02_R3	18.7378	3	0.469	0.0366606	0.021166	0.09107
Cocktail	EnA02_R3	18.9878	3	0.485	0.0492443	0.0284312	0.12233
Cocktail	EnA02_R3	19.2378	3	0.502333	0.0614356	0.0354699	0.152614
Cocktail	EnA02_R3	19.4878	3	0.52	0.073328	0.042336	0.182157
Cocktail	EnA02_R3	19.7378	3	0.538333	0.0840972	0.0485535	0.208909
Cocktail	EnA02_R3	19.9878	3	0.556333	0.0926139	0.0534707	0.230066
Cocktail	EnA02_R3	20.2378	3	0.576333	0.102256	0.0590377	0.254019
Cocktail	EnA02_R3	20.4878	3	0.594	0.109055	0.062963	0.270908
Cocktail	EnA02_R3	20.7378	3	0.613	0.114525	0.0661211	0.284496
Cocktail	EnA02_R3	20.9878	3	0.631	0.118305	0.0683032	0.293885
Cocktail	EnA02_R3	21.2378	3	0.648667	0.120018	0.0692925	0.298141
Cocktail	EnA02_R3	21.4878	3	0.666333	0.119316	0.0688872	0.296398
Cocktail	EnA02_R3	21.7378	3	0.682667	0.119459	0.0689694	0.296751
Cocktail	EnA02_R3	21.9878	3	0.698333	0.115954	0.0669461	0.288046
Cocktail	EnA02_R3	22.2378	3	0.713667	0.112895	0.0651801	0.280447
Cocktail	EnA02_R3	22.4878	3	0.727333	0.107816	0.0622477	0.26783
Cocktail	EnA02_R3	22.7378	3	0.74	0.102781	0.0593408	0.255323
Cocktail	EnA02_R3	22.9878	3	0.750333	0.0977053	0.0564102	0.242714
Cocktail	EnA02_R3	23.2378	3	0.759667	0.0923381	0.0533115	0.229381
Cocktail	EnA02_R3	23.4878	3	0.769667	0.085804	0.049539	0.213149
Cocktail	EnA02_R3	23.7378	3	0.775667	0.0805874	0.0465272	0.20019
Cocktail	EnA02_R3	23.9878	3	0.781	0.076	0.0438786	0.188794
Cocktail	EnA02_R3	NA	3	0.785333	0.0705998	0.0407608	0.17538
Cocktail	EnC07_R1	0.237778	3	0.258667	0.0023094	0.00133333	0.00573687
Cocktail	EnC07_R1	0.487778	3	0.312667	0.00351188	0.00202759	0.008724
Cocktail	EnC07_R1	0.737778	3	0.352667	0.0023094	0.00133333	0.00573687
Cocktail	EnC07_R1	0.987778	3	0.391667	0.00378594	0.00218581	0.00940479
Cocktail	EnC07_R1	1.23778	3	0.440333	0.00814453	0.00470225	0.0202321
Cocktail	EnC07_R1	1.48778	3	0.511667	0.00750555	0.00433333	0.0186448
Cocktail	EnC07_R1	1.73778	3	0.574	0.0052915	0.00305505	0.0131448
Cocktail	EnC07_R1	1.98778	3	0.619	0.0072111	0.00416333	0.0179134
Cocktail	EnC07_R1	2.23778	3	0.654667	0.00635085	0.00366667	0.0157764
Cocktail	EnC07_R1	2.48778	3	0.694333	0.0110604	0.00638575	0.0274757
Cocktail	EnC07_R1	2.73778	3	0.718	0.018735	0.0108167	0.0465403
Cocktail	EnC07_R1	2.98778	3	0.733333	0.0162583	0.00938675	0.0403879
Cocktail	EnC07_R1	3.23778	3	0.739667	0.00960902	0.00554777	0.0238701
Cocktail	EnC07_R1	3.48778	3	0.746667	0.00208167	0.00120185	0.00517115
Cocktail	EnC07_R1	3.73778	3	0.754333	0.00737111	0.00425572	0.0183109
Cocktail	EnC07_R1	3.98778	3	0.764333	0.0115902	0.00669162	0.0287917
Cocktail	EnC07_R1	4.23778	3	0.774	0.0164621	0.00950438	0.0408941
Cocktail	EnC07_R1	4.48778	3	0.780667	0.0232881	0.0134454	0.0578507
Cocktail	EnC07_R1	4.73778	3	0.785667	0.0255408	0.014746	0.0634469
Cocktail	EnC07_R1	4.98778	3	0.787333	0.0291433	0.0168259	0.072396
Cocktail	EnC07_R1	5.23778	3	0.790333	0.0311823	0.0180031	0.077461
Cocktail	EnC07_R1	5.48778	3	0.790667	0.0315647	0.0182239	0.0784112
Cocktail	EnC07_R1	5.73778	3	0.791	0.0325115	0.0187705	0.0807631
Cocktail	EnC07_R1	5.98778	3	0.79	0.0315753	0.01823	0.0784374
Cocktail	EnC07_R1	6.23778	3	0.785667	0.0312143	0.0180216	0.0775407
Cocktail	EnC07_R1	6.48778	3	0.784333	0.0316596	0.0182787	0.0786469
Cocktail	EnC07_R1	6.73778	3	0.780333	0.0282194	0.0162925	0.0701008
Cocktail	EnC07_R1	6.98778	3	0.778	0.0283549	0.0163707	0.0704375
Cocktail	EnC07_R1	7.23778	3	0.775	0.02498	0.0144222	0.0620537
Cocktail	EnC07_R1	7.48778	3	0.773667	0.0217332	0.0125477	0.0539883
Cocktail	EnC07_R1	7.73778	3	0.774667	0.0185831	0.010729	0.0461631
Cocktail	EnC07_R1	7.98778	3	0.774667	0.0145717	0.00841295	0.036198
Cocktail	EnC07_R1	8.23778	3	0.775333	0.0116762	0.00674125	0.0290053
Cocktail	EnC07_R1	8.48778	3	0.780333	0.0128582	0.00742369	0.0319415
Cocktail	EnC07_R1	8.73778	3	0.780667	0.0109697	0.00633333	0.0272501
Cocktail	EnC07_R1	8.98778	3	0.787333	0.00960902	0.00554777	0.0238701
Cocktail	EnC07_R1	9.23778	3	0.790667	0.0109697	0.00633333	0.0272501
Cocktail	EnC07_R1	9.48778	3	0.796333	0.0132035	0.00762306	0.0327994
Cocktail	EnC07_R1	9.73778	3	0.794667	0.0175594	0.0101379	0.04362
Cocktail	EnC07_R1	9.98778	3	0.792	0.0248797	0.0143643	0.0618046
Cocktail	EnC07_R1	10.2378	3	0.791333	0.0255408	0.014746	0.0634469
Cocktail	EnC07_R1	10.4878	3	0.789333	0.0323161	0.0186577	0.0802778
Cocktail	EnC07_R1	10.7378	3	0.784333	0.0349333	0.0201687	0.0867791
Cocktail	EnC07_R1	10.9878	3	0.776667	0.0384361	0.0221911	0.0954806
Cocktail	EnC07_R1	11.2378	3	0.769667	0.0380701	0.0219798	0.0945714
Cocktail	EnC07_R1	11.4878	3	0.763667	0.0365011	0.0210739	0.0906739
Cocktail	EnC07_R1	11.7378	3	0.759667	0.0360185	0.0207953	0.0894749
Cocktail	EnC07_R1	11.9878	3	0.755667	0.0340196	0.0196412	0.0845094
Cocktail	EnC07_R1	12.2378	3	0.753333	0.0310859	0.0179475	0.0772217
Cocktail	EnC07_R1	12.4878	3	0.750667	0.0295014	0.0170326	0.0732856
Cocktail	EnC07_R1	12.7378	3	0.749	0.0265141	0.015308	0.0658648
Cocktail	EnC07_R1	12.9878	3	0.746333	0.0250267	0.0144491	0.0621697
Cocktail	EnC07_R1	13.2378	3	0.742667	0.0215484	0.012441	0.0535292
Cocktail	EnC07_R1	13.4878	3	0.740333	0.019218	0.0110955	0.0477403
Cocktail	EnC07_R1	13.7378	3	0.736333	0.0181475	0.0104775	0.045081
Cocktail	EnC07_R1	13.9878	3	0.730667	0.016773	0.00968389	0.0416664
Cocktail	EnC07_R1	14.2378	3	0.726667	0.0150444	0.00868588	0.0373723
Cocktail	EnC07_R1	14.4878	3	0.721333	0.0128582	0.00742369	0.0319415
Cocktail	EnC07_R1	14.7378	3	0.717	0.0111355	0.0064291	0.0276622
Cocktail	EnC07_R1	14.9878	3	0.713	0.01	0.0057735	0.0248414
Cocktail	EnC07_R1	15.2378	3	0.709	0.00916515	0.0052915	0.0227675
Cocktail	EnC07_R1	15.4878	3	0.705667	0.00945163	0.0054569	0.0234792
Cocktail	EnC07_R1	15.7378	3	0.702667	0.0092376	0.00533333	0.0229475
Cocktail	EnC07_R1	15.9878	3	0.7	0.0104403	0.00602771	0.0259352
Cocktail	EnC07_R1	16.2378	3	0.697	0.0108167	0.006245	0.0268701
Cocktail	EnC07_R1	16.4878	3	0.694	0.0111355	0.0064291	0.0276622
Cocktail	EnC07_R1	16.7378	3	0.690667	0.0110604	0.00638575	0.0274757
Cocktail	EnC07_R1	16.9878	3	0.687667	0.0115036	0.00664162	0.0285766
Cocktail	EnC07_R1	17.2378	3	0.684	0.01253	0.00723418	0.0311262
Cocktail	EnC07_R1	17.4878	3	0.680667	0.0132035	0.00762306	0.0327994
Cocktail	EnC07_R1	17.7378	3	0.676667	0.0145717	0.00841295	0.036198
Cocktail	EnC07_R1	17.9878	3	0.673	0.0141774	0.00818535	0.0352187
Cocktail	EnC07_R1	18.2378	3	0.669	0.0149332	0.00862168	0.0370961
Cocktail	EnC07_R1	18.4878	3	0.665333	0.0147422	0.00851143	0.0366217
Cocktail	EnC07_R1	18.7378	3	0.661	0.0157162	0.00907377	0.0390413
Cocktail	EnC07_R1	18.9878	3	0.657667	0.015885	0.00917121	0.0394605
Cocktail	EnC07_R1	19.2378	3	0.654	0.0173205	0.01	0.0430265
Cocktail	EnC07_R1	19.4878	3	0.649667	0.0176163	0.0101708	0.0437613
Cocktail	EnC07_R1	19.7378	3	0.645667	0.017673	0.0102035	0.0439021
Cocktail	EnC07_R1	19.9878	3	0.641333	0.0179258	0.0103494	0.0445301
Cocktail	EnC07_R1	20.2378	3	0.637	0.0183576	0.0105987	0.0456027
Cocktail	EnC07_R1	20.4878	3	0.632	0.0192873	0.0111355	0.0479123
Cocktail	EnC07_R1	20.7378	3	0.627333	0.0183394	0.0105883	0.0455576
Cocktail	EnC07_R1	20.9878	3	0.622667	0.0189033	0.0109138	0.0469583
Cocktail	EnC07_R1	21.2378	3	0.617667	0.0191398	0.0110504	0.047546
Cocktail	EnC07_R1	21.4878	3	0.612333	0.0205264	0.0118509	0.0509904
Cocktail	EnC07_R1	21.7378	3	0.608	0.019975	0.0115326	0.0496206
Cocktail	EnC07_R1	21.9878	3	0.603	0.0212838	0.0122882	0.0528719
Cocktail	EnC07_R1	22.2378	3	0.598333	0.0211975	0.0122384	0.0526575
Cocktail	EnC07_R1	22.4878	3	0.593667	0.0221209	0.0127715	0.0549513
Cocktail	EnC07_R1	22.7378	3	0.589333	0.0215948	0.0124677	0.0536443
Cocktail	EnC07_R1	22.9878	3	0.584667	0.0225462	0.0130171	0.056008
Cocktail	EnC07_R1	23.2378	3	0.580667	0.0225462	0.0130171	0.056008
Cocktail	EnC07_R1	23.4878	3	0.576667	0.0220076	0.0127061	0.0546698
Cocktail	EnC07_R1	23.7378	3	0.572667	0.0230072	0.0132832	0.0571532
Cocktail	EnC07_R1	23.9878	3	0.569	0.023516	0.0135769	0.0584169
Cocktail	EnC07_R1	NA	3	0.565	0.023516	0.0135769	0.0584169
Cocktail	EnC07_R2	0.237778	3	0.190667	0.00351188	0.00202759	0.008724
Cocktail	EnC07_R2	0.487778	3	0.228667	0.0051316	0.00296273	0.0127476
Cocktail	EnC07_R2	0.737778	3	0.265	0.005	0.00288675	0.0124207
Cocktail	EnC07_R2	0.987778	3	0.276333	0.0051316	0.00296273	0.0127476
Cocktail	EnC07_R2	1.23778	3	0.272333	0.00680686	0.00392994	0.0169092
Cocktail	EnC07_R2	1.48778	3	0.266	0.007	0.00404145	0.017389
Cocktail	EnC07_R2	1.73778	3	0.246333	0.0080829	0.00466667	0.020079
Cocktail	EnC07_R2	1.98778	3	0.252667	0.00950438	0.00548736	0.0236102
Cocktail	EnC07_R2	2.23778	3	0.271333	0.012897	0.0074461	0.032038
Cocktail	EnC07_R2	2.48778	3	0.290667	0.0172434	0.00995546	0.0428349
Cocktail	EnC07_R2	2.73778	3	0.301667	0.0195021	0.0112596	0.048446
Cocktail	EnC07_R2	2.98778	3	0.316333	0.0191398	0.0110504	0.047546
Cocktail	EnC07_R2	3.23778	3	0.324667	0.0217792	0.0125742	0.0541025
Cocktail	EnC07_R2	3.48778	3	0.319667	0.0205508	0.011865	0.0510509
Cocktail	EnC07_R2	3.73778	3	0.314333	0.0210079	0.0121289	0.0521866
Cocktail	EnC07_R2	3.98778	3	0.309333	0.0195533	0.0112891	0.0485732
Cocktail	EnC07_R2	4.23778	3	0.301667	0.0180093	0.0103976	0.0447375
Cocktail	EnC07_R2	4.48778	3	0.287333	0.0172434	0.00995546	0.0428349
Cocktail	EnC07_R2	4.73778	3	0.266	0.0151327	0.00873689	0.0375918
Cocktail	EnC07_R2	4.98778	3	0.237	0.0183576	0.0105987	0.0456027
Cocktail	EnC07_R2	5.23778	3	0.205	0.0251595	0.0145258	0.0624996
Cocktail	EnC07_R2	5.48778	3	0.176667	0.0263122	0.0151914	0.0653632
Cocktail	EnC07_R2	5.73778	3	0.161667	0.017673	0.0102035	0.0439021
Cocktail	EnC07_R2	5.98778	3	0.153667	0.00986577	0.005696	0.0245079
Cocktail	EnC07_R2	6.23778	3	0.152333	0.00680686	0.00392994	0.0169092
Cocktail	EnC07_R2	6.48778	3	0.152667	0.00472582	0.00272845	0.0117396
Cocktail	EnC07_R2	6.73778	3	0.154333	0.0051316	0.00296273	0.0127476
Cocktail	EnC07_R2	6.98778	3	0.156333	0.0051316	0.00296273	0.0127476
Cocktail	EnC07_R2	7.23778	3	0.159333	0.0051316	0.00296273	0.0127476
Cocktail	EnC07_R2	7.48778	3	0.163667	0.00503322	0.00290593	0.0125032
Cocktail	EnC07_R2	7.73778	3	0.170667	0.00450925	0.00260342	0.0112016
Cocktail	EnC07_R2	7.98778	3	0.180667	0.00351188	0.00202759	0.008724
Cocktail	EnC07_R2	8.23778	3	0.193667	0.00321455	0.00185592	0.00798539
Cocktail	EnC07_R2	8.48778	3	0.209333	0.00251661	0.00145297	0.00625161
Cocktail	EnC07_R2	8.73778	3	0.226	0.002	0.0011547	0.00496828
Cocktail	EnC07_R2	8.98778	3	0.243	0.0034641	0.002	0.00860531
Cocktail	EnC07_R2	9.23778	3	0.253667	0.00650641	0.00375648	0.0161628
Cocktail	EnC07_R2	9.48778	3	0.258667	0.0120554	0.0069602	0.0299473
Cocktail	EnC07_R2	9.73778	3	0.264667	0.0195021	0.0112596	0.048446
Cocktail	EnC07_R2	9.98778	3	0.273333	0.0255016	0.0147234	0.0633496
Cocktail	EnC07_R2	10.2378	3	0.283333	0.0341223	0.0197005	0.0847646
Cocktail	EnC07_R2	10.4878	3	0.295333	0.0431895	0.0249355	0.107289
Cocktail	EnC07_R2	10.7378	3	0.306	0.0518556	0.0299388	0.128816
Cocktail	EnC07_R2	10.9878	3	0.317	0.0661211	0.038175	0.164254
Cocktail	EnC07_R2	11.2378	3	0.328667	0.0751953	0.043414	0.186795
Cocktail	EnC07_R2	11.4878	3	0.333667	0.0837636	0.0483609	0.20808
Cocktail	EnC07_R2	11.7378	3	0.337667	0.0922406	0.0532552	0.229138
Cocktail	EnC07_R2	11.9878	3	0.340667	0.0994502	0.0574176	0.247048
Cocktail	EnC07_R2	12.2378	3	0.342	0.105133	0.0606987	0.261165
Cocktail	EnC07_R2	12.4878	3	0.346667	0.108648	0.0627278	0.269896
Cocktail	EnC07_R2	12.7378	3	0.345667	0.107221	0.061904	0.266352
Cocktail	EnC07_R2	12.9878	3	0.348333	0.107528	0.0620815	0.267115
Cocktail	EnC07_R2	13.2378	3	0.348667	0.104146	0.0601286	0.258712
Cocktail	EnC07_R2	13.4878	3	0.354333	0.10602	0.0612109	0.263369
Cocktail	EnC07_R2	13.7378	3	0.359333	0.106931	0.0617369	0.265632
Cocktail	EnC07_R2	13.9878	3	0.361	0.105532	0.0609289	0.262156
Cocktail	EnC07_R2	14.2378	3	0.368667	0.10992	0.0634621	0.273056
Cocktail	EnC07_R2	14.4878	3	0.372	0.110077	0.0635531	0.273447
Cocktail	EnC07_R2	14.7378	3	0.373	0.10831	0.0625327	0.269056
Cocktail	EnC07_R2	14.9878	3	0.378333	0.109409	0.0631673	0.271787
Cocktail	EnC07_R2	15.2378	3	0.383333	0.111141	0.0641673	0.27609
Cocktail	EnC07_R2	15.4878	3	0.387667	0.112322	0.0648494	0.279024
Cocktail	EnC07_R2	15.7378	3	0.391333	0.11115	0.0641725	0.276112
Cocktail	EnC07_R2	15.9878	3	0.395333	0.109436	0.0631832	0.271855
Cocktail	EnC07_R2	16.2378	3	0.397333	0.106927	0.0617342	0.265621
Cocktail	EnC07_R2	16.4878	3	0.400333	0.104309	0.0602227	0.259118
Cocktail	EnC07_R2	16.7378	3	0.400667	0.098541	0.0568927	0.244789
Cocktail	EnC07_R2	16.9878	3	0.405667	0.0976542	0.0563807	0.242586
Cocktail	EnC07_R2	17.2378	3	0.404667	0.0898128	0.0518534	0.223107
Cocktail	EnC07_R2	17.4878	3	0.406	0.0841249	0.0485695	0.208978
Cocktail	EnC07_R2	17.7378	3	0.409667	0.0778481	0.0449456	0.193386
Cocktail	EnC07_R2	17.9878	3	0.407	0.0693974	0.0400666	0.172393
Cocktail	EnC07_R2	18.2378	3	0.406	0.0623618	0.0360046	0.154915
Cocktail	EnC07_R2	18.4878	3	0.405333	0.0567215	0.0327482	0.140904
Cocktail	EnC07_R2	18.7378	3	0.405333	0.05231	0.0302012	0.129945
Cocktail	EnC07_R2	18.9878	3	0.404667	0.0492375	0.0284273	0.122313
Cocktail	EnC07_R2	19.2378	3	0.399333	0.0465761	0.0268907	0.115701
Cocktail	EnC07_R2	19.4878	3	0.394667	0.0494402	0.0285443	0.122816
Cocktail	EnC07_R2	19.7378	3	0.391667	0.0485215	0.0280139	0.120534
Cocktail	EnC07_R2	19.9878	3	0.390333	0.053454	0.0308617	0.132787
Cocktail	EnC07_R2	20.2378	3	0.385	0.0549454	0.0317228	0.136492
Cocktail	EnC07_R2	20.4878	3	0.381	0.056	0.0323316	0.139112
Cocktail	EnC07_R2	20.7378	3	0.377333	0.0579339	0.0334481	0.143916
Cocktail	EnC07_R2	20.9878	3	0.375	0.0585064	0.0337787	0.145338
Cocktail	EnC07_R2	21.2378	3	0.372	0.0594306	0.0343123	0.147634
Cocktail	EnC07_R2	21.4878	3	0.371	0.0637887	0.0368284	0.15846
Cocktail	EnC07_R2	21.7378	3	0.368	0.065643	0.037899	0.163066
Cocktail	EnC07_R2	21.9878	3	0.367667	0.0673003	0.0388559	0.167183
Cocktail	EnC07_R2	22.2378	3	0.367	0.0686076	0.0396106	0.170431
Cocktail	EnC07_R2	22.4878	3	0.366	0.0667308	0.038527	0.165769
Cocktail	EnC07_R2	22.7378	3	0.365667	0.0665307	0.0384115	0.165271
Cocktail	EnC07_R2	22.9878	3	0.365667	0.0657673	0.0379707	0.163375
Cocktail	EnC07_R2	23.2378	3	0.366333	0.0644541	0.0372126	0.160113
Cocktail	EnC07_R2	23.4878	3	0.365667	0.0631216	0.0364433	0.156803
Cocktail	EnC07_R2	23.7378	3	0.366667	0.0631216	0.0364433	0.156803
Cocktail	EnC07_R2	23.9878	3	0.366333	0.0627482	0.0362277	0.155875
Cocktail	EnC07_R2	NA	3	0.366667	0.06124	0.0353569	0.152129
Cocktail	EnC07_R3	0.237778	3	0.186333	0.00321455	0.00185592	0.00798539
Cocktail	EnC07_R3	0.487778	3	0.221667	0.00321455	0.00185592	0.00798539
Cocktail	EnC07_R3	0.737778	3	0.256333	0.00251661	0.00145297	0.00625161
Cocktail	EnC07_R3	0.987778	3	0.271667	0.00305505	0.00176383	0.00758917
Cocktail	EnC07_R3	1.23778	3	0.259667	0.00404145	0.00233333	0.0100395
Cocktail	EnC07_R3	1.48778	3	0.238333	0.00472582	0.00272845	0.0117396
Cocktail	EnC07_R3	1.73778	3	0.214333	0.0132791	0.00766667	0.032987
Cocktail	EnC07_R3	1.98778	3	0.191333	0.00737111	0.00425572	0.0183109
Cocktail	EnC07_R3	2.23778	3	0.177333	0.00305505	0.00176383	0.00758917
Cocktail	EnC07_R3	2.48778	3	0.163333	0.00802081	0.00463081	0.0199248
Cocktail	EnC07_R3	2.73778	3	0.119333	0.00493288	0.002848	0.012254
Cocktail	EnC07_R3	2.98778	3	0.114333	0.00152753	0.000881917	0.00379458
Cocktail	EnC07_R3	3.23778	3	0.113667	0.00152753	0.000881917	0.00379458
Cocktail	EnC07_R3	3.48778	3	0.113667	0.00152753	0.000881917	0.00379458
Cocktail	EnC07_R3	3.73778	3	0.114333	0.00208167	0.00120185	0.00517115
Cocktail	EnC07_R3	3.98778	3	0.115667	0.00152753	0.000881917	0.00379458
Cocktail	EnC07_R3	4.23778	3	0.117	0.002	0.0011547	0.00496828
Cocktail	EnC07_R3	4.48778	3	0.118333	0.00152753	0.000881917	0.00379458
Cocktail	EnC07_R3	4.73778	3	0.119333	0.00152753	0.000881917	0.00379458
Cocktail	EnC07_R3	4.98778	3	0.119333	0.00152753	0.000881917	0.00379458
Cocktail	EnC07_R3	5.23778	3	0.118333	0.00152753	0.000881917	0.00379458
Cocktail	EnC07_R3	5.48778	3	0.117	0.00173205	0.001	0.00430265
Cocktail	EnC07_R3	5.73778	3	0.115667	0.00208167	0.00120185	0.00517115
Cocktail	EnC07_R3	5.98778	3	0.115333	0.00152753	0.000881917	0.00379458
Cocktail	EnC07_R3	6.23778	3	0.115333	0.0023094	0.00133333	0.00573687
Cocktail	EnC07_R3	6.48778	3	0.116333	0.0023094	0.00133333	0.00573687
Cocktail	EnC07_R3	6.73778	3	0.118333	0.00251661	0.00145297	0.00625161
Cocktail	EnC07_R3	6.98778	3	0.123667	0.00404145	0.00233333	0.0100395
Cocktail	EnC07_R3	7.23778	3	0.134333	0.00832666	0.0048074	0.0206846
Cocktail	EnC07_R3	7.48778	3	0.153	0.0127671	0.00737111	0.0317153
Cocktail	EnC07_R3	7.73778	3	0.176667	0.0133167	0.00768838	0.0330804
Cocktail	EnC07_R3	7.98778	3	0.204333	0.0122202	0.00705534	0.0303567
Cocktail	EnC07_R3	8.23778	3	0.238667	0.0133167	0.00768838	0.0330804
Cocktail	EnC07_R3	8.48778	3	0.282333	0.0180093	0.0103976	0.0447375
Cocktail	EnC07_R3	8.73778	3	0.34	0.0265141	0.015308	0.0658648
Cocktail	EnC07_R3	8.98778	3	0.407	0.0355528	0.0205264	0.088318
Cocktail	EnC07_R3	9.23778	3	0.478333	0.0402534	0.0232403	0.0999949
Cocktail	EnC07_R3	9.48778	3	0.550333	0.0390043	0.0225191	0.096892
Cocktail	EnC07_R3	9.73778	3	0.615667	0.0336502	0.0194279	0.0835916
Cocktail	EnC07_R3	9.98778	3	0.671667	0.030271	0.017477	0.0751973
Cocktail	EnC07_R3	10.2378	3	0.716333	0.0328684	0.0189766	0.0816497
Cocktail	EnC07_R3	10.4878	3	0.749	0.0407308	0.023516	0.101181
Cocktail	EnC07_R3	10.7378	3	0.768667	0.047648	0.0275096	0.118364
Cocktail	EnC07_R3	10.9878	3	0.777	0.0494874	0.0285715	0.122933
Cocktail	EnC07_R3	11.2378	3	0.775	0.0554346	0.0320052	0.137707
Cocktail	EnC07_R3	11.4878	3	0.760667	0.0732143	0.0422703	0.181874
Cocktail	EnC07_R3	11.7378	3	0.741333	0.0954219	0.0550918	0.237041
Cocktail	EnC07_R3	11.9878	3	0.725333	0.106641	0.0615693	0.264911
Cocktail	EnC07_R3	12.2378	3	0.713333	0.109464	0.063199	0.271923
Cocktail	EnC07_R3	12.4878	3	0.696667	0.104644	0.0604161	0.25995
Cocktail	EnC07_R3	12.7378	3	0.673333	0.0907432	0.0523906	0.225419
Cocktail	EnC07_R3	12.9878	3	0.636667	0.0722519	0.0417146	0.179484
Cocktail	EnC07_R3	13.2378	3	0.606	0.0690724	0.039879	0.171585
Cocktail	EnC07_R3	13.4878	3	0.588667	0.0698307	0.0403168	0.173469
Cocktail	EnC07_R3	13.7378	3	0.58	0.0701498	0.040501	0.174262
Cocktail	EnC07_R3	13.9878	3	0.57	0.0699357	0.0403774	0.17373
Cocktail	EnC07_R3	14.2378	3	0.560667	0.0678258	0.0391592	0.168489
Cocktail	EnC07_R3	14.4878	3	0.551333	0.0646091	0.0373021	0.160498
Cocktail	EnC07_R3	14.7378	3	0.542667	0.0625167	0.036094	0.1553
Cocktail	EnC07_R3	14.9878	3	0.533667	0.0605337	0.0349492	0.150374
Cocktail	EnC07_R3	15.2378	3	0.524667	0.0593408	0.0342604	0.147411
Cocktail	EnC07_R3	15.4878	3	0.517667	0.0584836	0.0337655	0.145281
Cocktail	EnC07_R3	15.7378	3	0.509667	0.0582437	0.033627	0.144685
Cocktail	EnC07_R3	15.9878	3	0.502667	0.0582266	0.0336171	0.144643
Cocktail	EnC07_R3	16.2378	3	0.496333	0.0582266	0.0336171	0.144643
Cocktail	EnC07_R3	16.4878	3	0.490667	0.0572393	0.0330471	0.14219
Cocktail	EnC07_R3	16.7378	3	0.485	0.0564004	0.0325628	0.140106
Cocktail	EnC07_R3	16.9878	3	0.481	0.0571664	0.0330051	0.142009
Cocktail	EnC07_R3	17.2378	3	0.476	0.0562939	0.0325013	0.139842
Cocktail	EnC07_R3	17.4878	3	0.472667	0.0560387	0.0323539	0.139208
Cocktail	EnC07_R3	17.7378	3	0.469333	0.0566598	0.0327126	0.140751
Cocktail	EnC07_R3	17.9878	3	0.466667	0.0569766	0.0328955	0.141538
Cocktail	EnC07_R3	18.2378	3	0.463333	0.0548847	0.0316877	0.136341
Cocktail	EnC07_R3	18.4878	3	0.46	0.0545619	0.0315013	0.135539
Cocktail	EnC07_R3	18.7378	3	0.458333	0.0539846	0.031168	0.134105
Cocktail	EnC07_R3	18.9878	3	0.457667	0.0534072	0.0308347	0.132671
Cocktail	EnC07_R3	19.2378	3	0.457333	0.0531162	0.0306667	0.131948
Cocktail	EnC07_R3	19.4878	3	0.457333	0.0531256	0.0306721	0.131971
Cocktail	EnC07_R3	19.7378	3	0.457333	0.0531162	0.0306667	0.131948
Cocktail	EnC07_R3	19.9878	3	0.457	0.0519711	0.0300056	0.129103
Cocktail	EnC07_R3	20.2378	3	0.455667	0.0502427	0.0290077	0.12481
Cocktail	EnC07_R3	20.4878	3	0.455333	0.0493592	0.0284976	0.122615
Cocktail	EnC07_R3	20.7378	3	0.454333	0.048439	0.0279662	0.120329
Cocktail	EnC07_R3	20.9878	3	0.452	0.0477912	0.0275923	0.11872
Cocktail	EnC07_R3	21.2378	3	0.451	0.0472864	0.0273008	0.117466
Cocktail	EnC07_R3	21.4878	3	0.45	0.047	0.0271355	0.116754
Cocktail	EnC07_R3	21.7378	3	0.448	0.0491223	0.0283608	0.122027
Cocktail	EnC07_R3	21.9878	3	0.446	0.0510979	0.0295014	0.126934
Cocktail	EnC07_R3	22.2378	3	0.444	0.0546717	0.0315647	0.135812
Cocktail	EnC07_R3	22.4878	3	0.442333	0.0586884	0.0338838	0.14579
Cocktail	EnC07_R3	22.7378	3	0.44	0.0631744	0.0364737	0.156934
Cocktail	EnC07_R3	22.9878	3	0.438	0.0672904	0.0388501	0.167159
Cocktail	EnC07_R3	23.2378	3	0.436	0.0721942	0.0416813	0.17934
Cocktail	EnC07_R3	23.4878	3	0.432667	0.0750355	0.0433218	0.186399
Cocktail	EnC07_R3	23.7378	3	0.43	0.0782496	0.0451774	0.194383
Cocktail	EnC07_R3	23.9878	3	0.426333	0.0795885	0.0459505	0.197709
Cocktail	EnC07_R3	NA	3	0.424	0.0816639	0.0471487	0.202864
Cocktail	EnC15_R1	0.237778	3	0.167	0.001	0.00057735	0.00248414
Cocktail	EnC15_R1	0.487778	3	0.193333	0.00152753	0.000881917	0.00379458
Cocktail	EnC15_R1	0.737778	3	0.226333	0.00251661	0.00145297	0.00625161
Cocktail	EnC15_R1	0.987778	3	0.262333	0.00251661	0.00145297	0.00625161
Cocktail	EnC15_R1	1.23778	3	0.302667	0.00378594	0.00218581	0.00940479
Cocktail	EnC15_R1	1.48778	3	0.356667	0.00251661	0.00145297	0.00625161
Cocktail	EnC15_R1	1.73778	3	0.480667	0.0046188	0.00266667	0.0114737
Cocktail	EnC15_R1	1.98778	3	0.606	0.01	0.0057735	0.0248414
Cocktail	EnC15_R1	2.23778	3	0.693333	0.00814453	0.00470225	0.0202321
Cocktail	EnC15_R1	2.48778	3	0.751667	0.0083865	0.00484195	0.0208332
Cocktail	EnC15_R1	2.73778	3	0.79	0.00818535	0.00472582	0.0203335
Cocktail	EnC15_R1	2.98778	3	0.814	0.00953939	0.00550757	0.0236972
Cocktail	EnC15_R1	3.23778	3	0.829333	0.0113725	0.00656591	0.0282508
Cocktail	EnC15_R1	3.48778	3	0.841	0.014	0.0080829	0.0347779
Cocktail	EnC15_R1	3.73778	3	0.844	0.0173494	0.0100167	0.0430982
Cocktail	EnC15_R1	3.98778	3	0.842667	0.020232	0.0116809	0.050259
Cocktail	EnC15_R1	4.23778	3	0.839333	0.0222336	0.0128366	0.0552313
Cocktail	EnC15_R1	4.48778	3	0.835333	0.0231805	0.0133832	0.0575834
Cocktail	EnC15_R1	4.73778	3	0.83	0.023516	0.0135769	0.0584169
Cocktail	EnC15_R1	4.98778	3	0.829	0.0244336	0.0141067	0.0606964
Cocktail	EnC15_R1	5.23778	3	0.826333	0.0240901	0.0139084	0.0598431
Cocktail	EnC15_R1	5.48778	3	0.823333	0.0239653	0.0138363	0.059533
Cocktail	EnC15_R1	5.73778	3	0.824667	0.0228546	0.0131951	0.056774
Cocktail	EnC15_R1	5.98778	3	0.825667	0.0212211	0.012252	0.052716
Cocktail	EnC15_R1	6.23778	3	0.827333	0.0189297	0.0109291	0.047024
Cocktail	EnC15_R1	6.48778	3	0.830667	0.017673	0.0102035	0.0439021
Cocktail	EnC15_R1	6.73778	3	0.833667	0.015308	0.00883805	0.0380271
Cocktail	EnC15_R1	6.98778	3	0.834667	0.0150111	0.00866667	0.0372897
Cocktail	EnC15_R1	7.23778	3	0.838667	0.0134288	0.00775314	0.033359
Cocktail	EnC15_R1	7.48778	3	0.84	0.0122882	0.0070946	0.0305256
Cocktail	EnC15_R1	7.73778	3	0.84	0.0141067	0.00814453	0.0350431
Cocktail	EnC15_R1	7.98778	3	0.840667	0.0140119	0.00808977	0.0348075
Cocktail	EnC15_R1	8.23778	3	0.836	0.0165227	0.00953939	0.0410447
Cocktail	EnC15_R1	8.48778	3	0.830667	0.0177858	0.0102686	0.0441823
Cocktail	EnC15_R1	8.73778	3	0.824	0.019	0.0109697	0.0471986
Cocktail	EnC15_R1	8.98778	3	0.815	0.0193132	0.0111505	0.0479767
Cocktail	EnC15_R1	9.23778	3	0.810333	0.0172434	0.00995546	0.0428349
Cocktail	EnC15_R1	9.48778	3	0.804333	0.0162583	0.00938675	0.0403879
Cocktail	EnC15_R1	9.73778	3	0.800667	0.0155671	0.00898765	0.0386707
Cocktail	EnC15_R1	9.98778	3	0.797667	0.0148436	0.00856997	0.0368736
Cocktail	EnC15_R1	10.2378	3	0.793333	0.0169214	0.00976957	0.0420351
Cocktail	EnC15_R1	10.4878	3	0.793	0.0170587	0.00984886	0.0423762
Cocktail	EnC15_R1	10.7378	3	0.791	0.0170587	0.00984886	0.0423762
Cocktail	EnC15_R1	10.9878	3	0.789667	0.0184481	0.010651	0.0458277
Cocktail	EnC15_R1	11.2378	3	0.791	0.0173494	0.0100167	0.0430982
Cocktail	EnC15_R1	11.4878	3	0.793333	0.0166233	0.00959745	0.0412945
Cocktail	EnC15_R1	11.7378	3	0.795667	0.0170098	0.00982061	0.0422547
Cocktail	EnC15_R1	11.9878	3	0.802333	0.0150111	0.00866667	0.0372897
Cocktail	EnC15_R1	12.2378	3	0.807667	0.0159478	0.00920748	0.0396166
Cocktail	EnC15_R1	12.4878	3	0.816	0.0157162	0.00907377	0.0390413
Cocktail	EnC15_R1	12.7378	3	0.822667	0.0178979	0.0103333	0.0444607
Cocktail	EnC15_R1	12.9878	3	0.833333	0.0177858	0.0102686	0.0441823
Cocktail	EnC15_R1	13.2378	3	0.841667	0.0192959	0.0111405	0.0479338
Cocktail	EnC15_R1	13.4878	3	0.849667	0.0221886	0.0128106	0.0551195
Cocktail	EnC15_R1	13.7378	3	0.859667	0.0228983	0.0132204	0.0568826
Cocktail	EnC15_R1	13.9878	3	0.868333	0.0244199	0.0140989	0.0606625
Cocktail	EnC15_R1	14.2378	3	0.877	0.0259422	0.0149778	0.0644441
Cocktail	EnC15_R1	14.4878	3	0.885	0.0274044	0.0158219	0.0680763
Cocktail	EnC15_R1	14.7378	3	0.892	0.028	0.0161658	0.0695559
Cocktail	EnC15_R1	14.9878	3	0.900333	0.0281129	0.016231	0.0698362
Cocktail	EnC15_R1	15.2378	3	0.906667	0.0300888	0.0173718	0.0747446
Cocktail	EnC15_R1	15.4878	3	0.914667	0.0300888	0.0173718	0.0747446
Cocktail	EnC15_R1	15.7378	3	0.922333	0.0297377	0.0171691	0.0738726
Cocktail	EnC15_R1	15.9878	3	0.927667	0.0308923	0.0178357	0.0767407
Cocktail	EnC15_R1	16.2378	3	0.934667	0.0317543	0.0183333	0.078882
Cocktail	EnC15_R1	16.4878	3	0.940667	0.0326241	0.0188355	0.0810428
Cocktail	EnC15_R1	16.7378	3	0.948667	0.0318172	0.0183697	0.0790383
Cocktail	EnC15_R1	16.9878	3	0.953333	0.0324705	0.0187469	0.0806612
Cocktail	EnC15_R1	17.2378	3	0.960667	0.0345302	0.019936	0.0857777
Cocktail	EnC15_R1	17.4878	3	0.966333	0.0352184	0.0203333	0.0874873
Cocktail	EnC15_R1	17.7378	3	0.971	0.0362905	0.0209523	0.0901506
Cocktail	EnC15_R1	17.9878	3	0.979	0.0370405	0.0213854	0.0920137
Cocktail	EnC15_R1	18.2378	3	0.985333	0.0376342	0.0217281	0.0934885
Cocktail	EnC15_R1	18.4878	3	0.990667	0.0363501	0.0209868	0.0902988
Cocktail	EnC15_R1	18.7378	3	0.996	0.0348281	0.020108	0.0865179
Cocktail	EnC15_R1	18.9878	3	0.999333	0.0342685	0.019785	0.0851278
Cocktail	EnC15_R1	19.2378	3	1.00433	0.0342685	0.019785	0.0851278
Cocktail	EnC15_R1	19.4878	3	1.00667	0.0344287	0.0198774	0.0855256
Cocktail	EnC15_R1	19.7378	3	1.01033	0.0330807	0.0190992	0.082177
Cocktail	EnC15_R1	19.9878	3	1.01433	0.0321299	0.0185502	0.0798152
Cocktail	EnC15_R1	20.2378	3	1.01733	0.0319427	0.0184421	0.07935
Cocktail	EnC15_R1	20.4878	3	1.02	0.0298664	0.0172434	0.0741922
Cocktail	EnC15_R1	20.7378	3	1.023	0.0291033	0.0168028	0.0722965
Cocktail	EnC15_R1	20.9878	3	1.02467	0.0287286	0.0165865	0.0713658
Cocktail	EnC15_R1	21.2378	3	1.028	0.0281603	0.0162583	0.069954
Cocktail	EnC15_R1	21.4878	3	1.029	0.0255147	0.0147309	0.063382
Cocktail	EnC15_R1	21.7378	3	1.032	0.0244336	0.0141067	0.0606964
Cocktail	EnC15_R1	21.9878	3	1.034	0.0245764	0.0141892	0.0610512
Cocktail	EnC15_R1	22.2378	3	1.03467	0.0223681	0.0129142	0.0555655
Cocktail	EnC15_R1	22.4878	3	1.03667	0.0215716	0.0124544	0.0535868
Cocktail	EnC15_R1	22.7378	3	1.038	0.019975	0.0115326	0.0496206
Cocktail	EnC15_R1	22.9878	3	1.03933	0.0193993	0.0112002	0.0481906
Cocktail	EnC15_R1	23.2378	3	1.041	0.0173205	0.01	0.0430265
Cocktail	EnC15_R1	23.4878	3	1.04133	0.0167432	0.00966667	0.0415923
Cocktail	EnC15_R1	23.7378	3	1.04233	0.015885	0.00917121	0.0394605
Cocktail	EnC15_R1	23.9878	3	1.044	0.0147986	0.008544	0.0367619
Cocktail	EnC15_R1	NA	3	1.045	0.014	0.0080829	0.0347779
Cocktail	EnC15_R2	0.237778	3	0.205	0.00360555	0.00208167	0.00895669
Cocktail	EnC15_R2	0.487778	3	0.227	0.001	0.00057735	0.00248414
Cocktail	EnC15_R2	0.737778	3	0.264333	0.00208167	0.00120185	0.00517115
Cocktail	EnC15_R2	0.987778	3	0.302667	0.00251661	0.00145297	0.00625161
Cocktail	EnC15_R2	1.23778	3	0.34	0.00173205	0.001	0.00430265
Cocktail	EnC15_R2	1.48778	3	0.413333	0.00152753	0.000881917	0.00379458
Cocktail	EnC15_R2	1.73778	3	0.536333	0.00723418	0.00417665	0.0179707
Cocktail	EnC15_R2	1.98778	3	0.652	0.0149332	0.00862168	0.0370961
Cocktail	EnC15_R2	2.23778	3	0.743667	0.0215716	0.0124544	0.0535868
Cocktail	EnC15_R2	2.48778	3	0.817333	0.0266521	0.0153876	0.0662074
Cocktail	EnC15_R2	2.73778	3	0.874	0.0274044	0.0158219	0.0680763
Cocktail	EnC15_R2	2.98778	3	0.916667	0.0276466	0.0159618	0.0686779
Cocktail	EnC15_R2	3.23778	3	0.950667	0.026727	0.0154308	0.0663936
Cocktail	EnC15_R2	3.48778	3	0.980667	0.0266333	0.0153768	0.0661608
Cocktail	EnC15_R2	3.73778	3	1.00333	0.0263881	0.0152352	0.0655517
Cocktail	EnC15_R2	3.98778	3	1.01967	0.0265769	0.0153442	0.0660208
Cocktail	EnC15_R2	4.23778	3	1.03367	0.025697	0.0148361	0.0638348
Cocktail	EnC15_R2	4.48778	3	1.04433	0.0262742	0.0151694	0.0652687
Cocktail	EnC15_R2	4.73778	3	1.05067	0.0274651	0.015857	0.0682272
Cocktail	EnC15_R2	4.98778	3	1.05867	0.0274651	0.015857	0.0682272
Cocktail	EnC15_R2	5.23778	3	1.06167	0.0268576	0.0155063	0.0667181
Cocktail	EnC15_R2	5.48778	3	1.06633	0.0274287	0.015836	0.0681367
Cocktail	EnC15_R2	5.73778	3	1.07067	0.0265016	0.0153007	0.0658336
Cocktail	EnC15_R2	5.98778	3	1.07233	0.0263502	0.0152133	0.0654575
Cocktail	EnC15_R2	6.23778	3	1.07167	0.0287112	0.0165764	0.0713226
Cocktail	EnC15_R2	6.48778	3	1.06733	0.0292803	0.016905	0.0727362
Cocktail	EnC15_R2	6.73778	3	1.063	0.0310483	0.0179258	0.0771284
Cocktail	EnC15_R2	6.98778	3	1.05233	0.0317228	0.0183151	0.0788037
Cocktail	EnC15_R2	7.23778	3	1.043	0.0327414	0.0189033	0.0813342
Cocktail	EnC15_R2	7.48778	3	1.033	0.0357911	0.020664	0.0889099
Cocktail	EnC15_R2	7.73778	3	1.02333	0.0380307	0.021957	0.0944735
Cocktail	EnC15_R2	7.98778	3	1.014	0.0384318	0.0221886	0.0954698
Cocktail	EnC15_R2	8.23778	3	1.004	0.0396611	0.0228983	0.0985235
Cocktail	EnC15_R2	8.48778	3	0.993	0.0406325	0.0234592	0.100937
Cocktail	EnC15_R2	8.73778	3	0.982667	0.0413562	0.023877	0.102734
Cocktail	EnC15_R2	8.98778	3	0.971333	0.0421228	0.0243196	0.104639
Cocktail	EnC15_R2	9.23778	3	0.961	0.0423202	0.0244336	0.105129
Cocktail	EnC15_R2	9.48778	3	0.95	0.0421426	0.0243311	0.104688
Cocktail	EnC15_R2	9.73778	3	0.942	0.0420357	0.0242693	0.104422
Cocktail	EnC15_R2	9.98778	3	0.934	0.0410366	0.0236925	0.10194
Cocktail	EnC15_R2	10.2378	3	0.926333	0.0414045	0.0239049	0.102855
Cocktail	EnC15_R2	10.4878	3	0.922333	0.0403774	0.0233119	0.100303
Cocktail	EnC15_R2	10.7378	3	0.919	0.0391535	0.0226053	0.0972628
Cocktail	EnC15_R2	10.9878	3	0.917667	0.0380832	0.0219874	0.094604
Cocktail	EnC15_R2	11.2378	3	0.915667	0.0378462	0.0218505	0.0940151
Cocktail	EnC15_R2	11.4878	3	0.914667	0.0369639	0.0213411	0.0918235
Cocktail	EnC15_R2	11.7378	3	0.915333	0.0349333	0.0201687	0.0867791
Cocktail	EnC15_R2	11.9878	3	0.916667	0.0326548	0.0188532	0.0811189
Cocktail	EnC15_R2	12.2378	3	0.917	0.032078	0.0185203	0.0796862
Cocktail	EnC15_R2	12.4878	3	0.916333	0.0306649	0.0177044	0.0761757
Cocktail	EnC15_R2	12.7378	3	0.914333	0.0300721	0.0173622	0.0747033
Cocktail	EnC15_R2	12.9878	3	0.914	0.0298664	0.0172434	0.0741922
Cocktail	EnC15_R2	13.2378	3	0.910333	0.028746	0.0165965	0.0714091
Cocktail	EnC15_R2	13.4878	3	0.906	0.0291376	0.0168226	0.0723818
Cocktail	EnC15_R2	13.7378	3	0.9	0.0282135	0.0162891	0.0700861
Cocktail	EnC15_R2	13.9878	3	0.893	0.0285132	0.0164621	0.0708306
Cocktail	EnC15_R2	14.2378	3	0.884	0.0290517	0.016773	0.0721684
Cocktail	EnC15_R2	14.4878	3	0.874667	0.0289194	0.0166966	0.0718398
Cocktail	EnC15_R2	14.7378	3	0.863667	0.0289885	0.0167365	0.0720114
Cocktail	EnC15_R2	14.9878	3	0.850667	0.0300721	0.0173622	0.0747033
Cocktail	EnC15_R2	15.2378	3	0.837667	0.0307463	0.0177514	0.076378
Cocktail	EnC15_R2	15.4878	3	0.824667	0.0332315	0.0191862	0.0825517
Cocktail	EnC15_R2	15.7378	3	0.810667	0.0342977	0.0198018	0.0852003
Cocktail	EnC15_R2	15.9878	3	0.796	0.0351568	0.0202978	0.0873343
Cocktail	EnC15_R2	16.2378	3	0.782333	0.0378065	0.0218276	0.0939166
Cocktail	EnC15_R2	16.4878	3	0.768333	0.0382797	0.0221008	0.095092
Cocktail	EnC15_R2	16.7378	3	0.753	0.0389744	0.0225019	0.0968177
Cocktail	EnC15_R2	16.9878	3	0.739	0.039281	0.0226789	0.0975795
Cocktail	EnC15_R2	17.2378	3	0.723	0.0409512	0.0236432	0.101728
Cocktail	EnC15_R2	17.4878	3	0.706667	0.0417892	0.024127	0.10381
Cocktail	EnC15_R2	17.7378	3	0.689667	0.0437759	0.0252741	0.108745
Cocktail	EnC15_R2	17.9878	3	0.673333	0.0432474	0.0249689	0.107432
Cocktail	EnC15_R2	18.2378	3	0.655667	0.0427824	0.0247004	0.106277
Cocktail	EnC15_R2	18.4878	3	0.638333	0.0392726	0.022674	0.0975584
Cocktail	EnC15_R2	18.7378	3	0.623	0.0363731	0.021	0.0903557
Cocktail	EnC15_R2	18.9878	3	0.609	0.0314325	0.0181475	0.0780826
Cocktail	EnC15_R2	19.2378	3	0.596667	0.0249867	0.0144261	0.0620703
Cocktail	EnC15_R2	19.4878	3	0.586667	0.0191398	0.0110504	0.047546
Cocktail	EnC15_R2	19.7378	3	0.580667	0.0115902	0.00669162	0.0287917
Cocktail	EnC15_R2	19.9878	3	0.577667	0.00550757	0.0031798	0.0136816
Cocktail	EnC15_R2	20.2378	3	0.577667	0.00814453	0.00470225	0.0202321
Cocktail	EnC15_R2	20.4878	3	0.581667	0.0162583	0.00938675	0.0403879
Cocktail	EnC15_R2	20.7378	3	0.588	0.0232594	0.0134288	0.0577796
Cocktail	EnC15_R2	20.9878	3	0.595333	0.0285715	0.0164958	0.0709757
Cocktail	EnC15_R2	21.2378	3	0.604667	0.0310859	0.0179475	0.0772217
Cocktail	EnC15_R2	21.4878	3	0.613	0.0310483	0.0179258	0.0771284
Cocktail	EnC15_R2	21.7378	3	0.621	0.0310483	0.0179258	0.0771284
Cocktail	EnC15_R2	21.9878	3	0.629	0.0306105	0.017673	0.0760406
Cocktail	EnC15_R2	22.2378	3	0.635	0.0292062	0.0168622	0.0725521
Cocktail	EnC15_R2	22.4878	3	0.640667	0.0292803	0.016905	0.0727362
Cocktail	EnC15_R2	22.7378	3	0.646333	0.0283784	0.0163843	0.0704958
Cocktail	EnC15_R2	22.9878	3	0.651333	0.0280416	0.0161898	0.0696593
Cocktail	EnC15_R2	23.2378	3	0.654667	0.0266333	0.0153768	0.0661608
Cocktail	EnC15_R2	23.4878	3	0.658	0.0262107	0.0151327	0.065111
Cocktail	EnC15_R2	23.7378	3	0.660333	0.0257941	0.0148922	0.064076
Cocktail	EnC15_R2	23.9878	3	0.663	0.0242693	0.0140119	0.0602883
Cocktail	EnC15_R2	NA	3	0.664667	0.0244199	0.0140989	0.0606625
Cocktail	EnC15_R3	0.237778	3	0.230333	0.0172143	0.0099387	0.0427628
Cocktail	EnC15_R3	0.487778	3	0.257	0.0183576	0.0105987	0.0456027
Cocktail	EnC15_R3	0.737778	3	0.294333	0.0212211	0.012252	0.052716
Cocktail	EnC15_R3	0.987778	3	0.330667	0.0234379	0.0135319	0.0582229
Cocktail	EnC15_R3	1.23778	3	0.361333	0.0318957	0.018415	0.0792332
Cocktail	EnC15_R3	1.48778	3	0.413	0.0540833	0.031225	0.13435
Cocktail	EnC15_R3	1.73778	3	0.484333	0.0740968	0.0427798	0.184067
Cocktail	EnC15_R3	1.98778	3	0.545333	0.0845596	0.0488205	0.210058
Cocktail	EnC15_R3	2.23778	3	0.6	0.0810185	0.0467761	0.201261
Cocktail	EnC15_R3	2.48778	3	0.640667	0.0764221	0.0441223	0.189843
Cocktail	EnC15_R3	2.73778	3	0.667667	0.0775199	0.0447561	0.19257
Cocktail	EnC15_R3	2.98778	3	0.689333	0.0816721	0.0471534	0.202885
Cocktail	EnC15_R3	3.23778	3	0.705	0.0892132	0.0515073	0.221618
Cocktail	EnC15_R3	3.48778	3	0.713667	0.100007	0.0577389	0.24843
Cocktail	EnC15_R3	3.73778	3	0.717667	0.107937	0.0623173	0.26813
Cocktail	EnC15_R3	3.98778	3	0.713667	0.119442	0.0689597	0.29671
Cocktail	EnC15_R3	4.23778	3	0.706667	0.128157	0.0739917	0.318361
Cocktail	EnC15_R3	4.48778	3	0.695667	0.136163	0.0786137	0.338247
Cocktail	EnC15_R3	4.73778	3	0.684667	0.143647	0.0829344	0.356838
Cocktail	EnC15_R3	4.98778	3	0.671333	0.151777	0.0876286	0.377036
Cocktail	EnC15_R3	5.23778	3	0.658	0.15649	0.0903493	0.388742
Cocktail	EnC15_R3	5.48778	3	0.646	0.160502	0.0926661	0.39871
Cocktail	EnC15_R3	5.73778	3	0.634	0.161242	0.0930931	0.400547
Cocktail	EnC15_R3	5.98778	3	0.623667	0.161215	0.0930776	0.400481
Cocktail	EnC15_R3	6.23778	3	0.614	0.158745	0.0916515	0.394345
Cocktail	EnC15_R3	6.48778	3	0.604333	0.156481	0.0903444	0.388721
Cocktail	EnC15_R3	6.73778	3	0.597333	0.152717	0.0881709	0.379369
Cocktail	EnC15_R3	6.98778	3	0.589	0.149503	0.0863153	0.371385
Cocktail	EnC15_R3	7.23778	3	0.583	0.14575	0.0841487	0.362063
Cocktail	EnC15_R3	7.48778	3	0.578333	0.141196	0.0815196	0.350751
Cocktail	EnC15_R3	7.73778	3	0.575	0.13688	0.0790274	0.340028
Cocktail	EnC15_R3	7.98778	3	0.573	0.134078	0.0774102	0.333069
Cocktail	EnC15_R3	8.23778	3	0.572333	0.129214	0.0746019	0.320986
Cocktail	EnC15_R3	8.48778	3	0.572667	0.125289	0.0723356	0.311235
Cocktail	EnC15_R3	8.73778	3	0.570667	0.12344	0.0712679	0.306641
Cocktail	EnC15_R3	8.98778	3	0.569333	0.122075	0.0704801	0.303251
Cocktail	EnC15_R3	9.23778	3	0.566667	0.121377	0.0700769	0.301517
Cocktail	EnC15_R3	9.48778	3	0.565	0.122282	0.0705998	0.303766
Cocktail	EnC15_R3	9.73778	3	0.563	0.121705	0.0702662	0.302331
Cocktail	EnC15_R3	9.98778	3	0.561667	0.122696	0.0708386	0.304794
Cocktail	EnC15_R3	10.2378	3	0.559	0.124664	0.0719745	0.309681
Cocktail	EnC15_R3	10.4878	3	0.556667	0.125301	0.0723425	0.311265
Cocktail	EnC15_R3	10.7378	3	0.554333	0.126919	0.0732765	0.315283
Cocktail	EnC15_R3	10.9878	3	0.552667	0.127735	0.0737481	0.317312
Cocktail	EnC15_R3	11.2378	3	0.552333	0.129384	0.0747001	0.321409
Cocktail	EnC15_R3	11.4878	3	0.551667	0.12994	0.0750207	0.322788
Cocktail	EnC15_R3	11.7378	3	0.548667	0.13216	0.0763028	0.328304
Cocktail	EnC15_R3	11.9878	3	0.546667	0.134106	0.077426	0.333137
Cocktail	EnC15_R3	12.2378	3	0.544	0.133974	0.0773499	0.33281
Cocktail	EnC15_R3	12.4878	3	0.540667	0.136647	0.078893	0.339449
Cocktail	EnC15_R3	12.7378	3	0.54	0.137815	0.0795676	0.342352
Cocktail	EnC15_R3	12.9878	3	0.535667	0.13955	0.0805695	0.346663
Cocktail	EnC15_R3	13.2378	3	0.533	0.140424	0.081074	0.348833
Cocktail	EnC15_R3	13.4878	3	0.530667	0.141846	0.0818949	0.352365
Cocktail	EnC15_R3	13.7378	3	0.527667	0.142184	0.0820901	0.353205
Cocktail	EnC15_R3	13.9878	3	0.526333	0.142286	0.0821489	0.353458
Cocktail	EnC15_R3	14.2378	3	0.523	0.143374	0.0827768	0.35616
Cocktail	EnC15_R3	14.4878	3	0.522	0.143712	0.0829719	0.356999
Cocktail	EnC15_R3	14.7378	3	0.520667	0.144154	0.0832273	0.358098
Cocktail	EnC15_R3	14.9878	3	0.519333	0.145885	0.0842265	0.362398
Cocktail	EnC15_R3	15.2378	3	0.519333	0.145225	0.0838458	0.360759
Cocktail	EnC15_R3	15.4878	3	0.520333	0.145225	0.0838458	0.360759
Cocktail	EnC15_R3	15.7378	3	0.519667	0.148075	0.0854914	0.36784
Cocktail	EnC15_R3	15.9878	3	0.521	0.146666	0.0846778	0.364339
Cocktail	EnC15_R3	16.2378	3	0.521667	0.149413	0.0862638	0.371163
Cocktail	EnC15_R3	16.4878	3	0.522333	0.149239	0.0861633	0.370731
Cocktail	EnC15_R3	16.7378	3	0.523333	0.148662	0.0858299	0.369296
Cocktail	EnC15_R3	16.9878	3	0.525333	0.146172	0.0843926	0.363112
Cocktail	EnC15_R3	17.2378	3	0.527667	0.144998	0.0837145	0.360194
Cocktail	EnC15_R3	17.4878	3	0.529	0.143168	0.0826579	0.355648
Cocktail	EnC15_R3	17.7378	3	0.531667	0.141747	0.0818379	0.35212
Cocktail	EnC15_R3	17.9878	3	0.532667	0.139658	0.0806315	0.346929
Cocktail	EnC15_R3	18.2378	3	0.533667	0.135537	0.0782524	0.336693
Cocktail	EnC15_R3	18.4878	3	0.532333	0.135581	0.078278	0.336803
Cocktail	EnC15_R3	18.7378	3	0.531	0.133147	0.0768722	0.330754
Cocktail	EnC15_R3	18.9878	3	0.529	0.129881	0.0749867	0.322642
Cocktail	EnC15_R3	19.2378	3	0.526	0.127401	0.073555	0.316481
Cocktail	EnC15_R3	19.4878	3	0.523333	0.124733	0.0720147	0.309854
Cocktail	EnC15_R3	19.7378	3	0.520333	0.121714	0.0702717	0.302355
Cocktail	EnC15_R3	19.9878	3	0.517333	0.119939	0.0692467	0.297945
Cocktail	EnC15_R3	20.2378	3	0.514333	0.122173	0.0705368	0.303495
Cocktail	EnC15_R3	20.4878	3	0.512333	0.122973	0.0709984	0.305482
Cocktail	EnC15_R3	20.7378	3	0.511	0.123479	0.0712905	0.306738
Cocktail	EnC15_R3	20.9878	3	0.511333	0.124134	0.071669	0.308367
Cocktail	EnC15_R3	21.2378	3	0.511667	0.123844	0.0715014	0.307646
Cocktail	EnC15_R3	21.4878	3	0.514	0.121791	0.070316	0.302545
Cocktail	EnC15_R3	21.7378	3	0.517	0.120797	0.0697424	0.300077
Cocktail	EnC15_R3	21.9878	3	0.519333	0.118745	0.0685574	0.294978
Cocktail	EnC15_R3	22.2378	3	0.521667	0.118492	0.0684113	0.29435
Cocktail	EnC15_R3	22.4878	3	0.526333	0.117823	0.0680253	0.292689
Cocktail	EnC15_R3	22.7378	3	0.53	0.114896	0.066335	0.285417
Cocktail	EnC15_R3	22.9878	3	0.532667	0.114356	0.0660236	0.284076
Cocktail	EnC15_R3	23.2378	3	0.537667	0.111912	0.0646125	0.278005
Cocktail	EnC15_R3	23.4878	3	0.541333	0.111051	0.0641153	0.275866
Cocktail	EnC15_R3	23.7378	3	0.545	0.109618	0.0632877	0.272305
Cocktail	EnC15_R3	23.9878	3	0.549667	0.107072	0.0618178	0.265981
Cocktail	EnC15_R3	NA	3	0.553333	0.106105	0.0612599	0.26358
Cocktail	Nando_R1	0.237778	3	0.202333	0.00057735	0.000333333	0.00143422
Cocktail	Nando_R1	0.487778	3	0.244667	0.00152753	0.000881917	0.00379458
Cocktail	Nando_R1	0.737778	3	0.282333	0.00251661	0.00145297	0.00625161
Cocktail	Nando_R1	0.987778	3	0.309667	0.0011547	0.000666667	0.00286844
Cocktail	Nando_R1	1.23778	3	0.328667	0.00351188	0.00202759	0.008724
Cocktail	Nando_R1	1.48778	3	0.343333	0.00152753	0.000881917	0.00379458
Cocktail	Nando_R1	1.73778	3	0.352333	0.00378594	0.00218581	0.00940479
Cocktail	Nando_R1	1.98778	3	0.357667	0.00416333	0.0024037	0.0103423
Cocktail	Nando_R1	2.23778	3	0.361667	0.0061101	0.00352767	0.0151783
Cocktail	Nando_R1	2.48778	3	0.367	0.0104403	0.00602771	0.0259352
Cocktail	Nando_R1	2.73778	3	0.371333	0.0145717	0.00841295	0.036198
Cocktail	Nando_R1	2.98778	3	0.377	0.0132288	0.00763763	0.0328621
Cocktail	Nando_R1	3.23778	3	0.383667	0.0196554	0.011348	0.0488266
Cocktail	Nando_R1	3.48778	3	0.387333	0.0228108	0.0131698	0.0566652
Cocktail	Nando_R1	3.73778	3	0.393	0.0208806	0.0120554	0.0518703
Cocktail	Nando_R1	3.98778	3	0.394333	0.0254231	0.014678	0.0631544
Cocktail	Nando_R1	4.23778	3	0.397	0.0268514	0.0155027	0.0667027
Cocktail	Nando_R1	4.48778	3	0.395667	0.0274651	0.015857	0.0682272
Cocktail	Nando_R1	4.73778	3	0.394667	0.0275379	0.015899	0.0684078
Cocktail	Nando_R1	4.98778	3	0.386667	0.0304357	0.0175721	0.0756065
Cocktail	Nando_R1	5.23778	3	0.378	0.031	0.0178979	0.0770083
Cocktail	Nando_R1	5.48778	3	0.366333	0.0312143	0.0180216	0.0775407
Cocktail	Nando_R1	5.73778	3	0.353333	0.0312143	0.0180216	0.0775407
Cocktail	Nando_R1	5.98778	3	0.343	0.0301164	0.0173877	0.0748134
Cocktail	Nando_R1	6.23778	3	0.334667	0.029023	0.0167564	0.0720971
Cocktail	Nando_R1	6.48778	3	0.327333	0.0279344	0.016128	0.069393
Cocktail	Nando_R1	6.73778	3	0.321	0.0268514	0.0155027	0.0667027
Cocktail	Nando_R1	6.98778	3	0.315	0.0262298	0.0151438	0.0651583
Cocktail	Nando_R1	7.23778	3	0.309333	0.025697	0.0148361	0.0638348
Cocktail	Nando_R1	7.48778	3	0.303667	0.0251661	0.0145297	0.0625161
Cocktail	Nando_R1	7.73778	3	0.298	0.0246374	0.0142244	0.0612026
Cocktail	Nando_R1	7.98778	3	0.294	0.0250599	0.0144684	0.0622523
Cocktail	Nando_R1	8.23778	3	0.29	0.0240624	0.0138924	0.0597744
Cocktail	Nando_R1	8.48778	3	0.286333	0.0241109	0.0139204	0.0598947
Cocktail	Nando_R1	8.73778	3	0.282667	0.0245832	0.0141931	0.061068
Cocktail	Nando_R1	8.98778	3	0.281	0.025632	0.0147986	0.0636734
Cocktail	Nando_R1	9.23778	3	0.279	0.0252389	0.0145717	0.0626968
Cocktail	Nando_R1	9.48778	3	0.278	0.025865	0.0149332	0.0642523
Cocktail	Nando_R1	9.73778	3	0.277	0.0265141	0.015308	0.0658648
Cocktail	Nando_R1	9.98778	3	0.276667	0.0270617	0.0156241	0.0672249
Cocktail	Nando_R1	10.2378	3	0.276667	0.0267644	0.0154524	0.0664865
Cocktail	Nando_R1	10.4878	3	0.278667	0.0265016	0.0153007	0.0658336
Cocktail	Nando_R1	10.7378	3	0.280333	0.0273191	0.0157727	0.0678644
Cocktail	Nando_R1	10.9878	3	0.283333	0.0282902	0.0163333	0.0702767
Cocktail	Nando_R1	11.2378	3	0.285333	0.0273008	0.0157621	0.0678189
Cocktail	Nando_R1	11.4878	3	0.287667	0.0275015	0.015878	0.0683176
Cocktail	Nando_R1	11.7378	3	0.289333	0.0277549	0.0160243	0.0689469
Cocktail	Nando_R1	11.9878	3	0.288667	0.0275923	0.0159304	0.068543
Cocktail	Nando_R1	12.2378	3	0.286	0.0277128	0.016	0.0688424
Cocktail	Nando_R1	12.4878	3	0.281667	0.0272091	0.0157092	0.0675911
Cocktail	Nando_R1	12.7378	3	0.275333	0.0242143	0.0139801	0.0601517
Cocktail	Nando_R1	12.9878	3	0.268333	0.0197315	0.011392	0.0490158
Cocktail	Nando_R1	13.2378	3	0.260667	0.0168622	0.00973539	0.041888
Cocktail	Nando_R1	13.4878	3	0.254333	0.0156312	0.00902466	0.03883
Cocktail	Nando_R1	13.7378	3	0.251	0.0165227	0.00953939	0.0410447
Cocktail	Nando_R1	13.9878	3	0.249	0.0176918	0.0102144	0.0439489
Cocktail	Nando_R1	14.2378	3	0.248667	0.0178979	0.0103333	0.0444607
Cocktail	Nando_R1	14.4878	3	0.249333	0.0181751	0.0104934	0.0451494
Cocktail	Nando_R1	14.7378	3	0.250333	0.0189033	0.0109138	0.0469583
Cocktail	Nando_R1	14.9878	3	0.252333	0.0179536	0.0103655	0.0445993
Cocktail	Nando_R1	15.2378	3	0.254333	0.0187172	0.0108064	0.0464961
Cocktail	Nando_R1	15.4878	3	0.257	0.0185203	0.0106927	0.0460069
Cocktail	Nando_R1	15.7378	3	0.26	0.0177764	0.0102632	0.044159
Cocktail	Nando_R1	15.9878	3	0.262	0.0180278	0.0104083	0.0447834
Cocktail	Nando_R1	16.2378	3	0.264333	0.0171561	0.00990511	0.0426182
Cocktail	Nando_R1	16.4878	3	0.267667	0.0170392	0.00983757	0.0423276
Cocktail	Nando_R1	16.7378	3	0.27	0.017	0.00981495	0.0422303
Cocktail	Nando_R1	16.9878	3	0.272667	0.0165025	0.00952774	0.0409945
Cocktail	Nando_R1	17.2378	3	0.275	0.018	0.0103923	0.0447145
Cocktail	Nando_R1	17.4878	3	0.279333	0.018037	0.0104137	0.0448064
Cocktail	Nando_R1	17.7378	3	0.283667	0.0185562	0.0107134	0.0460962
Cocktail	Nando_R1	17.9878	3	0.287	0.0175214	0.010116	0.0435256
Cocktail	Nando_R1	18.2378	3	0.291667	0.0195021	0.0112596	0.048446
Cocktail	Nando_R1	18.4878	3	0.297667	0.0195021	0.0112596	0.048446
Cocktail	Nando_R1	18.7378	3	0.302333	0.019218	0.0110955	0.0477403
Cocktail	Nando_R1	18.9878	3	0.305667	0.0187705	0.0108372	0.0466286
Cocktail	Nando_R1	19.2378	3	0.310333	0.0195533	0.0112891	0.0485732
Cocktail	Nando_R1	19.4878	3	0.318	0.0190788	0.0110151	0.0473943
Cocktail	Nando_R1	19.7378	3	0.325333	0.0171561	0.00990511	0.0426182
Cocktail	Nando_R1	19.9878	3	0.329	0.0190788	0.0110151	0.0473943
Cocktail	Nando_R1	20.2378	3	0.335333	0.0210792	0.0121701	0.0523637
Cocktail	Nando_R1	20.4878	3	0.342667	0.018037	0.0104137	0.0448064
Cocktail	Nando_R1	20.7378	3	0.347333	0.0175024	0.010105	0.0434783
Cocktail	Nando_R1	20.9878	3	0.352333	0.0243379	0.0140515	0.0604587
Cocktail	Nando_R1	21.2378	3	0.358667	0.0241316	0.0139324	0.0599462
Cocktail	Nando_R1	21.4878	3	0.368667	0.0250067	0.0144376	0.06212
Cocktail	Nando_R1	21.7378	3	0.372	0.0302655	0.0174738	0.0751836
Cocktail	Nando_R1	21.9878	3	0.378667	0.0295014	0.0170326	0.0732856
Cocktail	Nando_R1	22.2378	3	0.383	0.0291033	0.0168028	0.0722965
Cocktail	Nando_R1	22.4878	3	0.39	0.0346987	0.0200333	0.0861964
Cocktail	Nando_R1	22.7378	3	0.397667	0.0304357	0.0175721	0.0756065
Cocktail	Nando_R1	22.9878	3	0.403667	0.0318172	0.0183697	0.0790383
Cocktail	Nando_R1	23.2378	3	0.408667	0.0318957	0.018415	0.0792332
Cocktail	Nando_R1	23.4878	3	0.415333	0.0411866	0.0237791	0.102313
Cocktail	Nando_R1	23.7378	3	0.42	0.0416773	0.0240624	0.103532
Cocktail	Nando_R1	23.9878	3	0.424	0.0433013	0.025	0.107566
Cocktail	Nando_R1	NA	3	0.429667	0.0413078	0.0238491	0.102614
Cocktail	Nando_R2	0.237778	3	0.215333	0.00602771	0.0034801	0.0149737
Cocktail	Nando_R2	0.487778	3	0.248	0.00754983	0.0043589	0.0187548
Cocktail	Nando_R2	0.737778	3	0.287667	0.00680686	0.00392994	0.0169092
Cocktail	Nando_R2	0.987778	3	0.311	0.006	0.0034641	0.0149048
Cocktail	Nando_R2	1.23778	3	0.326	0.0043589	0.00251661	0.0108281
Cocktail	Nando_R2	1.48778	3	0.342667	0.00665833	0.00384419	0.0165402
Cocktail	Nando_R2	1.73778	3	0.363333	0.00650641	0.00375648	0.0161628
Cocktail	Nando_R2	1.98778	3	0.377667	0.00737111	0.00425572	0.0183109
Cocktail	Nando_R2	2.23778	3	0.389667	0.00832666	0.0048074	0.0206846
Cocktail	Nando_R2	2.48778	3	0.400667	0.012897	0.0074461	0.032038
Cocktail	Nando_R2	2.73778	3	0.414	0.0160935	0.00929157	0.0399784
Cocktail	Nando_R2	2.98778	3	0.427333	0.0170392	0.00983757	0.0423276
Cocktail	Nando_R2	3.23778	3	0.440667	0.0175024	0.010105	0.0434783
Cocktail	Nando_R2	3.48778	3	0.45	0.017088	0.00986577	0.042449
Cocktail	Nando_R2	3.73778	3	0.460667	0.0180093	0.0103976	0.0447375
Cocktail	Nando_R2	3.98778	3	0.468	0.02	0.011547	0.0496828
Cocktail	Nando_R2	4.23778	3	0.478333	0.0190351	0.0109899	0.0472857
Cocktail	Nando_R2	4.48778	3	0.486333	0.0190351	0.0109899	0.0472857
Cocktail	Nando_R2	4.73778	3	0.497667	0.0210079	0.0121289	0.0521866
Cocktail	Nando_R2	4.98778	3	0.509	0.0195192	0.0112694	0.0484884
Cocktail	Nando_R2	5.23778	3	0.523667	0.0190351	0.0109899	0.0472857
Cocktail	Nando_R2	5.48778	3	0.539	0.0175214	0.010116	0.0435256
Cocktail	Nando_R2	5.73778	3	0.556667	0.0135031	0.00779601	0.0335435
Cocktail	Nando_R2	5.98778	3	0.577667	0.00950438	0.00548736	0.0236102
Cocktail	Nando_R2	6.23778	3	0.611	0.001	0.00057735	0.00248414
Cocktail	Nando_R2	6.48778	3	0.652667	0.00723418	0.00417665	0.0179707
Cocktail	Nando_R2	6.73778	3	0.704333	0.0130512	0.0075351	0.0324209
Cocktail	Nando_R2	6.98778	3	0.761	0.0185203	0.0106927	0.0460069
Cocktail	Nando_R2	7.23778	3	0.813	0.0248797	0.0143643	0.0618046
Cocktail	Nando_R2	7.48778	3	0.858	0.0319531	0.0184481	0.0793759
Cocktail	Nando_R2	7.73778	3	0.895	0.0443959	0.025632	0.110286
Cocktail	Nando_R2	7.98778	3	0.922	0.0566657	0.0327159	0.140765
Cocktail	Nando_R2	8.23778	3	0.938	0.0712671	0.0411461	0.177037
Cocktail	Nando_R2	8.48778	3	0.952667	0.0814637	0.0470331	0.202367
Cocktail	Nando_R2	8.73778	3	0.962	0.0837377	0.048346	0.208016
Cocktail	Nando_R2	8.98778	3	0.971	0.084309	0.0486758	0.209435
Cocktail	Nando_R2	9.23778	3	0.975667	0.0820325	0.0473615	0.20378
Cocktail	Nando_R2	9.48778	3	0.978333	0.0799521	0.0461603	0.198612
Cocktail	Nando_R2	9.73778	3	0.981333	0.0786215	0.0453921	0.195307
Cocktail	Nando_R2	9.98778	3	0.985	0.0768635	0.0443772	0.19094
Cocktail	Nando_R2	10.2378	3	0.987	0.0764461	0.0441362	0.189903
Cocktail	Nando_R2	10.4878	3	0.989667	0.0760022	0.0438799	0.1888
Cocktail	Nando_R2	10.7378	3	0.992333	0.0765398	0.0441902	0.190135
Cocktail	Nando_R2	10.9878	3	0.994	0.0762168	0.0440038	0.189333
Cocktail	Nando_R2	11.2378	3	0.995667	0.0759232	0.0438343	0.188604
Cocktail	Nando_R2	11.4878	3	0.997333	0.0747685	0.0431676	0.185735
Cocktail	Nando_R2	11.7378	3	0.998	0.0736274	0.0425088	0.182901
Cocktail	Nando_R2	11.9878	3	0.997667	0.0725006	0.0418582	0.180101
Cocktail	Nando_R2	12.2378	3	0.998333	0.0705006	0.0407035	0.175133
Cocktail	Nando_R2	12.4878	3	0.998	0.0693974	0.0400666	0.172393
Cocktail	Nando_R2	12.7378	3	0.997333	0.068821	0.0397338	0.170961
Cocktail	Nando_R2	12.9878	3	0.997	0.0669104	0.0386307	0.166215
Cocktail	Nando_R2	13.2378	3	0.996333	0.0655159	0.0378256	0.162751
Cocktail	Nando_R2	13.4878	3	0.995667	0.0641275	0.037024	0.159301
Cocktail	Nando_R2	13.7378	3	0.995333	0.0630899	0.036425	0.156724
Cocktail	Nando_R2	13.9878	3	0.994333	0.0615007	0.0355074	0.152776
Cocktail	Nando_R2	14.2378	3	0.994667	0.0593661	0.034275	0.147474
Cocktail	Nando_R2	14.4878	3	0.994	0.0582065	0.0336056	0.144593
Cocktail	Nando_R2	14.7378	3	0.993333	0.0578389	0.0333933	0.14368
Cocktail	Nando_R2	14.9878	3	0.992667	0.0567656	0.0327736	0.141014
Cocktail	Nando_R2	15.2378	3	0.992333	0.0558957	0.0322714	0.138853
Cocktail	Nando_R2	15.4878	3	0.992667	0.0549212	0.0317087	0.136432
Cocktail	Nando_R2	15.7378	3	0.992333	0.0538176	0.0310716	0.13369
Cocktail	Nando_R2	15.9878	3	0.992	0.0520481	0.03005	0.129295
Cocktail	Nando_R2	16.2378	3	0.990667	0.0506392	0.0292366	0.125795
Cocktail	Nando_R2	16.4878	3	0.988667	0.0483977	0.0279424	0.120226
Cocktail	Nando_R2	16.7378	3	0.986	0.0461303	0.0266333	0.114594
Cocktail	Nando_R2	16.9878	3	0.982667	0.0416453	0.0240439	0.103453
Cocktail	Nando_R2	17.2378	3	0.978333	0.0392726	0.022674	0.0975584
Cocktail	Nando_R2	17.4878	3	0.974	0.0373229	0.0215484	0.0927153
Cocktail	Nando_R2	17.7378	3	0.969333	0.0352184	0.0203333	0.0874873
Cocktail	Nando_R2	17.9878	3	0.964333	0.0335012	0.019342	0.0832217
Cocktail	Nando_R2	18.2378	3	0.957333	0.0324705	0.0187469	0.0806612
Cocktail	Nando_R2	18.4878	3	0.951333	0.0306649	0.0177044	0.0761757
Cocktail	Nando_R2	18.7378	3	0.944	0.032078	0.0185203	0.0796862
Cocktail	Nando_R2	18.9878	3	0.937	0.0329242	0.0190088	0.0817881
Cocktail	Nando_R2	19.2378	3	0.930667	0.0352326	0.0203415	0.0875225
Cocktail	Nando_R2	19.4878	3	0.922333	0.037581	0.0216974	0.0933564
Cocktail	Nando_R2	19.7378	3	0.913667	0.042194	0.0243607	0.104816
Cocktail	Nando_R2	19.9878	3	0.905333	0.0470779	0.0271805	0.116948
Cocktail	Nando_R2	20.2378	3	0.897	0.050319	0.0290517	0.124999
Cocktail	Nando_R2	20.4878	3	0.889333	0.0514717	0.0297172	0.127863
Cocktail	Nando_R2	20.7378	3	0.883	0.0520481	0.03005	0.129295
Cocktail	Nando_R2	20.9878	3	0.877333	0.0523673	0.0302343	0.130088
Cocktail	Nando_R2	21.2378	3	0.870667	0.0526909	0.0304211	0.130892
Cocktail	Nando_R2	21.4878	3	0.865	0.0530189	0.0306105	0.131706
Cocktail	Nando_R2	21.7378	3	0.86	0.0538424	0.0310859	0.133752
Cocktail	Nando_R2	21.9878	3	0.853667	0.0536874	0.0309964	0.133367
Cocktail	Nando_R2	22.2378	3	0.850333	0.0552932	0.0319235	0.137356
Cocktail	Nando_R2	22.4878	3	0.844333	0.0543722	0.0313918	0.135068
Cocktail	Nando_R2	22.7378	3	0.84	0.0549454	0.0317228	0.136492
Cocktail	Nando_R2	22.9878	3	0.835667	0.053929	0.0311359	0.133967
Cocktail	Nando_R2	23.2378	3	0.832	0.0550727	0.0317962	0.136808
Cocktail	Nando_R2	23.4878	3	0.829667	0.0556447	0.0321265	0.138229
Cocktail	Nando_R2	23.7378	3	0.826333	0.0555818	0.0320902	0.138073
Cocktail	Nando_R2	23.9878	3	0.823333	0.0546474	0.0315507	0.135752
Cocktail	Nando_R2	NA	3	0.820667	0.0551845	0.0318608	0.137086
Cocktail	Nando_R3	0.237778	3	0.137333	0.00321455	0.00185592	0.00798539
Cocktail	Nando_R3	0.487778	3	0.16	0.00458258	0.00264575	0.0113837
Cocktail	Nando_R3	0.737778	3	0.195333	0.00503322	0.00290593	0.0125032
Cocktail	Nando_R3	0.987778	3	0.232333	0.00450925	0.00260342	0.0112016
Cocktail	Nando_R3	1.23778	3	0.261333	0.00251661	0.00145297	0.00625161
Cocktail	Nando_R3	1.48778	3	0.282333	0.00152753	0.000881917	0.00379458
Cocktail	Nando_R3	1.73778	3	0.298667	0.00305505	0.00176383	0.00758917
Cocktail	Nando_R3	1.98778	3	0.312	0.00360555	0.00208167	0.00895669
Cocktail	Nando_R3	2.23778	3	0.324	0.00360555	0.00208167	0.00895669
Cocktail	Nando_R3	2.48778	3	0.337	0.0043589	0.00251661	0.0108281
Cocktail	Nando_R3	2.73778	3	0.350667	0.00472582	0.00272845	0.0117396
Cocktail	Nando_R3	2.98778	3	0.364333	0.00416333	0.0024037	0.0103423
Cocktail	Nando_R3	3.23778	3	0.379	0.00519615	0.003	0.012908
Cocktail	Nando_R3	3.48778	3	0.408667	0.00472582	0.00272845	0.0117396
Cocktail	Nando_R3	3.73778	3	0.429333	0.00585947	0.00338296	0.0145557
Cocktail	Nando_R3	3.98778	3	0.443	0.0072111	0.00416333	0.0179134
Cocktail	Nando_R3	4.23778	3	0.451667	0.00737111	0.00425572	0.0183109
Cocktail	Nando_R3	4.48778	3	0.462	0.0134536	0.00776745	0.0334207
Cocktail	Nando_R3	4.73778	3	0.468333	0.0130512	0.0075351	0.0324209
Cocktail	Nando_R3	4.98778	3	0.474	0.0167033	0.00964365	0.0414933
Cocktail	Nando_R3	5.23778	3	0.477667	0.0181475	0.0104775	0.045081
Cocktail	Nando_R3	5.48778	3	0.483333	0.0240278	0.0138724	0.0596883
Cocktail	Nando_R3	5.73778	3	0.483333	0.025697	0.0148361	0.0638348
Cocktail	Nando_R3	5.98778	3	0.481	0.0295466	0.0170587	0.0733978
Cocktail	Nando_R3	6.23778	3	0.473	0.0347707	0.0200749	0.0863752
Cocktail	Nando_R3	6.48778	3	0.459333	0.0411015	0.02373	0.102102
Cocktail	Nando_R3	6.73778	3	0.440333	0.0472582	0.0272845	0.117396
Cocktail	Nando_R3	6.98778	3	0.414	0.0520481	0.03005	0.129295
Cocktail	Nando_R3	7.23778	3	0.390333	0.0531539	0.0306884	0.132042
Cocktail	Nando_R3	7.48778	3	0.371	0.0471275	0.0272091	0.117071
Cocktail	Nando_R3	7.73778	3	0.355333	0.0345302	0.019936	0.0857777
Cocktail	Nando_R3	7.98778	3	0.345	0.0260576	0.0150444	0.0647307
Cocktail	Nando_R3	8.23778	3	0.341333	0.0236714	0.0136667	0.0588029
Cocktail	Nando_R3	8.48778	3	0.341	0.0226053	0.0130512	0.0561547
Cocktail	Nando_R3	8.73778	3	0.343667	0.0234592	0.0135442	0.0582758
Cocktail	Nando_R3	8.98778	3	0.350333	0.0265769	0.0153442	0.0660208
Cocktail	Nando_R3	9.23778	3	0.36	0.032187	0.0185831	0.0799568
Cocktail	Nando_R3	9.48778	3	0.372667	0.040501	0.0233833	0.10061
Cocktail	Nando_R3	9.73778	3	0.389333	0.0473533	0.0273394	0.117632
Cocktail	Nando_R3	9.98778	3	0.406333	0.0560119	0.0323385	0.139141
Cocktail	Nando_R3	10.2378	3	0.429	0.060918	0.035171	0.151329
Cocktail	Nando_R3	10.4878	3	0.446333	0.070812	0.0408833	0.175907
Cocktail	Nando_R3	10.7378	3	0.466	0.0712671	0.0411461	0.177037
Cocktail	Nando_R3	10.9878	3	0.490333	0.0688573	0.0397548	0.171051
Cocktail	Nando_R3	11.2378	3	0.508667	0.0734189	0.0423884	0.182383
Cocktail	Nando_R3	11.4878	3	0.539333	0.0656836	0.0379224	0.163167
Cocktail	Nando_R3	11.7378	3	0.548333	0.0708684	0.0409159	0.176047
Cocktail	Nando_R3	11.9878	3	0.566333	0.069888	0.0403499	0.173611
Cocktail	Nando_R3	12.2378	3	0.585333	0.0683106	0.0394391	0.169693
Cocktail	Nando_R3	12.4878	3	0.601667	0.067159	0.0387743	0.166832
Cocktail	Nando_R3	12.7378	3	0.62	0.0633798	0.0365923	0.157444
Cocktail	Nando_R3	12.9878	3	0.637667	0.0576223	0.0332683	0.143142
Cocktail	Nando_R3	13.2378	3	0.653667	0.0540401	0.0312001	0.134243
Cocktail	Nando_R3	13.4878	3	0.667667	0.0522717	0.0301791	0.12985
Cocktail	Nando_R3	13.7378	3	0.683333	0.0508167	0.029339	0.126236
Cocktail	Nando_R3	13.9878	3	0.696	0.047634	0.0275015	0.118329
Cocktail	Nando_R3	14.2378	3	0.709	0.047634	0.0275015	0.118329
Cocktail	Nando_R3	14.4878	3	0.721333	0.0456107	0.0263333	0.113303
Cocktail	Nando_R3	14.7378	3	0.731333	0.0465009	0.0268473	0.115515
Cocktail	Nando_R3	14.9878	3	0.741333	0.0465009	0.0268473	0.115515
Cocktail	Nando_R3	15.2378	3	0.753333	0.0473849	0.0273577	0.117711
Cocktail	Nando_R3	15.4878	3	0.764333	0.0491155	0.0283569	0.12201
Cocktail	Nando_R3	15.7378	3	0.775333	0.0491155	0.0283569	0.12201
Cocktail	Nando_R3	15.9878	3	0.785667	0.0514231	0.0296891	0.127742
Cocktail	Nando_R3	16.2378	3	0.792	0.0511175	0.0295127	0.126983
Cocktail	Nando_R3	16.4878	3	0.801333	0.053426	0.0308455	0.132717
Cocktail	Nando_R3	16.7378	3	0.810667	0.0557704	0.032199	0.138541
Cocktail	Nando_R3	16.9878	3	0.819667	0.0552932	0.0319235	0.137356
Cocktail	Nando_R3	17.2378	3	0.828667	0.0551936	0.031866	0.137108
Cocktail	Nando_R3	17.4878	3	0.838667	0.0554737	0.0320278	0.137804
Cocktail	Nando_R3	17.7378	3	0.847667	0.0567568	0.0327685	0.140992
Cocktail	Nando_R3	17.9878	3	0.857333	0.0579511	0.0334581	0.143959
Cocktail	Nando_R3	18.2378	3	0.865	0.0592284	0.0341955	0.147131
Cocktail	Nando_R3	18.4878	3	0.870333	0.0583467	0.0336865	0.144941
Cocktail	Nando_R3	18.7378	3	0.876	0.061	0.0352184	0.151532
Cocktail	Nando_R3	18.9878	3	0.881333	0.0627721	0.0362415	0.155934
Cocktail	Nando_R3	19.2378	3	0.887	0.062522	0.0360971	0.155313
Cocktail	Nando_R3	19.4878	3	0.889333	0.0627402	0.0362231	0.155855
Cocktail	Nando_R3	19.7378	3	0.894667	0.0636579	0.0367529	0.158135
Cocktail	Nando_R3	19.9878	3	0.897667	0.0617117	0.0356293	0.1533
Cocktail	Nando_R3	20.2378	3	0.901333	0.0608797	0.0351489	0.151233
Cocktail	Nando_R3	20.4878	3	0.905	0.0614898	0.0355012	0.152749
Cocktail	Nando_R3	20.7378	3	0.908	0.0614898	0.0355012	0.152749
Cocktail	Nando_R3	20.9878	3	0.910667	0.0604842	0.0349205	0.150251
Cocktail	Nando_R3	21.2378	3	0.912667	0.0587906	0.0339428	0.146044
Cocktail	Nando_R3	21.4878	3	0.915	0.060531	0.0349476	0.150367
Cocktail	Nando_R3	21.7378	3	0.916667	0.0595343	0.0343721	0.147891
Cocktail	Nando_R3	21.9878	3	0.918667	0.0595343	0.0343721	0.147891
Cocktail	Nando_R3	22.2378	3	0.922333	0.0557883	0.0322094	0.138586
Cocktail	Nando_R3	22.4878	3	0.924667	0.0542617	0.031328	0.134794
Cocktail	Nando_R3	22.7378	3	0.924667	0.0572917	0.0330774	0.14232
Cocktail	Nando_R3	22.9878	3	0.927	0.0569298	0.0328684	0.141421
Cocktail	Nando_R3	23.2378	3	NA	NA	NA	NA
Cocktail	Nando_R3	23.4878	3	NA	NA	NA	NA
Cocktail	Nando_R3	23.7378	3	NA	NA	NA	NA
Cocktail	Nando_R3	23.9878	3	NA	NA	NA	NA
Cocktail	Nando_R3	NA	3	NA	NA	NA	NA
Cocktail	Taquito_R1	0.237778	3	0.219333	0.0155349	0.00896908	0.0385908
Cocktail	Taquito_R1	0.487778	3	0.255333	0.0196554	0.011348	0.0488266
Cocktail	Taquito_R1	0.737778	3	0.308	0.0217945	0.0125831	0.0541405
Cocktail	Taquito_R1	0.987778	3	0.347333	0.0195021	0.0112596	0.048446
Cocktail	Taquito_R1	1.23778	3	0.389333	0.0217332	0.0125477	0.0539883
Cocktail	Taquito_R1	1.48778	3	0.472333	0.0351331	0.0202841	0.0872754
Cocktail	Taquito_R1	1.73778	3	0.587333	0.0477214	0.027552	0.118547
Cocktail	Taquito_R1	1.98778	3	0.696	0.0554346	0.0320052	0.137707
Cocktail	Taquito_R1	2.23778	3	0.780667	0.0569766	0.0328955	0.141538
Cocktail	Taquito_R1	2.48778	3	0.851667	0.0554106	0.0319913	0.137648
Cocktail	Taquito_R1	2.73778	3	0.908333	0.0545008	0.031466	0.135387
Cocktail	Taquito_R1	2.98778	3	0.956667	0.0522143	0.0301459	0.129708
Cocktail	Taquito_R1	3.23778	3	0.993	0.0495076	0.0285832	0.122984
Cocktail	Taquito_R1	3.48778	3	1.02167	0.0460688	0.0265978	0.114441
Cocktail	Taquito_R1	3.73778	3	1.04867	0.0436616	0.025208	0.108461
Cocktail	Taquito_R1	3.98778	3	1.07	0.0441362	0.025482	0.10964
Cocktail	Taquito_R1	4.23778	3	1.08667	0.0435469	0.0251418	0.108177
Cocktail	Taquito_R1	4.48778	3	1.102	0.0425793	0.0245832	0.105773
Cocktail	Taquito_R1	4.73778	3	1.11633	0.041065	0.0237089	0.102011
Cocktail	Taquito_R1	4.98778	3	1.12867	0.0416693	0.0240578	0.103512
Cocktail	Taquito_R1	5.23778	3	1.14	0.0397366	0.022942	0.0987113
Cocktail	Taquito_R1	5.48778	3	1.14767	0.038553	0.0222586	0.0957709
Cocktail	Taquito_R1	5.73778	3	1.15967	0.0372066	0.0214813	0.0924264
Cocktail	Taquito_R1	5.98778	3	1.16733	0.0374477	0.0216205	0.0930253
Cocktail	Taquito_R1	6.23778	3	1.17433	0.0361985	0.0208992	0.0899221
Cocktail	Taquito_R1	6.48778	3	1.18067	0.0361156	0.0208513	0.089716
Cocktail	Taquito_R1	6.73778	3	1.18667	0.0366652	0.0211686	0.0910813
Cocktail	Taquito_R1	6.98778	3	1.19033	0.0353601	0.0204151	0.0878392
Cocktail	Taquito_R1	7.23778	3	1.195	0.0383145	0.0221209	0.0951785
Cocktail	Taquito_R1	7.48778	3	1.19833	0.037581	0.0216974	0.0933564
Cocktail	Taquito_R1	7.73778	3	1.20033	0.0384231	0.0221836	0.0954482
Cocktail	Taquito_R1	7.98778	3	1.203	0.0389744	0.0225019	0.0968177
Cocktail	Taquito_R1	8.23778	3	1.204	0.0398497	0.0230072	0.0989922
Cocktail	Taquito_R1	8.48778	3	1.20467	0.0405257	0.0233975	0.100671
Cocktail	Taquito_R1	8.73778	3	1.205	0.0408534	0.0235867	0.101485
Cocktail	Taquito_R1	8.98778	3	1.205	0.0410731	0.0237136	0.102031
Cocktail	Taquito_R1	9.23778	3	1.20367	0.0416453	0.0240439	0.103453
Cocktail	Taquito_R1	9.48778	3	1.203	0.0421545	0.0243379	0.104718
Cocktail	Taquito_R1	9.73778	3	1.201	0.0430929	0.0248797	0.107049
Cocktail	Taquito_R1	9.98778	3	1.19967	0.0428991	0.0247678	0.106567
Cocktail	Taquito_R1	10.2378	3	1.198	0.0442267	0.0255343	0.109865
Cocktail	Taquito_R1	10.4878	3	1.19633	0.0455668	0.026308	0.113194
Cocktail	Taquito_R1	10.7378	3	1.19467	0.0461988	0.0266729	0.114764
Cocktail	Taquito_R1	10.9878	3	1.19233	0.0477214	0.027552	0.118547
Cocktail	Taquito_R1	11.2378	3	1.18967	0.0498029	0.0287537	0.123717
Cocktail	Taquito_R1	11.4878	3	1.187	0.0511762	0.0295466	0.127129
Cocktail	Taquito_R1	11.7378	3	1.184	0.052144	0.0301054	0.129533
Cocktail	Taquito_R1	11.9878	3	1.17967	0.0536687	0.0309857	0.133321
Cocktail	Taquito_R1	12.2378	3	1.176	0.0550545	0.0317857	0.136763
Cocktail	Taquito_R1	12.4878	3	1.17133	0.0574224	0.0331528	0.142645
Cocktail	Taquito_R1	12.7378	3	1.16633	0.0593745	0.0342799	0.147494
Cocktail	Taquito_R1	12.9878	3	1.162	0.0609016	0.0351615	0.151288
Cocktail	Taquito_R1	13.2378	3	1.157	0.062857	0.0362905	0.156145
Cocktail	Taquito_R1	13.4878	3	1.152	0.0648151	0.037421	0.16101
Cocktail	Taquito_R1	13.7378	3	1.14733	0.0665607	0.0384289	0.165346
Cocktail	Taquito_R1	13.9878	3	1.14267	0.0679877	0.0392527	0.168891
Cocktail	Taquito_R1	14.2378	3	1.137	0.069419	0.0400791	0.172446
Cocktail	Taquito_R1	14.4878	3	1.13167	0.070316	0.0405969	0.174675
Cocktail	Taquito_R1	14.7378	3	1.125	0.0711407	0.0410731	0.176723
Cocktail	Taquito_R1	14.9878	3	1.11967	0.0726659	0.0419537	0.180512
Cocktail	Taquito_R1	15.2378	3	1.114	0.0721318	0.0416453	0.179185
Cocktail	Taquito_R1	15.4878	3	1.107	0.0735119	0.0424421	0.182614
Cocktail	Taquito_R1	15.7378	3	1.10067	0.0744401	0.042978	0.18492
Cocktail	Taquito_R1	15.9878	3	1.09333	0.0737993	0.042608	0.183328
Cocktail	Taquito_R1	16.2378	3	1.08667	0.074144	0.0428071	0.184184
Cocktail	Taquito_R1	16.4878	3	1.08067	0.0745945	0.0430671	0.185303
Cocktail	Taquito_R1	16.7378	3	1.074	0.0745453	0.0430387	0.185181
Cocktail	Taquito_R1	16.9878	3	1.067	0.075505	0.0435928	0.187565
Cocktail	Taquito_R1	17.2378	3	1.06033	0.0750089	0.0433064	0.186332
Cocktail	Taquito_R1	17.4878	3	1.05367	0.0735686	0.0424748	0.182754
Cocktail	Taquito_R1	17.7378	3	1.048	0.0731847	0.0422532	0.181801
Cocktail	Taquito_R1	17.9878	3	1.04233	0.0708684	0.0409159	0.176047
Cocktail	Taquito_R1	18.2378	3	1.037	0.0687895	0.0397157	0.170883
Cocktail	Taquito_R1	18.4878	3	1.03267	0.0659116	0.0380541	0.163733
Cocktail	Taquito_R1	18.7378	3	1.02633	0.0646942	0.0373512	0.160709
Cocktail	Taquito_R1	18.9878	3	1.023	0.062554	0.0361156	0.155393
Cocktail	Taquito_R1	19.2378	3	1.018	0.0591946	0.034176	0.147048
Cocktail	Taquito_R1	19.4878	3	1.014	0.0571664	0.0330051	0.142009
Cocktail	Taquito_R1	19.7378	3	1.01	0.0555698	0.0320832	0.138043
Cocktail	Taquito_R1	19.9878	3	1.006	0.0525738	0.0303535	0.1306
Cocktail	Taquito_R1	20.2378	3	1.002	0.0533292	0.0307896	0.132477
Cocktail	Taquito_R1	20.4878	3	0.998667	0.0518684	0.0299462	0.128848
Cocktail	Taquito_R1	20.7378	3	0.996667	0.0502029	0.0289847	0.124711
Cocktail	Taquito_R1	20.9878	3	0.995	0.0508626	0.0293655	0.12635
Cocktail	Taquito_R1	21.2378	3	0.993	0.051264	0.0295973	0.127347
Cocktail	Taquito_R1	21.4878	3	0.992333	0.0512087	0.0295654	0.12721
Cocktail	Taquito_R1	21.7378	3	0.992333	0.0517912	0.0299017	0.128657
Cocktail	Taquito_R1	21.9878	3	0.991667	0.0527289	0.030443	0.130986
Cocktail	Taquito_R1	22.2378	3	0.992333	0.0533791	0.0308185	0.132601
Cocktail	Taquito_R1	22.4878	3	0.992	0.0540648	0.0312143	0.134304
Cocktail	Taquito_R1	22.7378	3	0.991667	0.0551392	0.0318346	0.136973
Cocktail	Taquito_R1	22.9878	3	0.992	0.0563116	0.0325115	0.139886
Cocktail	Taquito_R1	23.2378	3	NA	NA	NA	NA
Cocktail	Taquito_R1	23.4878	3	NA	NA	NA	NA
Cocktail	Taquito_R1	23.7378	3	NA	NA	NA	NA
Cocktail	Taquito_R1	23.9878	3	NA	NA	NA	NA
Cocktail	Taquito_R1	NA	3	NA	NA	NA	NA
Cocktail	Taquito_R2	0.237778	3	0.248333	0.0120139	0.00693622	0.0298441
Cocktail	Taquito_R2	0.487778	3	0.291667	0.0150444	0.00868588	0.0373723
Cocktail	Taquito_R2	0.737778	3	0.339333	0.0135769	0.00783865	0.033727
Cocktail	Taquito_R2	0.987778	3	0.391333	0.018037	0.0104137	0.0448064
Cocktail	Taquito_R2	1.23778	3	0.492667	0.0251462	0.0145182	0.0624667
Cocktail	Taquito_R2	1.48778	3	0.652667	0.0325935	0.0188178	0.0809666
Cocktail	Taquito_R2	1.73778	3	0.789	0.0252389	0.0145717	0.0626968
Cocktail	Taquito_R2	1.98778	3	0.879333	0.0273922	0.0158149	0.068046
Cocktail	Taquito_R2	2.23778	3	0.948333	0.0285365	0.0164756	0.0708887
Cocktail	Taquito_R2	2.48778	3	1.00467	0.0297377	0.0171691	0.0738726
Cocktail	Taquito_R2	2.73778	3	1.05133	0.0312623	0.0180493	0.0776599
Cocktail	Taquito_R2	2.98778	3	1.089	0.031607	0.0182483	0.078516
Cocktail	Taquito_R2	3.23778	3	1.12133	0.0295353	0.0170522	0.0733697
Cocktail	Taquito_R2	3.48778	3	1.14967	0.0275015	0.015878	0.0683176
Cocktail	Taquito_R2	3.73778	3	1.17133	0.0245017	0.0141461	0.0608656
Cocktail	Taquito_R2	3.98778	3	1.18967	0.0235443	0.0135933	0.0584872
Cocktail	Taquito_R2	4.23778	3	1.206	0.0230651	0.0133167	0.0572969
Cocktail	Taquito_R2	4.48778	3	1.219	0.0212838	0.0122882	0.0528719
Cocktail	Taquito_R2	4.73778	3	1.23133	0.0208407	0.0120324	0.0517711
Cocktail	Taquito_R2	4.98778	3	1.242	0.0204206	0.0117898	0.0507275
Cocktail	Taquito_R2	5.23778	3	1.25167	0.0187172	0.0108064	0.0464961
Cocktail	Taquito_R2	5.48778	3	1.26133	0.0179258	0.0103494	0.0445301
Cocktail	Taquito_R2	5.73778	3	1.27033	0.0178979	0.0103333	0.0444607
Cocktail	Taquito_R2	5.98778	3	1.27967	0.0170098	0.00982061	0.0422547
Cocktail	Taquito_R2	6.23778	3	1.28767	0.0172143	0.0099387	0.0427628
Cocktail	Taquito_R2	6.48778	3	1.29567	0.0168028	0.00970109	0.0417404
Cocktail	Taquito_R2	6.73778	3	1.30467	0.0171561	0.00990511	0.0426182
Cocktail	Taquito_R2	6.98778	3	1.31267	0.0170098	0.00982061	0.0422547
Cocktail	Taquito_R2	7.23778	3	1.321	0.017	0.00981495	0.0422303
Cocktail	Taquito_R2	7.48778	3	1.33067	0.0160104	0.00924362	0.0397721
Cocktail	Taquito_R2	7.73778	3	1.33967	0.0155027	0.00895048	0.0385108
Cocktail	Taquito_R2	7.98778	3	1.34833	0.0150111	0.00866667	0.0372897
Cocktail	Taquito_R2	8.23778	3	1.358	0.015	0.00866025	0.0372621
Cocktail	Taquito_R2	8.48778	3	1.36633	0.0140475	0.00811035	0.034896
Cocktail	Taquito_R2	8.73778	3	1.377	0.0131149	0.00757188	0.0325792
Cocktail	Taquito_R2	8.98778	3	1.386	0.0127671	0.00737111	0.0317153
Cocktail	Taquito_R2	9.23778	3	1.395	0.01249	0.0072111	0.0310269
Cocktail	Taquito_R2	9.48778	3	1.40467	0.0126623	0.00731057	0.0314548
Cocktail	Taquito_R2	9.73778	3	1.41433	0.0128582	0.00742369	0.0319415
Cocktail	Taquito_R2	9.98778	3	1.42467	0.0134288	0.00775314	0.033359
Cocktail	Taquito_R2	10.2378	3	1.43233	0.0136504	0.00788106	0.0339095
Cocktail	Taquito_R2	10.4878	3	1.44033	0.0135769	0.00783865	0.033727
Cocktail	Taquito_R2	10.7378	3	1.44733	0.0135769	0.00783865	0.033727
Cocktail	Taquito_R2	10.9878	3	1.455	0.0138564	0.008	0.0344212
Cocktail	Taquito_R2	11.2378	3	1.46133	0.0135769	0.00783865	0.033727
Cocktail	Taquito_R2	11.4878	3	1.46733	0.0144684	0.00835331	0.0359414
Cocktail	Taquito_R2	11.7378	3	1.47333	0.0135769	0.00783865	0.033727
Cocktail	Taquito_R2	11.9878	3	1.47967	0.0141539	0.00817177	0.0351603
Cocktail	Taquito_R2	12.2378	3	1.485	0.013	0.00750555	0.0322938
Cocktail	Taquito_R2	12.4878	3	1.48933	0.012741	0.00735603	0.0316504
Cocktail	Taquito_R2	12.7378	3	1.49367	0.0133167	0.00768838	0.0330804
Cocktail	Taquito_R2	12.9878	3	1.49833	0.012741	0.00735603	0.0316504
Cocktail	Taquito_R2	13.2378	3	1.503	0.0130767	0.00754983	0.0324843
Cocktail	Taquito_R2	13.4878	3	1.50667	0.0125033	0.0072188	0.03106
Cocktail	Taquito_R2	13.7378	3	1.51067	0.0125033	0.0072188	0.03106
Cocktail	Taquito_R2	13.9878	3	1.514	0.0113578	0.00655744	0.0282144
Cocktail	Taquito_R2	14.2378	3	1.51833	0.0111505	0.00643774	0.0276993
Cocktail	Taquito_R2	14.4878	3	1.52167	0.0109697	0.00633333	0.0272501
Cocktail	Taquito_R2	14.7378	3	1.525	0.010583	0.0061101	0.0262896
Cocktail	Taquito_R2	14.9878	3	1.528	0.00984886	0.00568624	0.0244659
Cocktail	Taquito_R2	15.2378	3	1.53167	0.00929157	0.00536449	0.0230815
Cocktail	Taquito_R2	15.4878	3	1.53433	0.00873689	0.00504425	0.0217037
Cocktail	Taquito_R2	15.7378	3	1.53733	0.00907377	0.00523874	0.0225405
Cocktail	Taquito_R2	15.9878	3	1.54167	0.00862168	0.00497773	0.0214174
Cocktail	Taquito_R2	16.2378	3	1.544	0.00754983	0.0043589	0.0187548
Cocktail	Taquito_R2	16.4878	3	1.54733	0.0080829	0.00466667	0.020079
Cocktail	Taquito_R2	16.7378	3	1.55033	0.0080829	0.00466667	0.020079
Cocktail	Taquito_R2	16.9878	3	1.553	0.00754983	0.0043589	0.0187548
Cocktail	Taquito_R2	17.2378	3	1.55567	0.00802081	0.00463081	0.0199248
Cocktail	Taquito_R2	17.4878	3	1.55667	0.00650641	0.00375648	0.0161628
Cocktail	Taquito_R2	17.7378	3	1.55867	0.0070946	0.00409607	0.017624
Cocktail	Taquito_R2	17.9878	3	1.561	0.00754983	0.0043589	0.0187548
Cocktail	Taquito_R2	18.2378	3	1.562	0.00754983	0.0043589	0.0187548
Cocktail	Taquito_R2	18.4878	3	1.564	0.00754983	0.0043589	0.0187548
Cocktail	Taquito_R2	18.7378	3	1.565	0.00655744	0.00378594	0.0162896
Cocktail	Taquito_R2	18.9878	3	1.567	0.0072111	0.00416333	0.0179134
Cocktail	Taquito_R2	19.2378	3	1.567	0.0072111	0.00416333	0.0179134
Cocktail	Taquito_R2	19.4878	3	1.56833	0.00665833	0.00384419	0.0165402
Cocktail	Taquito_R2	19.7378	3	1.569	0.006245	0.00360555	0.0155134
Cocktail	Taquito_R2	19.9878	3	1.56933	0.00737111	0.00425572	0.0183109
Cocktail	Taquito_R2	20.2378	3	1.57067	0.00680686	0.00392994	0.0169092
Cocktail	Taquito_R2	20.4878	3	1.57033	0.0064291	0.00371184	0.0159708
Cocktail	Taquito_R2	20.7378	3	1.57133	0.0064291	0.00371184	0.0159708
Cocktail	Taquito_R2	20.9878	3	1.57133	0.0064291	0.00371184	0.0159708
Cocktail	Taquito_R2	21.2378	3	1.572	0.00608276	0.00351188	0.0151104
Cocktail	Taquito_R2	21.4878	3	1.57233	0.00635085	0.00366667	0.0157764
Cocktail	Taquito_R2	21.7378	3	1.573	0.0069282	0.004	0.0172106
Cocktail	Taquito_R2	21.9878	3	1.573	0.0069282	0.004	0.0172106
Cocktail	Taquito_R2	22.2378	3	1.57333	0.00635085	0.00366667	0.0157764
Cocktail	Taquito_R2	22.4878	3	1.57433	0.0064291	0.00371184	0.0159708
Cocktail	Taquito_R2	22.7378	3	1.57467	0.00585947	0.00338296	0.0145557
Cocktail	Taquito_R2	22.9878	3	1.575	0.006245	0.00360555	0.0155134
Cocktail	Taquito_R2	23.2378	3	NA	NA	NA	NA
Cocktail	Taquito_R2	23.4878	3	NA	NA	NA	NA
Cocktail	Taquito_R2	23.7378	3	NA	NA	NA	NA
Cocktail	Taquito_R2	23.9878	3	NA	NA	NA	NA
Cocktail	Taquito_R2	NA	3	NA	NA	NA	NA
Cocktail	Taquito_R3	0.237778	3	0.214	0.001	0.00057735	0.00248414
Cocktail	Taquito_R3	0.487778	3	0.249	0.002	0.0011547	0.00496828
Cocktail	Taquito_R3	0.737778	3	0.299333	0.00152753	0.000881917	0.00379458
Cocktail	Taquito_R3	0.987778	3	0.349	0.003	0.00173205	0.00745241
Cocktail	Taquito_R3	1.23778	3	0.414667	0.00585947	0.00338296	0.0145557
Cocktail	Taquito_R3	1.48778	3	0.543667	0.00776745	0.00448454	0.0192954
Cocktail	Taquito_R3	1.73778	3	0.676333	0.00702377	0.00405518	0.017448
Cocktail	Taquito_R3	1.98778	3	0.788667	0.00723418	0.00417665	0.0179707
Cocktail	Taquito_R3	2.23778	3	0.88	0.00793725	0.00458258	0.0197172
Cocktail	Taquito_R3	2.48778	3	0.951	0.00888819	0.0051316	0.0220795
Cocktail	Taquito_R3	2.73778	3	1.00733	0.0106927	0.00617342	0.0265621
Cocktail	Taquito_R3	2.98778	3	1.04867	0.0110604	0.00638575	0.0274757
Cocktail	Taquito_R3	3.23778	3	1.08267	0.010504	0.00606447	0.0260933
Cocktail	Taquito_R3	3.48778	3	1.11	0.013	0.00750555	0.0322938
Cocktail	Taquito_R3	3.73778	3	1.12833	0.0120139	0.00693622	0.0298441
Cocktail	Taquito_R3	3.98778	3	1.14033	0.0102632	0.00592546	0.0254952
Cocktail	Taquito_R3	4.23778	3	1.15	0.00964365	0.00556776	0.0239562
Cocktail	Taquito_R3	4.48778	3	1.15567	0.00945163	0.0054569	0.0234792
Cocktail	Taquito_R3	4.73778	3	1.15867	0.0085049	0.00491031	0.0211273
Cocktail	Taquito_R3	4.98778	3	1.15933	0.0064291	0.00371184	0.0159708
Cocktail	Taquito_R3	5.23778	3	1.15967	0.00680686	0.00392994	0.0169092
Cocktail	Taquito_R3	5.48778	3	1.15767	0.00493288	0.002848	0.012254
Cocktail	Taquito_R3	5.73778	3	1.158	0.00360555	0.00208167	0.00895669
Cocktail	Taquito_R3	5.98778	3	1.15567	0.00321455	0.00185592	0.00798539
Cocktail	Taquito_R3	6.23778	3	1.15333	0.00208167	0.00120185	0.00517115
Cocktail	Taquito_R3	6.48778	3	1.15033	0.00057735	0.000333333	0.00143422
Cocktail	Taquito_R3	6.73778	3	1.14733	0.00057735	0.000333333	0.00143422
Cocktail	Taquito_R3	6.98778	3	1.14433	0.0011547	0.000666667	0.00286844
Cocktail	Taquito_R3	7.23778	3	1.13967	0.00152753	0.000881917	0.00379458
Cocktail	Taquito_R3	7.48778	3	1.13633	0.00208167	0.00120185	0.00517115
Cocktail	Taquito_R3	7.73778	3	1.13367	0.00351188	0.00202759	0.008724
Cocktail	Taquito_R3	7.98778	3	1.13067	0.00404145	0.00233333	0.0100395
Cocktail	Taquito_R3	8.23778	3	1.12767	0.00450925	0.00260342	0.0112016
Cocktail	Taquito_R3	8.48778	3	1.12567	0.00503322	0.00290593	0.0125032
Cocktail	Taquito_R3	8.73778	3	1.12467	0.00650641	0.00375648	0.0161628
Cocktail	Taquito_R3	8.98778	3	1.12533	0.00802081	0.00463081	0.0199248
Cocktail	Taquito_R3	9.23778	3	1.129	0.008	0.0046188	0.0198731
Cocktail	Taquito_R3	9.48778	3	1.132	0.00953939	0.00550757	0.0236972
Cocktail	Taquito_R3	9.73778	3	1.13933	0.010504	0.00606447	0.0260933
Cocktail	Taquito_R3	9.98778	3	1.15067	0.0120139	0.00693622	0.0298441
Cocktail	Taquito_R3	10.2378	3	1.168	0.0111355	0.0064291	0.0276622
Cocktail	Taquito_R3	10.4878	3	1.19167	0.00907377	0.00523874	0.0225405
Cocktail	Taquito_R3	10.7378	3	1.22333	0.00757188	0.00437163	0.0188096
Cocktail	Taquito_R3	10.9878	3	1.25233	0.0061101	0.00352767	0.0151783
Cocktail	Taquito_R3	11.2378	3	1.27767	0.00650641	0.00375648	0.0161628
Cocktail	Taquito_R3	11.4878	3	1.29933	0.00650641	0.00375648	0.0161628
Cocktail	Taquito_R3	11.7378	3	1.316	0.006245	0.00360555	0.0155134
Cocktail	Taquito_R3	11.9878	3	1.33067	0.00665833	0.00384419	0.0165402
Cocktail	Taquito_R3	12.2378	3	1.34333	0.00585947	0.00338296	0.0145557
Cocktail	Taquito_R3	12.4878	3	1.35367	0.00550757	0.0031798	0.0136816
Cocktail	Taquito_R3	12.7378	3	1.36233	0.00493288	0.002848	0.012254
Cocktail	Taquito_R3	12.9878	3	1.37133	0.00493288	0.002848	0.012254
Cocktail	Taquito_R3	13.2378	3	1.37867	0.00550757	0.0031798	0.0136816
Cocktail	Taquito_R3	13.4878	3	1.38433	0.00493288	0.002848	0.012254
Cocktail	Taquito_R3	13.7378	3	1.39033	0.00493288	0.002848	0.012254
Cocktail	Taquito_R3	13.9878	3	1.39533	0.00416333	0.0024037	0.0103423
Cocktail	Taquito_R3	14.2378	3	1.401	0.0043589	0.00251661	0.0108281
Cocktail	Taquito_R3	14.4878	3	1.40567	0.00472582	0.00272845	0.0117396
Cocktail	Taquito_R3	14.7378	3	1.41	0.0052915	0.00305505	0.0131448
Cocktail	Taquito_R3	14.9878	3	1.415	0.00458258	0.00264575	0.0113837
Cocktail	Taquito_R3	15.2378	3	1.41933	0.0051316	0.00296273	0.0127476
Cocktail	Taquito_R3	15.4878	3	1.424	0.00458258	0.00264575	0.0113837
Cocktail	Taquito_R3	15.7378	3	1.42867	0.00503322	0.00290593	0.0125032
Cocktail	Taquito_R3	15.9878	3	1.43233	0.00550757	0.0031798	0.0136816
Cocktail	Taquito_R3	16.2378	3	1.43633	0.00550757	0.0031798	0.0136816
Cocktail	Taquito_R3	16.4878	3	1.44067	0.00550757	0.0031798	0.0136816
Cocktail	Taquito_R3	16.7378	3	1.44467	0.00550757	0.0031798	0.0136816
Cocktail	Taquito_R3	16.9878	3	1.44867	0.00650641	0.00375648	0.0161628
Cocktail	Taquito_R3	17.2378	3	1.45133	0.00602771	0.0034801	0.0149737
Cocktail	Taquito_R3	17.4878	3	1.455	0.00556776	0.00321455	0.0138311
Cocktail	Taquito_R3	17.7378	3	1.459	0.00655744	0.00378594	0.0162896
Cocktail	Taquito_R3	17.9878	3	1.46233	0.00763763	0.00440959	0.0189729
Cocktail	Taquito_R3	18.2378	3	1.46633	0.00702377	0.00405518	0.017448
Cocktail	Taquito_R3	18.4878	3	1.46933	0.00702377	0.00405518	0.017448
Cocktail	Taquito_R3	18.7378	3	1.473	0.00655744	0.00378594	0.0162896
Cocktail	Taquito_R3	18.9878	3	1.47667	0.0070946	0.00409607	0.017624
Cocktail	Taquito_R3	19.2378	3	1.48033	0.00602771	0.0034801	0.0149737
Cocktail	Taquito_R3	19.4878	3	1.484	0.007	0.00404145	0.017389
Cocktail	Taquito_R3	19.7378	3	1.48767	0.00650641	0.00375648	0.0161628
Cocktail	Taquito_R3	19.9878	3	1.49167	0.00650641	0.00375648	0.0161628
Cocktail	Taquito_R3	20.2378	3	1.49567	0.00550757	0.0031798	0.0136816
Cocktail	Taquito_R3	20.4878	3	1.49933	0.00650641	0.00375648	0.0161628
Cocktail	Taquito_R3	20.7378	3	1.503	0.00556776	0.00321455	0.0138311
Cocktail	Taquito_R3	20.9878	3	1.506	0.006	0.0034641	0.0149048
Cocktail	Taquito_R3	21.2378	3	1.50967	0.00550757	0.0031798	0.0136816
Cocktail	Taquito_R3	21.4878	3	1.51267	0.00550757	0.0031798	0.0136816
Cocktail	Taquito_R3	21.7378	3	1.51567	0.00550757	0.0031798	0.0136816
Cocktail	Taquito_R3	21.9878	3	1.518	0.005	0.00288675	0.0124207
Cocktail	Taquito_R3	22.2378	3	1.521	0.005	0.00288675	0.0124207
Cocktail	Taquito_R3	22.4878	3	1.52333	0.00503322	0.00290593	0.0125032
Cocktail	Taquito_R3	22.7378	3	1.52533	0.00503322	0.00290593	0.0125032
Cocktail	Taquito_R3	22.9878	3	1.52733	0.00503322	0.00290593	0.0125032
Cocktail	Taquito_R3	23.2378	3	NA	NA	NA	NA
Cocktail	Taquito_R3	23.4878	3	NA	NA	NA	NA
Cocktail	Taquito_R3	23.7378	3	NA	NA	NA	NA
Cocktail	Taquito_R3	23.9878	3	NA	NA	NA	NA
Cocktail	Taquito_R3	NA	3	NA	NA	NA	NA
Negative	Negative	0.237778	5	0.086	0.00234521	0.00104881	0.00291196
Negative	Negative	0.487778	5	0.086	0.00234521	0.00104881	0.00291196
Negative	Negative	0.737778	5	0.0862	0.00228035	0.0010198	0.00283143
Negative	Negative	0.987778	5	0.0862	0.00228035	0.0010198	0.00283143
Negative	Negative	1.23778	5	0.0862	0.00228035	0.0010198	0.00283143
Negative	Negative	1.48778	5	0.0862	0.00228035	0.0010198	0.00283143
Negative	Negative	1.73778	5	0.0864	0.00207364	0.000927362	0.00257477
Negative	Negative	1.98778	5	0.0862	0.00228035	0.0010198	0.00283143
Negative	Negative	2.23778	5	0.0862	0.00228035	0.0010198	0.00283143
Negative	Negative	2.48778	5	0.0862	0.00228035	0.0010198	0.00283143
Negative	Negative	2.73778	5	0.0862	0.00228035	0.0010198	0.00283143
Negative	Negative	2.98778	5	0.0862	0.00228035	0.0010198	0.00283143
Negative	Negative	3.23778	5	0.0862	0.00228035	0.0010198	0.00283143
Negative	Negative	3.48778	5	0.0862	0.00228035	0.0010198	0.00283143
Negative	Negative	3.73778	5	0.0864	0.00207364	0.000927362	0.00257477
Negative	Negative	3.98778	5	0.0864	0.00207364	0.000927362	0.00257477
Negative	Negative	4.23778	5	0.0862	0.00228035	0.0010198	0.00283143
Negative	Negative	4.48778	5	0.0862	0.00228035	0.0010198	0.00283143
Negative	Negative	4.73778	5	0.0864	0.00207364	0.000927362	0.00257477
Negative	Negative	4.98778	5	0.0862	0.00228035	0.0010198	0.00283143
Negative	Negative	5.23778	5	0.0866	0.00194936	0.00087178	0.00242045
Negative	Negative	5.48778	5	0.0864	0.00207364	0.000927362	0.00257477
Negative	Negative	5.73778	5	0.0862	0.00228035	0.0010198	0.00283143
Negative	Negative	5.98778	5	0.0866	0.00194936	0.00087178	0.00242045
Negative	Negative	6.23778	5	0.0862	0.00228035	0.0010198	0.00283143
Negative	Negative	6.48778	5	0.0864	0.00207364	0.000927362	0.00257477
Negative	Negative	6.73778	5	0.0864	0.00207364	0.000927362	0.00257477
Negative	Negative	6.98778	5	0.0864	0.00207364	0.000927362	0.00257477
Negative	Negative	7.23778	5	0.0864	0.00207364	0.000927362	0.00257477
Negative	Negative	7.48778	5	0.0866	0.00207364	0.000927362	0.00257477
Negative	Negative	7.73778	5	0.0866	0.00207364	0.000927362	0.00257477
Negative	Negative	7.98778	5	0.087	0.002	0.000894427	0.00248333
Negative	Negative	8.23778	5	0.0872	0.00258844	0.00115758	0.00321397
Negative	Negative	8.48778	5	0.0878	0.00311448	0.00139284	0.00386714
Negative	Negative	8.73778	5	0.0886	0.00461519	0.00206398	0.00573052
Negative	Negative	8.98778	5	0.0898	0.00766159	0.00342637	0.00951312
Negative	Negative	9.23778	5	0.0924	0.0133529	0.0059716	0.0165798
Negative	Negative	9.48778	5	0.0972	0.0240146	0.0107396	0.029818
Negative	Negative	9.73778	5	0.1098	0.051582	0.0230682	0.0640475
Negative	Negative	9.98778	5	0.1326	0.102544	0.0458591	0.127325
Negative	Negative	10.2378	5	0.158	0.159333	0.0712559	0.197838
Negative	Negative	10.4878	5	0.1874	0.22507	0.100654	0.279461
Negative	Negative	10.7378	5	0.2088	0.27292	0.122053	0.338875
Negative	Negative	10.9878	5	0.2214	0.301094	0.134653	0.373857
Negative	Negative	11.2378	5	0.2322	0.325243	0.145453	0.403842
Negative	Negative	11.4878	5	0.2418	0.346148	0.154802	0.4298
Negative	Negative	11.7378	5	0.249	0.362808	0.162253	0.450485
Negative	Negative	11.9878	5	0.2568	0.379689	0.169802	0.471446
Negative	Negative	12.2378	5	0.2632	0.39456	0.176452	0.48991
Negative	Negative	12.4878	5	0.2684	0.406187	0.181652	0.504348
Negative	Negative	12.7378	5	0.2736	0.417814	0.186852	0.518785
Negative	Negative	12.9878	5	0.2776	0.426758	0.190852	0.529891
Negative	Negative	13.2378	5	0.281	0.434361	0.194252	0.53933
Negative	Negative	13.4878	5	0.2846	0.441851	0.197602	0.54863
Negative	Negative	13.7378	5	0.2876	0.449119	0.200852	0.557655
Negative	Negative	13.9878	5	0.2906	0.455827	0.203852	0.565984
Negative	Negative	14.2378	5	0.2932	0.461641	0.206452	0.573203
Negative	Negative	14.4878	5	0.2964	0.468236	0.209402	0.581392
Negative	Negative	14.7378	5	0.298	0.472374	0.211252	0.58653
[truncated: 11,581 more rows]
