# Supplementary material for: Rational design of a hospital-specific phage cocktail to treat Enterobacter cloacae complex infections
Source: Nat Microbiol. 2025 Sep 24;10(11):2702–19. doi: 10.1038/s41564-025-02130-4 (PMC12578640; doi:10.1038/s41564-025-02130-4)
Supplement: Supplementary file 20 — Data associated with Extended Data Fig 7. [file 41564_2025_2130_MOESM20_ESM.xlsx]

## Sheet: Extended Data Fig 7
treatment	antibiotics	host	categories	time	N	OD600	sd	se	ci
Amikacin	Amikacin	APO57	Antibiotics	0	2	NA	NA	NA	NA
Amikacin	Amikacin	APO57	Antibiotics	0.237778	2	0.0965	0.000707107	0.0005	0.0063531
Amikacin	Amikacin	APO57	Antibiotics	0.487778	2	0.0965	0.000707107	0.0005	0.0063531
Amikacin	Amikacin	APO57	Antibiotics	0.737778	2	0.097	0.00141421	0.001	0.0127062
Amikacin	Amikacin	APO57	Antibiotics	0.987778	2	0.0975	0.000707107	0.0005	0.0063531
Amikacin	Amikacin	APO57	Antibiotics	1.23778	2	0.098	0.00141421	0.001	0.0127062
Amikacin	Amikacin	APO57	Antibiotics	1.48778	2	0.0985	0.000707107	0.0005	0.0063531
Amikacin	Amikacin	APO57	Antibiotics	1.73778	2	0.099	0.00141421	0.001	0.0127062
Amikacin	Amikacin	APO57	Antibiotics	1.98778	2	0.099	0.00141421	0.001	0.0127062
Amikacin	Amikacin	APO57	Antibiotics	2.23778	2	0.0995	0.000707107	0.0005	0.0063531
Amikacin	Amikacin	APO57	Antibiotics	2.48778	2	0.099	0.00141421	0.001	0.0127062
Amikacin	Amikacin	APO57	Antibiotics	2.73778	2	0.099	0.00141421	0.001	0.0127062
Amikacin	Amikacin	APO57	Antibiotics	2.98778	2	0.0995	0.000707107	0.0005	0.0063531
Amikacin	Amikacin	APO57	Antibiotics	3.2375	2	0.099	0.00141421	0.001	0.0127062
Amikacin	Amikacin	APO57	Antibiotics	3.23778	2	NA	NA	NA	NA
Amikacin	Amikacin	APO57	Antibiotics	3.48778	2	0.099	0.00141421	0.001	0.0127062
Amikacin	Amikacin	APO57	Antibiotics	3.73778	2	0.0985	0.000707107	0.0005	0.0063531
Amikacin	Amikacin	APO57	Antibiotics	3.98778	2	0.099	0.00141421	0.001	0.0127062
Amikacin	Amikacin	APO57	Antibiotics	4.23778	2	0.0985	0.000707107	0.0005	0.0063531
Amikacin	Amikacin	APO57	Antibiotics	4.48778	2	0.0985	0.000707107	0.0005	0.0063531
Amikacin	Amikacin	APO57	Antibiotics	4.73778	2	0.0985	0.000707107	0.0005	0.0063531
Amikacin	Amikacin	APO57	Antibiotics	4.98778	2	0.0985	0.000707107	0.0005	0.0063531
Amikacin	Amikacin	APO57	Antibiotics	5.23778	2	0.099	0.00141421	0.001	0.0127062
Amikacin	Amikacin	APO57	Antibiotics	5.48778	2	0.099	0.00141421	0.001	0.0127062
Amikacin	Amikacin	APO57	Antibiotics	5.73778	2	0.099	0.00141421	0.001	0.0127062
Amikacin	Amikacin	APO57	Antibiotics	5.98778	2	0.099	0.00141421	0.001	0.0127062
Amikacin	Amikacin	APO57	Antibiotics	6.23778	2	0.099	0.00141421	0.001	0.0127062
Amikacin	Amikacin	APO57	Antibiotics	6.48778	2	0.099	0.00141421	0.001	0.0127062
Amikacin	Amikacin	APO57	Antibiotics	6.73778	2	0.0995	0.000707107	0.0005	0.0063531
Amikacin	Amikacin	APO57	Antibiotics	6.98778	2	0.0995	0.000707107	0.0005	0.0063531
Amikacin	Amikacin	APO57	Antibiotics	7.23778	2	0.0995	0.000707107	0.0005	0.0063531
Amikacin	Amikacin	APO57	Antibiotics	7.48778	2	0.0995	0.000707107	0.0005	0.0063531
Amikacin	Amikacin	APO57	Antibiotics	7.73778	2	0.0995	0.000707107	0.0005	0.0063531
Amikacin	Amikacin	APO57	Antibiotics	7.98778	2	0.1	0.00141421	0.001	0.0127062
Amikacin	Amikacin	APO57	Antibiotics	8.23778	2	0.1	0.00141421	0.001	0.0127062
Amikacin	Amikacin	APO57	Antibiotics	8.48778	2	0.1005	0.000707107	0.0005	0.0063531
Amikacin	Amikacin	APO57	Antibiotics	8.73778	2	0.1005	0.000707107	0.0005	0.0063531
Amikacin	Amikacin	APO57	Antibiotics	8.98778	2	0.1005	0.000707107	0.0005	0.0063531
Amikacin	Amikacin	APO57	Antibiotics	9.23778	2	0.101	0	0	0
Amikacin	Amikacin	APO57	Antibiotics	9.48778	2	0.1015	0.000707107	0.0005	0.0063531
Amikacin	Amikacin	APO57	Antibiotics	9.73778	2	0.102	0	0	0
Amikacin	Amikacin	APO57	Antibiotics	9.98778	2	0.1025	0.000707107	0.0005	0.0063531
Amikacin	Amikacin	APO57	Antibiotics	10.2378	2	0.103	0.00141421	0.001	0.0127062
Amikacin	Amikacin	APO57	Antibiotics	10.4878	2	0.1045	0.00212132	0.0015	0.0190593
Amikacin	Amikacin	APO57	Antibiotics	10.7378	2	0.1055	0.00353553	0.0025	0.0317655
Amikacin	Amikacin	APO57	Antibiotics	10.9878	2	0.108	0.00565685	0.004	0.0508248
Amikacin	Amikacin	APO57	Antibiotics	11.2378	2	0.111	0.00848528	0.006	0.0762372
Amikacin	Amikacin	APO57	Antibiotics	11.4878	2	0.1165	0.013435	0.0095	0.120709
Amikacin	Amikacin	APO57	Antibiotics	11.7378	2	0.1245	0.0233345	0.0165	0.209652
Amikacin	Amikacin	APO57	Antibiotics	11.9878	2	0.137	0.0367696	0.026	0.330361
Amikacin	Amikacin	APO57	Antibiotics	12.2378	2	0.154	0.0551543	0.039	0.495542
Amikacin	Amikacin	APO57	Antibiotics	12.4878	2	0.1745	0.0770746	0.0545	0.692488
Amikacin	Amikacin	APO57	Antibiotics	12.7378	2	0.204	0.106066	0.075	0.952965
Amikacin	Amikacin	APO57	Antibiotics	12.9875	2	NA	NA	NA	NA
Amikacin	Amikacin	APO57	Antibiotics	12.9878	2	0.248	0.147078	0.104	1.32145
Amikacin	Amikacin	APO57	Antibiotics	13.2378	2	0.3185	0.210011	0.1485	1.88687
Amikacin	Amikacin	APO57	Antibiotics	13.4878	2	0.4035	0.275065	0.1945	2.47136
Amikacin	Amikacin	APO57	Antibiotics	13.7378	2	0.4905	0.316077	0.2235	2.83984
Amikacin	Amikacin	APO57	Antibiotics	13.9878	2	0.5845	0.334462	0.2365	3.00502
Amikacin	Amikacin	APO57	Antibiotics	14.2378	2	0.687	0.312541	0.221	2.80807
Amikacin	Amikacin	APO57	Antibiotics	14.4878	2	0.783	0.2885	0.204	2.59207
Amikacin	Amikacin	APO57	Antibiotics	14.7378	2	0.835	0.285671	0.202	2.56665
Amikacin	Amikacin	APO57	Antibiotics	14.9878	2	0.888	0.272943	0.193	2.4523
Amikacin	Amikacin	APO57	Antibiotics	15.2375	2	NA	NA	NA	NA
Amikacin	Amikacin	APO57	Antibiotics	15.2378	2	0.911	0.294156	0.208	2.64289
Amikacin	Amikacin	APO57	Antibiotics	15.4878	2	0.952	0.284257	0.201	2.55395
Amikacin	Amikacin	APO57	Antibiotics	15.7378	2	1.004	0.25173	0.178	2.2617
Amikacin	Amikacin	APO57	Antibiotics	15.9878	2	1.04	0.231931	0.164	2.08382
Amikacin	Amikacin	APO57	Antibiotics	16.2378	2	1.0615	0.234052	0.1655	2.10288
Amikacin	Amikacin	APO57	Antibiotics	16.4878	2	1.0905	0.217082	0.1535	1.9504
Amikacin	Amikacin	APO57	Antibiotics	16.7378	2	1.115	0.207889	0.147	1.86781
Amikacin	Amikacin	APO57	Antibiotics	16.9878	2	1.132	0.203647	0.144	1.82969
Amikacin	Amikacin	APO57	Antibiotics	17.2378	2	1.146	0.202233	0.143	1.81699
Amikacin	Amikacin	APO57	Antibiotics	17.4878	2	1.1565	0.204354	0.1445	1.83605
Amikacin	Amikacin	APO57	Antibiotics	17.7375	2	NA	NA	NA	NA
Amikacin	Amikacin	APO57	Antibiotics	17.7378	2	1.166	0.205061	0.145	1.8424
Amikacin	Amikacin	APO57	Antibiotics	17.9878	2	1.174	0.207889	0.147	1.86781
Amikacin	Amikacin	APO57	Antibiotics	18.2378	2	1.1815	0.210011	0.1485	1.88687
Amikacin	Amikacin	APO57	Antibiotics	18.4878	2	1.1885	0.211425	0.1495	1.89958
Amikacin	Amikacin	APO57	Antibiotics	18.7378	2	1.193	0.21496	0.152	1.93134
Amikacin	Amikacin	APO57	Antibiotics	18.9878	2	1.199	0.216375	0.153	1.94405
Amikacin	Amikacin	APO57	Antibiotics	19.2378	2	1.2035	0.218496	0.1545	1.96311
Amikacin	Amikacin	APO57	Antibiotics	19.4878	2	1.2065	0.221324	0.1565	1.98852
Amikacin	Amikacin	APO57	Antibiotics	19.7378	2	1.21	0.223446	0.158	2.00758
Amikacin	Amikacin	APO57	Antibiotics	19.9878	2	1.213	0.226274	0.16	2.03299
Amikacin	Amikacin	APO57	Antibiotics	20.2375	2	NA	NA	NA	NA
Amikacin	Amikacin	APO57	Antibiotics	20.2378	2	1.217	0.226274	0.16	2.03299
Amikacin	Amikacin	APO57	Antibiotics	20.4878	2	1.2185	0.231224	0.1635	2.07746
Amikacin	Amikacin	APO57	Antibiotics	20.7378	2	1.222	0.230517	0.163	2.07111
Amikacin	Amikacin	APO57	Antibiotics	20.9878	2	1.225	0.229103	0.162	2.05841
Amikacin	Amikacin	APO57	Antibiotics	21.2378	2	1.228	0.229103	0.162	2.05841
Amikacin	Amikacin	APO57	Antibiotics	21.4878	2	1.229	0.231931	0.164	2.08382
Amikacin	Amikacin	APO57	Antibiotics	21.7378	2	1.2305	0.231224	0.1635	2.07746
Amikacin	Amikacin	APO57	Antibiotics	21.9878	2	1.235	0.227688	0.161	2.0457
Amikacin	Amikacin	APO57	Antibiotics	22.2378	2	1.234	0.229103	0.162	2.05841
Amikacin	Amikacin	APO57	Antibiotics	22.4878	2	1.2335	0.228395	0.1615	2.05205
Amikacin	Amikacin	APO57	Antibiotics	22.7378	2	1.235	0.226274	0.16	2.03299
Amikacin	Amikacin	APO57	Antibiotics	22.9878	2	1.2335	0.228395	0.1615	2.05205
Amikacin	Amikacin	APO57	Antibiotics	23.2378	2	1.2325	0.226981	0.1605	2.03935
Amikacin	Amikacin	APO57	Antibiotics	23.4878	2	1.2305	0.226981	0.1605	2.03935
Amikacin	Amikacin	APO57	Antibiotics	23.7378	2	1.2305	0.225567	0.1595	2.02664
Amikacin	Amikacin	APO57	Antibiotics	23.9878	2	1.2295	0.224153	0.1585	2.01393
Amikacin	Amikacin	APO57	Antibiotics	NA	2	NA	NA	NA	NA
Amikacin	Amikacin	CPO093	Antibiotics	0	2	NA	NA	NA	NA
Amikacin	Amikacin	CPO093	Antibiotics	0.237778	2	0.0955	0.000707107	0.0005	0.0063531
Amikacin	Amikacin	CPO093	Antibiotics	0.487778	2	0.0955	0.000707107	0.0005	0.0063531
Amikacin	Amikacin	CPO093	Antibiotics	0.737778	2	0.095	0.00141421	0.001	0.0127062
Amikacin	Amikacin	CPO093	Antibiotics	0.987778	2	0.0955	0.000707107	0.0005	0.0063531
Amikacin	Amikacin	CPO093	Antibiotics	1.23778	2	0.0955	0.000707107	0.0005	0.0063531
Amikacin	Amikacin	CPO093	Antibiotics	1.48778	2	0.0955	0.000707107	0.0005	0.0063531
Amikacin	Amikacin	CPO093	Antibiotics	1.73778	2	0.0955	0.000707107	0.0005	0.0063531
Amikacin	Amikacin	CPO093	Antibiotics	1.98778	2	0.0955	0.000707107	0.0005	0.0063531
Amikacin	Amikacin	CPO093	Antibiotics	2.23778	2	0.0955	0.000707107	0.0005	0.0063531
Amikacin	Amikacin	CPO093	Antibiotics	2.48778	2	0.0955	0.000707107	0.0005	0.0063531
Amikacin	Amikacin	CPO093	Antibiotics	2.73778	2	0.0955	0.000707107	0.0005	0.0063531
Amikacin	Amikacin	CPO093	Antibiotics	2.98778	2	0.0955	0.000707107	0.0005	0.0063531
Amikacin	Amikacin	CPO093	Antibiotics	3.2375	2	0.0955	0.000707107	0.0005	0.0063531
Amikacin	Amikacin	CPO093	Antibiotics	3.23778	2	NA	NA	NA	NA
Amikacin	Amikacin	CPO093	Antibiotics	3.48778	2	0.0955	0.000707107	0.0005	0.0063531
Amikacin	Amikacin	CPO093	Antibiotics	3.73778	2	0.0955	0.000707107	0.0005	0.0063531
Amikacin	Amikacin	CPO093	Antibiotics	3.98778	2	0.095	0.00141421	0.001	0.0127062
Amikacin	Amikacin	CPO093	Antibiotics	4.23778	2	0.095	0.00141421	0.001	0.0127062
Amikacin	Amikacin	CPO093	Antibiotics	4.48778	2	0.095	0.00141421	0.001	0.0127062
Amikacin	Amikacin	CPO093	Antibiotics	4.73778	2	0.095	0.00141421	0.001	0.0127062
Amikacin	Amikacin	CPO093	Antibiotics	4.98778	2	0.095	0.00141421	0.001	0.0127062
Amikacin	Amikacin	CPO093	Antibiotics	5.23778	2	0.095	0.00141421	0.001	0.0127062
Amikacin	Amikacin	CPO093	Antibiotics	5.48778	2	0.095	0.00141421	0.001	0.0127062
Amikacin	Amikacin	CPO093	Antibiotics	5.73778	2	0.095	0.00141421	0.001	0.0127062
Amikacin	Amikacin	CPO093	Antibiotics	5.98778	2	0.095	0.00141421	0.001	0.0127062
Amikacin	Amikacin	CPO093	Antibiotics	6.23778	2	0.095	0.00141421	0.001	0.0127062
Amikacin	Amikacin	CPO093	Antibiotics	6.48778	2	0.095	0.00141421	0.001	0.0127062
Amikacin	Amikacin	CPO093	Antibiotics	6.73778	2	0.095	0.00141421	0.001	0.0127062
Amikacin	Amikacin	CPO093	Antibiotics	6.98778	2	0.095	0.00141421	0.001	0.0127062
Amikacin	Amikacin	CPO093	Antibiotics	7.23778	2	0.095	0.00141421	0.001	0.0127062
Amikacin	Amikacin	CPO093	Antibiotics	7.48778	2	0.095	0.00141421	0.001	0.0127062
Amikacin	Amikacin	CPO093	Antibiotics	7.73778	2	0.095	0.00141421	0.001	0.0127062
Amikacin	Amikacin	CPO093	Antibiotics	7.98778	2	0.095	0.00141421	0.001	0.0127062
Amikacin	Amikacin	CPO093	Antibiotics	8.23778	2	0.095	0.00141421	0.001	0.0127062
Amikacin	Amikacin	CPO093	Antibiotics	8.48778	2	0.0955	0.00212132	0.0015	0.0190593
Amikacin	Amikacin	CPO093	Antibiotics	8.73778	2	0.0955	0.00212132	0.0015	0.0190593
Amikacin	Amikacin	CPO093	Antibiotics	8.98778	2	0.0955	0.00212132	0.0015	0.0190593
Amikacin	Amikacin	CPO093	Antibiotics	9.23778	2	0.096	0.00282843	0.002	0.0254124
Amikacin	Amikacin	CPO093	Antibiotics	9.48778	2	0.097	0.00424264	0.003	0.0381186
Amikacin	Amikacin	CPO093	Antibiotics	9.73778	2	0.0975	0.00494975	0.0035	0.0444717
Amikacin	Amikacin	CPO093	Antibiotics	9.98778	2	0.099	0.00707107	0.005	0.063531
Amikacin	Amikacin	CPO093	Antibiotics	10.2378	2	0.1015	0.0106066	0.0075	0.0952965
Amikacin	Amikacin	CPO093	Antibiotics	10.4878	2	0.1085	0.0205061	0.0145	0.18424
Amikacin	Amikacin	CPO093	Antibiotics	10.7378	2	0.1225	0.0403051	0.0285	0.362127
Amikacin	Amikacin	CPO093	Antibiotics	10.9878	2	0.1425	0.0685894	0.0485	0.616251
Amikacin	Amikacin	CPO093	Antibiotics	11.2378	2	0.1705	0.108187	0.0765	0.972025
Amikacin	Amikacin	CPO093	Antibiotics	11.4878	2	0.2065	0.159099	0.1125	1.42945
Amikacin	Amikacin	CPO093	Antibiotics	11.7378	2	0.2515	0.222739	0.1575	2.00123
Amikacin	Amikacin	CPO093	Antibiotics	11.9878	2	0.3075	0.301935	0.2135	2.71277
Amikacin	Amikacin	CPO093	Antibiotics	12.2378	2	0.367	0.38608	0.273	3.46879
Amikacin	Amikacin	CPO093	Antibiotics	12.4878	2	0.427	0.470933	0.333	4.23117
Amikacin	Amikacin	CPO093	Antibiotics	12.7378	2	0.482	0.548715	0.388	4.93001
Amikacin	Amikacin	CPO093	Antibiotics	12.9875	2	NA	NA	NA	NA
Amikacin	Amikacin	CPO093	Antibiotics	12.9878	2	0.529	0.615183	0.435	5.5272
Amikacin	Amikacin	CPO093	Antibiotics	13.2378	2	0.5695	0.672459	0.4755	6.0418
Amikacin	Amikacin	CPO093	Antibiotics	13.4878	2	0.598	0.712764	0.504	6.40393
Amikacin	Amikacin	CPO093	Antibiotics	13.7378	2	0.6215	0.745998	0.5275	6.70252
Amikacin	Amikacin	CPO093	Antibiotics	13.9878	2	0.64	0.772161	0.546	6.93759
Amikacin	Amikacin	CPO093	Antibiotics	14.2378	2	0.653	0.789131	0.558	7.09006
Amikacin	Amikacin	CPO093	Antibiotics	14.4878	2	0.662	0.803273	0.568	7.21712
Amikacin	Amikacin	CPO093	Antibiotics	14.7378	2	0.6695	0.812466	0.5745	7.29971
Amikacin	Amikacin	CPO093	Antibiotics	14.9878	2	0.675	0.821658	0.581	7.3823
Amikacin	Amikacin	CPO093	Antibiotics	15.2375	2	NA	NA	NA	NA
Amikacin	Amikacin	CPO093	Antibiotics	15.2378	2	0.68	0.827315	0.585	7.43313
Amikacin	Amikacin	CPO093	Antibiotics	15.4878	2	0.6835	0.832265	0.5885	7.4776
Amikacin	Amikacin	CPO093	Antibiotics	15.7378	2	0.686	0.837214	0.592	7.52207
Amikacin	Amikacin	CPO093	Antibiotics	15.9878	2	0.689	0.841457	0.595	7.56019
Amikacin	Amikacin	CPO093	Antibiotics	16.2378	2	0.691	0.842871	0.596	7.5729
Amikacin	Amikacin	CPO093	Antibiotics	16.4878	2	0.6915	0.843578	0.5965	7.57925
Amikacin	Amikacin	CPO093	Antibiotics	16.7378	2	0.6915	0.843578	0.5965	7.57925
Amikacin	Amikacin	CPO093	Antibiotics	16.9878	2	0.69	0.841457	0.595	7.56019
Amikacin	Amikacin	CPO093	Antibiotics	17.2378	2	0.687	0.837214	0.592	7.52207
Amikacin	Amikacin	CPO093	Antibiotics	17.4878	2	0.6825	0.83085	0.5875	7.4649
Amikacin	Amikacin	CPO093	Antibiotics	17.7375	2	NA	NA	NA	NA
Amikacin	Amikacin	CPO093	Antibiotics	17.7378	2	0.6775	0.823779	0.5825	7.40136
Amikacin	Amikacin	CPO093	Antibiotics	17.9878	2	0.6705	0.81388	0.5755	7.31242
Amikacin	Amikacin	CPO093	Antibiotics	18.2378	2	0.6635	0.80398	0.5685	7.22348
Amikacin	Amikacin	CPO093	Antibiotics	18.4878	2	0.656	0.793374	0.561	7.12818
Amikacin	Amikacin	CPO093	Antibiotics	18.7378	2	0.649	0.783474	0.554	7.03924
Amikacin	Amikacin	CPO093	Antibiotics	18.9878	2	0.643	0.774989	0.548	6.963
Amikacin	Amikacin	CPO093	Antibiotics	19.2378	2	0.638	0.767918	0.543	6.89947
Amikacin	Amikacin	CPO093	Antibiotics	19.4878	2	0.633	0.760847	0.538	6.83594
Amikacin	Amikacin	CPO093	Antibiotics	19.7378	2	0.629	0.75519	0.534	6.78511
Amikacin	Amikacin	CPO093	Antibiotics	19.9878	2	0.6255	0.75024	0.5305	6.74064
Amikacin	Amikacin	CPO093	Antibiotics	20.2375	2	NA	NA	NA	NA
Amikacin	Amikacin	CPO093	Antibiotics	20.2378	2	0.6235	0.747412	0.5285	6.71523
Amikacin	Amikacin	CPO093	Antibiotics	20.4878	2	0.621	0.743876	0.526	6.68346
Amikacin	Amikacin	CPO093	Antibiotics	20.7378	2	0.6195	0.741755	0.5245	6.6644
Amikacin	Amikacin	CPO093	Antibiotics	20.9878	2	0.619	0.741048	0.524	6.65805
Amikacin	Amikacin	CPO093	Antibiotics	21.2378	2	0.618	0.739634	0.523	6.64535
Amikacin	Amikacin	CPO093	Antibiotics	21.4878	2	0.618	0.739634	0.523	6.64535
Amikacin	Amikacin	CPO093	Antibiotics	21.7378	2	0.621	0.742462	0.525	6.67076
Amikacin	Amikacin	CPO093	Antibiotics	21.9878	2	0.6225	0.744583	0.5265	6.68982
Amikacin	Amikacin	CPO093	Antibiotics	22.2378	2	0.625	0.748119	0.529	6.72158
Amikacin	Amikacin	CPO093	Antibiotics	22.4878	2	0.628	0.752362	0.532	6.7597
Amikacin	Amikacin	CPO093	Antibiotics	22.7378	2	0.633	0.758018	0.536	6.81053
Amikacin	Amikacin	CPO093	Antibiotics	22.9878	2	0.6355	0.761554	0.5385	6.84229
Amikacin	Amikacin	CPO093	Antibiotics	23.2378	2	0.6395	0.765797	0.5415	6.88041
Amikacin	Amikacin	CPO093	Antibiotics	23.4878	2	0.6425	0.770039	0.5445	6.91853
Amikacin	Amikacin	CPO093	Antibiotics	23.7378	2	0.6465	0.774282	0.5475	6.95665
Amikacin	Amikacin	CPO093	Antibiotics	23.9878	2	0.65	0.779232	0.551	7.00112
Amikacin	Amikacin	CPO093	Antibiotics	NA	2	NA	NA	NA	NA
Amikacin	Amikacin	CPO165	Antibiotics	0	2	NA	NA	NA	NA
Amikacin	Amikacin	CPO165	Antibiotics	0.237778	2	0.093	0	0	0
Amikacin	Amikacin	CPO165	Antibiotics	0.487778	2	0.093	0	0	0
Amikacin	Amikacin	CPO165	Antibiotics	0.737778	2	0.093	0	0	0
Amikacin	Amikacin	CPO165	Antibiotics	0.987778	2	0.0935	0.000707107	0.0005	0.0063531
Amikacin	Amikacin	CPO165	Antibiotics	1.23778	2	0.0935	0.000707107	0.0005	0.0063531
Amikacin	Amikacin	CPO165	Antibiotics	1.48778	2	0.094	0	0	0
Amikacin	Amikacin	CPO165	Antibiotics	1.73778	2	0.094	0	0	0
Amikacin	Amikacin	CPO165	Antibiotics	1.98778	2	0.094	0	0	0
Amikacin	Amikacin	CPO165	Antibiotics	2.23778	2	0.0935	0.000707107	0.0005	0.0063531
Amikacin	Amikacin	CPO165	Antibiotics	2.48778	2	0.094	0	0	0
Amikacin	Amikacin	CPO165	Antibiotics	2.73778	2	0.0935	0.000707107	0.0005	0.0063531
Amikacin	Amikacin	CPO165	Antibiotics	2.98778	2	0.0935	0.000707107	0.0005	0.0063531
Amikacin	Amikacin	CPO165	Antibiotics	3.2375	2	0.0935	0.000707107	0.0005	0.0063531
Amikacin	Amikacin	CPO165	Antibiotics	3.23778	2	NA	NA	NA	NA
Amikacin	Amikacin	CPO165	Antibiotics	3.48778	2	0.093	0	0	0
Amikacin	Amikacin	CPO165	Antibiotics	3.73778	2	0.093	0	0	0
Amikacin	Amikacin	CPO165	Antibiotics	3.98778	2	0.0935	0.000707107	0.0005	0.0063531
Amikacin	Amikacin	CPO165	Antibiotics	4.23778	2	0.0935	0.000707107	0.0005	0.0063531
Amikacin	Amikacin	CPO165	Antibiotics	4.48778	2	0.093	0	0	0
Amikacin	Amikacin	CPO165	Antibiotics	4.73778	2	0.0935	0.000707107	0.0005	0.0063531
Amikacin	Amikacin	CPO165	Antibiotics	4.98778	2	0.093	0	0	0
Amikacin	Amikacin	CPO165	Antibiotics	5.23778	2	0.093	0	0	0
Amikacin	Amikacin	CPO165	Antibiotics	5.48778	2	0.093	0	0	0
Amikacin	Amikacin	CPO165	Antibiotics	5.73778	2	0.0935	0.000707107	0.0005	0.0063531
Amikacin	Amikacin	CPO165	Antibiotics	5.98778	2	0.094	0	0	0
Amikacin	Amikacin	CPO165	Antibiotics	6.23778	2	0.094	0	0	0
Amikacin	Amikacin	CPO165	Antibiotics	6.48778	2	0.093	0	0	0
Amikacin	Amikacin	CPO165	Antibiotics	6.73778	2	0.093	0	0	0
Amikacin	Amikacin	CPO165	Antibiotics	6.98778	2	0.094	0	0	0
Amikacin	Amikacin	CPO165	Antibiotics	7.23778	2	0.094	0	0	0
Amikacin	Amikacin	CPO165	Antibiotics	7.48778	2	0.094	0	0	0
Amikacin	Amikacin	CPO165	Antibiotics	7.73778	2	0.094	0	0	0
Amikacin	Amikacin	CPO165	Antibiotics	7.98778	2	0.094	0	0	0
Amikacin	Amikacin	CPO165	Antibiotics	8.23778	2	0.094	0	0	0
Amikacin	Amikacin	CPO165	Antibiotics	8.48778	2	0.094	0	0	0
Amikacin	Amikacin	CPO165	Antibiotics	8.73778	2	0.094	0	0	0
Amikacin	Amikacin	CPO165	Antibiotics	8.98778	2	0.094	0	0	0
Amikacin	Amikacin	CPO165	Antibiotics	9.23778	2	0.094	0	0	0
Amikacin	Amikacin	CPO165	Antibiotics	9.48778	2	0.094	0	0	0
Amikacin	Amikacin	CPO165	Antibiotics	9.73778	2	0.094	0	0	0
Amikacin	Amikacin	CPO165	Antibiotics	9.98778	2	0.094	0	0	0
Amikacin	Amikacin	CPO165	Antibiotics	10.2378	2	0.094	0	0	0
Amikacin	Amikacin	CPO165	Antibiotics	10.4878	2	0.094	0	0	0
Amikacin	Amikacin	CPO165	Antibiotics	10.7378	2	0.094	0	0	0
Amikacin	Amikacin	CPO165	Antibiotics	10.9878	2	0.094	0	0	0
Amikacin	Amikacin	CPO165	Antibiotics	11.2378	2	0.094	0	0	0
Amikacin	Amikacin	CPO165	Antibiotics	11.4878	2	0.094	0	0	0
Amikacin	Amikacin	CPO165	Antibiotics	11.7378	2	0.094	0	0	0
Amikacin	Amikacin	CPO165	Antibiotics	11.9878	2	0.094	0	0	0
Amikacin	Amikacin	CPO165	Antibiotics	12.2378	2	0.094	0	0	0
Amikacin	Amikacin	CPO165	Antibiotics	12.4878	2	0.094	0	0	0
Amikacin	Amikacin	CPO165	Antibiotics	12.7378	2	0.094	0	0	0
Amikacin	Amikacin	CPO165	Antibiotics	12.9875	2	NA	NA	NA	NA
Amikacin	Amikacin	CPO165	Antibiotics	12.9878	2	0.094	0	0	0
Amikacin	Amikacin	CPO165	Antibiotics	13.2378	2	0.094	0	0	0
Amikacin	Amikacin	CPO165	Antibiotics	13.4878	2	0.094	0	0	0
Amikacin	Amikacin	CPO165	Antibiotics	13.7378	2	0.094	0	0	0
Amikacin	Amikacin	CPO165	Antibiotics	13.9878	2	0.094	0	0	0
Amikacin	Amikacin	CPO165	Antibiotics	14.2378	2	0.094	0	0	0
Amikacin	Amikacin	CPO165	Antibiotics	14.4878	2	0.094	0	0	0
Amikacin	Amikacin	CPO165	Antibiotics	14.7378	2	0.094	0	0	0
Amikacin	Amikacin	CPO165	Antibiotics	14.9878	2	0.094	0	0	0
Amikacin	Amikacin	CPO165	Antibiotics	15.2375	2	NA	NA	NA	NA
Amikacin	Amikacin	CPO165	Antibiotics	15.2378	2	0.094	0	0	0
Amikacin	Amikacin	CPO165	Antibiotics	15.4878	2	0.094	0	0	0
Amikacin	Amikacin	CPO165	Antibiotics	15.7378	2	0.0935	0.000707107	0.0005	0.0063531
Amikacin	Amikacin	CPO165	Antibiotics	15.9878	2	0.094	0	0	0
Amikacin	Amikacin	CPO165	Antibiotics	16.2378	2	0.0945	0.000707107	0.0005	0.0063531
Amikacin	Amikacin	CPO165	Antibiotics	16.4878	2	0.094	0.00141421	0.001	0.0127062
Amikacin	Amikacin	CPO165	Antibiotics	16.7378	2	0.094	0	0	0
Amikacin	Amikacin	CPO165	Antibiotics	16.9878	2	0.0945	0.000707107	0.0005	0.0063531
Amikacin	Amikacin	CPO165	Antibiotics	17.2378	2	0.0945	0.000707107	0.0005	0.0063531
Amikacin	Amikacin	CPO165	Antibiotics	17.4878	2	0.0945	0.000707107	0.0005	0.0063531
Amikacin	Amikacin	CPO165	Antibiotics	17.7375	2	NA	NA	NA	NA
Amikacin	Amikacin	CPO165	Antibiotics	17.7378	2	0.0945	0.000707107	0.0005	0.0063531
Amikacin	Amikacin	CPO165	Antibiotics	17.9878	2	0.094	0.00141421	0.001	0.0127062
Amikacin	Amikacin	CPO165	Antibiotics	18.2378	2	0.0945	0.000707107	0.0005	0.0063531
Amikacin	Amikacin	CPO165	Antibiotics	18.4878	2	0.094	0.00141421	0.001	0.0127062
Amikacin	Amikacin	CPO165	Antibiotics	18.7378	2	0.0945	0.00212132	0.0015	0.0190593
Amikacin	Amikacin	CPO165	Antibiotics	18.9878	2	0.0945	0.00212132	0.0015	0.0190593
Amikacin	Amikacin	CPO165	Antibiotics	19.2378	2	0.095	0.00141421	0.001	0.0127062
Amikacin	Amikacin	CPO165	Antibiotics	19.4878	2	0.0955	0.00212132	0.0015	0.0190593
Amikacin	Amikacin	CPO165	Antibiotics	19.7378	2	0.0955	0.00353553	0.0025	0.0317655
Amikacin	Amikacin	CPO165	Antibiotics	19.9878	2	0.096	0.00424264	0.003	0.0381186
Amikacin	Amikacin	CPO165	Antibiotics	20.2375	2	NA	NA	NA	NA
Amikacin	Amikacin	CPO165	Antibiotics	20.2378	2	0.0965	0.00494975	0.0035	0.0444717
Amikacin	Amikacin	CPO165	Antibiotics	20.4878	2	0.0985	0.00636396	0.0045	0.0571779
Amikacin	Amikacin	CPO165	Antibiotics	20.7378	2	0.0995	0.00777817	0.0055	0.0698841
Amikacin	Amikacin	CPO165	Antibiotics	20.9878	2	0.1015	0.0120208	0.0085	0.108003
Amikacin	Amikacin	CPO165	Antibiotics	21.2378	2	0.1045	0.0162635	0.0115	0.146121
Amikacin	Amikacin	CPO165	Antibiotics	21.4878	2	0.1095	0.0219203	0.0155	0.196946
Amikacin	Amikacin	CPO165	Antibiotics	21.7378	2	0.115	0.0296985	0.021	0.26683
Amikacin	Amikacin	CPO165	Antibiotics	21.9878	2	0.122	0.0410122	0.029	0.36848
Amikacin	Amikacin	CPO165	Antibiotics	22.2378	2	0.1325	0.0558614	0.0395	0.501895
Amikacin	Amikacin	CPO165	Antibiotics	22.4878	2	0.145	0.0735391	0.052	0.660723
Amikacin	Amikacin	CPO165	Antibiotics	22.7378	2	0.1575	0.0912168	0.0645	0.81955
Amikacin	Amikacin	CPO165	Antibiotics	22.9878	2	0.173	0.111723	0.079	1.00379
Amikacin	Amikacin	CPO165	Antibiotics	23.2378	2	0.1915	0.137886	0.0975	1.23885
Amikacin	Amikacin	CPO165	Antibiotics	23.4878	2	0.2145	0.171827	0.1215	1.5438
Amikacin	Amikacin	CPO165	Antibiotics	23.7378	2	0.2395	0.207182	0.1465	1.86146
Amikacin	Amikacin	CPO165	Antibiotics	23.9878	2	0.264	0.240416	0.17	2.16005
Amikacin	Amikacin	CPO165	Antibiotics	NA	2	NA	NA	NA	NA
Amikacin	Amikacin	CPO448	Antibiotics	0	2	NA	NA	NA	NA
Amikacin	Amikacin	CPO448	Antibiotics	0.237778	2	0.1055	0.000707107	0.0005	0.0063531
Amikacin	Amikacin	CPO448	Antibiotics	0.487778	2	0.105	0	0	0
Amikacin	Amikacin	CPO448	Antibiotics	0.737778	2	0.105	0	0	0
Amikacin	Amikacin	CPO448	Antibiotics	0.987778	2	0.106	0	0	0
Amikacin	Amikacin	CPO448	Antibiotics	1.23778	2	0.106	0	0	0
Amikacin	Amikacin	CPO448	Antibiotics	1.48778	2	0.1065	0.000707107	0.0005	0.0063531
Amikacin	Amikacin	CPO448	Antibiotics	1.73778	2	0.1075	0.000707107	0.0005	0.0063531
Amikacin	Amikacin	CPO448	Antibiotics	1.98778	2	0.1085	0.000707107	0.0005	0.0063531
Amikacin	Amikacin	CPO448	Antibiotics	2.23778	2	0.1085	0.000707107	0.0005	0.0063531
Amikacin	Amikacin	CPO448	Antibiotics	2.48778	2	0.1085	0.000707107	0.0005	0.0063531
Amikacin	Amikacin	CPO448	Antibiotics	2.73778	2	0.11	0.00141421	0.001	0.0127062
Amikacin	Amikacin	CPO448	Antibiotics	2.98778	2	0.111	0.00141421	0.001	0.0127062
Amikacin	Amikacin	CPO448	Antibiotics	3.2375	2	0.1125	0.00212132	0.0015	0.0190593
Amikacin	Amikacin	CPO448	Antibiotics	3.23778	2	NA	NA	NA	NA
Amikacin	Amikacin	CPO448	Antibiotics	3.48778	2	0.114	0.00282843	0.002	0.0254124
Amikacin	Amikacin	CPO448	Antibiotics	3.73778	2	0.1165	0.00212132	0.0015	0.0190593
Amikacin	Amikacin	CPO448	Antibiotics	3.98778	2	0.12	0.00424264	0.003	0.0381186
Amikacin	Amikacin	CPO448	Antibiotics	4.23778	2	0.1245	0.00494975	0.0035	0.0444717
Amikacin	Amikacin	CPO448	Antibiotics	4.48778	2	0.1315	0.00636396	0.0045	0.0571779
Amikacin	Amikacin	CPO448	Antibiotics	4.73778	2	0.142	0.00848528	0.006	0.0762372
Amikacin	Amikacin	CPO448	Antibiotics	4.98778	2	0.1555	0.0106066	0.0075	0.0952965
Amikacin	Amikacin	CPO448	Antibiotics	5.23778	2	0.173	0.0127279	0.009	0.114356
Amikacin	Amikacin	CPO448	Antibiotics	5.48778	2	0.1965	0.0162635	0.0115	0.146121
Amikacin	Amikacin	CPO448	Antibiotics	5.73778	2	0.2265	0.0247487	0.0175	0.222359
Amikacin	Amikacin	CPO448	Antibiotics	5.98778	2	0.2665	0.0346482	0.0245	0.311302
Amikacin	Amikacin	CPO448	Antibiotics	6.23778	2	0.317	0.0494975	0.035	0.444717
Amikacin	Amikacin	CPO448	Antibiotics	6.48778	2	0.377	0.0622254	0.044	0.559073
Amikacin	Amikacin	CPO448	Antibiotics	6.73778	2	0.445	0.0707107	0.05	0.63531
Amikacin	Amikacin	CPO448	Antibiotics	6.98778	2	0.5215	0.0742462	0.0525	0.667076
Amikacin	Amikacin	CPO448	Antibiotics	7.23778	2	0.596	0.0721249	0.051	0.648016
Amikacin	Amikacin	CPO448	Antibiotics	7.48778	2	0.669	0.0692965	0.049	0.622604
Amikacin	Amikacin	CPO448	Antibiotics	7.73778	2	0.733	0.0636396	0.045	0.571779
Amikacin	Amikacin	CPO448	Antibiotics	7.98778	2	0.788	0.0565685	0.04	0.508248
Amikacin	Amikacin	CPO448	Antibiotics	8.23778	2	0.8365	0.0502046	0.0355	0.45107
Amikacin	Amikacin	CPO448	Antibiotics	8.48778	2	0.878	0.046669	0.033	0.419305
Amikacin	Amikacin	CPO448	Antibiotics	8.73778	2	0.914	0.0424264	0.03	0.381186
Amikacin	Amikacin	CPO448	Antibiotics	8.98778	2	0.946	0.0381838	0.027	0.343068
Amikacin	Amikacin	CPO448	Antibiotics	9.23778	2	0.975	0.0339411	0.024	0.304949
Amikacin	Amikacin	CPO448	Antibiotics	9.48778	2	1.0005	0.0318198	0.0225	0.28589
Amikacin	Amikacin	CPO448	Antibiotics	9.73778	2	1.022	0.0282843	0.02	0.254124
Amikacin	Amikacin	CPO448	Antibiotics	9.98778	2	1.043	0.0254558	0.018	0.228712
Amikacin	Amikacin	CPO448	Antibiotics	10.2378	2	1.0625	0.0233345	0.0165	0.209652
Amikacin	Amikacin	CPO448	Antibiotics	10.4878	2	1.079	0.0226274	0.016	0.203299
Amikacin	Amikacin	CPO448	Antibiotics	10.7378	2	1.095	0.0212132	0.015	0.190593
Amikacin	Amikacin	CPO448	Antibiotics	10.9878	2	1.1095	0.0190919	0.0135	0.171534
Amikacin	Amikacin	CPO448	Antibiotics	11.2378	2	1.1235	0.0176777	0.0125	0.158828
Amikacin	Amikacin	CPO448	Antibiotics	11.4878	2	1.1365	0.0176777	0.0125	0.158828
Amikacin	Amikacin	CPO448	Antibiotics	11.7378	2	1.1505	0.0176777	0.0125	0.158828
Amikacin	Amikacin	CPO448	Antibiotics	11.9878	2	1.1615	0.0162635	0.0115	0.146121
Amikacin	Amikacin	CPO448	Antibiotics	12.2378	2	1.172	0.0155563	0.011	0.139768
Amikacin	Amikacin	CPO448	Antibiotics	12.4878	2	1.181	0.0155563	0.011	0.139768
Amikacin	Amikacin	CPO448	Antibiotics	12.7378	2	1.19	0.0155563	0.011	0.139768
Amikacin	Amikacin	CPO448	Antibiotics	12.9875	2	NA	NA	NA	NA
Amikacin	Amikacin	CPO448	Antibiotics	12.9878	2	1.1975	0.0162635	0.0115	0.146121
Amikacin	Amikacin	CPO448	Antibiotics	13.2378	2	1.204	0.0155563	0.011	0.139768
Amikacin	Amikacin	CPO448	Antibiotics	13.4878	2	1.21	0.0169706	0.012	0.152474
Amikacin	Amikacin	CPO448	Antibiotics	13.7378	2	1.216	0.0169706	0.012	0.152474
Amikacin	Amikacin	CPO448	Antibiotics	13.9878	2	1.221	0.0155563	0.011	0.139768
Amikacin	Amikacin	CPO448	Antibiotics	14.2378	2	1.226	0.0155563	0.011	0.139768
Amikacin	Amikacin	CPO448	Antibiotics	14.4878	2	1.231	0.0155563	0.011	0.139768
Amikacin	Amikacin	CPO448	Antibiotics	14.7378	2	1.2365	0.0148492	0.0105	0.133415
Amikacin	Amikacin	CPO448	Antibiotics	14.9878	2	1.2445	0.013435	0.0095	0.120709
Amikacin	Amikacin	CPO448	Antibiotics	15.2375	2	NA	NA	NA	NA
Amikacin	Amikacin	CPO448	Antibiotics	15.2378	2	1.2525	0.013435	0.0095	0.120709
Amikacin	Amikacin	CPO448	Antibiotics	15.4878	2	1.2635	0.013435	0.0095	0.120709
Amikacin	Amikacin	CPO448	Antibiotics	15.7378	2	1.2765	0.0120208	0.0085	0.108003
Amikacin	Amikacin	CPO448	Antibiotics	15.9878	2	1.291	0.0113137	0.008	0.10165
Amikacin	Amikacin	CPO448	Antibiotics	16.2378	2	1.305	0.00989949	0.007	0.0889434
Amikacin	Amikacin	CPO448	Antibiotics	16.4878	2	1.3165	0.00636396	0.0045	0.0571779
Amikacin	Amikacin	CPO448	Antibiotics	16.7378	2	1.327	0.00141421	0.001	0.0127062
Amikacin	Amikacin	CPO448	Antibiotics	16.9878	2	1.335	0.00282843	0.002	0.0254124
Amikacin	Amikacin	CPO448	Antibiotics	17.2378	2	1.3415	0.00494975	0.0035	0.0444717
Amikacin	Amikacin	CPO448	Antibiotics	17.4878	2	1.346	0.00989949	0.007	0.0889434
Amikacin	Amikacin	CPO448	Antibiotics	17.7375	2	NA	NA	NA	NA
Amikacin	Amikacin	CPO448	Antibiotics	17.7378	2	1.352	0.0155563	0.011	0.139768
Amikacin	Amikacin	CPO448	Antibiotics	17.9878	2	1.3585	0.0219203	0.0155	0.196946
Amikacin	Amikacin	CPO448	Antibiotics	18.2378	2	1.365	0.0268701	0.019	0.241418
Amikacin	Amikacin	CPO448	Antibiotics	18.4878	2	1.373	0.0325269	0.023	0.292243
Amikacin	Amikacin	CPO448	Antibiotics	18.7378	2	1.382	0.0381838	0.027	0.343068
Amikacin	Amikacin	CPO448	Antibiotics	18.9878	2	1.393	0.0438406	0.031	0.393892
Amikacin	Amikacin	CPO448	Antibiotics	19.2378	2	1.4055	0.0487904	0.0345	0.438364
Amikacin	Amikacin	CPO448	Antibiotics	19.4878	2	1.418	0.0509117	0.036	0.457423
Amikacin	Amikacin	CPO448	Antibiotics	19.7378	2	1.4275	0.053033	0.0375	0.476483
Amikacin	Amikacin	CPO448	Antibiotics	19.9878	2	1.436	0.0523259	0.037	0.47013
Amikacin	Amikacin	CPO448	Antibiotics	20.2375	2	NA	NA	NA	NA
Amikacin	Amikacin	CPO448	Antibiotics	20.2378	2	1.443	0.0509117	0.036	0.457423
Amikacin	Amikacin	CPO448	Antibiotics	20.4878	2	1.4505	0.0502046	0.0355	0.45107
Amikacin	Amikacin	CPO448	Antibiotics	20.7378	2	1.4565	0.0487904	0.0345	0.438364
Amikacin	Amikacin	CPO448	Antibiotics	20.9878	2	1.4635	0.0487904	0.0345	0.438364
Amikacin	Amikacin	CPO448	Antibiotics	21.2378	2	1.4715	0.0473762	0.0335	0.425658
Amikacin	Amikacin	CPO448	Antibiotics	21.4878	2	1.479	0.046669	0.033	0.419305
Amikacin	Amikacin	CPO448	Antibiotics	21.7378	2	1.486	0.0452548	0.032	0.406599
Amikacin	Amikacin	CPO448	Antibiotics	21.9878	2	1.4925	0.0431335	0.0305	0.387539
Amikacin	Amikacin	CPO448	Antibiotics	22.2378	2	1.4995	0.0417193	0.0295	0.374833
Amikacin	Amikacin	CPO448	Antibiotics	22.4878	2	1.506	0.039598	0.028	0.355774
Amikacin	Amikacin	CPO448	Antibiotics	22.7378	2	1.5115	0.0374767	0.0265	0.336714
Amikacin	Amikacin	CPO448	Antibiotics	22.9878	2	1.518	0.0367696	0.026	0.330361
Amikacin	Amikacin	CPO448	Antibiotics	23.2378	2	1.524	0.0353553	0.025	0.317655
Amikacin	Amikacin	CPO448	Antibiotics	23.4878	2	1.528	0.0353553	0.025	0.317655
Amikacin	Amikacin	CPO448	Antibiotics	23.7378	2	1.5335	0.0360624	0.0255	0.324008
Amikacin	Amikacin	CPO448	Antibiotics	23.9878	2	1.5375	0.0360624	0.0255	0.324008
Amikacin	Amikacin	CPO448	Antibiotics	NA	2	NA	NA	NA	NA
Amikacin	Amikacin	EA	Antibiotics	0	2	NA	NA	NA	NA
Amikacin	Amikacin	EA	Antibiotics	0.237778	2	0.0995	0.00353553	0.0025	0.0317655
Amikacin	Amikacin	EA	Antibiotics	0.487778	2	0.0995	0.00353553	0.0025	0.0317655
Amikacin	Amikacin	EA	Antibiotics	0.737778	2	0.1	0.00282843	0.002	0.0254124
Amikacin	Amikacin	EA	Antibiotics	0.987778	2	0.1005	0.00353553	0.0025	0.0317655
Amikacin	Amikacin	EA	Antibiotics	1.23778	2	0.1015	0.00353553	0.0025	0.0317655
Amikacin	Amikacin	EA	Antibiotics	1.48778	2	0.1025	0.00353553	0.0025	0.0317655
Amikacin	Amikacin	EA	Antibiotics	1.73778	2	0.1035	0.00353553	0.0025	0.0317655
Amikacin	Amikacin	EA	Antibiotics	1.98778	2	0.106	0.00282843	0.002	0.0254124
Amikacin	Amikacin	EA	Antibiotics	2.23778	2	0.1095	0.00353553	0.0025	0.0317655
Amikacin	Amikacin	EA	Antibiotics	2.48778	2	0.1145	0.00353553	0.0025	0.0317655
Amikacin	Amikacin	EA	Antibiotics	2.73778	2	0.1215	0.00353553	0.0025	0.0317655
Amikacin	Amikacin	EA	Antibiotics	2.98778	2	0.133	0.00424264	0.003	0.0381186
Amikacin	Amikacin	EA	Antibiotics	3.2375	2	NA	NA	NA	NA
Amikacin	Amikacin	EA	Antibiotics	3.23778	2	0.148	0.00565685	0.004	0.0508248
Amikacin	Amikacin	EA	Antibiotics	3.48778	2	0.169	0.00989949	0.007	0.0889434
Amikacin	Amikacin	EA	Antibiotics	3.73778	2	0.195	0.00707107	0.005	0.063531
Amikacin	Amikacin	EA	Antibiotics	3.98778	2	0.234	0.019799	0.014	0.177887
Amikacin	Amikacin	EA	Antibiotics	4.23778	2	0.3035	0.0289914	0.0205	0.260477
Amikacin	Amikacin	EA	Antibiotics	4.48778	2	0.419	0.0282843	0.02	0.254124
Amikacin	Amikacin	EA	Antibiotics	4.73778	2	0.5675	0.0403051	0.0285	0.362127
Amikacin	Amikacin	EA	Antibiotics	4.98778	2	0.7075	0.0247487	0.0175	0.222359
Amikacin	Amikacin	EA	Antibiotics	5.23778	2	0.8525	0.00777817	0.0055	0.0698841
Amikacin	Amikacin	EA	Antibiotics	5.48778	2	0.9595	0.00494975	0.0035	0.0444717
Amikacin	Amikacin	EA	Antibiotics	5.73778	2	1.047	0.00282843	0.002	0.0254124
Amikacin	Amikacin	EA	Antibiotics	5.98778	2	1.109	0	0	0
Amikacin	Amikacin	EA	Antibiotics	6.23778	2	1.1585	0.000707107	0.0005	0.0063531
Amikacin	Amikacin	EA	Antibiotics	6.48778	2	1.194	0.00141421	0.001	0.0127062
Amikacin	Amikacin	EA	Antibiotics	6.73778	2	1.221	0	0	0
Amikacin	Amikacin	EA	Antibiotics	6.98778	2	1.2395	0.000707107	0.0005	0.0063531
Amikacin	Amikacin	EA	Antibiotics	7.23778	2	1.2545	0.000707107	0.0005	0.0063531
Amikacin	Amikacin	EA	Antibiotics	7.48778	2	1.267	0.00141421	0.001	0.0127062
Amikacin	Amikacin	EA	Antibiotics	7.73778	2	1.279	0.00141421	0.001	0.0127062
Amikacin	Amikacin	EA	Antibiotics	7.98778	2	1.2895	0.00212132	0.0015	0.0190593
Amikacin	Amikacin	EA	Antibiotics	8.23778	2	1.2985	0.00353553	0.0025	0.0317655
Amikacin	Amikacin	EA	Antibiotics	8.48778	2	1.3075	0.00212132	0.0015	0.0190593
Amikacin	Amikacin	EA	Antibiotics	8.73778	2	1.3165	0.00353553	0.0025	0.0317655
Amikacin	Amikacin	EA	Antibiotics	8.98778	2	1.324	0.00424264	0.003	0.0381186
Amikacin	Amikacin	EA	Antibiotics	9.23778	2	1.332	0.00282843	0.002	0.0254124
Amikacin	Amikacin	EA	Antibiotics	9.48778	2	1.34	0.00282843	0.002	0.0254124
Amikacin	Amikacin	EA	Antibiotics	9.73778	2	1.3485	0.00494975	0.0035	0.0444717
Amikacin	Amikacin	EA	Antibiotics	9.98778	2	1.3565	0.00494975	0.0035	0.0444717
Amikacin	Amikacin	EA	Antibiotics	10.2378	2	1.363	0.00565685	0.004	0.0508248
Amikacin	Amikacin	EA	Antibiotics	10.4878	2	1.372	0.00707107	0.005	0.063531
Amikacin	Amikacin	EA	Antibiotics	10.7378	2	1.38	0.00848528	0.006	0.0762372
Amikacin	Amikacin	EA	Antibiotics	10.9878	2	1.3875	0.00919239	0.0065	0.0825903
Amikacin	Amikacin	EA	Antibiotics	11.2378	2	1.395	0.00989949	0.007	0.0889434
Amikacin	Amikacin	EA	Antibiotics	11.4878	2	1.404	0.00989949	0.007	0.0889434
Amikacin	Amikacin	EA	Antibiotics	11.7378	2	1.4115	0.0106066	0.0075	0.0952965
Amikacin	Amikacin	EA	Antibiotics	11.9878	2	1.4205	0.0120208	0.0085	0.108003
Amikacin	Amikacin	EA	Antibiotics	12.2378	2	1.428	0.0141421	0.01	0.127062
Amikacin	Amikacin	EA	Antibiotics	12.4878	2	1.4365	0.013435	0.0095	0.120709
Amikacin	Amikacin	EA	Antibiotics	12.7378	2	1.4465	0.0162635	0.0115	0.146121
Amikacin	Amikacin	EA	Antibiotics	12.9875	2	NA	NA	NA	NA
Amikacin	Amikacin	EA	Antibiotics	12.9878	2	1.455	0.0155563	0.011	0.139768
Amikacin	Amikacin	EA	Antibiotics	13.2378	2	1.4635	0.0148492	0.0105	0.133415
Amikacin	Amikacin	EA	Antibiotics	13.4878	2	1.4725	0.0148492	0.0105	0.133415
Amikacin	Amikacin	EA	Antibiotics	13.7378	2	1.4805	0.0162635	0.0115	0.146121
Amikacin	Amikacin	EA	Antibiotics	13.9878	2	1.4885	0.0162635	0.0115	0.146121
Amikacin	Amikacin	EA	Antibiotics	14.2378	2	1.496	0.0169706	0.012	0.152474
Amikacin	Amikacin	EA	Antibiotics	14.4878	2	1.5035	0.0148492	0.0105	0.133415
Amikacin	Amikacin	EA	Antibiotics	14.7378	2	1.511	0.0155563	0.011	0.139768
Amikacin	Amikacin	EA	Antibiotics	14.9878	2	1.519	0.0155563	0.011	0.139768
Amikacin	Amikacin	EA	Antibiotics	15.2375	2	NA	NA	NA	NA
Amikacin	Amikacin	EA	Antibiotics	15.2378	2	1.5255	0.0148492	0.0105	0.133415
Amikacin	Amikacin	EA	Antibiotics	15.4878	2	1.5325	0.0148492	0.0105	0.133415
Amikacin	Amikacin	EA	Antibiotics	15.7378	2	1.5385	0.0148492	0.0105	0.133415
Amikacin	Amikacin	EA	Antibiotics	15.9878	2	1.5445	0.0148492	0.0105	0.133415
Amikacin	Amikacin	EA	Antibiotics	16.2378	2	1.551	0.0141421	0.01	0.127062
Amikacin	Amikacin	EA	Antibiotics	16.4878	2	1.557	0.0141421	0.01	0.127062
Amikacin	Amikacin	EA	Antibiotics	16.7378	2	1.5615	0.0148492	0.0105	0.133415
Amikacin	Amikacin	EA	Antibiotics	16.9878	2	1.567	0.0141421	0.01	0.127062
Amikacin	Amikacin	EA	Antibiotics	17.2378	2	1.5715	0.013435	0.0095	0.120709
Amikacin	Amikacin	EA	Antibiotics	17.4878	2	1.5765	0.013435	0.0095	0.120709
Amikacin	Amikacin	EA	Antibiotics	17.7375	2	NA	NA	NA	NA
Amikacin	Amikacin	EA	Antibiotics	17.7378	2	1.58	0.0127279	0.009	0.114356
Amikacin	Amikacin	EA	Antibiotics	17.9878	2	1.5845	0.0120208	0.0085	0.108003
Amikacin	Amikacin	EA	Antibiotics	18.2378	2	1.5885	0.0120208	0.0085	0.108003
Amikacin	Amikacin	EA	Antibiotics	18.4878	2	1.5915	0.0120208	0.0085	0.108003
Amikacin	Amikacin	EA	Antibiotics	18.7378	2	1.596	0.0127279	0.009	0.114356
Amikacin	Amikacin	EA	Antibiotics	18.9878	2	1.5985	0.0120208	0.0085	0.108003
Amikacin	Amikacin	EA	Antibiotics	19.2378	2	1.6015	0.0120208	0.0085	0.108003
Amikacin	Amikacin	EA	Antibiotics	19.4878	2	1.6045	0.0120208	0.0085	0.108003
Amikacin	Amikacin	EA	Antibiotics	19.7378	2	1.607	0.0113137	0.008	0.10165
Amikacin	Amikacin	EA	Antibiotics	19.9878	2	1.609	0.0113137	0.008	0.10165
Amikacin	Amikacin	EA	Antibiotics	20.2375	2	NA	NA	NA	NA
Amikacin	Amikacin	EA	Antibiotics	20.2378	2	1.6115	0.0120208	0.0085	0.108003
Amikacin	Amikacin	EA	Antibiotics	20.4878	2	1.613	0.0113137	0.008	0.10165
Amikacin	Amikacin	EA	Antibiotics	20.7378	2	1.616	0.0113137	0.008	0.10165
Amikacin	Amikacin	EA	Antibiotics	20.9878	2	1.6175	0.0106066	0.0075	0.0952965
Amikacin	Amikacin	EA	Antibiotics	21.2378	2	1.619	0.0113137	0.008	0.10165
Amikacin	Amikacin	EA	Antibiotics	21.4878	2	1.6215	0.0120208	0.0085	0.108003
Amikacin	Amikacin	EA	Antibiotics	21.7378	2	1.623	0.0113137	0.008	0.10165
Amikacin	Amikacin	EA	Antibiotics	21.9878	2	1.626	0.0113137	0.008	0.10165
Amikacin	Amikacin	EA	Antibiotics	22.2378	2	1.628	0.0127279	0.009	0.114356
Amikacin	Amikacin	EA	Antibiotics	22.4878	2	1.6305	0.0120208	0.0085	0.108003
Amikacin	Amikacin	EA	Antibiotics	22.7378	2	1.6325	0.0120208	0.0085	0.108003
Amikacin	Amikacin	EA	Antibiotics	22.9878	2	1.6345	0.0120208	0.0085	0.108003
Amikacin	Amikacin	EA	Antibiotics	23.2378	2	1.637	0.0113137	0.008	0.10165
Amikacin	Amikacin	EA	Antibiotics	23.4878	2	1.639	0.0113137	0.008	0.10165
Amikacin	Amikacin	EA	Antibiotics	23.7378	2	1.6415	0.0106066	0.0075	0.0952965
Amikacin	Amikacin	EA	Antibiotics	23.9878	2	1.6435	0.0120208	0.0085	0.108003
Amikacin	Amikacin	EA	Antibiotics	NA	2	NA	NA	NA	NA
Amikacin	Amikacin	EnA02_R2	Antibiotics	0	2	NA	NA	NA	NA
Amikacin	Amikacin	EnA02_R2	Antibiotics	0.237778	2	0.094	0.00141421	0.001	0.0127062
Amikacin	Amikacin	EnA02_R2	Antibiotics	0.487778	2	0.094	0.00141421	0.001	0.0127062
Amikacin	Amikacin	EnA02_R2	Antibiotics	0.737778	2	0.094	0.00141421	0.001	0.0127062
Amikacin	Amikacin	EnA02_R2	Antibiotics	0.987778	2	0.094	0.00141421	0.001	0.0127062
Amikacin	Amikacin	EnA02_R2	Antibiotics	1.23778	2	0.095	0.00141421	0.001	0.0127062
Amikacin	Amikacin	EnA02_R2	Antibiotics	1.48778	2	0.096	0.00141421	0.001	0.0127062
Amikacin	Amikacin	EnA02_R2	Antibiotics	1.73778	2	0.097	0.00141421	0.001	0.0127062
Amikacin	Amikacin	EnA02_R2	Antibiotics	1.98778	2	0.0985	0.000707107	0.0005	0.0063531
Amikacin	Amikacin	EnA02_R2	Antibiotics	2.23778	2	0.1005	0.000707107	0.0005	0.0063531
Amikacin	Amikacin	EnA02_R2	Antibiotics	2.48778	2	0.104	0	0	0
Amikacin	Amikacin	EnA02_R2	Antibiotics	2.73778	2	0.109	0	0	0
Amikacin	Amikacin	EnA02_R2	Antibiotics	2.98778	2	0.117	0.00141421	0.001	0.0127062
Amikacin	Amikacin	EnA02_R2	Antibiotics	3.2375	2	NA	NA	NA	NA
Amikacin	Amikacin	EnA02_R2	Antibiotics	3.23778	2	0.129	0.00282843	0.002	0.0254124
Amikacin	Amikacin	EnA02_R2	Antibiotics	3.48778	2	0.149	0.00565685	0.004	0.0508248
Amikacin	Amikacin	EnA02_R2	Antibiotics	3.73778	2	0.1815	0.013435	0.0095	0.120709
Amikacin	Amikacin	EnA02_R2	Antibiotics	3.98778	2	0.246	0.0296985	0.021	0.26683
Amikacin	Amikacin	EnA02_R2	Antibiotics	4.23778	2	0.3795	0.0516188	0.0365	0.463776
Amikacin	Amikacin	EnA02_R2	Antibiotics	4.48778	2	0.554	0.0565685	0.04	0.508248
Amikacin	Amikacin	EnA02_R2	Antibiotics	4.73778	2	0.733	0.0537401	0.038	0.482836
Amikacin	Amikacin	EnA02_R2	Antibiotics	4.98778	2	0.8855	0.0445477	0.0315	0.400245
Amikacin	Amikacin	EnA02_R2	Antibiotics	5.23778	2	0.997	0.0325269	0.023	0.292243
Amikacin	Amikacin	EnA02_R2	Antibiotics	5.48778	2	1.0785	0.026163	0.0185	0.235065
Amikacin	Amikacin	EnA02_R2	Antibiotics	5.73778	2	1.1395	0.0205061	0.0145	0.18424
Amikacin	Amikacin	EnA02_R2	Antibiotics	5.98778	2	1.186	0.0169706	0.012	0.152474
Amikacin	Amikacin	EnA02_R2	Antibiotics	6.23778	2	1.2225	0.013435	0.0095	0.120709
Amikacin	Amikacin	EnA02_R2	Antibiotics	6.48778	2	1.253	0.0127279	0.009	0.114356
Amikacin	Amikacin	EnA02_R2	Antibiotics	6.73778	2	1.277	0.0113137	0.008	0.10165
Amikacin	Amikacin	EnA02_R2	Antibiotics	6.98778	2	1.298	0.00989949	0.007	0.0889434
Amikacin	Amikacin	EnA02_R2	Antibiotics	7.23778	2	1.314	0.00707107	0.005	0.063531
Amikacin	Amikacin	EnA02_R2	Antibiotics	7.48778	2	1.3275	0.00636396	0.0045	0.0571779
Amikacin	Amikacin	EnA02_R2	Antibiotics	7.73778	2	1.3375	0.00494975	0.0035	0.0444717
Amikacin	Amikacin	EnA02_R2	Antibiotics	7.98778	2	1.3475	0.00494975	0.0035	0.0444717
Amikacin	Amikacin	EnA02_R2	Antibiotics	8.23778	2	1.357	0.00565685	0.004	0.0508248
Amikacin	Amikacin	EnA02_R2	Antibiotics	8.48778	2	1.3655	0.00636396	0.0045	0.0571779
Amikacin	Amikacin	EnA02_R2	Antibiotics	8.73778	2	1.3745	0.00636396	0.0045	0.0571779
Amikacin	Amikacin	EnA02_R2	Antibiotics	8.98778	2	1.3825	0.00636396	0.0045	0.0571779
Amikacin	Amikacin	EnA02_R2	Antibiotics	9.23778	2	1.3905	0.00636396	0.0045	0.0571779
Amikacin	Amikacin	EnA02_R2	Antibiotics	9.48778	2	1.398	0.00707107	0.005	0.063531
Amikacin	Amikacin	EnA02_R2	Antibiotics	9.73778	2	1.4055	0.00777817	0.0055	0.0698841
Amikacin	Amikacin	EnA02_R2	Antibiotics	9.98778	2	1.413	0.00707107	0.005	0.063531
Amikacin	Amikacin	EnA02_R2	Antibiotics	10.2378	2	1.4205	0.00777817	0.0055	0.0698841
Amikacin	Amikacin	EnA02_R2	Antibiotics	10.4878	2	1.428	0.00707107	0.005	0.063531
Amikacin	Amikacin	EnA02_R2	Antibiotics	10.7378	2	1.434	0.00707107	0.005	0.063531
Amikacin	Amikacin	EnA02_R2	Antibiotics	10.9878	2	1.44	0.00707107	0.005	0.063531
Amikacin	Amikacin	EnA02_R2	Antibiotics	11.2378	2	1.447	0.00848528	0.006	0.0762372
Amikacin	Amikacin	EnA02_R2	Antibiotics	11.4878	2	1.453	0.00707107	0.005	0.063531
Amikacin	Amikacin	EnA02_R2	Antibiotics	11.7378	2	1.4585	0.00777817	0.0055	0.0698841
Amikacin	Amikacin	EnA02_R2	Antibiotics	11.9878	2	1.465	0.00707107	0.005	0.063531
Amikacin	Amikacin	EnA02_R2	Antibiotics	12.2378	2	1.47	0.00848528	0.006	0.0762372
Amikacin	Amikacin	EnA02_R2	Antibiotics	12.4878	2	1.476	0.00848528	0.006	0.0762372
Amikacin	Amikacin	EnA02_R2	Antibiotics	12.7378	2	1.481	0.00707107	0.005	0.063531
Amikacin	Amikacin	EnA02_R2	Antibiotics	12.9875	2	NA	NA	NA	NA
Amikacin	Amikacin	EnA02_R2	Antibiotics	12.9878	2	1.4865	0.00777817	0.0055	0.0698841
Amikacin	Amikacin	EnA02_R2	Antibiotics	13.2378	2	1.4905	0.00777817	0.0055	0.0698841
Amikacin	Amikacin	EnA02_R2	Antibiotics	13.4878	2	1.4955	0.00777817	0.0055	0.0698841
Amikacin	Amikacin	EnA02_R2	Antibiotics	13.7378	2	1.5	0.00707107	0.005	0.063531
Amikacin	Amikacin	EnA02_R2	Antibiotics	13.9878	2	1.5045	0.00777817	0.0055	0.0698841
Amikacin	Amikacin	EnA02_R2	Antibiotics	14.2378	2	1.5085	0.00777817	0.0055	0.0698841
Amikacin	Amikacin	EnA02_R2	Antibiotics	14.4878	2	1.5125	0.00777817	0.0055	0.0698841
Amikacin	Amikacin	EnA02_R2	Antibiotics	14.7378	2	1.516	0.00848528	0.006	0.0762372
Amikacin	Amikacin	EnA02_R2	Antibiotics	14.9878	2	1.5205	0.00777817	0.0055	0.0698841
Amikacin	Amikacin	EnA02_R2	Antibiotics	15.2375	2	NA	NA	NA	NA
Amikacin	Amikacin	EnA02_R2	Antibiotics	15.2378	2	1.5235	0.00777817	0.0055	0.0698841
Amikacin	Amikacin	EnA02_R2	Antibiotics	15.4878	2	1.5265	0.00777817	0.0055	0.0698841
Amikacin	Amikacin	EnA02_R2	Antibiotics	15.7378	2	1.5295	0.00777817	0.0055	0.0698841
Amikacin	Amikacin	EnA02_R2	Antibiotics	15.9878	2	1.533	0.00707107	0.005	0.063531
Amikacin	Amikacin	EnA02_R2	Antibiotics	16.2378	2	1.5355	0.00777817	0.0055	0.0698841
Amikacin	Amikacin	EnA02_R2	Antibiotics	16.4878	2	1.538	0.00707107	0.005	0.063531
Amikacin	Amikacin	EnA02_R2	Antibiotics	16.7378	2	1.54	0.00565685	0.004	0.0508248
Amikacin	Amikacin	EnA02_R2	Antibiotics	16.9878	2	1.5425	0.00636396	0.0045	0.0571779
Amikacin	Amikacin	EnA02_R2	Antibiotics	17.2378	2	1.5435	0.00636396	0.0045	0.0571779
Amikacin	Amikacin	EnA02_R2	Antibiotics	17.4878	2	1.546	0.00565685	0.004	0.0508248
Amikacin	Amikacin	EnA02_R2	Antibiotics	17.7375	2	NA	NA	NA	NA
Amikacin	Amikacin	EnA02_R2	Antibiotics	17.7378	2	1.548	0.00565685	0.004	0.0508248
Amikacin	Amikacin	EnA02_R2	Antibiotics	17.9878	2	1.5485	0.00494975	0.0035	0.0444717
Amikacin	Amikacin	EnA02_R2	Antibiotics	18.2378	2	1.5495	0.00494975	0.0035	0.0444717
Amikacin	Amikacin	EnA02_R2	Antibiotics	18.4878	2	1.5515	0.00494975	0.0035	0.0444717
Amikacin	Amikacin	EnA02_R2	Antibiotics	18.7378	2	1.5525	0.00494975	0.0035	0.0444717
Amikacin	Amikacin	EnA02_R2	Antibiotics	18.9878	2	1.5535	0.00494975	0.0035	0.0444717
Amikacin	Amikacin	EnA02_R2	Antibiotics	19.2378	2	1.5535	0.00353553	0.0025	0.0317655
Amikacin	Amikacin	EnA02_R2	Antibiotics	19.4878	2	1.5545	0.00494975	0.0035	0.0444717
Amikacin	Amikacin	EnA02_R2	Antibiotics	19.7378	2	1.554	0.00282843	0.002	0.0254124
Amikacin	Amikacin	EnA02_R2	Antibiotics	19.9878	2	1.5545	0.00353553	0.0025	0.0317655
Amikacin	Amikacin	EnA02_R2	Antibiotics	20.2375	2	NA	NA	NA	NA
Amikacin	Amikacin	EnA02_R2	Antibiotics	20.2378	2	1.5545	0.00353553	0.0025	0.0317655
Amikacin	Amikacin	EnA02_R2	Antibiotics	20.4878	2	1.554	0.00141421	0.001	0.0127062
Amikacin	Amikacin	EnA02_R2	Antibiotics	20.7378	2	1.554	0.00141421	0.001	0.0127062
Amikacin	Amikacin	EnA02_R2	Antibiotics	20.9878	2	1.5535	0.00212132	0.0015	0.0190593
Amikacin	Amikacin	EnA02_R2	Antibiotics	21.2378	2	1.553	0.00141421	0.001	0.0127062
Amikacin	Amikacin	EnA02_R2	Antibiotics	21.4878	2	1.551	0.00141421	0.001	0.0127062
Amikacin	Amikacin	EnA02_R2	Antibiotics	21.7378	2	1.551	0	0	0
Amikacin	Amikacin	EnA02_R2	Antibiotics	21.9878	2	1.55	0	0	0
Amikacin	Amikacin	EnA02_R2	Antibiotics	22.2378	2	1.5495	0.000707107	0.0005	0.0063531
Amikacin	Amikacin	EnA02_R2	Antibiotics	22.4878	2	1.5485	0.000707107	0.0005	0.0063531
Amikacin	Amikacin	EnA02_R2	Antibiotics	22.7378	2	1.547	0.00141421	0.001	0.0127062
Amikacin	Amikacin	EnA02_R2	Antibiotics	22.9878	2	1.547	0.00141421	0.001	0.0127062
Amikacin	Amikacin	EnA02_R2	Antibiotics	23.2378	2	1.5455	0.000707107	0.0005	0.0063531
Amikacin	Amikacin	EnA02_R2	Antibiotics	23.4878	2	1.5445	0.00212132	0.0015	0.0190593
Amikacin	Amikacin	EnA02_R2	Antibiotics	23.7378	2	1.544	0.00141421	0.001	0.0127062
Amikacin	Amikacin	EnA02_R2	Antibiotics	23.9878	2	NA	NA	NA	NA
Amikacin	Amikacin	EnA02_R2	Antibiotics	NA	2	NA	NA	NA	NA
Amikacin	Amikacin	EnA02_R3	Antibiotics	0	2	NA	NA	NA	NA
Amikacin	Amikacin	EnA02_R3	Antibiotics	0.237778	2	0.092	0	0	0
Amikacin	Amikacin	EnA02_R3	Antibiotics	0.487778	2	0.0925	0.000707107	0.0005	0.0063531
Amikacin	Amikacin	EnA02_R3	Antibiotics	0.737778	2	0.093	0	0	0
Amikacin	Amikacin	EnA02_R3	Antibiotics	0.987778	2	0.094	0	0	0
Amikacin	Amikacin	EnA02_R3	Antibiotics	1.23778	2	0.095	0	0	0
Amikacin	Amikacin	EnA02_R3	Antibiotics	1.48778	2	0.097	0	0	0
Amikacin	Amikacin	EnA02_R3	Antibiotics	1.73778	2	0.0995	0.000707107	0.0005	0.0063531
Amikacin	Amikacin	EnA02_R3	Antibiotics	1.98778	2	0.103	0	0	0
Amikacin	Amikacin	EnA02_R3	Antibiotics	2.23778	2	0.1095	0.000707107	0.0005	0.0063531
Amikacin	Amikacin	EnA02_R3	Antibiotics	2.48778	2	0.1195	0.000707107	0.0005	0.0063531
Amikacin	Amikacin	EnA02_R3	Antibiotics	2.73778	2	0.135	0	0	0
Amikacin	Amikacin	EnA02_R3	Antibiotics	2.98778	2	0.155	0	0	0
Amikacin	Amikacin	EnA02_R3	Antibiotics	3.2375	2	NA	NA	NA	NA
Amikacin	Amikacin	EnA02_R3	Antibiotics	3.23778	2	0.178	0.00141421	0.001	0.0127062
Amikacin	Amikacin	EnA02_R3	Antibiotics	3.48778	2	0.208	0.00282843	0.002	0.0254124
Amikacin	Amikacin	EnA02_R3	Antibiotics	3.73778	2	0.2515	0.00353553	0.0025	0.0317655
Amikacin	Amikacin	EnA02_R3	Antibiotics	3.98778	2	0.3405	0.0120208	0.0085	0.108003
Amikacin	Amikacin	EnA02_R3	Antibiotics	4.23778	2	0.531	0.0254558	0.018	0.228712
Amikacin	Amikacin	EnA02_R3	Antibiotics	4.48778	2	0.7155	0.0148492	0.0105	0.133415
Amikacin	Amikacin	EnA02_R3	Antibiotics	4.73778	2	0.862	0.0155563	0.011	0.139768
Amikacin	Amikacin	EnA02_R3	Antibiotics	4.98778	2	0.9775	0.013435	0.0095	0.120709
Amikacin	Amikacin	EnA02_R3	Antibiotics	5.23778	2	1.0645	0.0120208	0.0085	0.108003
Amikacin	Amikacin	EnA02_R3	Antibiotics	5.48778	2	1.1265	0.00777817	0.0055	0.0698841
Amikacin	Amikacin	EnA02_R3	Antibiotics	5.73778	2	1.166	0.00282843	0.002	0.0254124
Amikacin	Amikacin	EnA02_R3	Antibiotics	5.98778	2	1.1915	0.000707107	0.0005	0.0063531
Amikacin	Amikacin	EnA02_R3	Antibiotics	6.23778	2	1.212	0.00282843	0.002	0.0254124
Amikacin	Amikacin	EnA02_R3	Antibiotics	6.48778	2	1.2275	0.00636396	0.0045	0.0571779
Amikacin	Amikacin	EnA02_R3	Antibiotics	6.73778	2	1.24	0.00565685	0.004	0.0508248
Amikacin	Amikacin	EnA02_R3	Antibiotics	6.98778	2	1.25	0.00848528	0.006	0.0762372
Amikacin	Amikacin	EnA02_R3	Antibiotics	7.23778	2	1.2585	0.0106066	0.0075	0.0952965
Amikacin	Amikacin	EnA02_R3	Antibiotics	7.48778	2	1.264	0.0113137	0.008	0.10165
Amikacin	Amikacin	EnA02_R3	Antibiotics	7.73778	2	1.268	0.0113137	0.008	0.10165
Amikacin	Amikacin	EnA02_R3	Antibiotics	7.98778	2	1.274	0.00989949	0.007	0.0889434
Amikacin	Amikacin	EnA02_R3	Antibiotics	8.23778	2	1.2795	0.00777817	0.0055	0.0698841
Amikacin	Amikacin	EnA02_R3	Antibiotics	8.48778	2	1.2865	0.00494975	0.0035	0.0444717
Amikacin	Amikacin	EnA02_R3	Antibiotics	8.73778	2	1.294	0.00282843	0.002	0.0254124
Amikacin	Amikacin	EnA02_R3	Antibiotics	8.98778	2	1.302	0.00282843	0.002	0.0254124
Amikacin	Amikacin	EnA02_R3	Antibiotics	9.23778	2	1.31	0.00141421	0.001	0.0127062
Amikacin	Amikacin	EnA02_R3	Antibiotics	9.48778	2	1.3185	0.000707107	0.0005	0.0063531
Amikacin	Amikacin	EnA02_R3	Antibiotics	9.73778	2	1.327	0	0	0
Amikacin	Amikacin	EnA02_R3	Antibiotics	9.98778	2	1.336	0.00141421	0.001	0.0127062
Amikacin	Amikacin	EnA02_R3	Antibiotics	10.2378	2	1.344	0.00282843	0.002	0.0254124
Amikacin	Amikacin	EnA02_R3	Antibiotics	10.4878	2	1.3525	0.00353553	0.0025	0.0317655
Amikacin	Amikacin	EnA02_R3	Antibiotics	10.7378	2	1.36	0.00424264	0.003	0.0381186
Amikacin	Amikacin	EnA02_R3	Antibiotics	10.9878	2	1.3675	0.00494975	0.0035	0.0444717
Amikacin	Amikacin	EnA02_R3	Antibiotics	11.2378	2	1.375	0.00565685	0.004	0.0508248
Amikacin	Amikacin	EnA02_R3	Antibiotics	11.4878	2	1.383	0.00565685	0.004	0.0508248
Amikacin	Amikacin	EnA02_R3	Antibiotics	11.7378	2	1.3905	0.00636396	0.0045	0.0571779
Amikacin	Amikacin	EnA02_R3	Antibiotics	11.9878	2	1.3975	0.00636396	0.0045	0.0571779
Amikacin	Amikacin	EnA02_R3	Antibiotics	12.2378	2	1.404	0.00707107	0.005	0.063531
Amikacin	Amikacin	EnA02_R3	Antibiotics	12.4878	2	1.4105	0.00636396	0.0045	0.0571779
Amikacin	Amikacin	EnA02_R3	Antibiotics	12.7378	2	1.417	0.00707107	0.005	0.063531
Amikacin	Amikacin	EnA02_R3	Antibiotics	12.9875	2	NA	NA	NA	NA
Amikacin	Amikacin	EnA02_R3	Antibiotics	12.9878	2	1.423	0.00707107	0.005	0.063531
Amikacin	Amikacin	EnA02_R3	Antibiotics	13.2378	2	1.429	0.00707107	0.005	0.063531
Amikacin	Amikacin	EnA02_R3	Antibiotics	13.4878	2	1.4345	0.00777817	0.0055	0.0698841
Amikacin	Amikacin	EnA02_R3	Antibiotics	13.7378	2	1.4405	0.00777817	0.0055	0.0698841
Amikacin	Amikacin	EnA02_R3	Antibiotics	13.9878	2	1.4455	0.00777817	0.0055	0.0698841
Amikacin	Amikacin	EnA02_R3	Antibiotics	14.2378	2	1.4505	0.00777817	0.0055	0.0698841
Amikacin	Amikacin	EnA02_R3	Antibiotics	14.4878	2	1.4555	0.00919239	0.0065	0.0825903
Amikacin	Amikacin	EnA02_R3	Antibiotics	14.7378	2	1.46	0.00848528	0.006	0.0762372
Amikacin	Amikacin	EnA02_R3	Antibiotics	14.9878	2	1.465	0.00989949	0.007	0.0889434
Amikacin	Amikacin	EnA02_R3	Antibiotics	15.2375	2	NA	NA	NA	NA
Amikacin	Amikacin	EnA02_R3	Antibiotics	15.2378	2	1.469	0.00848528	0.006	0.0762372
Amikacin	Amikacin	EnA02_R3	Antibiotics	15.4878	2	1.4735	0.00919239	0.0065	0.0825903
Amikacin	Amikacin	EnA02_R3	Antibiotics	15.7378	2	1.478	0.00848528	0.006	0.0762372
Amikacin	Amikacin	EnA02_R3	Antibiotics	15.9878	2	1.4815	0.00919239	0.0065	0.0825903
Amikacin	Amikacin	EnA02_R3	Antibiotics	16.2378	2	1.4855	0.00919239	0.0065	0.0825903
Amikacin	Amikacin	EnA02_R3	Antibiotics	16.4878	2	1.4895	0.00919239	0.0065	0.0825903
Amikacin	Amikacin	EnA02_R3	Antibiotics	16.7378	2	1.492	0.00848528	0.006	0.0762372
Amikacin	Amikacin	EnA02_R3	Antibiotics	16.9878	2	1.4955	0.00919239	0.0065	0.0825903
Amikacin	Amikacin	EnA02_R3	Antibiotics	17.2378	2	1.4985	0.00919239	0.0065	0.0825903
Amikacin	Amikacin	EnA02_R3	Antibiotics	17.4878	2	1.5005	0.00919239	0.0065	0.0825903
Amikacin	Amikacin	EnA02_R3	Antibiotics	17.7375	2	NA	NA	NA	NA
Amikacin	Amikacin	EnA02_R3	Antibiotics	17.7378	2	1.5035	0.00919239	0.0065	0.0825903
Amikacin	Amikacin	EnA02_R3	Antibiotics	17.9878	2	1.5065	0.00919239	0.0065	0.0825903
Amikacin	Amikacin	EnA02_R3	Antibiotics	18.2378	2	1.508	0.00848528	0.006	0.0762372
Amikacin	Amikacin	EnA02_R3	Antibiotics	18.4878	2	1.5105	0.00919239	0.0065	0.0825903
Amikacin	Amikacin	EnA02_R3	Antibiotics	18.7378	2	1.5135	0.00919239	0.0065	0.0825903
Amikacin	Amikacin	EnA02_R3	Antibiotics	18.9878	2	1.5145	0.00919239	0.0065	0.0825903
Amikacin	Amikacin	EnA02_R3	Antibiotics	19.2378	2	1.5165	0.00919239	0.0065	0.0825903
Amikacin	Amikacin	EnA02_R3	Antibiotics	19.4878	2	1.5175	0.0106066	0.0075	0.0952965
Amikacin	Amikacin	EnA02_R3	Antibiotics	19.7378	2	1.5195	0.00919239	0.0065	0.0825903
Amikacin	Amikacin	EnA02_R3	Antibiotics	19.9878	2	1.52	0.00989949	0.007	0.0889434
Amikacin	Amikacin	EnA02_R3	Antibiotics	20.2375	2	NA	NA	NA	NA
Amikacin	Amikacin	EnA02_R3	Antibiotics	20.2378	2	1.521	0.0113137	0.008	0.10165
Amikacin	Amikacin	EnA02_R3	Antibiotics	20.4878	2	1.5215	0.0106066	0.0075	0.0952965
Amikacin	Amikacin	EnA02_R3	Antibiotics	20.7378	2	1.5225	0.0120208	0.0085	0.108003
Amikacin	Amikacin	EnA02_R3	Antibiotics	20.9878	2	1.523	0.0113137	0.008	0.10165
Amikacin	Amikacin	EnA02_R3	Antibiotics	21.2378	2	1.5225	0.0120208	0.0085	0.108003
Amikacin	Amikacin	EnA02_R3	Antibiotics	21.4878	2	1.525	0.0113137	0.008	0.10165
Amikacin	Amikacin	EnA02_R3	Antibiotics	21.7378	2	1.5245	0.0106066	0.0075	0.0952965
Amikacin	Amikacin	EnA02_R3	Antibiotics	21.9878	2	1.5265	0.0120208	0.0085	0.108003
Amikacin	Amikacin	EnA02_R3	Antibiotics	22.2378	2	1.527	0.00989949	0.007	0.0889434
Amikacin	Amikacin	EnA02_R3	Antibiotics	22.4878	2	1.527	0.0113137	0.008	0.10165
Amikacin	Amikacin	EnA02_R3	Antibiotics	22.7378	2	1.527	0.0113137	0.008	0.10165
Amikacin	Amikacin	EnA02_R3	Antibiotics	22.9878	2	1.5275	0.0120208	0.0085	0.108003
Amikacin	Amikacin	EnA02_R3	Antibiotics	23.2378	2	1.527	0.0127279	0.009	0.114356
Amikacin	Amikacin	EnA02_R3	Antibiotics	23.4878	2	1.5275	0.0120208	0.0085	0.108003
Amikacin	Amikacin	EnA02_R3	Antibiotics	23.7378	2	1.5275	0.0120208	0.0085	0.108003
Amikacin	Amikacin	EnA02_R3	Antibiotics	23.9878	2	NA	NA	NA	NA
Amikacin	Amikacin	EnA02_R3	Antibiotics	NA	2	NA	NA	NA	NA
Amikacin	Amikacin	EnC07_R2	Antibiotics	0	2	NA	NA	NA	NA
Amikacin	Amikacin	EnC07_R2	Antibiotics	0.237778	2	0.0975	0.000707107	0.0005	0.0063531
Amikacin	Amikacin	EnC07_R2	Antibiotics	0.487778	2	0.098	0	0	0
Amikacin	Amikacin	EnC07_R2	Antibiotics	0.737778	2	0.0985	0.000707107	0.0005	0.0063531
Amikacin	Amikacin	EnC07_R2	Antibiotics	0.987778	2	0.0995	0.000707107	0.0005	0.0063531
Amikacin	Amikacin	EnC07_R2	Antibiotics	1.23778	2	0.0995	0.000707107	0.0005	0.0063531
Amikacin	Amikacin	EnC07_R2	Antibiotics	1.48778	2	0.1	0	0	0
Amikacin	Amikacin	EnC07_R2	Antibiotics	1.73778	2	0.1005	0.000707107	0.0005	0.0063531
Amikacin	Amikacin	EnC07_R2	Antibiotics	1.98778	2	0.101	0	0	0
Amikacin	Amikacin	EnC07_R2	Antibiotics	2.23778	2	0.1015	0.000707107	0.0005	0.0063531
Amikacin	Amikacin	EnC07_R2	Antibiotics	2.48778	2	0.1025	0.000707107	0.0005	0.0063531
Amikacin	Amikacin	EnC07_R2	Antibiotics	2.73778	2	0.1045	0.000707107	0.0005	0.0063531
Amikacin	Amikacin	EnC07_R2	Antibiotics	2.98778	2	0.107	0	0	0
Amikacin	Amikacin	EnC07_R2	Antibiotics	3.2375	2	NA	NA	NA	NA
Amikacin	Amikacin	EnC07_R2	Antibiotics	3.23778	2	0.11	0	0	0
Amikacin	Amikacin	EnC07_R2	Antibiotics	3.48778	2	0.1155	0.000707107	0.0005	0.0063531
Amikacin	Amikacin	EnC07_R2	Antibiotics	3.73778	2	0.1235	0.000707107	0.0005	0.0063531
Amikacin	Amikacin	EnC07_R2	Antibiotics	3.98778	2	0.1395	0.00494975	0.0035	0.0444717
Amikacin	Amikacin	EnC07_R2	Antibiotics	4.23778	2	0.167	0.0155563	0.011	0.139768
Amikacin	Amikacin	EnC07_R2	Antibiotics	4.48778	2	0.2185	0.0445477	0.0315	0.400245
Amikacin	Amikacin	EnC07_R2	Antibiotics	4.73778	2	0.2865	0.0685894	0.0485	0.616251
Amikacin	Amikacin	EnC07_R2	Antibiotics	4.98778	2	0.367	0.0721249	0.051	0.648016
Amikacin	Amikacin	EnC07_R2	Antibiotics	5.23778	2	0.4665	0.0671751	0.0475	0.603545
Amikacin	Amikacin	EnC07_R2	Antibiotics	5.48778	2	0.563	0.0565685	0.04	0.508248
Amikacin	Amikacin	EnC07_R2	Antibiotics	5.73778	2	0.654	0.0452548	0.032	0.406599
Amikacin	Amikacin	EnC07_R2	Antibiotics	5.98778	2	0.746	0.039598	0.028	0.355774
Amikacin	Amikacin	EnC07_R2	Antibiotics	6.23778	2	0.826	0.0240416	0.017	0.216005
Amikacin	Amikacin	EnC07_R2	Antibiotics	6.48778	2	0.9015	0.0162635	0.0115	0.146121
Amikacin	Amikacin	EnC07_R2	Antibiotics	6.73778	2	0.975	0.00282843	0.002	0.0254124
Amikacin	Amikacin	EnC07_R2	Antibiotics	6.98778	2	1.0395	0.013435	0.0095	0.120709
Amikacin	Amikacin	EnC07_R2	Antibiotics	7.23778	2	1.0875	0.0148492	0.0105	0.133415
Amikacin	Amikacin	EnC07_R2	Antibiotics	7.48778	2	1.128	0.0183848	0.013	0.165181
Amikacin	Amikacin	EnC07_R2	Antibiotics	7.73778	2	1.1625	0.0176777	0.0125	0.158828
Amikacin	Amikacin	EnC07_R2	Antibiotics	7.98778	2	1.185	0.0183848	0.013	0.165181
Amikacin	Amikacin	EnC07_R2	Antibiotics	8.23778	2	1.202	0.0212132	0.015	0.190593
Amikacin	Amikacin	EnC07_R2	Antibiotics	8.48778	2	1.2165	0.0190919	0.0135	0.171534
Amikacin	Amikacin	EnC07_R2	Antibiotics	8.73778	2	1.2295	0.0176777	0.0125	0.158828
Amikacin	Amikacin	EnC07_R2	Antibiotics	8.98778	2	1.2415	0.0162635	0.0115	0.146121
Amikacin	Amikacin	EnC07_R2	Antibiotics	9.23778	2	1.253	0.0183848	0.013	0.165181
Amikacin	Amikacin	EnC07_R2	Antibiotics	9.48778	2	1.2615	0.0205061	0.0145	0.18424
Amikacin	Amikacin	EnC07_R2	Antibiotics	9.73778	2	1.2685	0.0219203	0.0155	0.196946
Amikacin	Amikacin	EnC07_R2	Antibiotics	9.98778	2	1.2735	0.0233345	0.0165	0.209652
Amikacin	Amikacin	EnC07_R2	Antibiotics	10.2378	2	1.2775	0.0247487	0.0175	0.222359
Amikacin	Amikacin	EnC07_R2	Antibiotics	10.4878	2	1.282	0.0254558	0.018	0.228712
Amikacin	Amikacin	EnC07_R2	Antibiotics	10.7378	2	1.285	0.0254558	0.018	0.228712
Amikacin	Amikacin	EnC07_R2	Antibiotics	10.9878	2	1.288	0.0268701	0.019	0.241418
Amikacin	Amikacin	EnC07_R2	Antibiotics	11.2378	2	1.291	0.0268701	0.019	0.241418
Amikacin	Amikacin	EnC07_R2	Antibiotics	11.4878	2	1.2955	0.0275772	0.0195	0.247771
Amikacin	Amikacin	EnC07_R2	Antibiotics	11.7378	2	1.2995	0.0275772	0.0195	0.247771
Amikacin	Amikacin	EnC07_R2	Antibiotics	11.9878	2	1.303	0.0282843	0.02	0.254124
Amikacin	Amikacin	EnC07_R2	Antibiotics	12.2378	2	1.3075	0.0289914	0.0205	0.260477
Amikacin	Amikacin	EnC07_R2	Antibiotics	12.4878	2	1.312	0.0282843	0.02	0.254124
Amikacin	Amikacin	EnC07_R2	Antibiotics	12.7378	2	1.318	0.0296985	0.021	0.26683
Amikacin	Amikacin	EnC07_R2	Antibiotics	12.9875	2	NA	NA	NA	NA
Amikacin	Amikacin	EnC07_R2	Antibiotics	12.9878	2	1.323	0.0282843	0.02	0.254124
Amikacin	Amikacin	EnC07_R2	Antibiotics	13.2378	2	1.328	0.0296985	0.021	0.26683
Amikacin	Amikacin	EnC07_R2	Antibiotics	13.4878	2	1.3345	0.0275772	0.0195	0.247771
Amikacin	Amikacin	EnC07_R2	Antibiotics	13.7378	2	1.341	0.0282843	0.02	0.254124
Amikacin	Amikacin	EnC07_R2	Antibiotics	13.9878	2	1.347	0.0282843	0.02	0.254124
Amikacin	Amikacin	EnC07_R2	Antibiotics	14.2378	2	1.354	0.0268701	0.019	0.241418
Amikacin	Amikacin	EnC07_R2	Antibiotics	14.4878	2	1.3605	0.0289914	0.0205	0.260477
Amikacin	Amikacin	EnC07_R2	Antibiotics	14.7378	2	1.368	0.0268701	0.019	0.241418
Amikacin	Amikacin	EnC07_R2	Antibiotics	14.9878	2	1.3745	0.0275772	0.0195	0.247771
Amikacin	Amikacin	EnC07_R2	Antibiotics	15.2375	2	NA	NA	NA	NA
Amikacin	Amikacin	EnC07_R2	Antibiotics	15.2378	2	1.3815	0.0275772	0.0195	0.247771
Amikacin	Amikacin	EnC07_R2	Antibiotics	15.4878	2	1.3875	0.026163	0.0185	0.235065
Amikacin	Amikacin	EnC07_R2	Antibiotics	15.7378	2	1.393	0.0282843	0.02	0.254124
Amikacin	Amikacin	EnC07_R2	Antibiotics	15.9878	2	1.403	0.0254558	0.018	0.228712
Amikacin	Amikacin	EnC07_R2	Antibiotics	16.2378	2	1.409	0.0254558	0.018	0.228712
Amikacin	Amikacin	EnC07_R2	Antibiotics	16.4878	2	1.415	0.0268701	0.019	0.241418
Amikacin	Amikacin	EnC07_R2	Antibiotics	16.7378	2	1.422	0.0254558	0.018	0.228712
Amikacin	Amikacin	EnC07_R2	Antibiotics	16.9878	2	1.43	0.0226274	0.016	0.203299
Amikacin	Amikacin	EnC07_R2	Antibiotics	17.2378	2	1.434	0.0254558	0.018	0.228712
Amikacin	Amikacin	EnC07_R2	Antibiotics	17.4878	2	1.443	0.0254558	0.018	0.228712
Amikacin	Amikacin	EnC07_R2	Antibiotics	17.7375	2	NA	NA	NA	NA
Amikacin	Amikacin	EnC07_R2	Antibiotics	17.7378	2	1.4475	0.0233345	0.0165	0.209652
Amikacin	Amikacin	EnC07_R2	Antibiotics	17.9878	2	1.4565	0.0233345	0.0165	0.209652
Amikacin	Amikacin	EnC07_R2	Antibiotics	18.2378	2	1.464	0.0226274	0.016	0.203299
Amikacin	Amikacin	EnC07_R2	Antibiotics	18.4878	2	1.472	0.0226274	0.016	0.203299
Amikacin	Amikacin	EnC07_R2	Antibiotics	18.7378	2	1.4795	0.0219203	0.0155	0.196946
Amikacin	Amikacin	EnC07_R2	Antibiotics	18.9878	2	1.487	0.0212132	0.015	0.190593
Amikacin	Amikacin	EnC07_R2	Antibiotics	19.2378	2	1.494	0.019799	0.014	0.177887
Amikacin	Amikacin	EnC07_R2	Antibiotics	19.4878	2	1.5025	0.0205061	0.0145	0.18424
Amikacin	Amikacin	EnC07_R2	Antibiotics	19.7378	2	1.5105	0.0205061	0.0145	0.18424
Amikacin	Amikacin	EnC07_R2	Antibiotics	19.9878	2	1.5175	0.0190919	0.0135	0.171534
Amikacin	Amikacin	EnC07_R2	Antibiotics	20.2375	2	NA	NA	NA	NA
Amikacin	Amikacin	EnC07_R2	Antibiotics	20.2378	2	1.526	0.0183848	0.013	0.165181
Amikacin	Amikacin	EnC07_R2	Antibiotics	20.4878	2	1.533	0.0183848	0.013	0.165181
Amikacin	Amikacin	EnC07_R2	Antibiotics	20.7378	2	1.5405	0.0176777	0.0125	0.158828
Amikacin	Amikacin	EnC07_R2	Antibiotics	20.9878	2	1.548	0.0155563	0.011	0.139768
Amikacin	Amikacin	EnC07_R2	Antibiotics	21.2378	2	1.5545	0.0162635	0.0115	0.146121
Amikacin	Amikacin	EnC07_R2	Antibiotics	21.4878	2	1.562	0.0155563	0.011	0.139768
Amikacin	Amikacin	EnC07_R2	Antibiotics	21.7378	2	1.569	0.0155563	0.011	0.139768
Amikacin	Amikacin	EnC07_R2	Antibiotics	21.9878	2	1.5765	0.0148492	0.0105	0.133415
Amikacin	Amikacin	EnC07_R2	Antibiotics	22.2378	2	1.583	0.0155563	0.011	0.139768
Amikacin	Amikacin	EnC07_R2	Antibiotics	22.4878	2	1.59	0.0141421	0.01	0.127062
Amikacin	Amikacin	EnC07_R2	Antibiotics	22.7378	2	1.596	0.0141421	0.01	0.127062
Amikacin	Amikacin	EnC07_R2	Antibiotics	22.9878	2	1.6015	0.013435	0.0095	0.120709
Amikacin	Amikacin	EnC07_R2	Antibiotics	23.2378	2	1.609	0.0127279	0.009	0.114356
Amikacin	Amikacin	EnC07_R2	Antibiotics	23.4878	2	1.614	0.0127279	0.009	0.114356
Amikacin	Amikacin	EnC07_R2	Antibiotics	23.7378	2	1.62	0.0127279	0.009	0.114356
Amikacin	Amikacin	EnC07_R2	Antibiotics	23.9878	2	1.626	0.0127279	0.009	0.114356
Amikacin	Amikacin	EnC07_R2	Antibiotics	NA	2	NA	NA	NA	NA
Amikacin	Amikacin	EnC07_R2	Entelli-02	0	1	NA	NA	NA	NA
Amikacin	Amikacin	EnC07_R2	Entelli-02	0.237778	1	0.095	NA	NA	NA
Amikacin	Amikacin	EnC07_R2	Entelli-02	0.487778	1	0.096	NA	NA	NA
Amikacin	Amikacin	EnC07_R2	Entelli-02	0.737778	1	0.096	NA	NA	NA
Amikacin	Amikacin	EnC07_R2	Entelli-02	0.987778	1	0.097	NA	NA	NA
Amikacin	Amikacin	EnC07_R2	Entelli-02	1.23778	1	0.097	NA	NA	NA
Amikacin	Amikacin	EnC07_R2	Entelli-02	1.48778	1	0.098	NA	NA	NA
Amikacin	Amikacin	EnC07_R2	Entelli-02	1.73778	1	0.099	NA	NA	NA
Amikacin	Amikacin	EnC07_R2	Entelli-02	1.98778	1	0.1	NA	NA	NA
Amikacin	Amikacin	EnC07_R2	Entelli-02	2.23778	1	0.101	NA	NA	NA
Amikacin	Amikacin	EnC07_R2	Entelli-02	2.48778	1	0.103	NA	NA	NA
Amikacin	Amikacin	EnC07_R2	Entelli-02	2.73778	1	0.107	NA	NA	NA
Amikacin	Amikacin	EnC07_R2	Entelli-02	2.98778	1	0.114	NA	NA	NA
Amikacin	Amikacin	EnC07_R2	Entelli-02	3.2375	1	NA	NA	NA	NA
Amikacin	Amikacin	EnC07_R2	Entelli-02	3.23778	1	0.123	NA	NA	NA
Amikacin	Amikacin	EnC07_R2	Entelli-02	3.48778	1	0.134	NA	NA	NA
Amikacin	Amikacin	EnC07_R2	Entelli-02	3.73778	1	0.138	NA	NA	NA
Amikacin	Amikacin	EnC07_R2	Entelli-02	3.98778	1	0.137	NA	NA	NA
Amikacin	Amikacin	EnC07_R2	Entelli-02	4.23778	1	0.139	NA	NA	NA
Amikacin	Amikacin	EnC07_R2	Entelli-02	4.48778	1	0.141	NA	NA	NA
Amikacin	Amikacin	EnC07_R2	Entelli-02	4.73778	1	0.144	NA	NA	NA
Amikacin	Amikacin	EnC07_R2	Entelli-02	4.98778	1	0.145	NA	NA	NA
Amikacin	Amikacin	EnC07_R2	Entelli-02	5.23778	1	0.146	NA	NA	NA
Amikacin	Amikacin	EnC07_R2	Entelli-02	5.48778	1	0.147	NA	NA	NA
Amikacin	Amikacin	EnC07_R2	Entelli-02	5.73778	1	0.145	NA	NA	NA
Amikacin	Amikacin	EnC07_R2	Entelli-02	5.98778	1	0.146	NA	NA	NA
Amikacin	Amikacin	EnC07_R2	Entelli-02	6.23778	1	0.147	NA	NA	NA
Amikacin	Amikacin	EnC07_R2	Entelli-02	6.48778	1	0.148	NA	NA	NA
Amikacin	Amikacin	EnC07_R2	Entelli-02	6.73778	1	0.151	NA	NA	NA
Amikacin	Amikacin	EnC07_R2	Entelli-02	6.98778	1	0.15	NA	NA	NA
Amikacin	Amikacin	EnC07_R2	Entelli-02	7.23778	1	0.152	NA	NA	NA
Amikacin	Amikacin	EnC07_R2	Entelli-02	7.48778	1	0.154	NA	NA	NA
Amikacin	Amikacin	EnC07_R2	Entelli-02	7.73778	1	0.157	NA	NA	NA
Amikacin	Amikacin	EnC07_R2	Entelli-02	7.98778	1	0.162	NA	NA	NA
Amikacin	Amikacin	EnC07_R2	Entelli-02	8.23778	1	0.166	NA	NA	NA
Amikacin	Amikacin	EnC07_R2	Entelli-02	8.48778	1	0.172	NA	NA	NA
Amikacin	Amikacin	EnC07_R2	Entelli-02	8.73778	1	0.178	NA	NA	NA
Amikacin	Amikacin	EnC07_R2	Entelli-02	8.98778	1	0.184	NA	NA	NA
Amikacin	Amikacin	EnC07_R2	Entelli-02	9.23778	1	0.189	NA	NA	NA
Amikacin	Amikacin	EnC07_R2	Entelli-02	9.48778	1	0.195	NA	NA	NA
Amikacin	Amikacin	EnC07_R2	Entelli-02	9.73778	1	0.201	NA	NA	NA
Amikacin	Amikacin	EnC07_R2	Entelli-02	9.98778	1	0.206	NA	NA	NA
Amikacin	Amikacin	EnC07_R2	Entelli-02	10.2378	1	0.21	NA	NA	NA
Amikacin	Amikacin	EnC07_R2	Entelli-02	10.4878	1	0.213	NA	NA	NA
Amikacin	Amikacin	EnC07_R2	Entelli-02	10.7378	1	0.216	NA	NA	NA
Amikacin	Amikacin	EnC07_R2	Entelli-02	10.9878	1	0.219	NA	NA	NA
Amikacin	Amikacin	EnC07_R2	Entelli-02	11.2378	1	0.218	NA	NA	NA
Amikacin	Amikacin	EnC07_R2	Entelli-02	11.4878	1	0.219	NA	NA	NA
Amikacin	Amikacin	EnC07_R2	Entelli-02	11.7378	1	0.223	NA	NA	NA
Amikacin	Amikacin	EnC07_R2	Entelli-02	11.9878	1	0.228	NA	NA	NA
Amikacin	Amikacin	EnC07_R2	Entelli-02	12.2378	1	0.233	NA	NA	NA
Amikacin	Amikacin	EnC07_R2	Entelli-02	12.4878	1	0.238	NA	NA	NA
Amikacin	Amikacin	EnC07_R2	Entelli-02	12.7378	1	0.246	NA	NA	NA
Amikacin	Amikacin	EnC07_R2	Entelli-02	12.9875	1	NA	NA	NA	NA
Amikacin	Amikacin	EnC07_R2	Entelli-02	12.9878	1	0.249	NA	NA	NA
Amikacin	Amikacin	EnC07_R2	Entelli-02	13.2378	1	0.262	NA	NA	NA
Amikacin	Amikacin	EnC07_R2	Entelli-02	13.4878	1	0.273	NA	NA	NA
Amikacin	Amikacin	EnC07_R2	Entelli-02	13.7378	1	0.282	NA	NA	NA
Amikacin	Amikacin	EnC07_R2	Entelli-02	13.9878	1	0.29	NA	NA	NA
Amikacin	Amikacin	EnC07_R2	Entelli-02	14.2378	1	0.297	NA	NA	NA
Amikacin	Amikacin	EnC07_R2	Entelli-02	14.4878	1	0.301	NA	NA	NA
Amikacin	Amikacin	EnC07_R2	Entelli-02	14.7378	1	0.305	NA	NA	NA
Amikacin	Amikacin	EnC07_R2	Entelli-02	14.9878	1	0.306	NA	NA	NA
Amikacin	Amikacin	EnC07_R2	Entelli-02	15.2375	1	NA	NA	NA	NA
Amikacin	Amikacin	EnC07_R2	Entelli-02	15.2378	1	0.308	NA	NA	NA
Amikacin	Amikacin	EnC07_R2	Entelli-02	15.4878	1	0.308	NA	NA	NA
Amikacin	Amikacin	EnC07_R2	Entelli-02	15.7378	1	0.311	NA	NA	NA
Amikacin	Amikacin	EnC07_R2	Entelli-02	15.9878	1	0.313	NA	NA	NA
Amikacin	Amikacin	EnC07_R2	Entelli-02	16.2378	1	0.316	NA	NA	NA
Amikacin	Amikacin	EnC07_R2	Entelli-02	16.4878	1	0.319	NA	NA	NA
Amikacin	Amikacin	EnC07_R2	Entelli-02	16.7378	1	0.324	NA	NA	NA
Amikacin	Amikacin	EnC07_R2	Entelli-02	16.9878	1	0.331	NA	NA	NA
Amikacin	Amikacin	EnC07_R2	Entelli-02	17.2378	1	0.34	NA	NA	NA
Amikacin	Amikacin	EnC07_R2	Entelli-02	17.4878	1	0.347	NA	NA	NA
Amikacin	Amikacin	EnC07_R2	Entelli-02	17.7375	1	NA	NA	NA	NA
Amikacin	Amikacin	EnC07_R2	Entelli-02	17.7378	1	0.353	NA	NA	NA
Amikacin	Amikacin	EnC07_R2	Entelli-02	17.9878	1	0.358	NA	NA	NA
Amikacin	Amikacin	EnC07_R2	Entelli-02	18.2378	1	0.362	NA	NA	NA
Amikacin	Amikacin	EnC07_R2	Entelli-02	18.4878	1	0.364	NA	NA	NA
Amikacin	Amikacin	EnC07_R2	Entelli-02	18.7378	1	0.362	NA	NA	NA
Amikacin	Amikacin	EnC07_R2	Entelli-02	18.9878	1	0.362	NA	NA	NA
Amikacin	Amikacin	EnC07_R2	Entelli-02	19.2378	1	0.359	NA	NA	NA
Amikacin	Amikacin	EnC07_R2	Entelli-02	19.4878	1	0.359	NA	NA	NA
Amikacin	Amikacin	EnC07_R2	Entelli-02	19.7378	1	0.362	NA	NA	NA
Amikacin	Amikacin	EnC07_R2	Entelli-02	19.9878	1	0.364	NA	NA	NA
Amikacin	Amikacin	EnC07_R2	Entelli-02	20.2375	1	NA	NA	NA	NA
Amikacin	Amikacin	EnC07_R2	Entelli-02	20.2378	1	0.369	NA	NA	NA
Amikacin	Amikacin	EnC07_R2	Entelli-02	20.4878	1	0.374	NA	NA	NA
Amikacin	Amikacin	EnC07_R2	Entelli-02	20.7378	1	0.379	NA	NA	NA
Amikacin	Amikacin	EnC07_R2	Entelli-02	20.9878	1	0.384	NA	NA	NA
Amikacin	Amikacin	EnC07_R2	Entelli-02	21.2378	1	0.386	NA	NA	NA
Amikacin	Amikacin	EnC07_R2	Entelli-02	21.4878	1	0.388	NA	NA	NA
Amikacin	Amikacin	EnC07_R2	Entelli-02	21.7378	1	0.389	NA	NA	NA
Amikacin	Amikacin	EnC07_R2	Entelli-02	21.9878	1	0.386	NA	NA	NA
Amikacin	Amikacin	EnC07_R2	Entelli-02	22.2378	1	0.384	NA	NA	NA
Amikacin	Amikacin	EnC07_R2	Entelli-02	22.4878	1	0.381	NA	NA	NA
Amikacin	Amikacin	EnC07_R2	Entelli-02	22.7378	1	0.377	NA	NA	NA
Amikacin	Amikacin	EnC07_R2	Entelli-02	22.9878	1	0.37	NA	NA	NA
Amikacin	Amikacin	EnC07_R2	Entelli-02	23.2378	1	0.367	NA	NA	NA
Amikacin	Amikacin	EnC07_R2	Entelli-02	23.4878	1	0.366	NA	NA	NA
Amikacin	Amikacin	EnC07_R2	Entelli-02	23.7378	1	0.367	NA	NA	NA
Amikacin	Amikacin	EnC07_R2	Entelli-02	23.9878	1	0.368	NA	NA	NA
Amikacin	Amikacin	EnC07_R2	Entelli-02	NA	1	NA	NA	NA	NA
Amikacin	Amikacin	EnC07_R4	Antibiotics	0	2	NA	NA	NA	NA
Amikacin	Amikacin	EnC07_R4	Antibiotics	0.237778	2	0.1015	0.00212132	0.0015	0.0190593
Amikacin	Amikacin	EnC07_R4	Antibiotics	0.487778	2	0.1025	0.00212132	0.0015	0.0190593
Amikacin	Amikacin	EnC07_R4	Antibiotics	0.737778	2	0.104	0.00282843	0.002	0.0254124
Amikacin	Amikacin	EnC07_R4	Antibiotics	0.987778	2	0.106	0.00282843	0.002	0.0254124
Amikacin	Amikacin	EnC07_R4	Antibiotics	1.23778	2	0.108	0.00282843	0.002	0.0254124
Amikacin	Amikacin	EnC07_R4	Antibiotics	1.48778	2	0.1105	0.00353553	0.0025	0.0317655
Amikacin	Amikacin	EnC07_R4	Antibiotics	1.73778	2	0.115	0.00282843	0.002	0.0254124
Amikacin	Amikacin	EnC07_R4	Antibiotics	1.98778	2	0.122	0.00282843	0.002	0.0254124
Amikacin	Amikacin	EnC07_R4	Antibiotics	2.23778	2	0.1345	0.00353553	0.0025	0.0317655
Amikacin	Amikacin	EnC07_R4	Antibiotics	2.48778	2	0.1555	0.00636396	0.0045	0.0571779
Amikacin	Amikacin	EnC07_R4	Antibiotics	2.73778	2	0.19	0.00707107	0.005	0.063531
Amikacin	Amikacin	EnC07_R4	Antibiotics	2.98778	2	0.2465	0.0106066	0.0075	0.0952965
Amikacin	Amikacin	EnC07_R4	Antibiotics	3.2375	2	NA	NA	NA	NA
Amikacin	Amikacin	EnC07_R4	Antibiotics	3.23778	2	0.338	0.0127279	0.009	0.114356
Amikacin	Amikacin	EnC07_R4	Antibiotics	3.48778	2	0.4685	0.0106066	0.0075	0.0952965
Amikacin	Amikacin	EnC07_R4	Antibiotics	3.73778	2	0.6215	0.0148492	0.0105	0.133415
Amikacin	Amikacin	EnC07_R4	Antibiotics	3.98778	2	0.7645	0.0233345	0.0165	0.209652
Amikacin	Amikacin	EnC07_R4	Antibiotics	4.23778	2	0.852	0.0155563	0.011	0.139768
Amikacin	Amikacin	EnC07_R4	Antibiotics	4.48778	2	0.914	0.0141421	0.01	0.127062
Amikacin	Amikacin	EnC07_R4	Antibiotics	4.73778	2	1.064	0.0169706	0.012	0.152474
Amikacin	Amikacin	EnC07_R4	Antibiotics	4.98778	2	1.1095	0.00777817	0.0055	0.0698841
Amikacin	Amikacin	EnC07_R4	Antibiotics	5.23778	2	1.1455	0.00777817	0.0055	0.0698841
Amikacin	Amikacin	EnC07_R4	Antibiotics	5.48778	2	1.175	0.00989949	0.007	0.0889434
Amikacin	Amikacin	EnC07_R4	Antibiotics	5.73778	2	1.207	0.00989949	0.007	0.0889434
Amikacin	Amikacin	EnC07_R4	Antibiotics	5.98778	2	1.236	0.00848528	0.006	0.0762372
Amikacin	Amikacin	EnC07_R4	Antibiotics	6.23778	2	1.2575	0.00636396	0.0045	0.0571779
Amikacin	Amikacin	EnC07_R4	Antibiotics	6.48778	2	1.274	0.00565685	0.004	0.0508248
Amikacin	Amikacin	EnC07_R4	Antibiotics	6.73778	2	1.2935	0.00636396	0.0045	0.0571779
Amikacin	Amikacin	EnC07_R4	Antibiotics	6.98778	2	1.306	0.00565685	0.004	0.0508248
Amikacin	Amikacin	EnC07_R4	Antibiotics	7.23778	2	1.323	0.00565685	0.004	0.0508248
Amikacin	Amikacin	EnC07_R4	Antibiotics	7.48778	2	1.337	0.00565685	0.004	0.0508248
Amikacin	Amikacin	EnC07_R4	Antibiotics	7.73778	2	1.352	0.00565685	0.004	0.0508248
Amikacin	Amikacin	EnC07_R4	Antibiotics	7.98778	2	1.366	0.00424264	0.003	0.0381186
Amikacin	Amikacin	EnC07_R4	Antibiotics	8.23778	2	1.378	0.00424264	0.003	0.0381186
Amikacin	Amikacin	EnC07_R4	Antibiotics	8.48778	2	1.39	0.00707107	0.005	0.063531
Amikacin	Amikacin	EnC07_R4	Antibiotics	8.73778	2	1.4	0.00565685	0.004	0.0508248
Amikacin	Amikacin	EnC07_R4	Antibiotics	8.98778	2	1.4115	0.00636396	0.0045	0.0571779
Amikacin	Amikacin	EnC07_R4	Antibiotics	9.23778	2	1.421	0.00424264	0.003	0.0381186
Amikacin	Amikacin	EnC07_R4	Antibiotics	9.48778	2	1.4285	0.00353553	0.0025	0.0317655
Amikacin	Amikacin	EnC07_R4	Antibiotics	9.73778	2	1.438	0.00424264	0.003	0.0381186
Amikacin	Amikacin	EnC07_R4	Antibiotics	9.98778	2	1.4465	0.00212132	0.0015	0.0190593
Amikacin	Amikacin	EnC07_R4	Antibiotics	10.2378	2	1.455	0.00141421	0.001	0.0127062
Amikacin	Amikacin	EnC07_R4	Antibiotics	10.4878	2	1.4625	0.000707107	0.0005	0.0063531
Amikacin	Amikacin	EnC07_R4	Antibiotics	10.7378	2	1.4705	0.000707107	0.0005	0.0063531
Amikacin	Amikacin	EnC07_R4	Antibiotics	10.9878	2	1.478	0.00141421	0.001	0.0127062
Amikacin	Amikacin	EnC07_R4	Antibiotics	11.2378	2	1.486	0	0	0
Amikacin	Amikacin	EnC07_R4	Antibiotics	11.4878	2	1.494	0	0	0
Amikacin	Amikacin	EnC07_R4	Antibiotics	11.7378	2	1.503	0	0	0
Amikacin	Amikacin	EnC07_R4	Antibiotics	11.9878	2	1.511	0.00141421	0.001	0.0127062
Amikacin	Amikacin	EnC07_R4	Antibiotics	12.2378	2	1.52	0	0	0
Amikacin	Amikacin	EnC07_R4	Antibiotics	12.4878	2	1.528	0	0	0
Amikacin	Amikacin	EnC07_R4	Antibiotics	12.7378	2	1.536	0	0	0
Amikacin	Amikacin	EnC07_R4	Antibiotics	12.9875	2	NA	NA	NA	NA
Amikacin	Amikacin	EnC07_R4	Antibiotics	12.9878	2	1.5435	0.000707107	0.0005	0.0063531
Amikacin	Amikacin	EnC07_R4	Antibiotics	13.2378	2	1.5505	0.000707107	0.0005	0.0063531
Amikacin	Amikacin	EnC07_R4	Antibiotics	13.4878	2	1.558	0.00141421	0.001	0.0127062
Amikacin	Amikacin	EnC07_R4	Antibiotics	13.7378	2	1.565	0.00141421	0.001	0.0127062
Amikacin	Amikacin	EnC07_R4	Antibiotics	13.9878	2	1.5705	0.00212132	0.0015	0.0190593
Amikacin	Amikacin	EnC07_R4	Antibiotics	14.2378	2	1.576	0.00141421	0.001	0.0127062
Amikacin	Amikacin	EnC07_R4	Antibiotics	14.4878	2	1.582	0.00141421	0.001	0.0127062
Amikacin	Amikacin	EnC07_R4	Antibiotics	14.7378	2	1.5885	0.000707107	0.0005	0.0063531
Amikacin	Amikacin	EnC07_R4	Antibiotics	14.9878	2	1.593	0	0	0
Amikacin	Amikacin	EnC07_R4	Antibiotics	15.2375	2	NA	NA	NA	NA
Amikacin	Amikacin	EnC07_R4	Antibiotics	15.2378	2	1.598	0	0	0
Amikacin	Amikacin	EnC07_R4	Antibiotics	15.4878	2	1.6035	0.000707107	0.0005	0.0063531
Amikacin	Amikacin	EnC07_R4	Antibiotics	15.7378	2	1.6075	0.000707107	0.0005	0.0063531
Amikacin	Amikacin	EnC07_R4	Antibiotics	15.9878	2	1.6115	0.000707107	0.0005	0.0063531
Amikacin	Amikacin	EnC07_R4	Antibiotics	16.2378	2	1.6155	0.000707107	0.0005	0.0063531
Amikacin	Amikacin	EnC07_R4	Antibiotics	16.4878	2	1.6195	0.000707107	0.0005	0.0063531
Amikacin	Amikacin	EnC07_R4	Antibiotics	16.7378	2	1.6235	0.000707107	0.0005	0.0063531
Amikacin	Amikacin	EnC07_R4	Antibiotics	16.9878	2	1.6275	0.000707107	0.0005	0.0063531
Amikacin	Amikacin	EnC07_R4	Antibiotics	17.2378	2	1.6305	0.000707107	0.0005	0.0063531
Amikacin	Amikacin	EnC07_R4	Antibiotics	17.4878	2	1.634	0	0	0
Amikacin	Amikacin	EnC07_R4	Antibiotics	17.7375	2	NA	NA	NA	NA
Amikacin	Amikacin	EnC07_R4	Antibiotics	17.7378	2	1.6375	0.000707107	0.0005	0.0063531
Amikacin	Amikacin	EnC07_R4	Antibiotics	17.9878	2	1.6405	0.000707107	0.0005	0.0063531
Amikacin	Amikacin	EnC07_R4	Antibiotics	18.2378	2	1.644	0	0	0
Amikacin	Amikacin	EnC07_R4	Antibiotics	18.4878	2	1.6465	0.000707107	0.0005	0.0063531
Amikacin	Amikacin	EnC07_R4	Antibiotics	18.7378	2	1.65	0.00141421	0.001	0.0127062
Amikacin	Amikacin	EnC07_R4	Antibiotics	18.9878	2	1.653	0.00141421	0.001	0.0127062
Amikacin	Amikacin	EnC07_R4	Antibiotics	19.2378	2	1.656	0.00141421	0.001	0.0127062
Amikacin	Amikacin	EnC07_R4	Antibiotics	19.4878	2	1.658	0.00141421	0.001	0.0127062
Amikacin	Amikacin	EnC07_R4	Antibiotics	19.7378	2	1.661	0.00141421	0.001	0.0127062
Amikacin	Amikacin	EnC07_R4	Antibiotics	19.9878	2	1.6635	0.00212132	0.0015	0.0190593
Amikacin	Amikacin	EnC07_R4	Antibiotics	20.2375	2	NA	NA	NA	NA
Amikacin	Amikacin	EnC07_R4	Antibiotics	20.2378	2	1.666	0.00141421	0.001	0.0127062
Amikacin	Amikacin	EnC07_R4	Antibiotics	20.4878	2	1.668	0.00282843	0.002	0.0254124
Amikacin	Amikacin	EnC07_R4	Antibiotics	20.7378	2	1.67	0.00282843	0.002	0.0254124
Amikacin	Amikacin	EnC07_R4	Antibiotics	20.9878	2	1.6725	0.00353553	0.0025	0.0317655
Amikacin	Amikacin	EnC07_R4	Antibiotics	21.2378	2	1.674	0.00282843	0.002	0.0254124
Amikacin	Amikacin	EnC07_R4	Antibiotics	21.4878	2	1.676	0.00282843	0.002	0.0254124
Amikacin	Amikacin	EnC07_R4	Antibiotics	21.7378	2	1.678	0.00282843	0.002	0.0254124
Amikacin	Amikacin	EnC07_R4	Antibiotics	21.9878	2	1.679	0.00282843	0.002	0.0254124
Amikacin	Amikacin	EnC07_R4	Antibiotics	22.2378	2	1.6815	0.00353553	0.0025	0.0317655
Amikacin	Amikacin	EnC07_R4	Antibiotics	22.4878	2	1.683	0.00282843	0.002	0.0254124
Amikacin	Amikacin	EnC07_R4	Antibiotics	22.7378	2	1.685	0.00282843	0.002	0.0254124
Amikacin	Amikacin	EnC07_R4	Antibiotics	22.9878	2	1.6865	0.00353553	0.0025	0.0317655
Amikacin	Amikacin	EnC07_R4	Antibiotics	23.2378	2	1.689	0.00282843	0.002	0.0254124
Amikacin	Amikacin	EnC07_R4	Antibiotics	23.4878	2	1.6895	0.00353553	0.0025	0.0317655
Amikacin	Amikacin	EnC07_R4	Antibiotics	23.7378	2	1.6915	0.00353553	0.0025	0.0317655
Amikacin	Amikacin	EnC07_R4	Antibiotics	23.9878	2	1.6935	0.00353553	0.0025	0.0317655
Amikacin	Amikacin	EnC07_R4	Antibiotics	NA	2	NA	NA	NA	NA
Amikacin	Amikacin	EnC07_R4	Entelli-02	0	1	NA	NA	NA	NA
Amikacin	Amikacin	EnC07_R4	Entelli-02	0.237778	1	0.102	NA	NA	NA
Amikacin	Amikacin	EnC07_R4	Entelli-02	0.487778	1	0.103	NA	NA	NA
Amikacin	Amikacin	EnC07_R4	Entelli-02	0.737778	1	0.104	NA	NA	NA
Amikacin	Amikacin	EnC07_R4	Entelli-02	0.987778	1	0.105	NA	NA	NA
Amikacin	Amikacin	EnC07_R4	Entelli-02	1.23778	1	0.107	NA	NA	NA
Amikacin	Amikacin	EnC07_R4	Entelli-02	1.48778	1	0.109	NA	NA	NA
Amikacin	Amikacin	EnC07_R4	Entelli-02	1.73778	1	0.112	NA	NA	NA
Amikacin	Amikacin	EnC07_R4	Entelli-02	1.98778	1	0.114	NA	NA	NA
Amikacin	Amikacin	EnC07_R4	Entelli-02	2.23778	1	0.115	NA	NA	NA
Amikacin	Amikacin	EnC07_R4	Entelli-02	2.48778	1	0.115	NA	NA	NA
Amikacin	Amikacin	EnC07_R4	Entelli-02	2.73778	1	0.113	NA	NA	NA
Amikacin	Amikacin	EnC07_R4	Entelli-02	2.98778	1	0.111	NA	NA	NA
Amikacin	Amikacin	EnC07_R4	Entelli-02	3.2375	1	NA	NA	NA	NA
Amikacin	Amikacin	EnC07_R4	Entelli-02	3.23778	1	0.11	NA	NA	NA
Amikacin	Amikacin	EnC07_R4	Entelli-02	3.48778	1	0.108	NA	NA	NA
Amikacin	Amikacin	EnC07_R4	Entelli-02	3.73778	1	0.108	NA	NA	NA
Amikacin	Amikacin	EnC07_R4	Entelli-02	3.98778	1	0.107	NA	NA	NA
Amikacin	Amikacin	EnC07_R4	Entelli-02	4.23778	1	0.107	NA	NA	NA
Amikacin	Amikacin	EnC07_R4	Entelli-02	4.48778	1	0.107	NA	NA	NA
Amikacin	Amikacin	EnC07_R4	Entelli-02	4.73778	1	0.107	NA	NA	NA
Amikacin	Amikacin	EnC07_R4	Entelli-02	4.98778	1	0.107	NA	NA	NA
Amikacin	Amikacin	EnC07_R4	Entelli-02	5.23778	1	0.107	NA	NA	NA
Amikacin	Amikacin	EnC07_R4	Entelli-02	5.48778	1	0.107	NA	NA	NA
Amikacin	Amikacin	EnC07_R4	Entelli-02	5.73778	1	0.107	NA	NA	NA
Amikacin	Amikacin	EnC07_R4	Entelli-02	5.98778	1	0.107	NA	NA	NA
Amikacin	Amikacin	EnC07_R4	Entelli-02	6.23778	1	0.107	NA	NA	NA
Amikacin	Amikacin	EnC07_R4	Entelli-02	6.48778	1	0.107	NA	NA	NA
Amikacin	Amikacin	EnC07_R4	Entelli-02	6.73778	1	0.107	NA	NA	NA
Amikacin	Amikacin	EnC07_R4	Entelli-02	6.98778	1	0.107	NA	NA	NA
Amikacin	Amikacin	EnC07_R4	Entelli-02	7.23778	1	0.107	NA	NA	NA
Amikacin	Amikacin	EnC07_R4	Entelli-02	7.48778	1	0.107	NA	NA	NA
Amikacin	Amikacin	EnC07_R4	Entelli-02	7.73778	1	0.107	NA	NA	NA
Amikacin	Amikacin	EnC07_R4	Entelli-02	7.98778	1	0.107	NA	NA	NA
Amikacin	Amikacin	EnC07_R4	Entelli-02	8.23778	1	0.107	NA	NA	NA
Amikacin	Amikacin	EnC07_R4	Entelli-02	8.48778	1	0.107	NA	NA	NA
Amikacin	Amikacin	EnC07_R4	Entelli-02	8.73778	1	0.108	NA	NA	NA
Amikacin	Amikacin	EnC07_R4	Entelli-02	8.98778	1	0.108	NA	NA	NA
Amikacin	Amikacin	EnC07_R4	Entelli-02	9.23778	1	0.108	NA	NA	NA
Amikacin	Amikacin	EnC07_R4	Entelli-02	9.48778	1	0.108	NA	NA	NA
Amikacin	Amikacin	EnC07_R4	Entelli-02	9.73778	1	0.108	NA	NA	NA
Amikacin	Amikacin	EnC07_R4	Entelli-02	9.98778	1	0.109	NA	NA	NA
Amikacin	Amikacin	EnC07_R4	Entelli-02	10.2378	1	0.109	NA	NA	NA
Amikacin	Amikacin	EnC07_R4	Entelli-02	10.4878	1	0.109	NA	NA	NA
Amikacin	Amikacin	EnC07_R4	Entelli-02	10.7378	1	0.11	NA	NA	NA
Amikacin	Amikacin	EnC07_R4	Entelli-02	10.9878	1	0.111	NA	NA	NA
Amikacin	Amikacin	EnC07_R4	Entelli-02	11.2378	1	0.112	NA	NA	NA
Amikacin	Amikacin	EnC07_R4	Entelli-02	11.4878	1	0.113	NA	NA	NA
Amikacin	Amikacin	EnC07_R4	Entelli-02	11.7378	1	0.115	NA	NA	NA
Amikacin	Amikacin	EnC07_R4	Entelli-02	11.9878	1	0.117	NA	NA	NA
Amikacin	Amikacin	EnC07_R4	Entelli-02	12.2378	1	0.119	NA	NA	NA
Amikacin	Amikacin	EnC07_R4	Entelli-02	12.4878	1	0.122	NA	NA	NA
Amikacin	Amikacin	EnC07_R4	Entelli-02	12.7378	1	0.124	NA	NA	NA
Amikacin	Amikacin	EnC07_R4	Entelli-02	12.9875	1	NA	NA	NA	NA
Amikacin	Amikacin	EnC07_R4	Entelli-02	12.9878	1	0.125	NA	NA	NA
Amikacin	Amikacin	EnC07_R4	Entelli-02	13.2378	1	0.126	NA	NA	NA
Amikacin	Amikacin	EnC07_R4	Entelli-02	13.4878	1	0.127	NA	NA	NA
Amikacin	Amikacin	EnC07_R4	Entelli-02	13.7378	1	0.13	NA	NA	NA
Amikacin	Amikacin	EnC07_R4	Entelli-02	13.9878	1	0.135	NA	NA	NA
Amikacin	Amikacin	EnC07_R4	Entelli-02	14.2378	1	0.144	NA	NA	NA
Amikacin	Amikacin	EnC07_R4	Entelli-02	14.4878	1	0.159	NA	NA	NA
Amikacin	Amikacin	EnC07_R4	Entelli-02	14.7378	1	0.182	NA	NA	NA
Amikacin	Amikacin	EnC07_R4	Entelli-02	14.9878	1	0.211	NA	NA	NA
Amikacin	Amikacin	EnC07_R4	Entelli-02	15.2375	1	NA	NA	NA	NA
Amikacin	Amikacin	EnC07_R4	Entelli-02	15.2378	1	0.251	NA	NA	NA
Amikacin	Amikacin	EnC07_R4	Entelli-02	15.4878	1	0.301	NA	NA	NA
Amikacin	Amikacin	EnC07_R4	Entelli-02	15.7378	1	0.354	NA	NA	NA
Amikacin	Amikacin	EnC07_R4	Entelli-02	15.9878	1	0.413	NA	NA	NA
Amikacin	Amikacin	EnC07_R4	Entelli-02	16.2378	1	0.467	NA	NA	NA
Amikacin	Amikacin	EnC07_R4	Entelli-02	16.4878	1	0.518	NA	NA	NA
Amikacin	Amikacin	EnC07_R4	Entelli-02	16.7378	1	0.568	NA	NA	NA
Amikacin	Amikacin	EnC07_R4	Entelli-02	16.9878	1	0.616	NA	NA	NA
Amikacin	Amikacin	EnC07_R4	Entelli-02	17.2378	1	0.658	NA	NA	NA
Amikacin	Amikacin	EnC07_R4	Entelli-02	17.4878	1	0.697	NA	NA	NA
Amikacin	Amikacin	EnC07_R4	Entelli-02	17.7375	1	NA	NA	NA	NA
Amikacin	Amikacin	EnC07_R4	Entelli-02	17.7378	1	0.732	NA	NA	NA
Amikacin	Amikacin	EnC07_R4	Entelli-02	17.9878	1	0.765	NA	NA	NA
Amikacin	Amikacin	EnC07_R4	Entelli-02	18.2378	1	0.793	NA	NA	NA
Amikacin	Amikacin	EnC07_R4	Entelli-02	18.4878	1	0.824	NA	NA	NA
Amikacin	Amikacin	EnC07_R4	Entelli-02	18.7378	1	0.852	NA	NA	NA
Amikacin	Amikacin	EnC07_R4	Entelli-02	18.9878	1	0.88	NA	NA	NA
Amikacin	Amikacin	EnC07_R4	Entelli-02	19.2378	1	0.904	NA	NA	NA
Amikacin	Amikacin	EnC07_R4	Entelli-02	19.4878	1	0.927	NA	NA	NA
Amikacin	Amikacin	EnC07_R4	Entelli-02	19.7378	1	0.947	NA	NA	NA
Amikacin	Amikacin	EnC07_R4	Entelli-02	19.9878	1	0.965	NA	NA	NA
Amikacin	Amikacin	EnC07_R4	Entelli-02	20.2375	1	NA	NA	NA	NA
Amikacin	Amikacin	EnC07_R4	Entelli-02	20.2378	1	0.979	NA	NA	NA
Amikacin	Amikacin	EnC07_R4	Entelli-02	20.4878	1	0.989	NA	NA	NA
Amikacin	Amikacin	EnC07_R4	Entelli-02	20.7378	1	0.997	NA	NA	NA
Amikacin	Amikacin	EnC07_R4	Entelli-02	20.9878	1	1.004	NA	NA	NA
Amikacin	Amikacin	EnC07_R4	Entelli-02	21.2378	1	1.01	NA	NA	NA
Amikacin	Amikacin	EnC07_R4	Entelli-02	21.4878	1	1.015	NA	NA	NA
Amikacin	Amikacin	EnC07_R4	Entelli-02	21.7378	1	1.021	NA	NA	NA
Amikacin	Amikacin	EnC07_R4	Entelli-02	21.9878	1	1.024	NA	NA	NA
Amikacin	Amikacin	EnC07_R4	Entelli-02	22.2378	1	1.026	NA	NA	NA
Amikacin	Amikacin	EnC07_R4	Entelli-02	22.4878	1	1.026	NA	NA	NA
Amikacin	Amikacin	EnC07_R4	Entelli-02	22.7378	1	1.029	NA	NA	NA
Amikacin	Amikacin	EnC07_R4	Entelli-02	22.9878	1	1.033	NA	NA	NA
Amikacin	Amikacin	EnC07_R4	Entelli-02	23.2378	1	1.038	NA	NA	NA
Amikacin	Amikacin	EnC07_R4	Entelli-02	23.4878	1	1.044	NA	NA	NA
Amikacin	Amikacin	EnC07_R4	Entelli-02	23.7378	1	1.053	NA	NA	NA
Amikacin	Amikacin	EnC07_R4	Entelli-02	23.9878	1	1.059	NA	NA	NA
Amikacin	Amikacin	EnC07_R4	Entelli-02	NA	1	NA	NA	NA	NA
Amikacin	Amikacin	EnC15_R1	Antibiotics	0	2	NA	NA	NA	NA
Amikacin	Amikacin	EnC15_R1	Antibiotics	0.237778	2	0.0965	0.000707107	0.0005	0.0063531
Amikacin	Amikacin	EnC15_R1	Antibiotics	0.487778	2	0.0965	0.000707107	0.0005	0.0063531
Amikacin	Amikacin	EnC15_R1	Antibiotics	0.737778	2	0.097	0	0	0
Amikacin	Amikacin	EnC15_R1	Antibiotics	0.987778	2	0.0975	0.000707107	0.0005	0.0063531
Amikacin	Amikacin	EnC15_R1	Antibiotics	1.23778	2	0.0985	0.000707107	0.0005	0.0063531
Amikacin	Amikacin	EnC15_R1	Antibiotics	1.48778	2	0.099	0.00141421	0.001	0.0127062
Amikacin	Amikacin	EnC15_R1	Antibiotics	1.73778	2	0.1005	0.00212132	0.0015	0.0190593
Amikacin	Amikacin	EnC15_R1	Antibiotics	1.98778	2	0.1025	0.00212132	0.0015	0.0190593
Amikacin	Amikacin	EnC15_R1	Antibiotics	2.23778	2	0.106	0.00424264	0.003	0.0381186
Amikacin	Amikacin	EnC15_R1	Antibiotics	2.48778	2	0.1115	0.00636396	0.0045	0.0571779
Amikacin	Amikacin	EnC15_R1	Antibiotics	2.73778	2	0.1205	0.0106066	0.0075	0.0952965
Amikacin	Amikacin	EnC15_R1	Antibiotics	2.98778	2	0.136	0.0183848	0.013	0.165181
Amikacin	Amikacin	EnC15_R1	Antibiotics	3.2375	2	NA	NA	NA	NA
Amikacin	Amikacin	EnC15_R1	Antibiotics	3.23778	2	0.1625	0.0289914	0.0205	0.260477
Amikacin	Amikacin	EnC15_R1	Antibiotics	3.48778	2	0.2115	0.0558614	0.0395	0.501895
Amikacin	Amikacin	EnC15_R1	Antibiotics	3.73778	2	0.2885	0.0827315	0.0585	0.743313
Amikacin	Amikacin	EnC15_R1	Antibiotics	3.98778	2	0.3845	0.0912168	0.0645	0.81955
Amikacin	Amikacin	EnC15_R1	Antibiotics	4.23778	2	0.4915	0.0940452	0.0665	0.844963
Amikacin	Amikacin	EnC15_R1	Antibiotics	4.48778	2	0.6005	0.0997021	0.0705	0.895787
Amikacin	Amikacin	EnC15_R1	Antibiotics	4.73778	2	0.713	0.0890955	0.063	0.800491
Amikacin	Amikacin	EnC15_R1	Antibiotics	4.98778	2	0.8125	0.0841457	0.0595	0.756019
Amikacin	Amikacin	EnC15_R1	Antibiotics	5.23778	2	0.9065	0.0629325	0.0445	0.565426
Amikacin	Amikacin	EnC15_R1	Antibiotics	5.48778	2	0.9845	0.053033	0.0375	0.476483
Amikacin	Amikacin	EnC15_R1	Antibiotics	5.73778	2	1.0455	0.0388909	0.0275	0.349421
Amikacin	Amikacin	EnC15_R1	Antibiotics	5.98778	2	1.096	0.0296985	0.021	0.26683
Amikacin	Amikacin	EnC15_R1	Antibiotics	6.23778	2	1.1375	0.0190919	0.0135	0.171534
Amikacin	Amikacin	EnC15_R1	Antibiotics	6.48778	2	1.1695	0.0148492	0.0105	0.133415
Amikacin	Amikacin	EnC15_R1	Antibiotics	6.73778	2	1.194	0.00565685	0.004	0.0508248
Amikacin	Amikacin	EnC15_R1	Antibiotics	6.98778	2	1.2145	0.000707107	0.0005	0.0063531
Amikacin	Amikacin	EnC15_R1	Antibiotics	7.23778	2	1.231	0.00141421	0.001	0.0127062
Amikacin	Amikacin	EnC15_R1	Antibiotics	7.48778	2	1.2455	0.00494975	0.0035	0.0444717
Amikacin	Amikacin	EnC15_R1	Antibiotics	7.73778	2	1.2565	0.00636396	0.0045	0.0571779
Amikacin	Amikacin	EnC15_R1	Antibiotics	7.98778	2	1.269	0.00707107	0.005	0.063531
Amikacin	Amikacin	EnC15_R1	Antibiotics	8.23778	2	1.278	0.00848528	0.006	0.0762372
Amikacin	Amikacin	EnC15_R1	Antibiotics	8.48778	2	1.287	0.00848528	0.006	0.0762372
Amikacin	Amikacin	EnC15_R1	Antibiotics	8.73778	2	1.2945	0.0106066	0.0075	0.0952965
Amikacin	Amikacin	EnC15_R1	Antibiotics	8.98778	2	1.3025	0.0120208	0.0085	0.108003
Amikacin	Amikacin	EnC15_R1	Antibiotics	9.23778	2	1.3085	0.0106066	0.0075	0.0952965
Amikacin	Amikacin	EnC15_R1	Antibiotics	9.48778	2	1.3155	0.0106066	0.0075	0.0952965
Amikacin	Amikacin	EnC15_R1	Antibiotics	9.73778	2	1.322	0.0113137	0.008	0.10165
Amikacin	Amikacin	EnC15_R1	Antibiotics	9.98778	2	1.3285	0.0106066	0.0075	0.0952965
Amikacin	Amikacin	EnC15_R1	Antibiotics	10.2378	2	1.334	0.00989949	0.007	0.0889434
Amikacin	Amikacin	EnC15_R1	Antibiotics	10.4878	2	1.3395	0.0106066	0.0075	0.0952965
Amikacin	Amikacin	EnC15_R1	Antibiotics	10.7378	2	1.345	0.00989949	0.007	0.0889434
Amikacin	Amikacin	EnC15_R1	Antibiotics	10.9878	2	1.3515	0.0106066	0.0075	0.0952965
Amikacin	Amikacin	EnC15_R1	Antibiotics	11.2378	2	1.3565	0.00919239	0.0065	0.0825903
Amikacin	Amikacin	EnC15_R1	Antibiotics	11.4878	2	1.3625	0.00919239	0.0065	0.0825903
Amikacin	Amikacin	EnC15_R1	Antibiotics	11.7378	2	1.3675	0.0106066	0.0075	0.0952965
Amikacin	Amikacin	EnC15_R1	Antibiotics	11.9878	2	1.372	0.00989949	0.007	0.0889434
Amikacin	Amikacin	EnC15_R1	Antibiotics	12.2378	2	1.377	0.00989949	0.007	0.0889434
Amikacin	Amikacin	EnC15_R1	Antibiotics	12.4878	2	1.382	0.00989949	0.007	0.0889434
Amikacin	Amikacin	EnC15_R1	Antibiotics	12.7378	2	1.3865	0.0106066	0.0075	0.0952965
Amikacin	Amikacin	EnC15_R1	Antibiotics	12.9875	2	NA	NA	NA	NA
Amikacin	Amikacin	EnC15_R1	Antibiotics	12.9878	2	1.3905	0.0106066	0.0075	0.0952965
Amikacin	Amikacin	EnC15_R1	Antibiotics	13.2378	2	1.394	0.00989949	0.007	0.0889434
Amikacin	Amikacin	EnC15_R1	Antibiotics	13.4878	2	1.398	0.00989949	0.007	0.0889434
Amikacin	Amikacin	EnC15_R1	Antibiotics	13.7378	2	1.402	0.00989949	0.007	0.0889434
Amikacin	Amikacin	EnC15_R1	Antibiotics	13.9878	2	1.4055	0.00919239	0.0065	0.0825903
Amikacin	Amikacin	EnC15_R1	Antibiotics	14.2378	2	1.4075	0.00919239	0.0065	0.0825903
Amikacin	Amikacin	EnC15_R1	Antibiotics	14.4878	2	1.4105	0.00919239	0.0065	0.0825903
Amikacin	Amikacin	EnC15_R1	Antibiotics	14.7378	2	1.412	0.00848528	0.006	0.0762372
Amikacin	Amikacin	EnC15_R1	Antibiotics	14.9878	2	1.414	0.00707107	0.005	0.063531
Amikacin	Amikacin	EnC15_R1	Antibiotics	15.2375	2	NA	NA	NA	NA
Amikacin	Amikacin	EnC15_R1	Antibiotics	15.2378	2	1.416	0.00848528	0.006	0.0762372
Amikacin	Amikacin	EnC15_R1	Antibiotics	15.4878	2	1.4175	0.00777817	0.0055	0.0698841
Amikacin	Amikacin	EnC15_R1	Antibiotics	15.7378	2	1.4185	0.00636396	0.0045	0.0571779
Amikacin	Amikacin	EnC15_R1	Antibiotics	15.9878	2	1.4195	0.00636396	0.0045	0.0571779
Amikacin	Amikacin	EnC15_R1	Antibiotics	16.2378	2	1.4205	0.00636396	0.0045	0.0571779
Amikacin	Amikacin	EnC15_R1	Antibiotics	16.4878	2	1.421	0.00565685	0.004	0.0508248
Amikacin	Amikacin	EnC15_R1	Antibiotics	16.7378	2	1.4215	0.00494975	0.0035	0.0444717
Amikacin	Amikacin	EnC15_R1	Antibiotics	16.9878	2	1.4215	0.00494975	0.0035	0.0444717
Amikacin	Amikacin	EnC15_R1	Antibiotics	17.2378	2	1.4215	0.00353553	0.0025	0.0317655
Amikacin	Amikacin	EnC15_R1	Antibiotics	17.4878	2	1.421	0.00282843	0.002	0.0254124
Amikacin	Amikacin	EnC15_R1	Antibiotics	17.7375	2	NA	NA	NA	NA
Amikacin	Amikacin	EnC15_R1	Antibiotics	17.7378	2	1.4205	0.00353553	0.0025	0.0317655
Amikacin	Amikacin	EnC15_R1	Antibiotics	17.9878	2	1.42	0.00141421	0.001	0.0127062
Amikacin	Amikacin	EnC15_R1	Antibiotics	18.2378	2	1.4185	0.000707107	0.0005	0.0063531
Amikacin	Amikacin	EnC15_R1	Antibiotics	18.4878	2	1.4175	0.000707107	0.0005	0.0063531
Amikacin	Amikacin	EnC15_R1	Antibiotics	18.7378	2	1.416	0.00141421	0.001	0.0127062
Amikacin	Amikacin	EnC15_R1	Antibiotics	18.9878	2	1.4135	0.00212132	0.0015	0.0190593
Amikacin	Amikacin	EnC15_R1	Antibiotics	19.2378	2	1.412	0.00424264	0.003	0.0381186
Amikacin	Amikacin	EnC15_R1	Antibiotics	19.4878	2	1.409	0.00565685	0.004	0.0508248
Amikacin	Amikacin	EnC15_R1	Antibiotics	19.7378	2	1.4065	0.00494975	0.0035	0.0444717
Amikacin	Amikacin	EnC15_R1	Antibiotics	19.9878	2	1.404	0.00707107	0.005	0.063531
Amikacin	Amikacin	EnC15_R1	Antibiotics	20.2375	2	NA	NA	NA	NA
Amikacin	Amikacin	EnC15_R1	Antibiotics	20.2378	2	1.4015	0.00636396	0.0045	0.0571779
Amikacin	Amikacin	EnC15_R1	Antibiotics	20.4878	2	1.3985	0.00777817	0.0055	0.0698841
Amikacin	Amikacin	EnC15_R1	Antibiotics	20.7378	2	1.395	0.00848528	0.006	0.0762372
Amikacin	Amikacin	EnC15_R1	Antibiotics	20.9878	2	1.393	0.00848528	0.006	0.0762372
Amikacin	Amikacin	EnC15_R1	Antibiotics	21.2378	2	1.3895	0.00919239	0.0065	0.0825903
Amikacin	Amikacin	EnC15_R1	Antibiotics	21.4878	2	1.387	0.00989949	0.007	0.0889434
Amikacin	Amikacin	EnC15_R1	Antibiotics	21.7378	2	1.3845	0.00919239	0.0065	0.0825903
Amikacin	Amikacin	EnC15_R1	Antibiotics	21.9878	2	1.3815	0.00919239	0.0065	0.0825903
Amikacin	Amikacin	EnC15_R1	Antibiotics	22.2378	2	1.38	0.00989949	0.007	0.0889434
Amikacin	Amikacin	EnC15_R1	Antibiotics	22.4878	2	1.378	0.00989949	0.007	0.0889434
Amikacin	Amikacin	EnC15_R1	Antibiotics	22.7378	2	1.377	0.00989949	0.007	0.0889434
Amikacin	Amikacin	EnC15_R1	Antibiotics	22.9878	2	1.3765	0.0106066	0.0075	0.0952965
Amikacin	Amikacin	EnC15_R1	Antibiotics	23.2378	2	1.375	0.0113137	0.008	0.10165
Amikacin	Amikacin	EnC15_R1	Antibiotics	23.4878	2	1.3745	0.0120208	0.0085	0.108003
Amikacin	Amikacin	EnC15_R1	Antibiotics	23.7378	2	1.3735	0.013435	0.0095	0.120709
Amikacin	Amikacin	EnC15_R1	Antibiotics	23.9878	2	1.373	0.0127279	0.009	0.114356
Amikacin	Amikacin	EnC15_R1	Antibiotics	NA	2	NA	NA	NA	NA
Amikacin	Amikacin	EnC15_R2	Antibiotics	0	2	NA	NA	NA	NA
Amikacin	Amikacin	EnC15_R2	Antibiotics	0.237778	2	0.096	0.00282843	0.002	0.0254124
Amikacin	Amikacin	EnC15_R2	Antibiotics	0.487778	2	0.0965	0.00212132	0.0015	0.0190593
Amikacin	Amikacin	EnC15_R2	Antibiotics	0.737778	2	0.097	0.00282843	0.002	0.0254124
Amikacin	Amikacin	EnC15_R2	Antibiotics	0.987778	2	0.0975	0.00212132	0.0015	0.0190593
Amikacin	Amikacin	EnC15_R2	Antibiotics	1.23778	2	0.099	0.00282843	0.002	0.0254124
Amikacin	Amikacin	EnC15_R2	Antibiotics	1.48778	2	0.1005	0.00212132	0.0015	0.0190593
Amikacin	Amikacin	EnC15_R2	Antibiotics	1.73778	2	0.1035	0.00212132	0.0015	0.0190593
Amikacin	Amikacin	EnC15_R2	Antibiotics	1.98778	2	0.1075	0.00212132	0.0015	0.0190593
Amikacin	Amikacin	EnC15_R2	Antibiotics	2.23778	2	0.114	0.00141421	0.001	0.0127062
Amikacin	Amikacin	EnC15_R2	Antibiotics	2.48778	2	0.125	0.00141421	0.001	0.0127062
Amikacin	Amikacin	EnC15_R2	Antibiotics	2.73778	2	0.144	0	0	0
Amikacin	Amikacin	EnC15_R2	Antibiotics	2.98778	2	0.1645	0.00212132	0.0015	0.0190593
Amikacin	Amikacin	EnC15_R2	Antibiotics	3.2375	2	NA	NA	NA	NA
Amikacin	Amikacin	EnC15_R2	Antibiotics	3.23778	2	0.203	0.00282843	0.002	0.0254124
Amikacin	Amikacin	EnC15_R2	Antibiotics	3.48778	2	0.256	0	0	0
Amikacin	Amikacin	EnC15_R2	Antibiotics	3.73778	2	0.3655	0.00777817	0.0055	0.0698841
Amikacin	Amikacin	EnC15_R2	Antibiotics	3.98778	2	0.5135	0.00777817	0.0055	0.0698841
Amikacin	Amikacin	EnC15_R2	Antibiotics	4.23778	2	0.6095	0.0176777	0.0125	0.158828
Amikacin	Amikacin	EnC15_R2	Antibiotics	4.48778	2	0.6505	0.00494975	0.0035	0.0444717
Amikacin	Amikacin	EnC15_R2	Antibiotics	4.73778	2	0.663	0.0353553	0.025	0.317655
Amikacin	Amikacin	EnC15_R2	Antibiotics	4.98778	2	0.7245	0.0247487	0.0175	0.222359
Amikacin	Amikacin	EnC15_R2	Antibiotics	5.23778	2	0.873	0.0339411	0.024	0.304949
Amikacin	Amikacin	EnC15_R2	Antibiotics	5.48778	2	0.9915	0.0289914	0.0205	0.260477
Amikacin	Amikacin	EnC15_R2	Antibiotics	5.73778	2	1.035	0.019799	0.014	0.177887
Amikacin	Amikacin	EnC15_R2	Antibiotics	5.98778	2	1.057	0.00848528	0.006	0.0762372
Amikacin	Amikacin	EnC15_R2	Antibiotics	6.23778	2	1.105	0.00141421	0.001	0.0127062
Amikacin	Amikacin	EnC15_R2	Antibiotics	6.48778	2	1.1605	0.00212132	0.0015	0.0190593
Amikacin	Amikacin	EnC15_R2	Antibiotics	6.73778	2	1.2115	0.000707107	0.0005	0.0063531
Amikacin	Amikacin	EnC15_R2	Antibiotics	6.98778	2	1.255	0.00141421	0.001	0.0127062
Amikacin	Amikacin	EnC15_R2	Antibiotics	7.23778	2	1.2885	0.000707107	0.0005	0.0063531
Amikacin	Amikacin	EnC15_R2	Antibiotics	7.48778	2	1.317	0.00141421	0.001	0.0127062
Amikacin	Amikacin	EnC15_R2	Antibiotics	7.73778	2	1.34	0.00141421	0.001	0.0127062
Amikacin	Amikacin	EnC15_R2	Antibiotics	7.98778	2	1.3625	0.00212132	0.0015	0.0190593
Amikacin	Amikacin	EnC15_R2	Antibiotics	8.23778	2	1.3825	0.00212132	0.0015	0.0190593
Amikacin	Amikacin	EnC15_R2	Antibiotics	8.48778	2	1.4035	0.00212132	0.0015	0.0190593
Amikacin	Amikacin	EnC15_R2	Antibiotics	8.73778	2	1.416	0.00141421	0.001	0.0127062
Amikacin	Amikacin	EnC15_R2	Antibiotics	8.98778	2	1.43	0.00141421	0.001	0.0127062
Amikacin	Amikacin	EnC15_R2	Antibiotics	9.23778	2	1.4445	0.000707107	0.0005	0.0063531
Amikacin	Amikacin	EnC15_R2	Antibiotics	9.48778	2	1.458	0	0	0
Amikacin	Amikacin	EnC15_R2	Antibiotics	9.73778	2	1.471	0	0	0
Amikacin	Amikacin	EnC15_R2	Antibiotics	9.98778	2	1.4805	0.000707107	0.0005	0.0063531
Amikacin	Amikacin	EnC15_R2	Antibiotics	10.2378	2	1.4905	0.000707107	0.0005	0.0063531
Amikacin	Amikacin	EnC15_R2	Antibiotics	10.4878	2	1.5015	0.000707107	0.0005	0.0063531
Amikacin	Amikacin	EnC15_R2	Antibiotics	10.7378	2	1.512	0	0	0
Amikacin	Amikacin	EnC15_R2	Antibiotics	10.9878	2	1.5235	0.000707107	0.0005	0.0063531
Amikacin	Amikacin	EnC15_R2	Antibiotics	11.2378	2	1.536	0	0	0
Amikacin	Amikacin	EnC15_R2	Antibiotics	11.4878	2	1.5435	0.000707107	0.0005	0.0063531
Amikacin	Amikacin	EnC15_R2	Antibiotics	11.7378	2	1.5535	0.00212132	0.0015	0.0190593
Amikacin	Amikacin	EnC15_R2	Antibiotics	11.9878	2	1.562	0	0	0
Amikacin	Amikacin	EnC15_R2	Antibiotics	12.2378	2	1.57	0.00141421	0.001	0.0127062
Amikacin	Amikacin	EnC15_R2	Antibiotics	12.4878	2	1.578	0.00141421	0.001	0.0127062
Amikacin	Amikacin	EnC15_R2	Antibiotics	12.7378	2	1.586	0.00141421	0.001	0.0127062
Amikacin	Amikacin	EnC15_R2	Antibiotics	12.9875	2	NA	NA	NA	NA
Amikacin	Amikacin	EnC15_R2	Antibiotics	12.9878	2	1.593	0.00141421	0.001	0.0127062
Amikacin	Amikacin	EnC15_R2	Antibiotics	13.2378	2	1.6	0.00141421	0.001	0.0127062
Amikacin	Amikacin	EnC15_R2	Antibiotics	13.4878	2	1.6065	0.000707107	0.0005	0.0063531
Amikacin	Amikacin	EnC15_R2	Antibiotics	13.7378	2	1.6125	0.000707107	0.0005	0.0063531
Amikacin	Amikacin	EnC15_R2	Antibiotics	13.9878	2	1.619	0.00141421	0.001	0.0127062
Amikacin	Amikacin	EnC15_R2	Antibiotics	14.2378	2	1.6245	0.00212132	0.0015	0.0190593
Amikacin	Amikacin	EnC15_R2	Antibiotics	14.4878	2	1.63	0.00141421	0.001	0.0127062
Amikacin	Amikacin	EnC15_R2	Antibiotics	14.7378	2	1.636	0.00141421	0.001	0.0127062
Amikacin	Amikacin	EnC15_R2	Antibiotics	14.9878	2	1.6405	0.000707107	0.0005	0.0063531
Amikacin	Amikacin	EnC15_R2	Antibiotics	15.2375	2	NA	NA	NA	NA
Amikacin	Amikacin	EnC15_R2	Antibiotics	15.2378	2	1.645	0.00141421	0.001	0.0127062
Amikacin	Amikacin	EnC15_R2	Antibiotics	15.4878	2	1.65	0.00141421	0.001	0.0127062
Amikacin	Amikacin	EnC15_R2	Antibiotics	15.7378	2	1.654	0.00141421	0.001	0.0127062
Amikacin	Amikacin	EnC15_R2	Antibiotics	15.9878	2	1.659	0.00141421	0.001	0.0127062
Amikacin	Amikacin	EnC15_R2	Antibiotics	16.2378	2	1.6625	0.000707107	0.0005	0.0063531
Amikacin	Amikacin	EnC15_R2	Antibiotics	16.4878	2	1.6675	0.000707107	0.0005	0.0063531
Amikacin	Amikacin	EnC15_R2	Antibiotics	16.7378	2	1.671	0.00141421	0.001	0.0127062
Amikacin	Amikacin	EnC15_R2	Antibiotics	16.9878	2	1.675	0.00141421	0.001	0.0127062
Amikacin	Amikacin	EnC15_R2	Antibiotics	17.2378	2	1.6785	0.000707107	0.0005	0.0063531
Amikacin	Amikacin	EnC15_R2	Antibiotics	17.4878	2	1.6815	0.000707107	0.0005	0.0063531
Amikacin	Amikacin	EnC15_R2	Antibiotics	17.7375	2	NA	NA	NA	NA
Amikacin	Amikacin	EnC15_R2	Antibiotics	17.7378	2	1.6855	0.000707107	0.0005	0.0063531
Amikacin	Amikacin	EnC15_R2	Antibiotics	17.9878	2	1.689	0	0	0
Amikacin	Amikacin	EnC15_R2	Antibiotics	18.2378	2	1.692	0	0	0
Amikacin	Amikacin	EnC15_R2	Antibiotics	18.4878	2	1.695	0	0	0
Amikacin	Amikacin	EnC15_R2	Antibiotics	18.7378	2	1.6975	0.000707107	0.0005	0.0063531
Amikacin	Amikacin	EnC15_R2	Antibiotics	18.9878	2	1.7005	0.000707107	0.0005	0.0063531
Amikacin	Amikacin	EnC15_R2	Antibiotics	19.2378	2	1.703	0	0	0
Amikacin	Amikacin	EnC15_R2	Antibiotics	19.4878	2	1.705	0.00141421	0.001	0.0127062
Amikacin	Amikacin	EnC15_R2	Antibiotics	19.7378	2	1.7075	0.000707107	0.0005	0.0063531
Amikacin	Amikacin	EnC15_R2	Antibiotics	19.9878	2	1.7095	0.000707107	0.0005	0.0063531
Amikacin	Amikacin	EnC15_R2	Antibiotics	20.2375	2	NA	NA	NA	NA
Amikacin	Amikacin	EnC15_R2	Antibiotics	20.2378	2	1.712	0.00141421	0.001	0.0127062
Amikacin	Amikacin	EnC15_R2	Antibiotics	20.4878	2	1.714	0.00141421	0.001	0.0127062
Amikacin	Amikacin	EnC15_R2	Antibiotics	20.7378	2	1.716	0.00141421	0.001	0.0127062
Amikacin	Amikacin	EnC15_R2	Antibiotics	20.9878	2	1.7175	0.00212132	0.0015	0.0190593
Amikacin	Amikacin	EnC15_R2	Antibiotics	21.2378	2	1.7195	0.00212132	0.0015	0.0190593
Amikacin	Amikacin	EnC15_R2	Antibiotics	21.4878	2	1.7215	0.00212132	0.0015	0.0190593
Amikacin	Amikacin	EnC15_R2	Antibiotics	21.7378	2	1.723	0.00282843	0.002	0.0254124
Amikacin	Amikacin	EnC15_R2	Antibiotics	21.9878	2	1.7245	0.00212132	0.0015	0.0190593
Amikacin	Amikacin	EnC15_R2	Antibiotics	22.2378	2	1.7255	0.00212132	0.0015	0.0190593
Amikacin	Amikacin	EnC15_R2	Antibiotics	22.4878	2	1.727	0.00282843	0.002	0.0254124
Amikacin	Amikacin	EnC15_R2	Antibiotics	22.7378	2	1.7285	0.00212132	0.0015	0.0190593
Amikacin	Amikacin	EnC15_R2	Antibiotics	22.9878	2	1.73	0.00282843	0.002	0.0254124
Amikacin	Amikacin	EnC15_R2	Antibiotics	23.2378	2	1.7305	0.00212132	0.0015	0.0190593
Amikacin	Amikacin	EnC15_R2	Antibiotics	23.4878	2	1.7325	0.00353553	0.0025	0.0317655
Amikacin	Amikacin	EnC15_R2	Antibiotics	23.7378	2	1.7335	0.00212132	0.0015	0.0190593
Amikacin	Amikacin	EnC15_R2	Antibiotics	23.9878	2	1.734	0.00282843	0.002	0.0254124
Amikacin	Amikacin	EnC15_R2	Antibiotics	NA	2	NA	NA	NA	NA
Amikacin	Amikacin	Nando_R1	Antibiotics	0	2	NA	NA	NA	NA
Amikacin	Amikacin	Nando_R1	Antibiotics	0.237778	2	0.091	0	0	0
Amikacin	Amikacin	Nando_R1	Antibiotics	0.487778	2	0.091	0	0	0
Amikacin	Amikacin	Nando_R1	Antibiotics	0.737778	2	0.091	0	0	0
Amikacin	Amikacin	Nando_R1	Antibiotics	0.987778	2	0.0915	0.000707107	0.0005	0.0063531
Amikacin	Amikacin	Nando_R1	Antibiotics	1.23778	2	0.092	0	0	0
Amikacin	Amikacin	Nando_R1	Antibiotics	1.48778	2	0.093	0	0	0
Amikacin	Amikacin	Nando_R1	Antibiotics	1.73778	2	0.0935	0.000707107	0.0005	0.0063531
Amikacin	Amikacin	Nando_R1	Antibiotics	1.98778	2	0.095	0	0	0
Amikacin	Amikacin	Nando_R1	Antibiotics	2.23778	2	0.0975	0.000707107	0.0005	0.0063531
Amikacin	Amikacin	Nando_R1	Antibiotics	2.48778	2	0.1015	0.000707107	0.0005	0.0063531
Amikacin	Amikacin	Nando_R1	Antibiotics	2.73778	2	0.1075	0.000707107	0.0005	0.0063531
Amikacin	Amikacin	Nando_R1	Antibiotics	2.98778	2	0.1195	0.000707107	0.0005	0.0063531
Amikacin	Amikacin	Nando_R1	Antibiotics	3.2375	2	NA	NA	NA	NA
Amikacin	Amikacin	Nando_R1	Antibiotics	3.23778	2	0.1425	0.000707107	0.0005	0.0063531
Amikacin	Amikacin	Nando_R1	Antibiotics	3.48778	2	0.1825	0.00494975	0.0035	0.0444717
Amikacin	Amikacin	Nando_R1	Antibiotics	3.73778	2	0.25	0.00989949	0.007	0.0889434
Amikacin	Amikacin	Nando_R1	Antibiotics	3.98778	2	0.333	0.0127279	0.009	0.114356
Amikacin	Amikacin	Nando_R1	Antibiotics	4.23778	2	0.4125	0.00919239	0.0065	0.0825903
Amikacin	Amikacin	Nando_R1	Antibiotics	4.48778	2	0.495	0.00141421	0.001	0.0127062
Amikacin	Amikacin	Nando_R1	Antibiotics	4.73778	2	0.581	0.00141421	0.001	0.0127062
Amikacin	Amikacin	Nando_R1	Antibiotics	4.98778	2	0.68	0.00565685	0.004	0.0508248
Amikacin	Amikacin	Nando_R1	Antibiotics	5.23778	2	0.774	0.0127279	0.009	0.114356
Amikacin	Amikacin	Nando_R1	Antibiotics	5.48778	2	0.8605	0.0162635	0.0115	0.146121
Amikacin	Amikacin	Nando_R1	Antibiotics	5.73778	2	0.937	0.0226274	0.016	0.203299
Amikacin	Amikacin	Nando_R1	Antibiotics	5.98778	2	1.003	0.0268701	0.019	0.241418
Amikacin	Amikacin	Nando_R1	Antibiotics	6.23778	2	1.0615	0.0304056	0.0215	0.273183
Amikacin	Amikacin	Nando_R1	Antibiotics	6.48778	2	1.1085	0.0289914	0.0205	0.260477
Amikacin	Amikacin	Nando_R1	Antibiotics	6.73778	2	1.1455	0.0304056	0.0215	0.273183
Amikacin	Amikacin	Nando_R1	Antibiotics	6.98778	2	1.175	0.0282843	0.02	0.254124
Amikacin	Amikacin	Nando_R1	Antibiotics	7.23778	2	1.199	0.0268701	0.019	0.241418
Amikacin	Amikacin	Nando_R1	Antibiotics	7.48778	2	1.2235	0.0247487	0.0175	0.222359
Amikacin	Amikacin	Nando_R1	Antibiotics	7.73778	2	1.244	0.0240416	0.017	0.216005
Amikacin	Amikacin	Nando_R1	Antibiotics	7.98778	2	1.2625	0.0247487	0.0175	0.222359
Amikacin	Amikacin	Nando_R1	Antibiotics	8.23778	2	1.279	0.0226274	0.016	0.203299
Amikacin	Amikacin	Nando_R1	Antibiotics	8.48778	2	1.2925	0.0233345	0.0165	0.209652
Amikacin	Amikacin	Nando_R1	Antibiotics	8.73778	2	1.307	0.0212132	0.015	0.190593
Amikacin	Amikacin	Nando_R1	Antibiotics	8.98778	2	1.319	0.019799	0.014	0.177887
Amikacin	Amikacin	Nando_R1	Antibiotics	9.23778	2	1.3295	0.0205061	0.0145	0.18424
Amikacin	Amikacin	Nando_R1	Antibiotics	9.48778	2	1.3405	0.0190919	0.0135	0.171534
Amikacin	Amikacin	Nando_R1	Antibiotics	9.73778	2	1.3505	0.0205061	0.0145	0.18424
Amikacin	Amikacin	Nando_R1	Antibiotics	9.98778	2	1.3585	0.0190919	0.0135	0.171534
Amikacin	Amikacin	Nando_R1	Antibiotics	10.2378	2	1.3655	0.0190919	0.0135	0.171534
Amikacin	Amikacin	Nando_R1	Antibiotics	10.4878	2	1.3735	0.0205061	0.0145	0.18424
Amikacin	Amikacin	Nando_R1	Antibiotics	10.7378	2	1.38	0.0183848	0.013	0.165181
Amikacin	Amikacin	Nando_R1	Antibiotics	10.9878	2	1.3855	0.0190919	0.0135	0.171534
Amikacin	Amikacin	Nando_R1	Antibiotics	11.2378	2	1.392	0.0183848	0.013	0.165181
Amikacin	Amikacin	Nando_R1	Antibiotics	11.4878	2	1.398	0.019799	0.014	0.177887
Amikacin	Amikacin	Nando_R1	Antibiotics	11.7378	2	1.4045	0.0190919	0.0135	0.171534
Amikacin	Amikacin	Nando_R1	Antibiotics	11.9878	2	1.411	0.019799	0.014	0.177887
Amikacin	Amikacin	Nando_R1	Antibiotics	12.2378	2	1.4175	0.0205061	0.0145	0.18424
Amikacin	Amikacin	Nando_R1	Antibiotics	12.4878	2	1.424	0.019799	0.014	0.177887
Amikacin	Amikacin	Nando_R1	Antibiotics	12.7378	2	1.4295	0.0176777	0.0125	0.158828
Amikacin	Amikacin	Nando_R1	Antibiotics	12.9875	2	NA	NA	NA	NA
Amikacin	Amikacin	Nando_R1	Antibiotics	12.9878	2	1.434	0.0155563	0.011	0.139768
Amikacin	Amikacin	Nando_R1	Antibiotics	13.2378	2	1.438	0.0141421	0.01	0.127062
Amikacin	Amikacin	Nando_R1	Antibiotics	13.4878	2	1.4405	0.0120208	0.0085	0.108003
Amikacin	Amikacin	Nando_R1	Antibiotics	13.7378	2	1.443	0.0113137	0.008	0.10165
Amikacin	Amikacin	Nando_R1	Antibiotics	13.9878	2	1.445	0.00989949	0.007	0.0889434
Amikacin	Amikacin	Nando_R1	Antibiotics	14.2378	2	1.446	0.00848528	0.006	0.0762372
Amikacin	Amikacin	Nando_R1	Antibiotics	14.4878	2	1.448	0.00848528	0.006	0.0762372
Amikacin	Amikacin	Nando_R1	Antibiotics	14.7378	2	1.448	0.00848528	0.006	0.0762372
Amikacin	Amikacin	Nando_R1	Antibiotics	14.9878	2	1.449	0.00707107	0.005	0.063531
Amikacin	Amikacin	Nando_R1	Antibiotics	15.2375	2	NA	NA	NA	NA
Amikacin	Amikacin	Nando_R1	Antibiotics	15.2378	2	1.45	0.00565685	0.004	0.0508248
Amikacin	Amikacin	Nando_R1	Antibiotics	15.4878	2	1.4505	0.00636396	0.0045	0.0571779
Amikacin	Amikacin	Nando_R1	Antibiotics	15.7378	2	1.4515	0.00636396	0.0045	0.0571779
Amikacin	Amikacin	Nando_R1	Antibiotics	15.9878	2	1.4525	0.00636396	0.0045	0.0571779
Amikacin	Amikacin	Nando_R1	Antibiotics	16.2378	2	1.453	0.00707107	0.005	0.063531
Amikacin	Amikacin	Nando_R1	Antibiotics	16.4878	2	1.4545	0.00636396	0.0045	0.0571779
Amikacin	Amikacin	Nando_R1	Antibiotics	16.7378	2	1.454	0.00707107	0.005	0.063531
Amikacin	Amikacin	Nando_R1	Antibiotics	16.9878	2	1.4545	0.00636396	0.0045	0.0571779
Amikacin	Amikacin	Nando_R1	Antibiotics	17.2378	2	1.456	0.00565685	0.004	0.0508248
Amikacin	Amikacin	Nando_R1	Antibiotics	17.4878	2	1.456	0.00565685	0.004	0.0508248
Amikacin	Amikacin	Nando_R1	Antibiotics	17.7375	2	NA	NA	NA	NA
Amikacin	Amikacin	Nando_R1	Antibiotics	17.7378	2	1.4565	0.00494975	0.0035	0.0444717
Amikacin	Amikacin	Nando_R1	Antibiotics	17.9878	2	1.457	0.00424264	0.003	0.0381186
Amikacin	Amikacin	Nando_R1	Antibiotics	18.2378	2	1.4575	0.00494975	0.0035	0.0444717
Amikacin	Amikacin	Nando_R1	Antibiotics	18.4878	2	1.4585	0.00353553	0.0025	0.0317655
Amikacin	Amikacin	Nando_R1	Antibiotics	18.7378	2	1.4595	0.00353553	0.0025	0.0317655
Amikacin	Amikacin	Nando_R1	Antibiotics	18.9878	2	1.4595	0.00353553	0.0025	0.0317655
Amikacin	Amikacin	Nando_R1	Antibiotics	19.2378	2	1.4605	0.00353553	0.0025	0.0317655
Amikacin	Amikacin	Nando_R1	Antibiotics	19.4878	2	1.461	0.00282843	0.002	0.0254124
Amikacin	Amikacin	Nando_R1	Antibiotics	19.7378	2	1.462	0.00282843	0.002	0.0254124
Amikacin	Amikacin	Nando_R1	Antibiotics	19.9878	2	1.463	0.00141421	0.001	0.0127062
Amikacin	Amikacin	Nando_R1	Antibiotics	20.2375	2	NA	NA	NA	NA
Amikacin	Amikacin	Nando_R1	Antibiotics	20.2378	2	1.4655	0.000707107	0.0005	0.0063531
Amikacin	Amikacin	Nando_R1	Antibiotics	20.4878	2	1.466	0.00141421	0.001	0.0127062
Amikacin	Amikacin	Nando_R1	Antibiotics	20.7378	2	1.4665	0.00212132	0.0015	0.0190593
Amikacin	Amikacin	Nando_R1	Antibiotics	20.9878	2	1.4695	0.000707107	0.0005	0.0063531
Amikacin	Amikacin	Nando_R1	Antibiotics	21.2378	2	1.471	0	0	0
Amikacin	Amikacin	Nando_R1	Antibiotics	21.4878	2	1.474	0.00141421	0.001	0.0127062
Amikacin	Amikacin	Nando_R1	Antibiotics	21.7378	2	1.475	0.00141421	0.001	0.0127062
Amikacin	Amikacin	Nando_R1	Antibiotics	21.9878	2	1.477	0.00282843	0.002	0.0254124
Amikacin	Amikacin	Nando_R1	Antibiotics	22.2378	2	1.4785	0.00212132	0.0015	0.0190593
Amikacin	Amikacin	Nando_R1	Antibiotics	22.4878	2	1.48	0.00141421	0.001	0.0127062
Amikacin	Amikacin	Nando_R1	Antibiotics	22.7378	2	1.482	0.00282843	0.002	0.0254124
Amikacin	Amikacin	Nando_R1	Antibiotics	22.9878	2	1.483	0.00282843	0.002	0.0254124
Amikacin	Amikacin	Nando_R1	Antibiotics	23.2378	2	1.4855	0.00353553	0.0025	0.0317655
Amikacin	Amikacin	Nando_R1	Antibiotics	23.4878	2	1.4865	0.00353553	0.0025	0.0317655
Amikacin	Amikacin	Nando_R1	Antibiotics	23.7378	2	1.4875	0.00353553	0.0025	0.0317655
Amikacin	Amikacin	Nando_R1	Antibiotics	23.9878	2	NA	NA	NA	NA
Amikacin	Amikacin	Nando_R1	Antibiotics	NA	2	NA	NA	NA	NA
Amikacin	Amikacin	Nando_R2	Antibiotics	0	2	NA	NA	NA	NA
Amikacin	Amikacin	Nando_R2	Antibiotics	0.237778	2	0.0925	0.000707107	0.0005	0.0063531
Amikacin	Amikacin	Nando_R2	Antibiotics	0.487778	2	0.0925	0.000707107	0.0005	0.0063531
Amikacin	Amikacin	Nando_R2	Antibiotics	0.737778	2	0.093	0	0	0
Amikacin	Amikacin	Nando_R2	Antibiotics	0.987778	2	0.094	0	0	0
Amikacin	Amikacin	Nando_R2	Antibiotics	1.23778	2	0.095	0	0	0
Amikacin	Amikacin	Nando_R2	Antibiotics	1.48778	2	0.096	0	0	0
Amikacin	Amikacin	Nando_R2	Antibiotics	1.73778	2	0.099	0	0	0
Amikacin	Amikacin	Nando_R2	Antibiotics	1.98778	2	0.1025	0.000707107	0.0005	0.0063531
Amikacin	Amikacin	Nando_R2	Antibiotics	2.23778	2	0.11	0.00141421	0.001	0.0127062
Amikacin	Amikacin	Nando_R2	Antibiotics	2.48778	2	0.1225	0.000707107	0.0005	0.0063531
Amikacin	Amikacin	Nando_R2	Antibiotics	2.73778	2	0.144	0.00141421	0.001	0.0127062
Amikacin	Amikacin	Nando_R2	Antibiotics	2.98778	2	0.1785	0.000707107	0.0005	0.0063531
Amikacin	Amikacin	Nando_R2	Antibiotics	3.2375	2	NA	NA	NA	NA
Amikacin	Amikacin	Nando_R2	Antibiotics	3.23778	2	0.231	0.00282843	0.002	0.0254124
Amikacin	Amikacin	Nando_R2	Antibiotics	3.48778	2	0.279	0.00848528	0.006	0.0762372
Amikacin	Amikacin	Nando_R2	Antibiotics	3.73778	2	0.3365	0.0120208	0.0085	0.108003
Amikacin	Amikacin	Nando_R2	Antibiotics	3.98778	2	0.4185	0.026163	0.0185	0.235065
Amikacin	Amikacin	Nando_R2	Antibiotics	4.23778	2	0.564	0.046669	0.033	0.419305
Amikacin	Amikacin	Nando_R2	Antibiotics	4.48778	2	0.7385	0.0473762	0.0335	0.425658
Amikacin	Amikacin	Nando_R2	Antibiotics	4.73778	2	0.893	0.0452548	0.032	0.406599
Amikacin	Amikacin	Nando_R2	Antibiotics	4.98778	2	0.998	0.039598	0.028	0.355774
Amikacin	Amikacin	Nando_R2	Antibiotics	5.23778	2	1.0725	0.0360624	0.0255	0.324008
Amikacin	Amikacin	Nando_R2	Antibiotics	5.48778	2	1.124	0.0325269	0.023	0.292243
Amikacin	Amikacin	Nando_R2	Antibiotics	5.73778	2	1.1645	0.0289914	0.0205	0.260477
Amikacin	Amikacin	Nando_R2	Antibiotics	5.98778	2	1.1945	0.0275772	0.0195	0.247771
Amikacin	Amikacin	Nando_R2	Antibiotics	6.23778	2	1.219	0.0268701	0.019	0.241418
Amikacin	Amikacin	Nando_R2	Antibiotics	6.48778	2	1.2395	0.0233345	0.0165	0.209652
Amikacin	Amikacin	Nando_R2	Antibiotics	6.73778	2	1.254	0.0226274	0.016	0.203299
Amikacin	Amikacin	Nando_R2	Antibiotics	6.98778	2	1.269	0.0240416	0.017	0.216005
Amikacin	Amikacin	Nando_R2	Antibiotics	7.23778	2	1.2835	0.0219203	0.0155	0.196946
Amikacin	Amikacin	Nando_R2	Antibiotics	7.48778	2	1.2955	0.0219203	0.0155	0.196946
Amikacin	Amikacin	Nando_R2	Antibiotics	7.73778	2	1.308	0.0212132	0.015	0.190593
Amikacin	Amikacin	Nando_R2	Antibiotics	7.98778	2	1.318	0.019799	0.014	0.177887
Amikacin	Amikacin	Nando_R2	Antibiotics	8.23778	2	1.3295	0.0190919	0.0135	0.171534
Amikacin	Amikacin	Nando_R2	Antibiotics	8.48778	2	1.34	0.0169706	0.012	0.152474
Amikacin	Amikacin	Nando_R2	Antibiotics	8.73778	2	1.35	0.0155563	0.011	0.139768
Amikacin	Amikacin	Nando_R2	Antibiotics	8.98778	2	1.357	0.0155563	0.011	0.139768
Amikacin	Amikacin	Nando_R2	Antibiotics	9.23778	2	1.3655	0.0162635	0.0115	0.146121
Amikacin	Amikacin	Nando_R2	Antibiotics	9.48778	2	1.3745	0.0148492	0.0105	0.133415
Amikacin	Amikacin	Nando_R2	Antibiotics	9.73778	2	1.381	0.0141421	0.01	0.127062
Amikacin	Amikacin	Nando_R2	Antibiotics	9.98778	2	1.3875	0.013435	0.0095	0.120709
Amikacin	Amikacin	Nando_R2	Antibiotics	10.2378	2	1.3935	0.013435	0.0095	0.120709
Amikacin	Amikacin	Nando_R2	Antibiotics	10.4878	2	1.3995	0.013435	0.0095	0.120709
Amikacin	Amikacin	Nando_R2	Antibiotics	10.7378	2	1.405	0.0127279	0.009	0.114356
Amikacin	Amikacin	Nando_R2	Antibiotics	10.9878	2	1.4095	0.013435	0.0095	0.120709
Amikacin	Amikacin	Nando_R2	Antibiotics	11.2378	2	1.414	0.0127279	0.009	0.114356
Amikacin	Amikacin	Nando_R2	Antibiotics	11.4878	2	1.419	0.0127279	0.009	0.114356
Amikacin	Amikacin	Nando_R2	Antibiotics	11.7378	2	1.423	0.0113137	0.008	0.10165
Amikacin	Amikacin	Nando_R2	Antibiotics	11.9878	2	1.427	0.0127279	0.009	0.114356
Amikacin	Amikacin	Nando_R2	Antibiotics	12.2378	2	1.43	0.0113137	0.008	0.10165
Amikacin	Amikacin	Nando_R2	Antibiotics	12.4878	2	1.4355	0.0120208	0.0085	0.108003
Amikacin	Amikacin	Nando_R2	Antibiotics	12.7378	2	1.4375	0.0120208	0.0085	0.108003
Amikacin	Amikacin	Nando_R2	Antibiotics	12.9875	2	NA	NA	NA	NA
Amikacin	Amikacin	Nando_R2	Antibiotics	12.9878	2	1.441	0.00989949	0.007	0.0889434
Amikacin	Amikacin	Nando_R2	Antibiotics	13.2378	2	1.4455	0.0106066	0.0075	0.0952965
Amikacin	Amikacin	Nando_R2	Antibiotics	13.4878	2	1.448	0.00989949	0.007	0.0889434
Amikacin	Amikacin	Nando_R2	Antibiotics	13.7378	2	1.451	0.0113137	0.008	0.10165
Amikacin	Amikacin	Nando_R2	Antibiotics	13.9878	2	1.4555	0.0120208	0.0085	0.108003
Amikacin	Amikacin	Nando_R2	Antibiotics	14.2378	2	1.4585	0.0106066	0.0075	0.0952965
Amikacin	Amikacin	Nando_R2	Antibiotics	14.4878	2	1.462	0.0113137	0.008	0.10165
Amikacin	Amikacin	Nando_R2	Antibiotics	14.7378	2	1.4655	0.0120208	0.0085	0.108003
Amikacin	Amikacin	Nando_R2	Antibiotics	14.9878	2	1.467	0.0113137	0.008	0.10165
Amikacin	Amikacin	Nando_R2	Antibiotics	15.2375	2	NA	NA	NA	NA
Amikacin	Amikacin	Nando_R2	Antibiotics	15.2378	2	1.4705	0.0120208	0.0085	0.108003
Amikacin	Amikacin	Nando_R2	Antibiotics	15.4878	2	1.472	0.0113137	0.008	0.10165
Amikacin	Amikacin	Nando_R2	Antibiotics	15.7378	2	1.4755	0.0106066	0.0075	0.0952965
Amikacin	Amikacin	Nando_R2	Antibiotics	15.9878	2	1.478	0.0113137	0.008	0.10165
Amikacin	Amikacin	Nando_R2	Antibiotics	16.2378	2	1.481	0.00989949	0.007	0.0889434
Amikacin	Amikacin	Nando_R2	Antibiotics	16.4878	2	1.4835	0.00919239	0.0065	0.0825903
Amikacin	Amikacin	Nando_R2	Antibiotics	16.7378	2	1.485	0.00989949	0.007	0.0889434
Amikacin	Amikacin	Nando_R2	Antibiotics	16.9878	2	1.4875	0.0106066	0.0075	0.0952965
Amikacin	Amikacin	Nando_R2	Antibiotics	17.2378	2	1.49	0.0113137	0.008	0.10165
Amikacin	Amikacin	Nando_R2	Antibiotics	17.4878	2	1.491	0.0113137	0.008	0.10165
Amikacin	Amikacin	Nando_R2	Antibiotics	17.7375	2	NA	NA	NA	NA
Amikacin	Amikacin	Nando_R2	Antibiotics	17.7378	2	1.494	0.00989949	0.007	0.0889434
Amikacin	Amikacin	Nando_R2	Antibiotics	17.9878	2	1.4955	0.0106066	0.0075	0.0952965
Amikacin	Amikacin	Nando_R2	Antibiotics	18.2378	2	1.4975	0.0106066	0.0075	0.0952965
Amikacin	Amikacin	Nando_R2	Antibiotics	18.4878	2	1.5005	0.0120208	0.0085	0.108003
Amikacin	Amikacin	Nando_R2	Antibiotics	18.7378	2	1.5015	0.013435	0.0095	0.120709
Amikacin	Amikacin	Nando_R2	Antibiotics	18.9878	2	1.504	0.0127279	0.009	0.114356
Amikacin	Amikacin	Nando_R2	Antibiotics	19.2378	2	1.5055	0.0120208	0.0085	0.108003
Amikacin	Amikacin	Nando_R2	Antibiotics	19.4878	2	1.507	0.0127279	0.009	0.114356
Amikacin	Amikacin	Nando_R2	Antibiotics	19.7378	2	1.51	0.0113137	0.008	0.10165
Amikacin	Amikacin	Nando_R2	Antibiotics	19.9878	2	1.512	0.0127279	0.009	0.114356
Amikacin	Amikacin	Nando_R2	Antibiotics	20.2375	2	NA	NA	NA	NA
Amikacin	Amikacin	Nando_R2	Antibiotics	20.2378	2	1.5135	0.0120208	0.0085	0.108003
Amikacin	Amikacin	Nando_R2	Antibiotics	20.4878	2	1.515	0.0127279	0.009	0.114356
Amikacin	Amikacin	Nando_R2	Antibiotics	20.7378	2	1.5175	0.013435	0.0095	0.120709
Amikacin	Amikacin	Nando_R2	Antibiotics	20.9878	2	1.519	0.0127279	0.009	0.114356
Amikacin	Amikacin	Nando_R2	Antibiotics	21.2378	2	1.521	0.0127279	0.009	0.114356
Amikacin	Amikacin	Nando_R2	Antibiotics	21.4878	2	1.5235	0.013435	0.0095	0.120709
Amikacin	Amikacin	Nando_R2	Antibiotics	21.7378	2	1.525	0.0127279	0.009	0.114356
Amikacin	Amikacin	Nando_R2	Antibiotics	21.9878	2	1.527	0.0141421	0.01	0.127062
Amikacin	Amikacin	Nando_R2	Antibiotics	22.2378	2	1.5295	0.013435	0.0095	0.120709
Amikacin	Amikacin	Nando_R2	Antibiotics	22.4878	2	1.5295	0.013435	0.0095	0.120709
Amikacin	Amikacin	Nando_R2	Antibiotics	22.7378	2	1.5315	0.013435	0.0095	0.120709
Amikacin	Amikacin	Nando_R2	Antibiotics	22.9878	2	1.534	0.0141421	0.01	0.127062
Amikacin	Amikacin	Nando_R2	Antibiotics	23.2378	2	1.5355	0.013435	0.0095	0.120709
Amikacin	Amikacin	Nando_R2	Antibiotics	23.4878	2	1.537	0.0141421	0.01	0.127062
Amikacin	Amikacin	Nando_R2	Antibiotics	23.7378	2	1.5385	0.0148492	0.0105	0.133415
Amikacin	Amikacin	Nando_R2	Antibiotics	23.9878	2	NA	NA	NA	NA
Amikacin	Amikacin	Nando_R2	Antibiotics	NA	2	NA	NA	NA	NA
Amikacin	Amikacin	Taquito_R1	Antibiotics	0	2	NA	NA	NA	NA
Amikacin	Amikacin	Taquito_R1	Antibiotics	0.237778	2	0.094	0.00141421	0.001	0.0127062
Amikacin	Amikacin	Taquito_R1	Antibiotics	0.487778	2	0.0945	0.000707107	0.0005	0.0063531
Amikacin	Amikacin	Taquito_R1	Antibiotics	0.737778	2	0.095	0.00141421	0.001	0.0127062
Amikacin	Amikacin	Taquito_R1	Antibiotics	0.987778	2	0.096	0.00141421	0.001	0.0127062
Amikacin	Amikacin	Taquito_R1	Antibiotics	1.23778	2	0.097	0.00141421	0.001	0.0127062
Amikacin	Amikacin	Taquito_R1	Antibiotics	1.48778	2	0.098	0.00141421	0.001	0.0127062
Amikacin	Amikacin	Taquito_R1	Antibiotics	1.73778	2	0.101	0.00141421	0.001	0.0127062
Amikacin	Amikacin	Taquito_R1	Antibiotics	1.98778	2	0.1055	0.00212132	0.0015	0.0190593
Amikacin	Amikacin	Taquito_R1	Antibiotics	2.23778	2	0.1115	0.00212132	0.0015	0.0190593
Amikacin	Amikacin	Taquito_R1	Antibiotics	2.48778	2	0.1205	0.00353553	0.0025	0.0317655
Amikacin	Amikacin	Taquito_R1	Antibiotics	2.73778	2	0.1365	0.00494975	0.0035	0.0444717
Amikacin	Amikacin	Taquito_R1	Antibiotics	2.98778	2	0.162	0.00848528	0.006	0.0762372
Amikacin	Amikacin	Taquito_R1	Antibiotics	3.2375	2	NA	NA	NA	NA
Amikacin	Amikacin	Taquito_R1	Antibiotics	3.23778	2	0.206	0.00989949	0.007	0.0889434
Amikacin	Amikacin	Taquito_R1	Antibiotics	3.48778	2	0.2775	0.0120208	0.0085	0.108003
Amikacin	Amikacin	Taquito_R1	Antibiotics	3.73778	2	0.3775	0.0205061	0.0145	0.18424
Amikacin	Amikacin	Taquito_R1	Antibiotics	3.98778	2	0.5015	0.026163	0.0185	0.235065
Amikacin	Amikacin	Taquito_R1	Antibiotics	4.23778	2	0.62	0.0268701	0.019	0.241418
Amikacin	Amikacin	Taquito_R1	Antibiotics	4.48778	2	0.7125	0.026163	0.0185	0.235065
Amikacin	Amikacin	Taquito_R1	Antibiotics	4.73778	2	0.783	0.019799	0.014	0.177887
Amikacin	Amikacin	Taquito_R1	Antibiotics	4.98778	2	0.85	0.0141421	0.01	0.127062
Amikacin	Amikacin	Taquito_R1	Antibiotics	5.23778	2	0.9365	0.013435	0.0095	0.120709
Amikacin	Amikacin	Taquito_R1	Antibiotics	5.48778	2	1.0025	0.0106066	0.0075	0.0952965
Amikacin	Amikacin	Taquito_R1	Antibiotics	5.73778	2	1.0515	0.00777817	0.0055	0.0698841
Amikacin	Amikacin	Taquito_R1	Antibiotics	5.98778	2	1.094	0.00707107	0.005	0.063531
Amikacin	Amikacin	Taquito_R1	Antibiotics	6.23778	2	1.1285	0.00777817	0.0055	0.0698841
Amikacin	Amikacin	Taquito_R1	Antibiotics	6.48778	2	1.157	0.00565685	0.004	0.0508248
Amikacin	Amikacin	Taquito_R1	Antibiotics	6.73778	2	1.181	0.00565685	0.004	0.0508248
Amikacin	Amikacin	Taquito_R1	Antibiotics	6.98778	2	1.2035	0.00494975	0.0035	0.0444717
Amikacin	Amikacin	Taquito_R1	Antibiotics	7.23778	2	1.222	0.00424264	0.003	0.0381186
Amikacin	Amikacin	Taquito_R1	Antibiotics	7.48778	2	1.2395	0.00353553	0.0025	0.0317655
Amikacin	Amikacin	Taquito_R1	Antibiotics	7.73778	2	1.253	0.00424264	0.003	0.0381186
Amikacin	Amikacin	Taquito_R1	Antibiotics	7.98778	2	1.267	0.00141421	0.001	0.0127062
Amikacin	Amikacin	Taquito_R1	Antibiotics	8.23778	2	1.281	0.00141421	0.001	0.0127062
Amikacin	Amikacin	Taquito_R1	Antibiotics	8.48778	2	1.293	0.00141421	0.001	0.0127062
Amikacin	Amikacin	Taquito_R1	Antibiotics	8.73778	2	1.3055	0.00212132	0.0015	0.0190593
Amikacin	Amikacin	Taquito_R1	Antibiotics	8.98778	2	1.3165	0.00212132	0.0015	0.0190593
Amikacin	Amikacin	Taquito_R1	Antibiotics	9.23778	2	1.328	0	0	0
Amikacin	Amikacin	Taquito_R1	Antibiotics	9.48778	2	1.3375	0.000707107	0.0005	0.0063531
Amikacin	Amikacin	Taquito_R1	Antibiotics	9.73778	2	1.345	0.00141421	0.001	0.0127062
Amikacin	Amikacin	Taquito_R1	Antibiotics	9.98778	2	1.354	0.00141421	0.001	0.0127062
Amikacin	Amikacin	Taquito_R1	Antibiotics	10.2378	2	1.3635	0.000707107	0.0005	0.0063531
Amikacin	Amikacin	Taquito_R1	Antibiotics	10.4878	2	1.3725	0.000707107	0.0005	0.0063531
Amikacin	Amikacin	Taquito_R1	Antibiotics	10.7378	2	1.38	0.00141421	0.001	0.0127062
Amikacin	Amikacin	Taquito_R1	Antibiotics	10.9878	2	1.389	0	0	0
Amikacin	Amikacin	Taquito_R1	Antibiotics	11.2378	2	1.3975	0.000707107	0.0005	0.0063531
Amikacin	Amikacin	Taquito_R1	Antibiotics	11.4878	2	1.404	0	0	0
Amikacin	Amikacin	Taquito_R1	Antibiotics	11.7378	2	1.4095	0.000707107	0.0005	0.0063531
Amikacin	Amikacin	Taquito_R1	Antibiotics	11.9878	2	1.416	0	0	0
Amikacin	Amikacin	Taquito_R1	Antibiotics	12.2378	2	1.4225	0.000707107	0.0005	0.0063531
Amikacin	Amikacin	Taquito_R1	Antibiotics	12.4878	2	1.427	0	0	0
Amikacin	Amikacin	Taquito_R1	Antibiotics	12.7378	2	1.4325	0.000707107	0.0005	0.0063531
Amikacin	Amikacin	Taquito_R1	Antibiotics	12.9875	2	NA	NA	NA	NA
Amikacin	Amikacin	Taquito_R1	Antibiotics	12.9878	2	1.4365	0.000707107	0.0005	0.0063531
Amikacin	Amikacin	Taquito_R1	Antibiotics	13.2378	2	1.4415	0.00212132	0.0015	0.0190593
Amikacin	Amikacin	Taquito_R1	Antibiotics	13.4878	2	1.4455	0.00212132	0.0015	0.0190593
Amikacin	Amikacin	Taquito_R1	Antibiotics	13.7378	2	1.45	0.00141421	0.001	0.0127062
Amikacin	Amikacin	Taquito_R1	Antibiotics	13.9878	2	1.455	0.00141421	0.001	0.0127062
Amikacin	Amikacin	Taquito_R1	Antibiotics	14.2378	2	1.4605	0.00212132	0.0015	0.0190593
Amikacin	Amikacin	Taquito_R1	Antibiotics	14.4878	2	1.4645	0.00353553	0.0025	0.0317655
Amikacin	Amikacin	Taquito_R1	Antibiotics	14.7378	2	1.47	0.00282843	0.002	0.0254124
Amikacin	Amikacin	Taquito_R1	Antibiotics	14.9878	2	1.474	0.00424264	0.003	0.0381186
Amikacin	Amikacin	Taquito_R1	Antibiotics	15.2375	2	NA	NA	NA	NA
Amikacin	Amikacin	Taquito_R1	Antibiotics	15.2378	2	1.479	0.00424264	0.003	0.0381186
Amikacin	Amikacin	Taquito_R1	Antibiotics	15.4878	2	1.485	0.00424264	0.003	0.0381186
Amikacin	Amikacin	Taquito_R1	Antibiotics	15.7378	2	1.4905	0.00494975	0.0035	0.0444717
Amikacin	Amikacin	Taquito_R1	Antibiotics	15.9878	2	1.4945	0.00636396	0.0045	0.0571779
Amikacin	Amikacin	Taquito_R1	Antibiotics	16.2378	2	1.5005	0.00636396	0.0045	0.0571779
Amikacin	Amikacin	Taquito_R1	Antibiotics	16.4878	2	1.5055	0.00636396	0.0045	0.0571779
Amikacin	Amikacin	Taquito_R1	Antibiotics	16.7378	2	1.511	0.00848528	0.006	0.0762372
Amikacin	Amikacin	Taquito_R1	Antibiotics	16.9878	2	1.516	0.00848528	0.006	0.0762372
Amikacin	Amikacin	Taquito_R1	Antibiotics	17.2378	2	1.521	0.00848528	0.006	0.0762372
Amikacin	Amikacin	Taquito_R1	Antibiotics	17.4878	2	1.525	0.00848528	0.006	0.0762372
Amikacin	Amikacin	Taquito_R1	Antibiotics	17.7375	2	NA	NA	NA	NA
Amikacin	Amikacin	Taquito_R1	Antibiotics	17.7378	2	1.53	0.00848528	0.006	0.0762372
Amikacin	Amikacin	Taquito_R1	Antibiotics	17.9878	2	1.533	0.00989949	0.007	0.0889434
Amikacin	Amikacin	Taquito_R1	Antibiotics	18.2378	2	1.5385	0.0106066	0.0075	0.0952965
Amikacin	Amikacin	Taquito_R1	Antibiotics	18.4878	2	1.5415	0.0106066	0.0075	0.0952965
Amikacin	Amikacin	Taquito_R1	Antibiotics	18.7378	2	1.5445	0.0106066	0.0075	0.0952965
Amikacin	Amikacin	Taquito_R1	Antibiotics	18.9878	2	1.5495	0.0106066	0.0075	0.0952965
Amikacin	Amikacin	Taquito_R1	Antibiotics	19.2378	2	1.5525	0.0106066	0.0075	0.0952965
Amikacin	Amikacin	Taquito_R1	Antibiotics	19.4878	2	1.556	0.0113137	0.008	0.10165
Amikacin	Amikacin	Taquito_R1	Antibiotics	19.7378	2	1.558	0.0113137	0.008	0.10165
Amikacin	Amikacin	Taquito_R1	Antibiotics	19.9878	2	1.561	0.0127279	0.009	0.114356
Amikacin	Amikacin	Taquito_R1	Antibiotics	20.2375	2	NA	NA	NA	NA
Amikacin	Amikacin	Taquito_R1	Antibiotics	20.2378	2	1.564	0.0127279	0.009	0.114356
Amikacin	Amikacin	Taquito_R1	Antibiotics	20.4878	2	1.5665	0.0120208	0.0085	0.108003
Amikacin	Amikacin	Taquito_R1	Antibiotics	20.7378	2	1.569	0.0127279	0.009	0.114356
Amikacin	Amikacin	Taquito_R1	Antibiotics	20.9878	2	1.572	0.0127279	0.009	0.114356
Amikacin	Amikacin	Taquito_R1	Antibiotics	21.2378	2	1.574	0.0127279	0.009	0.114356
Amikacin	Amikacin	Taquito_R1	Antibiotics	21.4878	2	1.576	0.0141421	0.01	0.127062
Amikacin	Amikacin	Taquito_R1	Antibiotics	21.7378	2	1.5785	0.013435	0.0095	0.120709
Amikacin	Amikacin	Taquito_R1	Antibiotics	21.9878	2	1.581	0.0141421	0.01	0.127062
Amikacin	Amikacin	Taquito_R1	Antibiotics	22.2378	2	1.584	0.0141421	0.01	0.127062
Amikacin	Amikacin	Taquito_R1	Antibiotics	22.4878	2	1.5855	0.013435	0.0095	0.120709
Amikacin	Amikacin	Taquito_R1	Antibiotics	22.7378	2	1.589	0.0155563	0.011	0.139768
Amikacin	Amikacin	Taquito_R1	Antibiotics	22.9878	2	1.591	0.0155563	0.011	0.139768
Amikacin	Amikacin	Taquito_R1	Antibiotics	23.2378	2	1.5935	0.0148492	0.0105	0.133415
Amikacin	Amikacin	Taquito_R1	Antibiotics	23.4878	2	1.5965	0.0148492	0.0105	0.133415
Amikacin	Amikacin	Taquito_R1	Antibiotics	23.7378	2	1.599	0.0155563	0.011	0.139768
Amikacin	Amikacin	Taquito_R1	Antibiotics	23.9878	2	1.601	0.0155563	0.011	0.139768
Amikacin	Amikacin	Taquito_R1	Antibiotics	NA	2	NA	NA	NA	NA
Amikacin	Amikacin	Taquito_R2	Antibiotics	0	2	NA	NA	NA	NA
Amikacin	Amikacin	Taquito_R2	Antibiotics	0.237778	2	0.094	0	0	0
Amikacin	Amikacin	Taquito_R2	Antibiotics	0.487778	2	0.095	0	0	0
Amikacin	Amikacin	Taquito_R2	Antibiotics	0.737778	2	0.0955	0.000707107	0.0005	0.0063531
Amikacin	Amikacin	Taquito_R2	Antibiotics	0.987778	2	0.0965	0.000707107	0.0005	0.0063531
Amikacin	Amikacin	Taquito_R2	Antibiotics	1.23778	2	0.0985	0.000707107	0.0005	0.0063531
Amikacin	Amikacin	Taquito_R2	Antibiotics	1.48778	2	0.1005	0.000707107	0.0005	0.0063531
Amikacin	Amikacin	Taquito_R2	Antibiotics	1.73778	2	0.1045	0.000707107	0.0005	0.0063531
Amikacin	Amikacin	Taquito_R2	Antibiotics	1.98778	2	0.111	0.00141421	0.001	0.0127062
Amikacin	Amikacin	Taquito_R2	Antibiotics	2.23778	2	0.121	0.00141421	0.001	0.0127062
Amikacin	Amikacin	Taquito_R2	Antibiotics	2.48778	2	0.1355	0.00212132	0.0015	0.0190593
Amikacin	Amikacin	Taquito_R2	Antibiotics	2.73778	2	0.1605	0.00212132	0.0015	0.0190593
Amikacin	Amikacin	Taquito_R2	Antibiotics	2.98778	2	0.197	0.00424264	0.003	0.0381186
Amikacin	Amikacin	Taquito_R2	Antibiotics	3.2375	2	NA	NA	NA	NA
Amikacin	Amikacin	Taquito_R2	Antibiotics	3.23778	2	0.2415	0.00919239	0.0065	0.0825903
Amikacin	Amikacin	Taquito_R2	Antibiotics	3.48778	2	0.318	0.0127279	0.009	0.114356
Amikacin	Amikacin	Taquito_R2	Antibiotics	3.73778	2	0.456	0.00848528	0.006	0.0762372
Amikacin	Amikacin	Taquito_R2	Antibiotics	3.98778	2	0.5355	0.0120208	0.0085	0.108003
Amikacin	Amikacin	Taquito_R2	Antibiotics	4.23778	2	0.5935	0.00777817	0.0055	0.0698841
Amikacin	Amikacin	Taquito_R2	Antibiotics	4.48778	2	0.6315	0.00353553	0.0025	0.0317655
Amikacin	Amikacin	Taquito_R2	Antibiotics	4.73778	2	0.665	0.0282843	0.02	0.254124
Amikacin	Amikacin	Taquito_R2	Antibiotics	4.98778	2	0.811	0.00141421	0.001	0.0127062
Amikacin	Amikacin	Taquito_R2	Antibiotics	5.23778	2	0.94	0.0226274	0.016	0.203299
Amikacin	Amikacin	Taquito_R2	Antibiotics	5.48778	2	1.016	0.0296985	0.021	0.26683
Amikacin	Amikacin	Taquito_R2	Antibiotics	5.73778	2	1.052	0.0169706	0.012	0.152474
Amikacin	Amikacin	Taquito_R2	Antibiotics	5.98778	2	1.101	0.00989949	0.007	0.0889434
Amikacin	Amikacin	Taquito_R2	Antibiotics	6.23778	2	1.156	0.00989949	0.007	0.0889434
Amikacin	Amikacin	Taquito_R2	Antibiotics	6.48778	2	1.206	0.0113137	0.008	0.10165
Amikacin	Amikacin	Taquito_R2	Antibiotics	6.73778	2	1.2475	0.013435	0.0095	0.120709
Amikacin	Amikacin	Taquito_R2	Antibiotics	6.98778	2	1.2815	0.013435	0.0095	0.120709
Amikacin	Amikacin	Taquito_R2	Antibiotics	7.23778	2	1.309	0.0113137	0.008	0.10165
Amikacin	Amikacin	Taquito_R2	Antibiotics	7.48778	2	1.333	0.0113137	0.008	0.10165
Amikacin	Amikacin	Taquito_R2	Antibiotics	7.73778	2	1.3545	0.0106066	0.0075	0.0952965
Amikacin	Amikacin	Taquito_R2	Antibiotics	7.98778	2	1.3745	0.00919239	0.0065	0.0825903
Amikacin	Amikacin	Taquito_R2	Antibiotics	8.23778	2	1.3925	0.00919239	0.0065	0.0825903
Amikacin	Amikacin	Taquito_R2	Antibiotics	8.48778	2	1.408	0.00848528	0.006	0.0762372
Amikacin	Amikacin	Taquito_R2	Antibiotics	8.73778	2	1.4225	0.00636396	0.0045	0.0571779
Amikacin	Amikacin	Taquito_R2	Antibiotics	8.98778	2	1.4365	0.00636396	0.0045	0.0571779
Amikacin	Amikacin	Taquito_R2	Antibiotics	9.23778	2	1.449	0.00565685	0.004	0.0508248
Amikacin	Amikacin	Taquito_R2	Antibiotics	9.48778	2	1.46	0.00565685	0.004	0.0508248
Amikacin	Amikacin	Taquito_R2	Antibiotics	9.73778	2	1.469	0.00424264	0.003	0.0381186
Amikacin	Amikacin	Taquito_R2	Antibiotics	9.98778	2	1.48	0.00424264	0.003	0.0381186
Amikacin	Amikacin	Taquito_R2	Antibiotics	10.2378	2	1.4915	0.00353553	0.0025	0.0317655
Amikacin	Amikacin	Taquito_R2	Antibiotics	10.4878	2	1.5	0.00424264	0.003	0.0381186
Amikacin	Amikacin	Taquito_R2	Antibiotics	10.7378	2	1.51	0.00282843	0.002	0.0254124
Amikacin	Amikacin	Taquito_R2	Antibiotics	10.9878	2	1.5185	0.00212132	0.0015	0.0190593
Amikacin	Amikacin	Taquito_R2	Antibiotics	11.2378	2	1.528	0.00141421	0.001	0.0127062
Amikacin	Amikacin	Taquito_R2	Antibiotics	11.4878	2	1.5365	0.000707107	0.0005	0.0063531
Amikacin	Amikacin	Taquito_R2	Antibiotics	11.7378	2	1.5435	0.000707107	0.0005	0.0063531
Amikacin	Amikacin	Taquito_R2	Antibiotics	11.9878	2	1.5505	0.00212132	0.0015	0.0190593
Amikacin	Amikacin	Taquito_R2	Antibiotics	12.2378	2	1.558	0.00282843	0.002	0.0254124
Amikacin	Amikacin	Taquito_R2	Antibiotics	12.4878	2	1.564	0.00424264	0.003	0.0381186
Amikacin	Amikacin	Taquito_R2	Antibiotics	12.7378	2	1.5715	0.00353553	0.0025	0.0317655
Amikacin	Amikacin	Taquito_R2	Antibiotics	12.9875	2	NA	NA	NA	NA
Amikacin	Amikacin	Taquito_R2	Antibiotics	12.9878	2	1.578	0.00424264	0.003	0.0381186
Amikacin	Amikacin	Taquito_R2	Antibiotics	13.2378	2	1.583	0.00565685	0.004	0.0508248
Amikacin	Amikacin	Taquito_R2	Antibiotics	13.4878	2	1.588	0.00565685	0.004	0.0508248
Amikacin	Amikacin	Taquito_R2	Antibiotics	13.7378	2	1.5945	0.00636396	0.0045	0.0571779
Amikacin	Amikacin	Taquito_R2	Antibiotics	13.9878	2	1.6	0.00707107	0.005	0.063531
Amikacin	Amikacin	Taquito_R2	Antibiotics	14.2378	2	1.6045	0.00636396	0.0045	0.0571779
Amikacin	Amikacin	Taquito_R2	Antibiotics	14.4878	2	1.6095	0.00636396	0.0045	0.0571779
Amikacin	Amikacin	Taquito_R2	Antibiotics	14.7378	2	1.6135	0.00636396	0.0045	0.0571779
Amikacin	Amikacin	Taquito_R2	Antibiotics	14.9878	2	1.618	0.00707107	0.005	0.063531
Amikacin	Amikacin	Taquito_R2	Antibiotics	15.2375	2	NA	NA	NA	NA
Amikacin	Amikacin	Taquito_R2	Antibiotics	15.2378	2	1.622	0.00707107	0.005	0.063531
Amikacin	Amikacin	Taquito_R2	Antibiotics	15.4878	2	1.6265	0.00636396	0.0045	0.0571779
Amikacin	Amikacin	Taquito_R2	Antibiotics	15.7378	2	1.63	0.00707107	0.005	0.063531
Amikacin	Amikacin	Taquito_R2	Antibiotics	15.9878	2	1.634	0.00707107	0.005	0.063531
Amikacin	Amikacin	Taquito_R2	Antibiotics	16.2378	2	1.637	0.00707107	0.005	0.063531
Amikacin	Amikacin	Taquito_R2	Antibiotics	16.4878	2	1.6405	0.00777817	0.0055	0.0698841
Amikacin	Amikacin	Taquito_R2	Antibiotics	16.7378	2	1.644	0.00707107	0.005	0.063531
Amikacin	Amikacin	Taquito_R2	Antibiotics	16.9878	2	1.6475	0.00636396	0.0045	0.0571779
Amikacin	Amikacin	Taquito_R2	Antibiotics	17.2378	2	1.6505	0.00636396	0.0045	0.0571779
Amikacin	Amikacin	Taquito_R2	Antibiotics	17.4878	2	1.6535	0.00636396	0.0045	0.0571779
Amikacin	Amikacin	Taquito_R2	Antibiotics	17.7375	2	NA	NA	NA	NA
Amikacin	Amikacin	Taquito_R2	Antibiotics	17.7378	2	1.6565	0.00636396	0.0045	0.0571779
Amikacin	Amikacin	Taquito_R2	Antibiotics	17.9878	2	1.659	0.00707107	0.005	0.063531
Amikacin	Amikacin	Taquito_R2	Antibiotics	18.2378	2	1.662	0.00707107	0.005	0.063531
Amikacin	Amikacin	Taquito_R2	Antibiotics	18.4878	2	1.6645	0.00636396	0.0045	0.0571779
Amikacin	Amikacin	Taquito_R2	Antibiotics	18.7378	2	1.667	0.00565685	0.004	0.0508248
Amikacin	Amikacin	Taquito_R2	Antibiotics	18.9878	2	1.669	0.00565685	0.004	0.0508248
Amikacin	Amikacin	Taquito_R2	Antibiotics	19.2378	2	1.671	0.00424264	0.003	0.0381186
Amikacin	Amikacin	Taquito_R2	Antibiotics	19.4878	2	1.674	0.00424264	0.003	0.0381186
Amikacin	Amikacin	Taquito_R2	Antibiotics	19.7378	2	1.676	0.00424264	0.003	0.0381186
Amikacin	Amikacin	Taquito_R2	Antibiotics	19.9878	2	1.678	0.00424264	0.003	0.0381186
Amikacin	Amikacin	Taquito_R2	Antibiotics	20.2375	2	NA	NA	NA	NA
Amikacin	Amikacin	Taquito_R2	Antibiotics	20.2378	2	1.6805	0.00353553	0.0025	0.0317655
Amikacin	Amikacin	Taquito_R2	Antibiotics	20.4878	2	1.6815	0.00212132	0.0015	0.0190593
Amikacin	Amikacin	Taquito_R2	Antibiotics	20.7378	2	1.683	0.00282843	0.002	0.0254124
Amikacin	Amikacin	Taquito_R2	Antibiotics	20.9878	2	1.6845	0.00353553	0.0025	0.0317655
Amikacin	Amikacin	Taquito_R2	Antibiotics	21.2378	2	1.686	0.00282843	0.002	0.0254124
Amikacin	Amikacin	Taquito_R2	Antibiotics	21.4878	2	1.6875	0.00212132	0.0015	0.0190593
Amikacin	Amikacin	Taquito_R2	Antibiotics	21.7378	2	1.689	0.00141421	0.001	0.0127062
Amikacin	Amikacin	Taquito_R2	Antibiotics	21.9878	2	1.691	0.00141421	0.001	0.0127062
Amikacin	Amikacin	Taquito_R2	Antibiotics	22.2378	2	1.691	0.00141421	0.001	0.0127062
Amikacin	Amikacin	Taquito_R2	Antibiotics	22.4878	2	1.693	0.00141421	0.001	0.0127062
Amikacin	Amikacin	Taquito_R2	Antibiotics	22.7378	2	1.6945	0.000707107	0.0005	0.0063531
Amikacin	Amikacin	Taquito_R2	Antibiotics	22.9878	2	1.6955	0.000707107	0.0005	0.0063531
Amikacin	Amikacin	Taquito_R2	Antibiotics	23.2378	2	1.697	0.00141421	0.001	0.0127062
Amikacin	Amikacin	Taquito_R2	Antibiotics	23.4878	2	1.6985	0.000707107	0.0005	0.0063531
Amikacin	Amikacin	Taquito_R2	Antibiotics	23.7378	2	1.6995	0.000707107	0.0005	0.0063531
Amikacin	Amikacin	Taquito_R2	Antibiotics	23.9878	2	1.701	0	0	0
Amikacin	Amikacin	Taquito_R2	Antibiotics	NA	2	NA	NA	NA	NA
Amikacin + Entelli02	Amikacin	APO57	Combination	0	3	NA	NA	NA	NA
Amikacin + Entelli02	Amikacin	APO57	Combination	0.237778	3	0.0976667	0.00152753	0.000881917	0.00379458
Amikacin + Entelli02	Amikacin	APO57	Combination	0.487778	3	0.0976667	0.00152753	0.000881917	0.00379458
Amikacin + Entelli02	Amikacin	APO57	Combination	0.737778	3	0.0983333	0.00152753	0.000881917	0.00379458
Amikacin + Entelli02	Amikacin	APO57	Combination	0.987778	3	0.099	0.001	0.00057735	0.00248414
Amikacin + Entelli02	Amikacin	APO57	Combination	1.23778	3	0.0996667	0.00152753	0.000881917	0.00379458
Amikacin + Entelli02	Amikacin	APO57	Combination	1.48778	3	0.100333	0.00152753	0.000881917	0.00379458
Amikacin + Entelli02	Amikacin	APO57	Combination	1.73778	3	0.101333	0.00152753	0.000881917	0.00379458
Amikacin + Entelli02	Amikacin	APO57	Combination	1.98778	3	0.101667	0.0011547	0.000666667	0.00286844
Amikacin + Entelli02	Amikacin	APO57	Combination	2.23778	3	0.101667	0.0011547	0.000666667	0.00286844
Amikacin + Entelli02	Amikacin	APO57	Combination	2.48778	3	0.101	0.001	0.00057735	0.00248414
Amikacin + Entelli02	Amikacin	APO57	Combination	2.73778	3	0.100333	0.00152753	0.000881917	0.00379458
Amikacin + Entelli02	Amikacin	APO57	Combination	2.98778	3	0.1	0.001	0.00057735	0.00248414
Amikacin + Entelli02	Amikacin	APO57	Combination	3.2375	3	0.0996667	0.00152753	0.000881917	0.00379458
Amikacin + Entelli02	Amikacin	APO57	Combination	3.23778	3	NA	NA	NA	NA
Amikacin + Entelli02	Amikacin	APO57	Combination	3.48778	3	0.0993333	0.00152753	0.000881917	0.00379458
Amikacin + Entelli02	Amikacin	APO57	Combination	3.73778	3	0.0993333	0.00152753	0.000881917	0.00379458
Amikacin + Entelli02	Amikacin	APO57	Combination	3.98778	3	0.099	0.001	0.00057735	0.00248414
Amikacin + Entelli02	Amikacin	APO57	Combination	4.23778	3	0.099	0.001	0.00057735	0.00248414
Amikacin + Entelli02	Amikacin	APO57	Combination	4.48778	3	0.0986667	0.00152753	0.000881917	0.00379458
Amikacin + Entelli02	Amikacin	APO57	Combination	4.73778	3	0.0986667	0.00152753	0.000881917	0.00379458
Amikacin + Entelli02	Amikacin	APO57	Combination	4.98778	3	0.099	0.001	0.00057735	0.00248414
Amikacin + Entelli02	Amikacin	APO57	Combination	5.23778	3	0.0986667	0.00152753	0.000881917	0.00379458
Amikacin + Entelli02	Amikacin	APO57	Combination	5.48778	3	0.0986667	0.00152753	0.000881917	0.00379458
Amikacin + Entelli02	Amikacin	APO57	Combination	5.73778	3	0.0986667	0.00152753	0.000881917	0.00379458
Amikacin + Entelli02	Amikacin	APO57	Combination	5.98778	3	0.0986667	0.00152753	0.000881917	0.00379458
Amikacin + Entelli02	Amikacin	APO57	Combination	6.23778	3	0.0986667	0.00152753	0.000881917	0.00379458
Amikacin + Entelli02	Amikacin	APO57	Combination	6.48778	3	0.0986667	0.00152753	0.000881917	0.00379458
Amikacin + Entelli02	Amikacin	APO57	Combination	6.73778	3	0.0986667	0.00152753	0.000881917	0.00379458
Amikacin + Entelli02	Amikacin	APO57	Combination	6.98778	3	0.0986667	0.00152753	0.000881917	0.00379458
Amikacin + Entelli02	Amikacin	APO57	Combination	7.23778	3	0.0986667	0.00152753	0.000881917	0.00379458
Amikacin + Entelli02	Amikacin	APO57	Combination	7.48778	3	0.0983333	0.00152753	0.000881917	0.00379458
Amikacin + Entelli02	Amikacin	APO57	Combination	7.73778	3	0.0986667	0.00152753	0.000881917	0.00379458
Amikacin + Entelli02	Amikacin	APO57	Combination	7.98778	3	0.0986667	0.00152753	0.000881917	0.00379458
Amikacin + Entelli02	Amikacin	APO57	Combination	8.23778	3	0.0986667	0.00152753	0.000881917	0.00379458
Amikacin + Entelli02	Amikacin	APO57	Combination	8.48778	3	0.0983333	0.00152753	0.000881917	0.00379458
Amikacin + Entelli02	Amikacin	APO57	Combination	8.73778	3	0.098	0.001	0.00057735	0.00248414
Amikacin + Entelli02	Amikacin	APO57	Combination	8.98778	3	0.0983333	0.00152753	0.000881917	0.00379458
Amikacin + Entelli02	Amikacin	APO57	Combination	9.23778	3	0.098	0.001	0.00057735	0.00248414
Amikacin + Entelli02	Amikacin	APO57	Combination	9.48778	3	0.0983333	0.00152753	0.000881917	0.00379458
Amikacin + Entelli02	Amikacin	APO57	Combination	9.73778	3	0.0983333	0.00152753	0.000881917	0.00379458
Amikacin + Entelli02	Amikacin	APO57	Combination	9.98778	3	0.0983333	0.00152753	0.000881917	0.00379458
Amikacin + Entelli02	Amikacin	APO57	Combination	10.2378	3	0.0983333	0.00152753	0.000881917	0.00379458
Amikacin + Entelli02	Amikacin	APO57	Combination	10.4878	3	0.0983333	0.00152753	0.000881917	0.00379458
Amikacin + Entelli02	Amikacin	APO57	Combination	10.7378	3	0.0983333	0.00152753	0.000881917	0.00379458
Amikacin + Entelli02	Amikacin	APO57	Combination	10.9878	3	0.0983333	0.00152753	0.000881917	0.00379458
Amikacin + Entelli02	Amikacin	APO57	Combination	11.2378	3	0.0983333	0.00152753	0.000881917	0.00379458
Amikacin + Entelli02	Amikacin	APO57	Combination	11.4878	3	0.0983333	0.00152753	0.000881917	0.00379458
Amikacin + Entelli02	Amikacin	APO57	Combination	11.7378	3	0.0983333	0.00152753	0.000881917	0.00379458
Amikacin + Entelli02	Amikacin	APO57	Combination	11.9878	3	0.0986667	0.00208167	0.00120185	0.00517115
Amikacin + Entelli02	Amikacin	APO57	Combination	12.2378	3	0.0986667	0.00208167	0.00120185	0.00517115
Amikacin + Entelli02	Amikacin	APO57	Combination	12.4878	3	0.0986667	0.00208167	0.00120185	0.00517115
Amikacin + Entelli02	Amikacin	APO57	Combination	12.7378	3	0.099	0.00264575	0.00152753	0.00657241
Amikacin + Entelli02	Amikacin	APO57	Combination	12.9875	3	NA	NA	NA	NA
Amikacin + Entelli02	Amikacin	APO57	Combination	12.9878	3	0.0993333	0.00321455	0.00185592	0.00798539
Amikacin + Entelli02	Amikacin	APO57	Combination	13.2378	3	0.099	0.00360555	0.00208167	0.00895669
Amikacin + Entelli02	Amikacin	APO57	Combination	13.4878	3	0.0996667	0.00378594	0.00218581	0.00940479
Amikacin + Entelli02	Amikacin	APO57	Combination	13.7378	3	0.0993333	0.00321455	0.00185592	0.00798539
Amikacin + Entelli02	Amikacin	APO57	Combination	13.9878	3	0.0993333	0.00321455	0.00185592	0.00798539
Amikacin + Entelli02	Amikacin	APO57	Combination	14.2378	3	0.099	0.00264575	0.00152753	0.00657241
Amikacin + Entelli02	Amikacin	APO57	Combination	14.4878	3	0.0986667	0.00208167	0.00120185	0.00517115
Amikacin + Entelli02	Amikacin	APO57	Combination	14.7378	3	0.0986667	0.00208167	0.00120185	0.00517115
Amikacin + Entelli02	Amikacin	APO57	Combination	14.9878	3	0.0986667	0.00208167	0.00120185	0.00517115
Amikacin + Entelli02	Amikacin	APO57	Combination	15.2375	3	NA	NA	NA	NA
Amikacin + Entelli02	Amikacin	APO57	Combination	15.2378	3	0.0986667	0.00208167	0.00120185	0.00517115
Amikacin + Entelli02	Amikacin	APO57	Combination	15.4878	3	0.0983333	0.00152753	0.000881917	0.00379458
Amikacin + Entelli02	Amikacin	APO57	Combination	15.7378	3	0.0983333	0.00152753	0.000881917	0.00379458
Amikacin + Entelli02	Amikacin	APO57	Combination	15.9878	3	0.0983333	0.00152753	0.000881917	0.00379458
Amikacin + Entelli02	Amikacin	APO57	Combination	16.2378	3	0.0983333	0.00152753	0.000881917	0.00379458
Amikacin + Entelli02	Amikacin	APO57	Combination	16.4878	3	0.0983333	0.00152753	0.000881917	0.00379458
Amikacin + Entelli02	Amikacin	APO57	Combination	16.7378	3	0.098	0.002	0.0011547	0.00496828
Amikacin + Entelli02	Amikacin	APO57	Combination	16.9878	3	0.098	0.002	0.0011547	0.00496828
Amikacin + Entelli02	Amikacin	APO57	Combination	17.2378	3	0.0983333	0.00152753	0.000881917	0.00379458
Amikacin + Entelli02	Amikacin	APO57	Combination	17.4878	3	0.0983333	0.00152753	0.000881917	0.00379458
Amikacin + Entelli02	Amikacin	APO57	Combination	17.7375	3	NA	NA	NA	NA
Amikacin + Entelli02	Amikacin	APO57	Combination	17.7378	3	0.0983333	0.00152753	0.000881917	0.00379458
Amikacin + Entelli02	Amikacin	APO57	Combination	17.9878	3	0.0983333	0.00152753	0.000881917	0.00379458
Amikacin + Entelli02	Amikacin	APO57	Combination	18.2378	3	0.0983333	0.00152753	0.000881917	0.00379458
Amikacin + Entelli02	Amikacin	APO57	Combination	18.4878	3	0.0983333	0.00152753	0.000881917	0.00379458
Amikacin + Entelli02	Amikacin	APO57	Combination	18.7378	3	0.0983333	0.00152753	0.000881917	0.00379458
Amikacin + Entelli02	Amikacin	APO57	Combination	18.9878	3	0.0983333	0.00152753	0.000881917	0.00379458
Amikacin + Entelli02	Amikacin	APO57	Combination	19.2378	3	0.0983333	0.00152753	0.000881917	0.00379458
Amikacin + Entelli02	Amikacin	APO57	Combination	19.4878	3	0.0983333	0.00152753	0.000881917	0.00379458
Amikacin + Entelli02	Amikacin	APO57	Combination	19.7378	3	0.0983333	0.00152753	0.000881917	0.00379458
Amikacin + Entelli02	Amikacin	APO57	Combination	19.9878	3	0.0983333	0.00152753	0.000881917	0.00379458
Amikacin + Entelli02	Amikacin	APO57	Combination	20.2375	3	NA	NA	NA	NA
Amikacin + Entelli02	Amikacin	APO57	Combination	20.2378	3	0.098	0.002	0.0011547	0.00496828
Amikacin + Entelli02	Amikacin	APO57	Combination	20.4878	3	0.0983333	0.00152753	0.000881917	0.00379458
Amikacin + Entelli02	Amikacin	APO57	Combination	20.7378	3	0.0983333	0.00152753	0.000881917	0.00379458
Amikacin + Entelli02	Amikacin	APO57	Combination	20.9878	3	0.098	0.002	0.0011547	0.00496828
Amikacin + Entelli02	Amikacin	APO57	Combination	21.2378	3	0.0983333	0.00152753	0.000881917	0.00379458
Amikacin + Entelli02	Amikacin	APO57	Combination	21.4878	3	0.0983333	0.00152753	0.000881917	0.00379458
Amikacin + Entelli02	Amikacin	APO57	Combination	21.7378	3	0.0983333	0.00152753	0.000881917	0.00379458
Amikacin + Entelli02	Amikacin	APO57	Combination	21.9878	3	0.0983333	0.00152753	0.000881917	0.00379458
Amikacin + Entelli02	Amikacin	APO57	Combination	22.2378	3	0.0983333	0.00152753	0.000881917	0.00379458
Amikacin + Entelli02	Amikacin	APO57	Combination	22.4878	3	0.0983333	0.00152753	0.000881917	0.00379458
Amikacin + Entelli02	Amikacin	APO57	Combination	22.7378	3	0.0983333	0.00152753	0.000881917	0.00379458
Amikacin + Entelli02	Amikacin	APO57	Combination	22.9878	3	0.0983333	0.00152753	0.000881917	0.00379458
Amikacin + Entelli02	Amikacin	APO57	Combination	23.2378	3	0.0983333	0.00152753	0.000881917	0.00379458
Amikacin + Entelli02	Amikacin	APO57	Combination	23.4878	3	0.0983333	0.00152753	0.000881917	0.00379458
Amikacin + Entelli02	Amikacin	APO57	Combination	23.7378	3	0.0983333	0.00152753	0.000881917	0.00379458
Amikacin + Entelli02	Amikacin	APO57	Combination	23.9878	3	0.0983333	0.00152753	0.000881917	0.00379458
Amikacin + Entelli02	Amikacin	APO57	Combination	NA	3	NA	NA	NA	NA
Amikacin + Entelli02	Amikacin	CPO093	Combination	0	3	NA	NA	NA	NA
Amikacin + Entelli02	Amikacin	CPO093	Combination	0.237778	3	0.093	0.001	0.00057735	0.00248414
Amikacin + Entelli02	Amikacin	CPO093	Combination	0.487778	3	0.0926667	0.00057735	0.000333333	0.00143422
Amikacin + Entelli02	Amikacin	CPO093	Combination	0.737778	3	0.0926667	0.00057735	0.000333333	0.00143422
Amikacin + Entelli02	Amikacin	CPO093	Combination	0.987778	3	0.0933333	0.00057735	0.000333333	0.00143422
Amikacin + Entelli02	Amikacin	CPO093	Combination	1.23778	3	0.093	0.001	0.00057735	0.00248414
Amikacin + Entelli02	Amikacin	CPO093	Combination	1.48778	3	0.0933333	0.00057735	0.000333333	0.00143422
Amikacin + Entelli02	Amikacin	CPO093	Combination	1.73778	3	0.0933333	0.00057735	0.000333333	0.00143422
Amikacin + Entelli02	Amikacin	CPO093	Combination	1.98778	3	0.0936667	0.00057735	0.000333333	0.00143422
Amikacin + Entelli02	Amikacin	CPO093	Combination	2.23778	3	0.0936667	0.00057735	0.000333333	0.00143422
Amikacin + Entelli02	Amikacin	CPO093	Combination	2.48778	3	0.0936667	0.00057735	0.000333333	0.00143422
Amikacin + Entelli02	Amikacin	CPO093	Combination	2.73778	3	0.0936667	0.00057735	0.000333333	0.00143422
Amikacin + Entelli02	Amikacin	CPO093	Combination	2.98778	3	0.0936667	0.00057735	0.000333333	0.00143422
Amikacin + Entelli02	Amikacin	CPO093	Combination	3.2375	3	0.0936667	0.00057735	0.000333333	0.00143422
Amikacin + Entelli02	Amikacin	CPO093	Combination	3.23778	3	NA	NA	NA	NA
Amikacin + Entelli02	Amikacin	CPO093	Combination	3.48778	3	0.093	0.001	0.00057735	0.00248414
Amikacin + Entelli02	Amikacin	CPO093	Combination	3.73778	3	0.0926667	0.00057735	0.000333333	0.00143422
Amikacin + Entelli02	Amikacin	CPO093	Combination	3.98778	3	0.0926667	0.00057735	0.000333333	0.00143422
Amikacin + Entelli02	Amikacin	CPO093	Combination	4.23778	3	0.0926667	0.00057735	0.000333333	0.00143422
Amikacin + Entelli02	Amikacin	CPO093	Combination	4.48778	3	0.0926667	0.00057735	0.000333333	0.00143422
Amikacin + Entelli02	Amikacin	CPO093	Combination	4.73778	3	0.0926667	0.00057735	0.000333333	0.00143422
Amikacin + Entelli02	Amikacin	CPO093	Combination	4.98778	3	0.0926667	0.00057735	0.000333333	0.00143422
Amikacin + Entelli02	Amikacin	CPO093	Combination	5.23778	3	0.0926667	0.00057735	0.000333333	0.00143422
Amikacin + Entelli02	Amikacin	CPO093	Combination	5.48778	3	0.0926667	0.00057735	0.000333333	0.00143422
Amikacin + Entelli02	Amikacin	CPO093	Combination	5.73778	3	0.0926667	0.00057735	0.000333333	0.00143422
Amikacin + Entelli02	Amikacin	CPO093	Combination	5.98778	3	0.0926667	0.00057735	0.000333333	0.00143422
Amikacin + Entelli02	Amikacin	CPO093	Combination	6.23778	3	0.0926667	0.00057735	0.000333333	0.00143422
Amikacin + Entelli02	Amikacin	CPO093	Combination	6.48778	3	0.0926667	0.00057735	0.000333333	0.00143422
Amikacin + Entelli02	Amikacin	CPO093	Combination	6.73778	3	0.0923333	0.00057735	0.000333333	0.00143422
Amikacin + Entelli02	Amikacin	CPO093	Combination	6.98778	3	0.0926667	0.00057735	0.000333333	0.00143422
Amikacin + Entelli02	Amikacin	CPO093	Combination	7.23778	3	0.0923333	0.00057735	0.000333333	0.00143422
Amikacin + Entelli02	Amikacin	CPO093	Combination	7.48778	3	0.0926667	0.00057735	0.000333333	0.00143422
Amikacin + Entelli02	Amikacin	CPO093	Combination	7.73778	3	0.0926667	0.00057735	0.000333333	0.00143422
Amikacin + Entelli02	Amikacin	CPO093	Combination	7.98778	3	0.0926667	0.00057735	0.000333333	0.00143422
Amikacin + Entelli02	Amikacin	CPO093	Combination	8.23778	3	0.0926667	0.00057735	0.000333333	0.00143422
Amikacin + Entelli02	Amikacin	CPO093	Combination	8.48778	3	0.0926667	0.00057735	0.000333333	0.00143422
Amikacin + Entelli02	Amikacin	CPO093	Combination	8.73778	3	0.0926667	0.00057735	0.000333333	0.00143422
Amikacin + Entelli02	Amikacin	CPO093	Combination	8.98778	3	0.0926667	0.00057735	0.000333333	0.00143422
Amikacin + Entelli02	Amikacin	CPO093	Combination	9.23778	3	0.0926667	0.00057735	0.000333333	0.00143422
Amikacin + Entelli02	Amikacin	CPO093	Combination	9.48778	3	0.093	0.001	0.00057735	0.00248414
Amikacin + Entelli02	Amikacin	CPO093	Combination	9.73778	3	0.093	0.001	0.00057735	0.00248414
Amikacin + Entelli02	Amikacin	CPO093	Combination	9.98778	3	0.093	0.001	0.00057735	0.00248414
Amikacin + Entelli02	Amikacin	CPO093	Combination	10.2378	3	0.093	0.001	0.00057735	0.00248414
Amikacin + Entelli02	Amikacin	CPO093	Combination	10.4878	3	0.093	0.001	0.00057735	0.00248414
Amikacin + Entelli02	Amikacin	CPO093	Combination	10.7378	3	0.093	0.001	0.00057735	0.00248414
Amikacin + Entelli02	Amikacin	CPO093	Combination	10.9878	3	0.093	0.001	0.00057735	0.00248414
Amikacin + Entelli02	Amikacin	CPO093	Combination	11.2378	3	0.093	0.001	0.00057735	0.00248414
Amikacin + Entelli02	Amikacin	CPO093	Combination	11.4878	3	0.0926667	0.00057735	0.000333333	0.00143422
Amikacin + Entelli02	Amikacin	CPO093	Combination	11.7378	3	0.0923333	0.00057735	0.000333333	0.00143422
Amikacin + Entelli02	Amikacin	CPO093	Combination	11.9878	3	0.0926667	0.00057735	0.000333333	0.00143422
Amikacin + Entelli02	Amikacin	CPO093	Combination	12.2378	3	0.0926667	0.00057735	0.000333333	0.00143422
Amikacin + Entelli02	Amikacin	CPO093	Combination	12.4878	3	0.0923333	0.00057735	0.000333333	0.00143422
Amikacin + Entelli02	Amikacin	CPO093	Combination	12.7378	3	0.0926667	0.00057735	0.000333333	0.00143422
Amikacin + Entelli02	Amikacin	CPO093	Combination	12.9875	3	NA	NA	NA	NA
Amikacin + Entelli02	Amikacin	CPO093	Combination	12.9878	3	0.0926667	0.00057735	0.000333333	0.00143422
Amikacin + Entelli02	Amikacin	CPO093	Combination	13.2378	3	0.0926667	0.00057735	0.000333333	0.00143422
Amikacin + Entelli02	Amikacin	CPO093	Combination	13.4878	3	0.0926667	0.00057735	0.000333333	0.00143422
Amikacin + Entelli02	Amikacin	CPO093	Combination	13.7378	3	0.0926667	0.00057735	0.000333333	0.00143422
Amikacin + Entelli02	Amikacin	CPO093	Combination	13.9878	3	0.0926667	0.00057735	0.000333333	0.00143422
Amikacin + Entelli02	Amikacin	CPO093	Combination	14.2378	3	0.0926667	0.00057735	0.000333333	0.00143422
Amikacin + Entelli02	Amikacin	CPO093	Combination	14.4878	3	0.0923333	0.00057735	0.000333333	0.00143422
Amikacin + Entelli02	Amikacin	CPO093	Combination	14.7378	3	0.0926667	0.00057735	0.000333333	0.00143422
Amikacin + Entelli02	Amikacin	CPO093	Combination	14.9878	3	0.0926667	0.00057735	0.000333333	0.00143422
Amikacin + Entelli02	Amikacin	CPO093	Combination	15.2375	3	NA	NA	NA	NA
Amikacin + Entelli02	Amikacin	CPO093	Combination	15.2378	3	0.0926667	0.00057735	0.000333333	0.00143422
Amikacin + Entelli02	Amikacin	CPO093	Combination	15.4878	3	0.0926667	0.00057735	0.000333333	0.00143422
Amikacin + Entelli02	Amikacin	CPO093	Combination	15.7378	3	0.0923333	0.00057735	0.000333333	0.00143422
Amikacin + Entelli02	Amikacin	CPO093	Combination	15.9878	3	0.0926667	0.00057735	0.000333333	0.00143422
Amikacin + Entelli02	Amikacin	CPO093	Combination	16.2378	3	0.0926667	0.00057735	0.000333333	0.00143422
Amikacin + Entelli02	Amikacin	CPO093	Combination	16.4878	3	0.0923333	0.00057735	0.000333333	0.00143422
Amikacin + Entelli02	Amikacin	CPO093	Combination	16.7378	3	0.0923333	0.00057735	0.000333333	0.00143422
Amikacin + Entelli02	Amikacin	CPO093	Combination	16.9878	3	0.0926667	0.00057735	0.000333333	0.00143422
Amikacin + Entelli02	Amikacin	CPO093	Combination	17.2378	3	0.0926667	0.00057735	0.000333333	0.00143422
Amikacin + Entelli02	Amikacin	CPO093	Combination	17.4878	3	0.0926667	0.00057735	0.000333333	0.00143422
Amikacin + Entelli02	Amikacin	CPO093	Combination	17.7375	3	NA	NA	NA	NA
Amikacin + Entelli02	Amikacin	CPO093	Combination	17.7378	3	0.0926667	0.00057735	0.000333333	0.00143422
Amikacin + Entelli02	Amikacin	CPO093	Combination	17.9878	3	0.0923333	0.00057735	0.000333333	0.00143422
Amikacin + Entelli02	Amikacin	CPO093	Combination	18.2378	3	0.0923333	0.00057735	0.000333333	0.00143422
Amikacin + Entelli02	Amikacin	CPO093	Combination	18.4878	3	0.0926667	0.00057735	0.000333333	0.00143422
Amikacin + Entelli02	Amikacin	CPO093	Combination	18.7378	3	0.0923333	0.00057735	0.000333333	0.00143422
Amikacin + Entelli02	Amikacin	CPO093	Combination	18.9878	3	0.092	0.001	0.00057735	0.00248414
Amikacin + Entelli02	Amikacin	CPO093	Combination	19.2378	3	0.0926667	0.00057735	0.000333333	0.00143422
Amikacin + Entelli02	Amikacin	CPO093	Combination	19.4878	3	0.0926667	0.00057735	0.000333333	0.00143422
Amikacin + Entelli02	Amikacin	CPO093	Combination	19.7378	3	0.0923333	0.0011547	0.000666667	0.00286844
Amikacin + Entelli02	Amikacin	CPO093	Combination	19.9878	3	0.0923333	0.0011547	0.000666667	0.00286844
Amikacin + Entelli02	Amikacin	CPO093	Combination	20.2375	3	NA	NA	NA	NA
Amikacin + Entelli02	Amikacin	CPO093	Combination	20.2378	3	0.0926667	0.00057735	0.000333333	0.00143422
Amikacin + Entelli02	Amikacin	CPO093	Combination	20.4878	3	0.0926667	0.00057735	0.000333333	0.00143422
Amikacin + Entelli02	Amikacin	CPO093	Combination	20.7378	3	0.0926667	0.00057735	0.000333333	0.00143422
Amikacin + Entelli02	Amikacin	CPO093	Combination	20.9878	3	0.0923333	0.0011547	0.000666667	0.00286844
Amikacin + Entelli02	Amikacin	CPO093	Combination	21.2378	3	0.0923333	0.0011547	0.000666667	0.00286844
Amikacin + Entelli02	Amikacin	CPO093	Combination	21.4878	3	0.0926667	0.00057735	0.000333333	0.00143422
Amikacin + Entelli02	Amikacin	CPO093	Combination	21.7378	3	0.0926667	0.00057735	0.000333333	0.00143422
Amikacin + Entelli02	Amikacin	CPO093	Combination	21.9878	3	0.0926667	0.00057735	0.000333333	0.00143422
Amikacin + Entelli02	Amikacin	CPO093	Combination	22.2378	3	0.0923333	0.00057735	0.000333333	0.00143422
Amikacin + Entelli02	Amikacin	CPO093	Combination	22.4878	3	0.0926667	0.00057735	0.000333333	0.00143422
Amikacin + Entelli02	Amikacin	CPO093	Combination	22.7378	3	0.0926667	0.00057735	0.000333333	0.00143422
Amikacin + Entelli02	Amikacin	CPO093	Combination	22.9878	3	0.0926667	0.00057735	0.000333333	0.00143422
Amikacin + Entelli02	Amikacin	CPO093	Combination	23.2378	3	0.092	0.001	0.00057735	0.00248414
Amikacin + Entelli02	Amikacin	CPO093	Combination	23.4878	3	0.0923333	0.00057735	0.000333333	0.00143422
Amikacin + Entelli02	Amikacin	CPO093	Combination	23.7378	3	0.0923333	0.00057735	0.000333333	0.00143422
Amikacin + Entelli02	Amikacin	CPO093	Combination	23.9878	3	0.0926667	0.00057735	0.000333333	0.00143422
Amikacin + Entelli02	Amikacin	CPO093	Combination	NA	3	NA	NA	NA	NA
Amikacin + Entelli02	Amikacin	CPO165	Combination	0	3	NA	NA	NA	NA
Amikacin + Entelli02	Amikacin	CPO165	Combination	0.237778	3	0.0933333	0.0023094	0.00133333	0.00573687
Amikacin + Entelli02	Amikacin	CPO165	Combination	0.487778	3	0.0933333	0.0023094	0.00133333	0.00573687
Amikacin + Entelli02	Amikacin	CPO165	Combination	0.737778	3	0.0933333	0.0023094	0.00133333	0.00573687
Amikacin + Entelli02	Amikacin	CPO165	Combination	0.987778	3	0.0936667	0.00208167	0.00120185	0.00517115
Amikacin + Entelli02	Amikacin	CPO165	Combination	1.23778	3	0.094	0.00264575	0.00152753	0.00657241
Amikacin + Entelli02	Amikacin	CPO165	Combination	1.48778	3	0.0943333	0.0023094	0.00133333	0.00573687
Amikacin + Entelli02	Amikacin	CPO165	Combination	1.73778	3	0.0943333	0.0023094	0.00133333	0.00573687
Amikacin + Entelli02	Amikacin	CPO165	Combination	1.98778	3	0.0943333	0.0023094	0.00133333	0.00573687
Amikacin + Entelli02	Amikacin	CPO165	Combination	2.23778	3	0.0943333	0.0023094	0.00133333	0.00573687
Amikacin + Entelli02	Amikacin	CPO165	Combination	2.48778	3	0.0943333	0.0023094	0.00133333	0.00573687
Amikacin + Entelli02	Amikacin	CPO165	Combination	2.73778	3	0.094	0.00264575	0.00152753	0.00657241
Amikacin + Entelli02	Amikacin	CPO165	Combination	2.98778	3	0.0943333	0.0023094	0.00133333	0.00573687
Amikacin + Entelli02	Amikacin	CPO165	Combination	3.2375	3	0.0943333	0.0023094	0.00133333	0.00573687
Amikacin + Entelli02	Amikacin	CPO165	Combination	3.23778	3	NA	NA	NA	NA
Amikacin + Entelli02	Amikacin	CPO165	Combination	3.48778	3	0.094	0.00264575	0.00152753	0.00657241
Amikacin + Entelli02	Amikacin	CPO165	Combination	3.73778	3	0.094	0.00264575	0.00152753	0.00657241
Amikacin + Entelli02	Amikacin	CPO165	Combination	3.98778	3	0.094	0.00264575	0.00152753	0.00657241
Amikacin + Entelli02	Amikacin	CPO165	Combination	4.23778	3	0.094	0.00264575	0.00152753	0.00657241
Amikacin + Entelli02	Amikacin	CPO165	Combination	4.48778	3	0.094	0.00264575	0.00152753	0.00657241
Amikacin + Entelli02	Amikacin	CPO165	Combination	4.73778	3	0.094	0.00264575	0.00152753	0.00657241
Amikacin + Entelli02	Amikacin	CPO165	Combination	4.98778	3	0.094	0.00264575	0.00152753	0.00657241
Amikacin + Entelli02	Amikacin	CPO165	Combination	5.23778	3	0.094	0.00264575	0.00152753	0.00657241
Amikacin + Entelli02	Amikacin	CPO165	Combination	5.48778	3	0.0943333	0.0023094	0.00133333	0.00573687
Amikacin + Entelli02	Amikacin	CPO165	Combination	5.73778	3	0.0943333	0.0023094	0.00133333	0.00573687
Amikacin + Entelli02	Amikacin	CPO165	Combination	5.98778	3	0.094	0.00264575	0.00152753	0.00657241
Amikacin + Entelli02	Amikacin	CPO165	Combination	6.23778	3	0.0943333	0.0023094	0.00133333	0.00573687
Amikacin + Entelli02	Amikacin	CPO165	Combination	6.48778	3	0.0943333	0.0023094	0.00133333	0.00573687
Amikacin + Entelli02	Amikacin	CPO165	Combination	6.73778	3	0.094	0.00264575	0.00152753	0.00657241
Amikacin + Entelli02	Amikacin	CPO165	Combination	6.98778	3	0.095	0.00264575	0.00152753	0.00657241
Amikacin + Entelli02	Amikacin	CPO165	Combination	7.23778	3	0.0943333	0.0023094	0.00133333	0.00573687
Amikacin + Entelli02	Amikacin	CPO165	Combination	7.48778	3	0.095	0.00264575	0.00152753	0.00657241
Amikacin + Entelli02	Amikacin	CPO165	Combination	7.73778	3	0.095	0.00264575	0.00152753	0.00657241
Amikacin + Entelli02	Amikacin	CPO165	Combination	7.98778	3	0.095	0.00264575	0.00152753	0.00657241
Amikacin + Entelli02	Amikacin	CPO165	Combination	8.23778	3	0.095	0.00264575	0.00152753	0.00657241
Amikacin + Entelli02	Amikacin	CPO165	Combination	8.48778	3	0.095	0.00264575	0.00152753	0.00657241
Amikacin + Entelli02	Amikacin	CPO165	Combination	8.73778	3	0.095	0.00264575	0.00152753	0.00657241
Amikacin + Entelli02	Amikacin	CPO165	Combination	8.98778	3	0.095	0.00264575	0.00152753	0.00657241
Amikacin + Entelli02	Amikacin	CPO165	Combination	9.23778	3	0.095	0.00264575	0.00152753	0.00657241
Amikacin + Entelli02	Amikacin	CPO165	Combination	9.48778	3	0.095	0.00264575	0.00152753	0.00657241
Amikacin + Entelli02	Amikacin	CPO165	Combination	9.73778	3	0.095	0.00264575	0.00152753	0.00657241
Amikacin + Entelli02	Amikacin	CPO165	Combination	9.98778	3	0.0953333	0.00251661	0.00145297	0.00625161
[truncated: 40,643 more rows]
