# Supplementary material for: Rational design of a hospital-specific phage cocktail to treat Enterobacter cloacae complex infections
Source: Nat Microbiol. 2025 Sep 24;10(11):2702–19. doi: 10.1038/s41564-025-02130-4 (PMC12578640; doi:10.1038/s41564-025-02130-4)
Supplement: Supplementary file 21 — Data associated with Extended Data Fig 8. [file 41564_2025_2130_MOESM21_ESM.xlsx]

## Sheet: Extended data Fig 8 D and E
host	phage	time	N	OD600	sd	se	ci
AH17E146	Cocktail	0.237778	6	0.102833	0.00823205	0.00336072	0.00863901
AH17E146	Cocktail	0.487778	6	0.106667	0.0100929	0.00412041	0.0105919
AH17E146	Cocktail	0.737778	6	0.11	0.0122801	0.00501332	0.0128871
AH17E146	Cocktail	0.987778	6	0.109667	0.0129563	0.0052894	0.0135968
AH17E146	Cocktail	1.23778	6	0.11	0.0133267	0.00544059	0.0139855
AH17E146	Cocktail	1.48778	6	0.109	0.0126649	0.00517043	0.013291
AH17E146	Cocktail	1.73778	6	0.107333	0.0122093	0.00498442	0.0128129
AH17E146	Cocktail	1.98778	6	0.105	0.0106583	0.00435125	0.0111852
AH17E146	Cocktail	2.23778	6	0.102333	0.00875595	0.0035746	0.00918881
AH17E146	Cocktail	2.48778	6	0.0995	0.00712039	0.00290689	0.00747239
AH17E146	Cocktail	2.73778	6	0.0975	0.00609098	0.00248663	0.00639209
AH17E146	Cocktail	2.98778	6	0.0955	0.00535724	0.00218708	0.00562208
AH17E146	Cocktail	3.23778	6	0.0946667	0.00467618	0.00190904	0.00490735
AH17E146	Cocktail	3.48778	6	0.0936667	0.0039833	0.00162617	0.00418022
AH17E146	Cocktail	3.73778	6	0.0928333	0.00392003	0.00160035	0.00411382
AH17E146	Cocktail	3.98778	6	0.0926667	0.0036697	0.00149815	0.00385111
AH17E146	Cocktail	4.23778	6	0.0923333	0.0034448	0.00140633	0.0036151
AH17E146	Cocktail	4.48778	6	0.0921667	0.00348807	0.001424	0.00366051
AH17E146	Cocktail	4.73778	6	0.0921667	0.00348807	0.001424	0.00366051
AH17E146	Cocktail	4.98778	6	0.0918333	0.00318852	0.00130171	0.00334615
AH17E146	Cocktail	5.23778	6	0.0918333	0.00318852	0.00130171	0.00334615
AH17E146	Cocktail	5.48778	6	0.0918333	0.00318852	0.00130171	0.00334615
AH17E146	Cocktail	5.73778	6	0.0916667	0.00301109	0.00122927	0.00315995
AH17E146	Cocktail	5.98778	6	0.0916667	0.00301109	0.00122927	0.00315995
AH17E146	Cocktail	6.23778	6	0.0916667	0.00301109	0.00122927	0.00315995
AH17E146	Cocktail	6.48778	6	0.0915	0.00301662	0.00123153	0.00316575
AH17E146	Cocktail	6.73778	6	0.0916667	0.00301109	0.00122927	0.00315995
AH17E146	Cocktail	6.98778	6	0.0916667	0.00301109	0.00122927	0.00315995
AH17E146	Cocktail	7.23778	6	0.0916667	0.00301109	0.00122927	0.00315995
AH17E146	Cocktail	7.48778	6	0.0915	0.00301662	0.00123153	0.00316575
AH17E146	Cocktail	7.73778	6	0.0913333	0.00320416	0.00130809	0.00336256
AH17E146	Cocktail	7.98778	6	0.0915	0.00301662	0.00123153	0.00316575
AH17E146	Cocktail	8.23778	6	0.0913333	0.00307679	0.0012561	0.0032289
AH17E146	Cocktail	8.48778	6	0.0915	0.00301662	0.00123153	0.00316575
AH17E146	Cocktail	8.73778	6	0.0915	0.00301662	0.00123153	0.00316575
AH17E146	Cocktail	8.98778	6	0.0916667	0.00320416	0.00130809	0.00336256
AH17E146	Cocktail	9.23778	6	0.0916667	0.00350238	0.00142984	0.00367552
AH17E146	Cocktail	9.48778	6	0.0918333	0.00376386	0.00153659	0.00394993
AH17E146	Cocktail	9.73778	6	0.0925	0.00423084	0.00172723	0.00443999
AH17E146	Cocktail	9.98778	6	0.093	0.00562139	0.00229492	0.00589928
AH17E146	Cocktail	10.2378	6	0.0938333	0.00793515	0.00323951	0.00832743
AH17E146	Cocktail	10.4878	6	0.0955	0.0113622	0.00463861	0.0119239
AH17E146	Cocktail	10.7378	6	0.0976667	0.0170489	0.0069602	0.0178918
AH17E146	Cocktail	10.9878	6	0.100667	0.0243283	0.00993199	0.025531
AH17E146	Cocktail	11.2378	6	0.104	0.0329545	0.0134536	0.0345836
AH17E146	Cocktail	11.4878	6	0.1075	0.0410012	0.0167387	0.0430281
AH17E146	Cocktail	11.7378	6	0.111333	0.0503733	0.0205648	0.0528635
AH17E146	Cocktail	11.9878	6	0.114833	0.059432	0.024263	0.0623701
AH17E146	Cocktail	12.2378	6	0.114667	0.0585275	0.0238937	0.0614208
AH17E146	Cocktail	12.4878	6	0.112833	0.0535515	0.0218623	0.0561989
AH17E146	Cocktail	12.7378	6	0.111167	0.0485198	0.0198081	0.0509184
AH17E146	Cocktail	12.9878	6	0.111167	0.0485198	0.0198081	0.0509184
AH17E146	Cocktail	13.2378	6	0.1115	0.0493346	0.0201408	0.0517735
AH17E146	Cocktail	13.4878	6	0.111833	0.0501494	0.0204734	0.0526286
AH17E146	Cocktail	13.7378	6	0.1115	0.0493346	0.0201408	0.0517735
AH17E146	Cocktail	13.9878	6	0.110667	0.0472976	0.0193092	0.0496358
AH17E146	Cocktail	14.2378	6	0.109667	0.0453196	0.0185017	0.04756
AH17E146	Cocktail	14.4878	6	0.109	0.0436898	0.0178363	0.0458496
AH17E146	Cocktail	14.7378	6	0.108167	0.0416529	0.0170047	0.0437121
AH17E146	Cocktail	14.9878	6	0.1075	0.0395613	0.0161509	0.0415171
AH17E146	Cocktail	15.2378	6	0.106167	0.0367664	0.0150098	0.0385839
AH17E146	Cocktail	15.4878	6	0.105	0.0339175	0.0138468	0.0355943
AH17E146	Cocktail	15.7378	6	0.104	0.031477	0.0128504	0.0330331
AH17E146	Cocktail	15.9878	6	0.103	0.0290379	0.0118547	0.0304734
AH17E146	Cocktail	16.2378	6	0.102333	0.0274129	0.0111913	0.0287681
AH17E146	Cocktail	16.4878	6	0.101833	0.0261948	0.010694	0.0274897
AH17E146	Cocktail	16.7378	6	0.101333	0.0249773	0.0101969	0.0262121
AH17E146	Cocktail	16.9878	6	0.101167	0.0245717	0.0100313	0.0257864
AH17E146	Cocktail	17.2378	6	0.101167	0.0245717	0.0100313	0.0257864
AH17E146	Cocktail	17.4878	6	0.101	0.0241661	0.00986577	0.0253608
AH17E146	Cocktail	17.7378	6	0.101	0.0241661	0.00986577	0.0253608
AH17E146	Cocktail	17.9878	6	0.101	0.0241661	0.00986577	0.0253608
AH17E146	Cocktail	18.2378	6	0.101	0.0241661	0.00986577	0.0253608
AH17E146	Cocktail	18.4878	6	0.101	0.0241661	0.00986577	0.0253608
AH17E146	Cocktail	18.7378	6	0.101	0.0241661	0.00986577	0.0253608
AH17E146	Cocktail	18.9878	6	0.101	0.0241661	0.00986577	0.0253608
AH17E146	Cocktail	19.2378	6	0.101	0.0241661	0.00986577	0.0253608
AH17E146	Cocktail	19.4878	6	0.101	0.0241661	0.00986577	0.0253608
AH17E146	Cocktail	19.7378	6	0.101167	0.0245717	0.0100313	0.0257864
AH17E146	Cocktail	19.9878	6	0.101167	0.0245717	0.0100313	0.0257864
AH17E146	Cocktail	20.2378	6	0.1015	0.0253831	0.0103626	0.0266379
AH17E146	Cocktail	20.4878	6	0.101667	0.0257889	0.0105283	0.0270638
AH17E146	Cocktail	20.7378	6	0.101833	0.0261948	0.010694	0.0274897
AH17E146	Cocktail	20.9878	6	0.102167	0.0270068	0.0110255	0.0283419
AH17E146	Cocktail	21.2375	6	0.102333	0.0274129	0.0111913	0.0287681
AH17E146	Cocktail	21.4878	6	0.1025	0.0278191	0.0113571	0.0291943
AH17E146	Cocktail	21.7378	6	0.1025	0.0278191	0.0113571	0.0291943
AH17E146	Cocktail	21.9878	6	0.1025	0.0278191	0.0113571	0.0291943
AH17E146	Cocktail	22.2378	6	0.102667	0.0277753	0.0113392	0.0291484
AH17E146	Cocktail	22.4878	6	0.1025	0.0273697	0.0111736	0.0287227
AH17E146	Cocktail	22.7378	6	0.102333	0.0269642	0.0110081	0.0282972
AH17E146	Cocktail	22.9878	6	0.102167	0.0270068	0.0110255	0.0283419
AH17E146	Cocktail	23.2378	6	0.102	0.0266008	0.0108597	0.0279158
AH17E146	Cocktail	23.4878	6	0.102167	0.0270068	0.0110255	0.0283419
AH17E146	Cocktail	23.7378	6	0.102333	0.0274129	0.0111913	0.0287681
AH17E146	Cocktail	23.9878	6	0.1025	0.0278191	0.0113571	0.0291943
AH17E146	Cocktail	NA	6	0.102833	0.028181	0.0115048	0.0295741
AH17E146	Negative	0.237778	3	0.0893333	0.00152753	0.000881917	0.00379458
AH17E146	Negative	0.487778	3	0.0893333	0.00152753	0.000881917	0.00379458
AH17E146	Negative	0.737778	3	0.0893333	0.00152753	0.000881917	0.00379458
AH17E146	Negative	0.987778	3	0.089	0.00173205	0.001	0.00430265
AH17E146	Negative	1.23778	3	0.089	0.00173205	0.001	0.00430265
AH17E146	Negative	1.48778	3	0.0886667	0.0011547	0.000666667	0.00286844
AH17E146	Negative	1.73778	3	0.089	0.00173205	0.001	0.00430265
AH17E146	Negative	1.98778	3	0.089	0.00173205	0.001	0.00430265
AH17E146	Negative	2.23778	3	0.0886667	0.0011547	0.000666667	0.00286844
AH17E146	Negative	2.48778	3	0.089	0.00173205	0.001	0.00430265
AH17E146	Negative	2.73778	3	0.0893333	0.00152753	0.000881917	0.00379458
AH17E146	Negative	2.98778	3	0.0886667	0.0011547	0.000666667	0.00286844
AH17E146	Negative	3.23778	3	0.089	0.00173205	0.001	0.00430265
AH17E146	Negative	3.48778	3	0.0886667	0.0011547	0.000666667	0.00286844
AH17E146	Negative	3.73778	3	0.0886667	0.0011547	0.000666667	0.00286844
AH17E146	Negative	3.98778	3	0.0886667	0.0011547	0.000666667	0.00286844
AH17E146	Negative	4.23778	3	0.0886667	0.0011547	0.000666667	0.00286844
AH17E146	Negative	4.48778	3	0.0886667	0.0011547	0.000666667	0.00286844
AH17E146	Negative	4.73778	3	0.0886667	0.0011547	0.000666667	0.00286844
AH17E146	Negative	4.98778	3	0.0886667	0.0011547	0.000666667	0.00286844
AH17E146	Negative	5.23778	3	0.0886667	0.0011547	0.000666667	0.00286844
AH17E146	Negative	5.48778	3	0.0886667	0.0011547	0.000666667	0.00286844
AH17E146	Negative	5.73778	3	0.0886667	0.0011547	0.000666667	0.00286844
AH17E146	Negative	5.98778	3	0.0886667	0.0011547	0.000666667	0.00286844
AH17E146	Negative	6.23778	3	0.0886667	0.0011547	0.000666667	0.00286844
AH17E146	Negative	6.48778	3	0.0886667	0.0011547	0.000666667	0.00286844
AH17E146	Negative	6.73778	3	0.0886667	0.0011547	0.000666667	0.00286844
AH17E146	Negative	6.98778	3	0.0886667	0.0011547	0.000666667	0.00286844
AH17E146	Negative	7.23778	3	0.0886667	0.0011547	0.000666667	0.00286844
AH17E146	Negative	7.48778	3	0.0886667	0.0011547	0.000666667	0.00286844
AH17E146	Negative	7.73778	3	0.0886667	0.0011547	0.000666667	0.00286844
AH17E146	Negative	7.98778	3	0.0886667	0.0011547	0.000666667	0.00286844
AH17E146	Negative	8.23778	3	0.0886667	0.0011547	0.000666667	0.00286844
AH17E146	Negative	8.48778	3	0.0886667	0.0011547	0.000666667	0.00286844
AH17E146	Negative	8.73778	3	0.0886667	0.0011547	0.000666667	0.00286844
AH17E146	Negative	8.98778	3	0.0886667	0.0011547	0.000666667	0.00286844
AH17E146	Negative	9.23778	3	0.0886667	0.0011547	0.000666667	0.00286844
AH17E146	Negative	9.48778	3	0.0886667	0.0011547	0.000666667	0.00286844
AH17E146	Negative	9.73778	3	0.089	0.00173205	0.001	0.00430265
AH17E146	Negative	9.98778	3	0.0886667	0.0011547	0.000666667	0.00286844
AH17E146	Negative	10.2378	3	0.0886667	0.0011547	0.000666667	0.00286844
AH17E146	Negative	10.4878	3	0.089	0.00173205	0.001	0.00430265
AH17E146	Negative	10.7378	3	0.0886667	0.0011547	0.000666667	0.00286844
AH17E146	Negative	10.9878	3	0.0886667	0.0011547	0.000666667	0.00286844
AH17E146	Negative	11.2378	3	0.0886667	0.0011547	0.000666667	0.00286844
AH17E146	Negative	11.4878	3	0.089	0.001	0.00057735	0.00248414
AH17E146	Negative	11.7378	3	0.0886667	0.0011547	0.000666667	0.00286844
AH17E146	Negative	11.9878	3	0.0886667	0.0011547	0.000666667	0.00286844
AH17E146	Negative	12.2378	3	0.089	0.001	0.00057735	0.00248414
AH17E146	Negative	12.4878	3	0.0886667	0.0011547	0.000666667	0.00286844
AH17E146	Negative	12.7378	3	0.0886667	0.0011547	0.000666667	0.00286844
AH17E146	Negative	12.9878	3	0.089	0.001	0.00057735	0.00248414
AH17E146	Negative	13.2378	3	0.089	0.001	0.00057735	0.00248414
AH17E146	Negative	13.4878	3	0.089	0.001	0.00057735	0.00248414
AH17E146	Negative	13.7378	3	0.0886667	0.0011547	0.000666667	0.00286844
AH17E146	Negative	13.9878	3	0.0896667	0.0011547	0.000666667	0.00286844
AH17E146	Negative	14.2378	3	0.0893333	0.00152753	0.000881917	0.00379458
AH17E146	Negative	14.4878	3	0.089	0.001	0.00057735	0.00248414
AH17E146	Negative	14.7378	3	0.089	0.00173205	0.001	0.00430265
AH17E146	Negative	14.9878	3	0.089	0.00173205	0.001	0.00430265
AH17E146	Negative	15.2378	3	0.089	0.001	0.00057735	0.00248414
AH17E146	Negative	15.4878	3	0.089	0.00173205	0.001	0.00430265
AH17E146	Negative	15.7378	3	0.089	0.001	0.00057735	0.00248414
AH17E146	Negative	15.9878	3	0.0886667	0.0011547	0.000666667	0.00286844
AH17E146	Negative	16.2378	3	0.089	0.00173205	0.001	0.00430265
AH17E146	Negative	16.4878	3	0.0886667	0.0011547	0.000666667	0.00286844
AH17E146	Negative	16.7378	3	0.089	0.00173205	0.001	0.00430265
AH17E146	Negative	16.9878	3	0.0893333	0.00152753	0.000881917	0.00379458
AH17E146	Negative	17.2378	3	0.089	0.00173205	0.001	0.00430265
AH17E146	Negative	17.4878	3	0.089	0.00173205	0.001	0.00430265
AH17E146	Negative	17.7378	3	0.089	0.00173205	0.001	0.00430265
AH17E146	Negative	17.9878	3	0.089	0.00173205	0.001	0.00430265
AH17E146	Negative	18.2378	3	0.089	0.00173205	0.001	0.00430265
AH17E146	Negative	18.4878	3	0.0886667	0.0011547	0.000666667	0.00286844
AH17E146	Negative	18.7378	3	0.0886667	0.0011547	0.000666667	0.00286844
AH17E146	Negative	18.9878	3	0.089	0.00173205	0.001	0.00430265
AH17E146	Negative	19.2378	3	0.089	0.00173205	0.001	0.00430265
AH17E146	Negative	19.4878	3	0.0886667	0.0011547	0.000666667	0.00286844
AH17E146	Negative	19.7378	3	0.089	0.00173205	0.001	0.00430265
AH17E146	Negative	19.9878	3	0.089	0.00173205	0.001	0.00430265
AH17E146	Negative	20.2378	3	0.089	0.00173205	0.001	0.00430265
AH17E146	Negative	20.4878	3	0.089	0.00173205	0.001	0.00430265
AH17E146	Negative	20.7378	3	0.089	0.00173205	0.001	0.00430265
AH17E146	Negative	20.9878	3	0.089	0.00173205	0.001	0.00430265
AH17E146	Negative	21.2375	3	0.089	0.00173205	0.001	0.00430265
AH17E146	Negative	21.4878	3	0.089	0.00173205	0.001	0.00430265
AH17E146	Negative	21.7378	3	0.089	0.00173205	0.001	0.00430265
AH17E146	Negative	21.9878	3	0.089	0.00173205	0.001	0.00430265
AH17E146	Negative	22.2378	3	0.089	0.00173205	0.001	0.00430265
AH17E146	Negative	22.4878	3	0.089	0.00173205	0.001	0.00430265
AH17E146	Negative	22.7378	3	0.0893333	0.00152753	0.000881917	0.00379458
AH17E146	Negative	22.9878	3	0.089	0.00173205	0.001	0.00430265
AH17E146	Negative	23.2378	3	0.089	0.00173205	0.001	0.00430265
AH17E146	Negative	23.4878	3	0.0886667	0.0011547	0.000666667	0.00286844
AH17E146	Negative	23.7378	3	0.089	0.00173205	0.001	0.00430265
AH17E146	Negative	23.9878	3	0.089	0.00173205	0.001	0.00430265
AH17E146	Negative	NA	3	0.0893333	0.00152753	0.000881917	0.00379458
AH17E146	√∏EnA02	0.237778	6	0.101333	0.0130945	0.00534582	0.0137419
AH17E146	√∏EnA02	0.487778	6	0.105833	0.0174059	0.00710594	0.0182664
AH17E146	√∏EnA02	0.737778	6	0.1115	0.0217417	0.008876	0.0228165
AH17E146	√∏EnA02	0.987778	6	0.1175	0.0273843	0.0111796	0.0287381
AH17E146	√∏EnA02	1.23778	6	0.1195	0.0282684	0.0115405	0.0296658
AH17E146	√∏EnA02	1.48778	6	0.116667	0.0286543	0.0116981	0.0300708
AH17E146	√∏EnA02	1.73778	6	0.113833	0.0295325	0.0120566	0.0309924
AH17E146	√∏EnA02	1.98778	6	0.1105	0.0259904	0.0106105	0.0272752
AH17E146	√∏EnA02	2.23778	6	0.104167	0.0189675	0.00774346	0.0199052
AH17E146	√∏EnA02	2.48778	6	0.0963333	0.0084538	0.00345125	0.00887171
AH17E146	√∏EnA02	2.73778	6	0.0943333	0.00595539	0.00243128	0.0062498
AH17E146	√∏EnA02	2.98778	6	0.0938333	0.00567157	0.00231541	0.00595194
AH17E146	√∏EnA02	3.23778	6	0.0938333	0.00567157	0.00231541	0.00595194
AH17E146	√∏EnA02	3.48778	6	0.0935	0.00589067	0.00240486	0.00618188
AH17E146	√∏EnA02	3.73778	6	0.0935	0.00582237	0.00237697	0.0061102
AH17E146	√∏EnA02	3.98778	6	0.0933333	0.00595539	0.00243128	0.0062498
AH17E146	√∏EnA02	4.23778	6	0.0935	0.00634823	0.00259165	0.00666206
AH17E146	√∏EnA02	4.48778	6	0.094	0.00654217	0.00267083	0.00686559
AH17E146	√∏EnA02	4.73778	6	0.094	0.00654217	0.00267083	0.00686559
AH17E146	√∏EnA02	4.98778	6	0.0936667	0.0067429	0.00275278	0.00707624
AH17E146	√∏EnA02	5.23778	6	0.0936667	0.0067429	0.00275278	0.00707624
AH17E146	√∏EnA02	5.48778	6	0.0933333	0.0063456	0.00259058	0.0066593
AH17E146	√∏EnA02	5.73778	6	0.0933333	0.0063456	0.00259058	0.0066593
AH17E146	√∏EnA02	5.98778	6	0.0933333	0.0063456	0.00259058	0.0066593
AH17E146	√∏EnA02	6.23778	6	0.0933333	0.0063456	0.00259058	0.0066593
AH17E146	√∏EnA02	6.48778	6	0.0931667	0.00594699	0.00242785	0.00624098
AH17E146	√∏EnA02	6.73778	6	0.0931667	0.00594699	0.00242785	0.00624098
AH17E146	√∏EnA02	6.98778	6	0.0931667	0.00594699	0.00242785	0.00624098
AH17E146	√∏EnA02	7.23778	6	0.0931667	0.00594699	0.00242785	0.00624098
AH17E146	√∏EnA02	7.48778	6	0.0931667	0.00594699	0.00242785	0.00624098
AH17E146	√∏EnA02	7.73778	6	0.093	0.00596657	0.00243584	0.00626153
AH17E146	√∏EnA02	7.98778	6	0.0931667	0.00594699	0.00242785	0.00624098
AH17E146	√∏EnA02	8.23778	6	0.093	0.00596657	0.00243584	0.00626153
AH17E146	√∏EnA02	8.48778	6	0.093	0.00596657	0.00243584	0.00626153
AH17E146	√∏EnA02	8.73778	6	0.093	0.00596657	0.00243584	0.00626153
AH17E146	√∏EnA02	8.98778	6	0.093	0.00596657	0.00243584	0.00626153
AH17E146	√∏EnA02	9.23778	6	0.093	0.00596657	0.00243584	0.00626153
AH17E146	√∏EnA02	9.48778	6	0.0928333	0.00556477	0.00227181	0.00583987
AH17E146	√∏EnA02	9.73778	6	0.093	0.00554977	0.00226569	0.00582413
AH17E146	√∏EnA02	9.98778	6	0.0928333	0.00556477	0.00227181	0.00583987
AH17E146	√∏EnA02	10.2378	6	0.0928333	0.00556477	0.00227181	0.00583987
AH17E146	√∏EnA02	10.4878	6	0.0928333	0.00556477	0.00227181	0.00583987
AH17E146	√∏EnA02	10.7378	6	0.0928333	0.00556477	0.00227181	0.00583987
AH17E146	√∏EnA02	10.9878	6	0.0928333	0.00556477	0.00227181	0.00583987
AH17E146	√∏EnA02	11.2378	6	0.0928333	0.00556477	0.00227181	0.00583987
AH17E146	√∏EnA02	11.4878	6	0.0928333	0.00556477	0.00227181	0.00583987
AH17E146	√∏EnA02	11.7378	6	0.0928333	0.00556477	0.00227181	0.00583987
AH17E146	√∏EnA02	11.9878	6	0.0926667	0.00568038	0.002319	0.00596119
AH17E146	√∏EnA02	12.2378	6	0.0928333	0.00556477	0.00227181	0.00583987
AH17E146	√∏EnA02	12.4878	6	0.0928333	0.00556477	0.00227181	0.00583987
AH17E146	√∏EnA02	12.7378	6	0.0928333	0.00556477	0.00227181	0.00583987
AH17E146	√∏EnA02	12.9878	6	0.0928333	0.00556477	0.00227181	0.00583987
AH17E146	√∏EnA02	13.2378	6	0.0928333	0.00556477	0.00227181	0.00583987
AH17E146	√∏EnA02	13.4878	6	0.0928333	0.00556477	0.00227181	0.00583987
AH17E146	√∏EnA02	13.7378	6	0.0928333	0.00556477	0.00227181	0.00583987
AH17E146	√∏EnA02	13.9878	6	0.0928333	0.00556477	0.00227181	0.00583987
AH17E146	√∏EnA02	14.2378	6	0.0928333	0.00556477	0.00227181	0.00583987
AH17E146	√∏EnA02	14.4878	6	0.0928333	0.00556477	0.00227181	0.00583987
AH17E146	√∏EnA02	14.7378	6	0.0928333	0.00556477	0.00227181	0.00583987
AH17E146	√∏EnA02	14.9878	6	0.0928333	0.00556477	0.00227181	0.00583987
AH17E146	√∏EnA02	15.2378	6	0.0928333	0.00556477	0.00227181	0.00583987
AH17E146	√∏EnA02	15.4878	6	0.0928333	0.00556477	0.00227181	0.00583987
AH17E146	√∏EnA02	15.7378	6	0.0928333	0.00556477	0.00227181	0.00583987
AH17E146	√∏EnA02	15.9878	6	0.0928333	0.00556477	0.00227181	0.00583987
AH17E146	√∏EnA02	16.2378	6	0.0928333	0.00556477	0.00227181	0.00583987
AH17E146	√∏EnA02	16.4878	6	0.0926667	0.00560952	0.00229008	0.00588683
AH17E146	√∏EnA02	16.7378	6	0.0928333	0.00601387	0.00245515	0.00631117
AH17E146	√∏EnA02	16.9878	6	0.093	0.00596657	0.00243584	0.00626153
AH17E146	√∏EnA02	17.2378	6	0.0931667	0.00587934	0.00240023	0.00616999
AH17E146	√∏EnA02	17.4878	6	0.093	0.00593296	0.00242212	0.00622626
AH17E146	√∏EnA02	17.7378	6	0.093	0.00593296	0.00242212	0.00622626
AH17E146	√∏EnA02	17.9878	6	0.0933333	0.00581951	0.0023758	0.0061072
AH17E146	√∏EnA02	18.2378	6	0.0935	0.00575326	0.00234876	0.00603768
AH17E146	√∏EnA02	18.4878	6	0.0931667	0.00587934	0.00240023	0.00616999
AH17E146	√∏EnA02	18.7378	6	0.0931667	0.00587934	0.00240023	0.00616999
AH17E146	√∏EnA02	18.9878	6	0.0935	0.00578792	0.00236291	0.00607405
AH17E146	√∏EnA02	19.2378	6	0.0938333	0.00570672	0.00232976	0.00598884
AH17E146	√∏EnA02	19.4878	6	0.0936667	0.00578504	0.00236173	0.00607103
AH17E146	√∏EnA02	19.7378	6	0.0938333	0.00581091	0.00237229	0.00609818
AH17E146	√∏EnA02	19.9878	6	0.094	0.00586515	0.00239444	0.0061551
AH17E146	√∏EnA02	20.2378	6	0.0941667	0.00594699	0.00242785	0.00624098
AH17E146	√∏EnA02	20.4878	6	0.0941667	0.00594699	0.00242785	0.00624098
AH17E146	√∏EnA02	20.7378	6	0.0941667	0.00594699	0.00242785	0.00624098
AH17E146	√∏EnA02	20.9878	6	0.0941667	0.00594699	0.00242785	0.00624098
AH17E146	√∏EnA02	21.2375	6	0.0943333	0.00588784	0.0024037	0.00617891
AH17E146	√∏EnA02	21.4878	6	0.0941667	0.00581091	0.00237229	0.00609818
AH17E146	√∏EnA02	21.7378	6	0.094	0.00576194	0.0023523	0.00604679
AH17E146	√∏EnA02	21.9878	6	0.0938333	0.00574166	0.00234402	0.0060255
AH17E146	√∏EnA02	22.2378	6	0.0938333	0.00574166	0.00234402	0.0060255
AH17E146	√∏EnA02	22.4878	6	0.0936667	0.00578504	0.00236173	0.00607103
AH17E146	√∏EnA02	22.7378	6	0.0936667	0.00578504	0.00236173	0.00607103
AH17E146	√∏EnA02	22.9878	6	0.0938333	0.00581091	0.00237229	0.00609818
AH17E146	√∏EnA02	23.2378	6	0.0936667	0.00588784	0.0024037	0.00617891
AH17E146	√∏EnA02	23.4878	6	0.0936667	0.00588784	0.0024037	0.00617891
AH17E146	√∏EnA02	23.7378	6	0.0936667	0.00588784	0.0024037	0.00617891
AH17E146	√∏EnA02	23.9878	6	0.0936667	0.00588784	0.0024037	0.00617891
AH17E146	√∏EnA02	NA	6	0.0936667	0.00588784	0.0024037	0.00617891
AH17E146	√∏EnC07	0.237778	6	0.0958333	0.00762671	0.00311359	0.00800374
AH17E146	√∏EnC07	0.487778	6	0.098	0.00965401	0.00394124	0.0101313
AH17E146	√∏EnC07	0.737778	6	0.1	0.0114891	0.00469042	0.0120571
AH17E146	√∏EnC07	0.987778	6	0.101833	0.0142466	0.00581617	0.0149509
AH17E146	√∏EnC07	1.23778	6	0.103833	0.0167501	0.00683821	0.0175782
AH17E146	√∏EnC07	1.48778	6	0.104667	0.0178512	0.00728774	0.0187337
AH17E146	√∏EnC07	1.73778	6	0.107167	0.0209897	0.008569	0.0220273
AH17E146	√∏EnC07	1.98778	6	0.107833	0.0213674	0.00872321	0.0224237
AH17E146	√∏EnC07	2.23778	6	0.108333	0.0215654	0.00880404	0.0226315
AH17E146	√∏EnC07	2.48778	6	0.107667	0.0203732	0.00831732	0.0213803
AH17E146	√∏EnC07	2.73778	6	0.1065	0.0187163	0.0076409	0.0196416
AH17E146	√∏EnC07	2.98778	6	0.103833	0.0154715	0.0063162	0.0162363
AH17E146	√∏EnC07	3.23778	6	0.102	0.0133417	0.00544671	0.0140012
AH17E146	√∏EnC07	3.48778	6	0.0998333	0.011479	0.00468627	0.0120464
AH17E146	√∏EnC07	3.73778	6	0.0986667	0.0100532	0.0041042	0.0105502
AH17E146	√∏EnC07	3.98778	6	0.0971667	0.00923941	0.00377197	0.00969616
AH17E146	√∏EnC07	4.23778	6	0.0966667	0.0084301	0.00344158	0.00884685
AH17E146	√∏EnC07	4.48778	6	0.0956667	0.00789092	0.00322146	0.00828102
AH17E146	√∏EnC07	4.73778	6	0.0951667	0.00708284	0.00289156	0.00743299
AH17E146	√∏EnC07	4.98778	6	0.0941667	0.00708284	0.00289156	0.00743299
AH17E146	√∏EnC07	5.23778	6	0.094	0.00669328	0.00273252	0.00702417
AH17E146	√∏EnC07	5.48778	6	0.0935	0.00637966	0.00260448	0.00669504
AH17E146	√∏EnC07	5.73778	6	0.0933333	0.00598888	0.00244495	0.00628494
AH17E146	√∏EnC07	5.98778	6	0.0926667	0.00581951	0.0023758	0.0061072
AH17E146	√∏EnC07	6.23778	6	0.0925	0.00585662	0.00239096	0.00614615
AH17E146	√∏EnC07	6.48778	6	0.0921667	0.0056006	0.00228643	0.00587746
AH17E146	√∏EnC07	6.73778	6	0.0921667	0.0056006	0.00228643	0.00587746
AH17E146	√∏EnC07	6.98778	6	0.092	0.0055857	0.00228035	0.00586183
AH17E146	√∏EnC07	7.23778	6	0.092	0.0055857	0.00228035	0.00586183
AH17E146	√∏EnC07	7.48778	6	0.0918333	0.00519294	0.00212001	0.00544966
AH17E146	√∏EnC07	7.73778	6	0.092	0.0055857	0.00228035	0.00586183
AH17E146	√∏EnC07	7.98778	6	0.092	0.0055857	0.00228035	0.00586183
AH17E146	√∏EnC07	8.23778	6	0.0918333	0.00519294	0.00212001	0.00544966
AH17E146	√∏EnC07	8.48778	6	0.0916667	0.00480278	0.00196073	0.00504021
AH17E146	√∏EnC07	8.73778	6	0.0916667	0.00531664	0.00217051	0.00557947
AH17E146	√∏EnC07	8.98778	6	0.0918333	0.00519294	0.00212001	0.00544966
AH17E146	√∏EnC07	9.23778	6	0.0916667	0.00480278	0.00196073	0.00504021
AH17E146	√∏EnC07	9.48778	6	0.0915	0.0049295	0.00201246	0.0051732
AH17E146	√∏EnC07	9.73778	6	0.0916667	0.00480278	0.00196073	0.00504021
AH17E146	√∏EnC07	9.98778	6	0.0913333	0.0040332	0.00164655	0.00423258
AH17E146	√∏EnC07	10.2378	6	0.091	0.00328634	0.00134164	0.0034488
AH17E146	√∏EnC07	10.4878	6	0.091	0.00328634	0.00134164	0.0034488
AH17E146	√∏EnC07	10.7378	6	0.091	0.00328634	0.00134164	0.0034488
AH17E146	√∏EnC07	10.9878	6	0.0908333	0.00292689	0.0011949	0.00307158
AH17E146	√∏EnC07	11.2378	6	0.0906667	0.00287518	0.00117379	0.00301732
AH17E146	√∏EnC07	11.4878	6	0.0905	0.00301662	0.00123153	0.00316575
AH17E146	√∏EnC07	11.7378	6	0.0905	0.00301662	0.00123153	0.00316575
AH17E146	√∏EnC07	11.9878	6	0.0905	0.00301662	0.00123153	0.00316575
AH17E146	√∏EnC07	12.2378	6	0.0906667	0.00307679	0.0012561	0.0032289
AH17E146	√∏EnC07	12.4878	6	0.0905	0.00301662	0.00123153	0.00316575
AH17E146	√∏EnC07	12.7378	6	0.0906667	0.00307679	0.0012561	0.0032289
AH17E146	√∏EnC07	12.9878	6	0.0908333	0.00292689	0.0011949	0.00307158
AH17E146	√∏EnC07	13.2378	6	0.0905	0.00301662	0.00123153	0.00316575
AH17E146	√∏EnC07	13.4878	6	0.0908333	0.00292689	0.0011949	0.00307158
AH17E146	√∏EnC07	13.7378	6	0.0905	0.00301662	0.00123153	0.00316575
AH17E146	√∏EnC07	13.9878	6	0.0906667	0.00307679	0.0012561	0.0032289
AH17E146	√∏EnC07	14.2378	6	0.0905	0.00301662	0.00123153	0.00316575
AH17E146	√∏EnC07	14.4878	6	0.0906667	0.00287518	0.00117379	0.00301732
AH17E146	√∏EnC07	14.7378	6	0.0905	0.00301662	0.00123153	0.00316575
AH17E146	√∏EnC07	14.9878	6	0.0908333	0.00292689	0.0011949	0.00307158
AH17E146	√∏EnC07	15.2378	6	0.0905	0.00301662	0.00123153	0.00316575
AH17E146	√∏EnC07	15.4878	6	0.0906667	0.00287518	0.00117379	0.00301732
AH17E146	√∏EnC07	15.7378	6	0.0905	0.00301662	0.00123153	0.00316575
AH17E146	√∏EnC07	15.9878	6	0.0905	0.00301662	0.00123153	0.00316575
AH17E146	√∏EnC07	16.2378	6	0.0905	0.00301662	0.00123153	0.00316575
AH17E146	√∏EnC07	16.4878	6	0.0906667	0.00287518	0.00117379	0.00301732
AH17E146	√∏EnC07	16.7378	6	0.0905	0.00301662	0.00123153	0.00316575
AH17E146	√∏EnC07	16.9878	6	0.0906667	0.00287518	0.00117379	0.00301732
AH17E146	√∏EnC07	17.2378	6	0.0908333	0.00325064	0.00132707	0.00341134
AH17E146	√∏EnC07	17.4878	6	0.0905	0.00301662	0.00123153	0.00316575
AH17E146	√∏EnC07	17.7378	6	0.0906667	0.00287518	0.00117379	0.00301732
AH17E146	√∏EnC07	17.9878	6	0.0906667	0.00287518	0.00117379	0.00301732
AH17E146	√∏EnC07	18.2378	6	0.0906667	0.00287518	0.00117379	0.00301732
AH17E146	√∏EnC07	18.4878	6	0.0906667	0.00287518	0.00117379	0.00301732
AH17E146	√∏EnC07	18.7378	6	0.0906667	0.00287518	0.00117379	0.00301732
AH17E146	√∏EnC07	18.9878	6	0.0906667	0.00287518	0.00117379	0.00301732
AH17E146	√∏EnC07	19.2378	6	0.0906667	0.00287518	0.00117379	0.00301732
AH17E146	√∏EnC07	19.4878	6	0.0906667	0.00287518	0.00117379	0.00301732
AH17E146	√∏EnC07	19.7378	6	0.0906667	0.00287518	0.00117379	0.00301732
AH17E146	√∏EnC07	19.9878	6	0.0906667	0.00287518	0.00117379	0.00301732
AH17E146	√∏EnC07	20.2378	6	0.0908333	0.00278687	0.00113774	0.00292464
AH17E146	√∏EnC07	20.4878	6	0.0908333	0.00278687	0.00113774	0.00292464
AH17E146	√∏EnC07	20.7378	6	0.0908333	0.00278687	0.00113774	0.00292464
AH17E146	√∏EnC07	20.9878	6	0.0906667	0.00280476	0.00114504	0.00294341
AH17E146	√∏EnC07	21.2375	6	0.0906667	0.00280476	0.00114504	0.00294341
AH17E146	√∏EnC07	21.4878	6	0.0906667	0.00280476	0.00114504	0.00294341
AH17E146	√∏EnC07	21.7378	6	0.0906667	0.00280476	0.00114504	0.00294341
AH17E146	√∏EnC07	21.9878	6	0.0906667	0.00280476	0.00114504	0.00294341
AH17E146	√∏EnC07	22.2378	6	0.0906667	0.00280476	0.00114504	0.00294341
AH17E146	√∏EnC07	22.4878	6	0.0906667	0.00280476	0.00114504	0.00294341
AH17E146	√∏EnC07	22.7378	6	0.0906667	0.00280476	0.00114504	0.00294341
AH17E146	√∏EnC07	22.9878	6	0.0906667	0.00280476	0.00114504	0.00294341
AH17E146	√∏EnC07	23.2378	6	0.0906667	0.00280476	0.00114504	0.00294341
AH17E146	√∏EnC07	23.4878	6	0.0905	0.00294958	0.00120416	0.00309539
AH17E146	√∏EnC07	23.7378	6	0.0906667	0.00280476	0.00114504	0.00294341
AH17E146	√∏EnC07	23.9878	6	0.0905	0.00288097	0.00117615	0.00302339
AH17E146	√∏EnC07	NA	6	0.0906667	0.00280476	0.00114504	0.00294341
AH17E146	√∏EnC15	0.237778	6	0.1085	0.0112739	0.00460254	0.0118312
AH17E146	√∏EnC15	0.487778	6	0.115167	0.0150388	0.00613958	0.0157823
AH17E146	√∏EnC15	0.737778	6	0.125667	0.0196943	0.00804018	0.0206679
AH17E146	√∏EnC15	0.987778	6	0.137	0.0259307	0.0105862	0.0272126
AH17E146	√∏EnC15	1.23778	6	0.148333	0.0319792	0.0130554	0.0335601
AH17E146	√∏EnC15	1.48778	6	0.16	0.0373845	0.0152622	0.0392326
AH17E146	√∏EnC15	1.73778	6	0.165833	0.0372205	0.0151952	0.0390605
AH17E146	√∏EnC15	1.98778	6	0.166167	0.0364385	0.014876	0.0382399
AH17E146	√∏EnC15	2.23778	6	0.162	0.0351169	0.0143364	0.036853
AH17E146	√∏EnC15	2.48778	6	0.1535	0.0316781	0.0129325	0.0332441
AH17E146	√∏EnC15	2.73778	6	0.1425	0.0298513	0.0121867	0.031327
AH17E146	√∏EnC15	2.98778	6	0.131167	0.0294307	0.012015	0.0308856
AH17E146	√∏EnC15	3.23778	6	0.123667	0.0281259	0.0114824	0.0295163
AH17E146	√∏EnC15	3.48778	6	0.118	0.0253298	0.0103409	0.026582
AH17E146	√∏EnC15	3.73778	6	0.112833	0.0227369	0.0092823	0.0238609
AH17E146	√∏EnC15	3.98778	6	0.1085	0.0177172	0.00723303	0.0185931
AH17E146	√∏EnC15	4.23778	6	0.105167	0.0124807	0.0050952	0.0130976
AH17E146	√∏EnC15	4.48778	6	0.103667	0.0100333	0.00409607	0.0105293
AH17E146	√∏EnC15	4.73778	6	0.103167	0.00915241	0.00373646	0.00960487
AH17E146	√∏EnC15	4.98778	6	0.102833	0.00875024	0.00357227	0.00918281
AH17E146	√∏EnC15	5.23778	6	0.102667	0.00847742	0.00346089	0.00889651
AH17E146	√∏EnC15	5.48778	6	0.102333	0.00809115	0.0033032	0.00849114
AH17E146	√∏EnC15	5.73778	6	0.102333	0.00809115	0.0033032	0.00849114
AH17E146	√∏EnC15	5.98778	6	0.102	0.00769415	0.00314113	0.00807452
AH17E146	√∏EnC15	6.23778	6	0.102	0.00769415	0.00314113	0.00807452
AH17E146	√∏EnC15	6.48778	6	0.102	0.00769415	0.00314113	0.00807452
AH17E146	√∏EnC15	6.73778	6	0.101667	0.00768548	0.00313759	0.00806542
AH17E146	√∏EnC15	6.98778	6	0.101667	0.00768548	0.00313759	0.00806542
AH17E146	√∏EnC15	7.23778	6	0.1015	0.00755645	0.00308491	0.00793001
AH17E146	√∏EnC15	7.48778	6	0.101667	0.00784007	0.00320069	0.00822765
AH17E146	√∏EnC15	7.73778	6	0.102	0.00824621	0.0033665	0.00865387
AH17E146	√∏EnC15	7.98778	6	0.102167	0.00854205	0.00348728	0.00896433
AH17E146	√∏EnC15	8.23778	6	0.102833	0.00934701	0.0038159	0.00980909
AH17E146	√∏EnC15	8.48778	6	0.104167	0.0103231	0.00421439	0.0108334
AH17E146	√∏EnC15	8.73778	6	0.1065	0.0116233	0.00474517	0.0121979
AH17E146	√∏EnC15	8.98778	6	0.1115	0.0149633	0.00610874	0.015703
AH17E146	√∏EnC15	9.23778	6	0.117833	0.0216464	0.00883711	0.0227165
AH17E146	√∏EnC15	9.48778	6	0.126	0.03045	0.0124311	0.0319553
AH17E146	√∏EnC15	9.73778	6	0.136833	0.0418875	0.0171005	0.0439583
AH17E146	√∏EnC15	9.98778	6	0.151833	0.0562971	0.0229832	0.0590802
AH17E146	√∏EnC15	10.2378	6	0.1745	0.0727317	0.0296926	0.0763272
AH17E146	√∏EnC15	10.4878	6	0.205667	0.0946735	0.0386503	0.0993537
AH17E146	√∏EnC15	10.7378	6	0.239333	0.116934	0.0477379	0.122714
AH17E146	√∏EnC15	10.9878	6	0.274833	0.139221	0.0568369	0.146104
AH17E146	√∏EnC15	11.2378	6	0.318167	0.162161	0.0662019	0.170177
AH17E146	√∏EnC15	11.4878	6	0.364333	0.182386	0.0744588	0.191402
AH17E146	√∏EnC15	11.7378	6	0.412333	0.198228	0.0809262	0.208027
AH17E146	√∏EnC15	11.9878	6	0.455833	0.212465	0.0867385	0.222968
AH17E146	√∏EnC15	12.2378	6	0.4905	0.225211	0.0919419	0.236344
AH17E146	√∏EnC15	12.4878	6	0.521	0.234979	0.0959298	0.246595
AH17E146	√∏EnC15	12.7378	6	0.545	0.243681	0.0994823	0.255727
AH17E146	√∏EnC15	12.9878	6	0.565833	0.251527	0.102685	0.263961
AH17E146	√∏EnC15	13.2378	6	0.585333	0.259793	0.10606	0.272636
AH17E146	√∏EnC15	13.4878	6	0.603833	0.268225	0.109502	0.281485
AH17E146	√∏EnC15	13.7378	6	0.6215	0.276397	0.112839	0.290061
AH17E146	√∏EnC15	13.9878	6	0.639167	0.284696	0.116227	0.29877
AH17E146	√∏EnC15	14.2378	6	0.655	0.292116	0.119256	0.306557
AH17E146	√∏EnC15	14.4878	6	0.6705	0.300228	0.122567	0.31507
AH17E146	√∏EnC15	14.7378	6	0.684167	0.308159	0.125806	0.323393
AH17E146	√∏EnC15	14.9878	6	0.696667	0.314031	0.128203	0.329555
AH17E146	√∏EnC15	15.2378	6	0.707333	0.318777	0.13014	0.334536
AH17E146	√∏EnC15	15.4878	6	0.716167	0.324065	0.132299	0.340085
AH17E146	√∏EnC15	15.7378	6	0.725167	0.327963	0.13389	0.344176
AH17E146	√∏EnC15	15.9878	6	0.733667	0.331493	0.135332	0.347881
AH17E146	√∏EnC15	16.2378	6	0.742667	0.334906	0.136725	0.351462
AH17E146	√∏EnC15	16.4878	6	0.752667	0.338175	0.138059	0.354893
AH17E146	√∏EnC15	16.7378	6	0.762	0.33974	0.138698	0.356536
AH17E146	√∏EnC15	16.9878	6	0.771	0.341385	0.13937	0.358262
AH17E146	√∏EnC15	17.2378	6	0.779667	0.343411	0.140197	0.360388
AH17E146	√∏EnC15	17.4878	6	0.787333	0.345484	0.141043	0.362564
AH17E146	√∏EnC15	17.7378	6	0.7945	0.347643	0.141925	0.364829
AH17E146	√∏EnC15	17.9878	6	0.800833	0.349226	0.142571	0.36649
AH17E146	√∏EnC15	18.2378	6	0.806667	0.349999	0.142887	0.367302
AH17E146	√∏EnC15	18.4878	6	0.812167	0.349089	0.142515	0.366347
AH17E146	√∏EnC15	18.7378	6	0.816833	0.347514	0.141872	0.364693
AH17E146	√∏EnC15	18.9878	6	0.821833	0.345989	0.14125	0.363093
AH17E146	√∏EnC15	19.2378	6	0.826833	0.344049	0.140457	0.361057
AH17E146	√∏EnC15	19.4878	6	0.831	0.341429	0.139388	0.358308
AH17E146	√∏EnC15	19.7378	6	0.835667	0.338818	0.138322	0.355568
AH17E146	√∏EnC15	19.9878	6	0.839167	0.336304	0.137296	0.35293
AH17E146	√∏EnC15	20.2378	6	0.842167	0.333318	0.136076	0.349795
AH17E146	√∏EnC15	20.4878	6	0.845	0.330536	0.134941	0.346876
AH17E146	√∏EnC15	20.7378	6	0.847667	0.327559	0.133725	0.343752
AH17E146	√∏EnC15	20.9878	6	0.848667	0.325199	0.132762	0.341276
AH17E146	√∏EnC15	21.2375	6	0.851333	0.323095	0.131903	0.339068
AH17E146	√∏EnC15	21.4878	6	0.852833	0.321753	0.131355	0.337659
AH17E146	√∏EnC15	21.7378	6	0.8535	0.32009	0.130676	0.335914
AH17E146	√∏EnC15	21.9878	6	0.855167	0.319179	0.130304	0.334957
AH17E146	√∏EnC15	22.2378	6	0.856333	0.318056	0.129846	0.333779
AH17E146	√∏EnC15	22.4878	6	0.857833	0.317212	0.129501	0.332894
AH17E146	√∏EnC15	22.7378	6	0.8585	0.316037	0.129022	0.331661
AH17E146	√∏EnC15	22.9878	6	0.859333	0.315208	0.128683	0.330791
AH17E146	√∏EnC15	23.2378	6	0.86	0.313947	0.128168	0.329467
AH17E146	√∏EnC15	23.4878	6	0.860833	0.313721	0.128076	0.32923
AH17E146	√∏EnC15	23.7378	6	0.862	0.313628	0.128038	0.329133
AH17E146	√∏EnC15	23.9878	6	0.862833	0.313101	0.127823	0.328579
AH17E146	√∏EnC15	NA	6	0.8625	0.313351	0.127925	0.328842
AH17E146	√∏Nando	0.237778	6	0.1095	0.00948156	0.00387083	0.00995029
AH17E146	√∏Nando	0.487778	6	0.116	0.0124579	0.00508593	0.0130738
AH17E146	√∏Nando	0.737778	6	0.125333	0.0160083	0.00653537	0.0167997
AH17E146	√∏Nando	0.987778	6	0.131167	0.0191355	0.00781203	0.0200815
AH17E146	√∏Nando	1.23778	6	0.137	0.0218449	0.00891815	0.0229248
AH17E146	√∏Nando	1.48778	6	0.147667	0.0258044	0.0105346	0.02708
AH17E146	√∏Nando	1.73778	6	0.1625	0.0297641	0.0121511	0.0312355
AH17E146	√∏Nando	1.98778	6	0.179667	0.0329039	0.013433	0.0345305
AH17E146	√∏Nando	2.23778	6	0.204	0.0406743	0.0166052	0.0426851
AH17E146	√∏Nando	2.48778	6	0.230667	0.0404557	0.016516	0.0424557
AH17E146	√∏Nando	2.73778	6	0.262667	0.0414906	0.0169385	0.0435417
AH17E146	√∏Nando	2.98778	6	0.294833	0.0396253	0.016177	0.0415842
AH17E146	√∏Nando	3.23778	6	0.333	0.04003	0.0163422	0.0420089
AH17E146	√∏Nando	3.48778	6	0.3705	0.0405352	0.0165484	0.0425391
AH17E146	√∏Nando	3.73778	6	0.405167	0.0375948	0.015348	0.0394533
AH17E146	√∏Nando	3.98778	6	0.4355	0.0372492	0.0152069	0.0390906
AH17E146	√∏Nando	4.23778	6	0.475333	0.0256801	0.0104839	0.0269496
AH17E146	√∏Nando	4.48778	6	0.515	0.0214009	0.00873689	0.0224589
AH17E146	√∏Nando	4.73778	6	0.548167	0.0264077	0.0107809	0.0277132
AH17E146	√∏Nando	4.98778	6	0.575333	0.0317406	0.0129581	0.0333097
AH17E146	√∏Nando	5.23778	6	0.603	0.0393039	0.0160458	0.041247
AH17E146	√∏Nando	5.48778	6	0.6285	0.0449789	0.0183626	0.0472024
AH17E146	√∏Nando	5.73778	6	0.654	0.05	0.0204124	0.0524718
AH17E146	√∏Nando	5.98778	6	0.684167	0.0559693	0.0228494	0.0587362
AH17E146	√∏Nando	6.23778	6	0.713167	0.0598312	0.024426	0.0627889
AH17E146	√∏Nando	6.48778	6	0.747167	0.0659922	0.0269412	0.0692545
AH17E146	√∏Nando	6.73778	6	0.779	0.069619	0.0284218	0.0730606
AH17E146	√∏Nando	6.98778	6	0.81	0.0757232	0.0309139	0.0794666
AH17E146	√∏Nando	7.23778	6	0.836833	0.0792197	0.0323413	0.083136
AH17E146	√∏Nando	7.48778	6	0.863167	0.0793156	0.0323805	0.0832366
AH17E146	√∏Nando	7.73778	6	0.885	0.0796291	0.0325085	0.0835657
AH17E146	√∏Nando	7.98778	6	0.903333	0.0778169	0.0317686	0.0816638
AH17E146	√∏Nando	8.23778	6	0.922333	0.0753967	0.0307806	0.079124
AH17E146	√∏Nando	8.48778	6	0.9385	0.0705882	0.0288175	0.0740778
AH17E146	√∏Nando	8.73778	6	0.950167	0.0684673	0.0279516	0.071852
AH17E146	√∏Nando	8.98778	6	0.965	0.0665913	0.0271858	0.0698833
AH17E146	√∏Nando	9.23778	6	0.977167	0.0639356	0.0261016	0.0670963
AH17E146	√∏Nando	9.48778	6	0.988167	0.0629585	0.0257027	0.0660708
AH17E146	√∏Nando	9.73778	6	1	0.0622864	0.0254283	0.0653656
AH17E146	√∏Nando	9.98778	6	1.00983	0.0606479	0.0247594	0.0636461
AH17E146	√∏Nando	10.2378	6	1.02067	0.0604406	0.0246748	0.0634285
AH17E146	√∏Nando	10.4878	6	1.0285	0.0580336	0.0236921	0.0609025
AH17E146	√∏Nando	10.7378	6	1.03633	0.0566168	0.0231137	0.0594157
AH17E146	√∏Nando	10.9878	6	1.04433	0.0571233	0.0233205	0.0599472
AH17E146	√∏Nando	11.2378	6	1.0515	0.0553886	0.0226123	0.0581268
AH17E146	√∏Nando	11.4878	6	1.0575	0.0535976	0.0218811	0.0562472
AH17E146	√∏Nando	11.7378	6	1.06317	0.0538792	0.0219961	0.0565427
AH17E146	√∏Nando	11.9878	6	1.06767	0.0539617	0.0220298	0.0566293
AH17E146	√∏Nando	12.2378	6	1.07317	0.0534992	0.021841	0.056144
AH17E146	√∏Nando	12.4878	6	1.07883	0.0530826	0.0216709	0.0557068
AH17E146	√∏Nando	12.7378	6	1.08433	0.0540654	0.0220721	0.0567381
AH17E146	√∏Nando	12.9878	6	1.08967	0.0533916	0.021797	0.0560311
AH17E146	√∏Nando	13.2378	6	1.0945	0.0531065	0.0216806	0.0557319
AH17E146	√∏Nando	13.4878	6	1.0995	0.0524662	0.0214192	0.0550599
AH17E146	√∏Nando	13.7378	6	1.10417	0.0527311	0.0215274	0.0553379
AH17E146	√∏Nando	13.9878	6	1.109	0.0520807	0.0212619	0.0546553
AH17E146	√∏Nando	14.2378	6	1.1135	0.0522905	0.0213475	0.0548756
AH17E146	√∏Nando	14.4878	6	1.11833	0.051721	0.021115	0.0542779
AH17E146	√∏Nando	14.7378	6	1.12283	0.0519785	0.0212201	0.0545481
AH17E146	√∏Nando	14.9878	6	1.1275	0.052302	0.0213522	0.0548876
AH17E146	√∏Nando	15.2378	6	1.1315	0.0524395	0.0214083	0.0550319
AH17E146	√∏Nando	15.4878	6	1.136	0.0523144	0.0213573	0.0549006
AH17E146	√∏Nando	15.7378	6	1.14083	0.052228	0.021322	0.05481
AH17E146	√∏Nando	15.9878	6	1.145	0.0532766	0.0217501	0.0559104
AH17E146	√∏Nando	16.2378	6	1.14917	0.053282	0.0217523	0.055916
AH17E146	√∏Nando	16.4878	6	1.1535	0.0540176	0.0220526	0.056688
AH17E146	√∏Nando	16.7378	6	1.15783	0.0539089	0.0220082	0.0565739
AH17E146	√∏Nando	16.9878	6	1.16183	0.0548869	0.0224075	0.0576002
AH17E146	√∏Nando	17.2378	6	1.16617	0.0559693	0.0228494	0.0587362
AH17E146	√∏Nando	17.4878	6	1.17017	0.055474	0.0226472	0.0582164
AH17E146	√∏Nando	17.7378	6	1.17383	0.0566301	0.0231191	0.0594296
AH17E146	√∏Nando	17.9878	6	1.178	0.0573202	0.0234009	0.0601538
AH17E146	√∏Nando	18.2378	6	1.18117	0.0587926	0.024002	0.061699
AH17E146	√∏Nando	18.4878	6	1.18417	0.0598612	0.0244382	0.0628205
AH17E146	√∏Nando	18.7378	6	1.1875	0.060149	0.0245557	0.0631225
AH17E146	√∏Nando	18.9878	6	1.19083	0.06194	0.0252869	0.0650021
AH17E146	√∏Nando	19.2378	6	1.1935	0.0633743	0.0258724	0.0665072
AH17E146	√∏Nando	19.4878	6	1.19667	0.0642796	0.026242	0.0674573
AH17E146	√∏Nando	19.7378	6	1.19967	0.0652094	0.0266216	0.0684331
AH17E146	√∏Nando	19.9878	6	1.2025	0.0665875	0.0271842	0.0698793
AH17E146	√∏Nando	20.2378	6	1.205	0.0667623	0.0272556	0.0700627
AH17E146	√∏Nando	20.4878	6	1.20767	0.0678046	0.0276811	0.0711566
AH17E146	√∏Nando	20.7378	6	1.2095	0.0687103	0.0280508	0.072107
AH17E146	√∏Nando	20.9878	6	1.21267	0.0689976	0.0281681	0.0724085
AH17E146	√∏Nando	21.2375	6	1.21517	0.0692399	0.0282671	0.0726628
AH17E146	√∏Nando	21.4878	6	1.21833	0.0690034	0.0281705	0.0724146
AH17E146	√∏Nando	21.7378	6	1.22167	0.0692753	0.0282815	0.0727
AH17E146	√∏Nando	21.9878	6	1.22433	0.0695835	0.0284074	0.0730234
AH17E146	√∏Nando	22.2378	6	1.2265	0.0695521	0.0283945	0.0729905
AH17E146	√∏Nando	22.4878	6	1.23033	0.0700248	0.0285875	0.0734865
AH17E146	√∏Nando	22.7378	6	1.2335	0.0697503	0.0284754	0.0731984
AH17E146	√∏Nando	22.9878	6	1.236	0.0692098	0.0282548	0.0726313
AH17E146	√∏Nando	23.2378	6	1.23983	0.0694533	0.0283542	0.0728868
AH17E146	√∏Nando	23.4878	6	1.243	0.0693916	0.028329	0.0728221
AH17E146	√∏Nando	23.7378	6	1.24617	0.068362	0.0279087	0.0717415
AH17E146	√∏Nando	23.9878	6	1.25	0.0686178	0.0280131	0.0720099
AH17E146	√∏Nando	NA	6	1.25283	0.0682713	0.0278716	0.0716463
AH17E146	√∏Taquito	0.237778	6	0.1075	0.00631664	0.00257876	0.00662891
AH17E146	√∏Taquito	0.487778	6	0.112167	0.00813429	0.00332081	0.00853641
AH17E146	√∏Taquito	0.737778	6	0.117	0.00944458	0.00385573	0.00991147
AH17E146	√∏Taquito	0.987778	6	0.124167	0.015536	0.00634254	0.016304
AH17E146	√∏Taquito	1.23778	6	0.126167	0.0132426	0.00540627	0.0138973
AH17E146	√∏Taquito	1.48778	6	0.131167	0.0148245	0.00605209	0.0155574
AH17E146	√∏Taquito	1.73778	6	0.1345	0.0157575	0.00643299	0.0165365
AH17E146	√∏Taquito	1.98778	6	0.134833	0.0161173	0.00657985	0.016914
AH17E146	√∏Taquito	2.23778	6	0.1395	0.0173983	0.00710282	0.0182584
AH17E146	√∏Taquito	2.48778	6	0.154667	0.0214165	0.00874325	0.0224752
AH17E146	√∏Taquito	2.73778	6	0.179	0.0267507	0.0109209	0.0280731
AH17E146	√∏Taquito	2.98778	6	0.209833	0.0321522	0.0131261	0.0337417
AH17E146	√∏Taquito	3.23778	6	0.2475	0.0385681	0.0157454	0.0404748
AH17E146	√∏Taquito	3.48778	6	0.306333	0.0591597	0.0241518	0.0620843
AH17E146	√∏Taquito	3.73778	6	0.425833	0.111075	0.0453464	0.116567
AH17E146	√∏Taquito	3.98778	6	0.549667	0.158333	0.0646393	0.166161
AH17E146	√∏Taquito	4.23778	6	0.631333	0.195986	0.0800111	0.205675
AH17E146	√∏Taquito	4.48778	6	0.689167	0.22199	0.0906269	0.232964
AH17E146	√∏Taquito	4.73778	6	0.736	0.241926	0.0987661	0.253886
AH17E146	√∏Taquito	4.98778	6	0.774	0.257826	0.105257	0.270572
AH17E146	√∏Taquito	5.23778	6	0.807	0.272863	0.111396	0.286353
AH17E146	√∏Taquito	5.48778	6	0.835667	0.287001	0.117168	0.301189
AH17E146	√∏Taquito	5.73778	6	0.862167	0.303711	0.123989	0.318725
AH17E146	√∏Taquito	5.98778	6	0.885	0.323174	0.131935	0.339151
AH17E146	√∏Taquito	6.23778	6	0.903667	0.34654	0.141475	0.363672
AH17E146	√∏Taquito	6.48778	6	0.921833	0.369884	0.151005	0.388169
AH17E146	√∏Taquito	6.73778	6	0.9405	0.387743	0.158295	0.406911
AH17E146	√∏Taquito	6.98778	6	0.958833	0.401234	0.163803	0.421069
AH17E146	√∏Taquito	7.23778	6	0.974333	0.411966	0.168184	0.432332
AH17E146	√∏Taquito	7.48778	6	0.9895	0.421647	0.172137	0.442491
AH17E146	√∏Taquito	7.73778	6	1.004	0.430525	0.175761	0.451808
AH17E146	√∏Taquito	7.98778	6	1.01817	0.438288	0.17893	0.459955
AH17E146	√∏Taquito	8.23778	6	1.0315	0.445183	0.181745	0.46719
AH17E146	√∏Taquito	8.48778	6	1.04467	0.452036	0.184543	0.474383
AH17E146	√∏Taquito	8.73778	6	1.05783	0.458777	0.187295	0.481457
AH17E146	√∏Taquito	8.98778	6	1.07083	0.464683	0.189706	0.487655
AH17E146	√∏Taquito	9.23778	6	1.08267	0.470425	0.19205	0.493681
AH17E146	√∏Taquito	9.48778	6	1.0935	0.475161	0.193984	0.498651
AH17E146	√∏Taquito	9.73778	6	1.10683	0.480626	0.196215	0.504386
AH17E146	√∏Taquito	9.98778	6	1.11717	0.484667	0.197865	0.508627
AH17E146	√∏Taquito	10.2378	6	1.12783	0.488413	0.199394	0.512558
AH17E146	√∏Taquito	10.4878	6	1.13917	0.491977	0.200849	0.516298
AH17E146	√∏Taquito	10.7378	6	1.15017	0.494876	0.202032	0.51934
AH17E146	√∏Taquito	10.9878	6	1.16117	0.497302	0.203023	0.521887
AH17E146	√∏Taquito	11.2378	6	1.17067	0.497997	0.203306	0.522615
AH17E146	√∏Taquito	11.4878	6	1.182	0.499133	0.20377	0.523808
AH17E146	√∏Taquito	11.7378	6	1.19283	0.497561	0.203128	0.522158
AH17E146	√∏Taquito	11.9878	6	1.20367	0.494058	0.201698	0.518482
AH17E146	√∏Taquito	12.2378	6	1.21517	0.488892	0.199589	0.513061
AH17E146	√∏Taquito	12.4878	6	1.227	0.48293	0.197155	0.506804
AH17E146	√∏Taquito	12.7378	6	1.23533	0.481122	0.196417	0.504907
AH17E146	√∏Taquito	12.9878	6	1.2465	0.475344	0.194058	0.498842
AH17E146	√∏Taquito	13.2378	6	1.256	0.471162	0.192351	0.494454
AH17E146	√∏Taquito	13.4878	6	1.26383	0.470057	0.1919	0.493294
AH17E146	√∏Taquito	13.7378	6	1.27183	0.466656	0.190511	0.489725
AH17E146	√∏Taquito	13.9878	6	1.27917	0.4653	0.189958	0.488302
AH17E146	√∏Taquito	14.2378	6	1.286	0.464242	0.189526	0.487192
AH17E146	√∏Taquito	14.4878	6	1.29217	0.463832	0.189359	0.486762
AH17E146	√∏Taquito	14.7378	6	1.2985	0.463025	0.189029	0.485915
AH17E146	√∏Taquito	14.9878	6	1.30433	0.463411	0.189187	0.48632
AH17E146	√∏Taquito	15.2378	6	1.30883	0.463662	0.189289	0.486583
AH17E146	√∏Taquito	15.4878	6	1.3135	0.464962	0.18982	0.487948
AH17E146	√∏Taquito	15.7378	6	1.31783	0.466596	0.190487	0.489662
AH17E146	√∏Taquito	15.9878	6	1.32133	0.468815	0.191393	0.491991
AH17E146	√∏Taquito	16.2378	6	1.324	0.471573	0.192519	0.494886
AH17E146	√∏Taquito	16.4878	6	1.32667	0.476309	0.194452	0.499855
AH17E146	√∏Taquito	16.7378	6	1.33	0.477954	0.195124	0.501581
AH17E146	√∏Taquito	16.9878	6	1.33217	0.480963	0.196352	0.50474
AH17E146	√∏Taquito	17.2378	6	1.3345	0.485057	0.198024	0.509036
AH17E146	√∏Taquito	17.4878	6	1.3365	0.489458	0.19982	0.513655
AH17E146	√∏Taquito	17.7378	6	1.33817	0.493709	0.201556	0.518116
AH17E146	√∏Taquito	17.9878	6	1.34017	0.497134	0.202954	0.521711
AH17E146	√∏Taquito	18.2378	6	1.342	0.49999	0.20412	0.524708
AH17E146	√∏Taquito	18.4878	6	1.34367	0.502758	0.20525	0.527612
AH17E146	√∏Taquito	18.7378	6	1.34567	0.504215	0.205845	0.529141
AH17E146	√∏Taquito	18.9878	6	1.34817	0.505945	0.206551	0.530957
AH17E146	√∏Taquito	19.2378	6	1.3505	0.507101	0.207023	0.53217
AH17E146	√∏Taquito	19.4878	6	1.35267	0.507666	0.207254	0.532762
AH17E146	√∏Taquito	19.7378	6	1.35533	0.507998	0.207389	0.533111
AH17E146	√∏Taquito	19.9878	6	1.35767	0.508131	0.207444	0.533251
AH17E146	√∏Taquito	20.2378	6	1.36	0.508787	0.207711	0.533939
AH17E146	√∏Taquito	20.4878	6	1.362	0.50832	0.207521	0.533449
AH17E146	√∏Taquito	20.7378	6	1.36433	0.508477	0.207585	0.533614
AH17E146	√∏Taquito	20.9878	6	1.36633	0.508467	0.207581	0.533603
AH17E146	√∏Taquito	21.2375	6	1.36883	0.508726	0.207686	0.533875
AH17E146	√∏Taquito	21.4878	6	1.37083	0.5087	0.207676	0.533848
AH17E146	√∏Taquito	21.7378	6	1.37283	0.5092	0.20788	0.534373
AH17E146	√∏Taquito	21.9878	6	1.37467	0.510581	0.208444	0.535822
AH17E146	√∏Taquito	22.2378	6	1.37617	0.511313	0.208743	0.53659
AH17E146	√∏Taquito	22.4878	6	1.37767	0.512546	0.209246	0.537885
AH17E146	√∏Taquito	22.7378	6	1.37917	0.513762	0.209742	0.53916
AH17E146	√∏Taquito	22.9878	6	1.38033	0.515311	0.210375	0.540786
AH17E146	√∏Taquito	23.2378	6	1.382	0.517118	0.211113	0.542682
AH17E146	√∏Taquito	23.4878	6	1.38267	0.519393	0.212041	0.545069
AH17E146	√∏Taquito	23.7378	6	1.38367	0.521341	0.212837	0.547114
AH17E146	√∏Taquito	23.9878	6	1.385	0.522481	0.213302	0.548311
AH17E146	√∏Taquito	NA	6	1.38633	0.523623	0.213768	0.549509
AH17E146	Positive	0.237778	3	0.109333	0.00057735	0.000333333	0.00143422
AH17E146	Positive	0.487778	3	0.117	0.001	0.00057735	0.00248414
AH17E146	Positive	0.737778	3	0.132	0.001	0.00057735	0.00248414
AH17E146	Positive	0.987778	3	0.154	0.001	0.00057735	0.00248414
AH17E146	Positive	1.23778	3	0.186333	0.00251661	0.00145297	0.00625161
AH17E146	Positive	1.48778	3	0.231	0.003	0.00173205	0.00745241
AH17E146	Positive	1.73778	3	0.299333	0.0106927	0.00617342	0.0265621
AH17E146	Positive	1.98778	3	0.413333	0.0195021	0.0112596	0.048446
AH17E146	Positive	2.23778	3	0.563333	0.01861	0.0107445	0.0462299
AH17E146	Positive	2.48778	3	0.678667	0.022301	0.0128755	0.0553987
AH17E146	Positive	2.73778	3	0.769333	0.0212211	0.012252	0.052716
AH17E146	Positive	2.98778	3	0.843	0.0196977	0.0113725	0.0489318
AH17E146	Positive	3.23778	3	0.909667	0.0181751	0.0104934	0.0451494
AH17E146	Positive	3.48778	3	0.963	0.019	0.0109697	0.0471986
AH17E146	Positive	3.73778	3	1.00967	0.0181751	0.0104934	0.0451494
AH17E146	Positive	3.98778	3	1.05067	0.0162583	0.00938675	0.0403879
AH17E146	Positive	4.23778	3	1.08733	0.0173877	0.0100388	0.0431935
AH17E146	Positive	4.48778	3	1.12067	0.0172143	0.0099387	0.0427628
AH17E146	Positive	4.73778	3	1.15133	0.0172143	0.0099387	0.0427628
AH17E146	Positive	4.98778	3	1.17967	0.0172143	0.0099387	0.0427628
AH17E146	Positive	5.23778	3	1.207	0.0177764	0.0102632	0.044159
AH17E146	Positive	5.48778	3	1.23167	0.0165025	0.00952774	0.0409945
AH17E146	Positive	5.73778	3	1.253	0.0170587	0.00984886	0.0423762
AH17E146	Positive	5.98778	3	1.272	0.0163707	0.00945163	0.0406671
AH17E146	Positive	6.23778	3	1.29133	0.0162583	0.00938675	0.0403879
AH17E146	Positive	6.48778	3	1.30833	0.0156312	0.00902466	0.03883
AH17E146	Positive	6.73778	3	1.32633	0.0152753	0.00881917	0.0379458
AH17E146	Positive	6.98778	3	1.343	0.0150997	0.0087178	0.0375097
AH17E146	Positive	7.23778	3	1.35867	0.0151767	0.00876229	0.0377011
AH17E146	Positive	7.48778	3	1.37467	0.0141892	0.00819214	0.0352479
AH17E146	Positive	7.73778	3	1.389	0.0145258	0.0083865	0.0360842
AH17E146	Positive	7.98778	3	1.403	0.0135277	0.00781025	0.0336048
AH17E146	Positive	8.23778	3	1.416	0.0135277	0.00781025	0.0336048
AH17E146	Positive	8.48778	3	1.42933	0.0125033	0.0072188	0.03106
AH17E146	Positive	8.73778	3	1.44233	0.0130128	0.00751295	0.0323256
AH17E146	Positive	8.98778	3	1.45433	0.0120139	0.00693622	0.0298441
AH17E146	Positive	9.23778	3	1.466	0.0115326	0.00665833	0.0286485
AH17E146	Positive	9.48778	3	1.477	0.0115326	0.00665833	0.0286485
AH17E146	Positive	9.73778	3	1.48833	0.0110151	0.00635959	0.0273631
AH17E146	Positive	9.98778	3	1.497	0.0105357	0.00608276	0.026172
AH17E146	Positive	10.2378	3	1.50767	0.0100664	0.00581187	0.0250064
AH17E146	Positive	10.4878	3	1.51767	0.00907377	0.00523874	0.0225405
AH17E146	Positive	10.7378	3	1.52633	0.0090185	0.00520683	0.0224032
AH17E146	Positive	10.9878	3	1.53467	0.00907377	0.00523874	0.0225405
AH17E146	Positive	11.2378	3	1.542	0.008544	0.00493288	0.0212245
AH17E146	Positive	11.4878	3	1.55	0.00754983	0.0043589	0.0187548
AH17E146	Positive	11.7378	3	1.55667	0.0080829	0.00466667	0.020079
AH17E146	Positive	11.9878	3	1.563	0.0072111	0.00416333	0.0179134
AH17E146	Positive	12.2378	3	1.57	0.00655744	0.00378594	0.0162896
AH17E146	Positive	12.4878	3	1.57533	0.00665833	0.00384419	0.0165402
AH17E146	Positive	12.7378	3	1.581	0.00655744	0.00378594	0.0162896
AH17E146	Positive	12.9878	3	1.58567	0.0061101	0.00352767	0.0151783
AH17E146	Positive	13.2378	3	1.591	0.006	0.0034641	0.0149048
AH17E146	Positive	13.4878	3	1.59533	0.00602771	0.0034801	0.0149737
AH17E146	Positive	13.7378	3	1.60033	0.00503322	0.00290593	0.0125032
AH17E146	Positive	13.9878	3	1.60467	0.00550757	0.0031798	0.0136816
AH17E146	Positive	14.2378	3	1.609	0.005	0.00288675	0.0124207
AH17E146	Positive	14.4878	3	1.61333	0.00450925	0.00260342	0.0112016
AH17E146	Positive	14.7378	3	1.617	0.00458258	0.00264575	0.0113837
AH17E146	Positive	14.9878	3	1.62133	0.00450925	0.00260342	0.0112016
AH17E146	Positive	15.2378	3	1.62467	0.00404145	0.00233333	0.0100395
AH17E146	Positive	15.4878	3	1.628	0.00360555	0.00208167	0.00895669
AH17E146	Positive	15.7378	3	1.63167	0.00404145	0.00233333	0.0100395
AH17E146	Positive	15.9878	3	1.63433	0.00416333	0.0024037	0.0103423
AH17E146	Positive	16.2378	3	1.63733	0.00493288	0.002848	0.012254
AH17E146	Positive	16.4878	3	1.641	0.0043589	0.00251661	0.0108281
AH17E146	Positive	16.7378	3	1.644	0.0043589	0.00251661	0.0108281
AH17E146	Positive	16.9878	3	1.647	0.0043589	0.00251661	0.0108281
AH17E146	Positive	17.2378	3	1.65	0.0034641	0.002	0.00860531
AH17E146	Positive	17.4878	3	1.65267	0.00378594	0.00218581	0.00940479
AH17E146	Positive	17.7378	3	1.65533	0.00416333	0.0024037	0.0103423
AH17E146	Positive	17.9878	3	1.65833	0.00416333	0.0024037	0.0103423
AH17E146	Positive	18.2378	3	1.66033	0.00416333	0.0024037	0.0103423
AH17E146	Positive	18.4878	3	1.66333	0.00416333	0.0024037	0.0103423
AH17E146	Positive	18.7378	3	1.666	0.0043589	0.00251661	0.0108281
AH17E146	Positive	18.9878	3	1.66833	0.00416333	0.0024037	0.0103423
AH17E146	Positive	19.2378	3	1.67133	0.00416333	0.0024037	0.0103423
AH17E146	Positive	19.4878	3	1.67367	0.00404145	0.00233333	0.0100395
AH17E146	Positive	19.7378	3	1.676	0.004	0.0023094	0.00993655
AH17E146	Positive	19.9878	3	1.67833	0.00351188	0.00202759	0.008724
AH17E146	Positive	20.2378	3	1.68067	0.00404145	0.00233333	0.0100395
AH17E146	Positive	20.4878	3	1.683	0.004	0.0023094	0.00993655
AH17E146	Positive	20.7378	3	1.685	0.004	0.0023094	0.00993655
AH17E146	Positive	20.9878	3	1.687	0.00360555	0.00208167	0.00895669
AH17E146	Positive	21.2375	3	1.689	0.003	0.00173205	0.00745241
AH17E146	Positive	21.4878	3	1.69167	0.00416333	0.0024037	0.0103423
AH17E146	Positive	21.7378	3	1.69367	0.00351188	0.00202759	0.008724
AH17E146	Positive	21.9878	3	1.69567	0.00351188	0.00202759	0.008724
AH17E146	Positive	22.2378	3	1.698	0.00360555	0.00208167	0.00895669
AH17E146	Positive	22.4878	3	1.7	0.00360555	0.00208167	0.00895669
AH17E146	Positive	22.7378	3	1.702	0.00264575	0.00152753	0.00657241
AH17E146	Positive	22.9878	3	1.70433	0.00305505	0.00176383	0.00758917
AH17E146	Positive	23.2378	3	1.70567	0.00321455	0.00185592	0.00798539
AH17E146	Positive	23.4878	3	1.70767	0.00321455	0.00185592	0.00798539
AH17E146	Positive	23.7378	3	1.70967	0.00321455	0.00185592	0.00798539
AH17E146	Positive	23.9878	3	1.71133	0.00305505	0.00176383	0.00758917
AH17E146	Positive	NA	3	1.713	0.00360555	0.00208167	0.00895669
ALF22D176	Cocktail	0.237778	6	0.201333	0.0044121	0.00180123	0.00463022
ALF22D176	Cocktail	0.487778	6	0.229333	0.00592171	0.00241753	0.00621446
ALF22D176	Cocktail	0.737778	6	0.264167	0.00699762	0.00285677	0.00734355
ALF22D176	Cocktail	0.987778	6	0.276	0.0086487	0.00353082	0.00907625
ALF22D176	Cocktail	1.23778	6	0.248333	0.0103473	0.00422427	0.0108588
ALF22D176	Cocktail	1.48778	6	0.224833	0.00711102	0.00290306	0.00746256
ALF22D176	Cocktail	1.73778	6	0.210333	0.00467618	0.00190904	0.00490735
ALF22D176	Cocktail	1.98778	6	0.202	0.00368782	0.00150555	0.00387013
ALF22D176	Cocktail	2.23778	6	0.196333	0.00265832	0.00108525	0.00278974
ALF22D176	Cocktail	2.48778	6	0.1905	0.00242899	0.000991632	0.00254907
ALF22D176	Cocktail	2.73778	6	0.1865	0.00242899	0.000991632	0.00254907
ALF22D176	Cocktail	2.98778	6	0.1825	0.00164317	0.00067082	0.0017244
ALF22D176	Cocktail	3.23778	6	0.179167	0.00183485	0.000749074	0.00192555
ALF22D176	Cocktail	3.48778	6	0.175833	0.00194079	0.000792324	0.00203673
ALF22D176	Cocktail	3.73778	6	0.173	0.00244949	0.001	0.00257058
ALF22D176	Cocktail	3.98778	6	0.17	0.00282843	0.0011547	0.00296825
ALF22D176	Cocktail	4.23778	6	0.167	0.00384708	0.00157056	0.00403726
ALF22D176	Cocktail	4.48778	6	0.164333	0.00504645	0.0020602	0.00529593
ALF22D176	Cocktail	4.73778	6	0.1615	0.00612372	0.0025	0.00642645
ALF22D176	Cocktail	4.98778	6	0.158667	0.00694742	0.00283627	0.00729087
ALF22D176	Cocktail	5.23778	6	0.156833	0.00765289	0.00312428	0.00803121
ALF22D176	Cocktail	5.48778	6	0.154833	0.00788458	0.00321887	0.00827436
ALF22D176	Cocktail	5.73778	6	0.153667	0.00786554	0.00321109	0.00825437
ALF22D176	Cocktail	5.98778	6	0.152333	0.00801665	0.00327278	0.00841296
ALF22D176	Cocktail	6.23778	6	0.151333	0.00801665	0.00327278	0.00841296
ALF22D176	Cocktail	6.48778	6	0.1505	0.00801873	0.00327363	0.00841514
ALF22D176	Cocktail	6.73778	6	0.149667	0.00771146	0.00314819	0.00809268
ALF22D176	Cocktail	6.98778	6	0.148833	0.00741395	0.00302673	0.00778046
ALF22D176	Cocktail	7.23778	6	0.148333	0.00752773	0.00307318	0.00789986
ALF22D176	Cocktail	7.48778	6	0.1485	0.00723187	0.0029524	0.00758939
ALF22D176	Cocktail	7.73778	6	0.148833	0.00624233	0.00254842	0.00655092
ALF22D176	Cocktail	7.98778	6	0.149833	0.00624233	0.00254842	0.00655092
ALF22D176	Cocktail	8.23778	6	0.151167	0.00511534	0.00208833	0.00536822
ALF22D176	Cocktail	8.48778	6	0.153833	0.00371035	0.00151474	0.00389377
ALF22D176	Cocktail	8.73778	6	0.157167	0.00278687	0.00113774	0.00292464
ALF22D176	Cocktail	8.98778	6	0.162167	0.00213698	0.000872417	0.00224262
ALF22D176	Cocktail	9.23778	6	0.168	0.00244949	0.001	0.00257058
ALF22D176	Cocktail	9.48778	6	0.174333	0.0034448	0.00140633	0.0036151
ALF22D176	Cocktail	9.73778	6	0.184833	0.00604704	0.00246869	0.00634598
ALF22D176	Cocktail	9.98778	6	0.196667	0.00873308	0.00356526	0.0091648
ALF22D176	Cocktail	10.2378	6	0.212	0.0123126	0.0050266	0.0129213
ALF22D176	Cocktail	10.4878	6	0.231	0.0156205	0.00637704	0.0163927
ALF22D176	Cocktail	10.7378	6	0.250333	0.0192319	0.0078514	0.0201827
ALF22D176	Cocktail	10.9878	6	0.271333	0.022447	0.00916394	0.0235567
ALF22D176	Cocktail	11.2378	6	0.292833	0.024879	0.0101568	0.026109
ALF22D176	Cocktail	11.4878	6	0.3145	0.0271201	0.0110717	0.0284608
ALF22D176	Cocktail	11.7378	6	0.333	0.0283267	0.0115643	0.029727
ALF22D176	Cocktail	11.9878	6	0.348833	0.0284142	0.0116	0.0298189
ALF22D176	Cocktail	12.2378	6	0.360667	0.0299444	0.0122247	0.0314247
ALF22D176	Cocktail	12.4878	6	0.372833	0.0306947	0.0125311	0.0322121
ALF22D176	Cocktail	12.7378	6	0.384833	0.0337664	0.0137851	0.0354356
ALF22D176	Cocktail	12.9878	6	0.397833	0.0358576	0.0146388	0.0376302
ALF22D176	Cocktail	13.2378	6	0.409167	0.0390047	0.0159236	0.0409329
ALF22D176	Cocktail	13.4878	6	0.42	0.0411825	0.0168127	0.0432184
ALF22D176	Cocktail	13.7378	6	0.432667	0.0456143	0.018622	0.0478693
ALF22D176	Cocktail	13.9878	6	0.4435	0.0476183	0.0194401	0.0499723
ALF22D176	Cocktail	14.2378	6	0.4535	0.0493751	0.0201573	0.051816
ALF22D176	Cocktail	14.4878	6	0.462833	0.0511837	0.0208956	0.053714
ALF22D176	Cocktail	14.7378	6	0.473833	0.0542675	0.0221546	0.0569503
ALF22D176	Cocktail	14.9878	6	0.483167	0.0562723	0.0229731	0.0590541
ALF22D176	Cocktail	15.2378	6	0.4915	0.0572599	0.0233763	0.0600906
ALF22D176	Cocktail	15.4878	6	0.500167	0.0589556	0.0240685	0.0618701
ALF22D176	Cocktail	15.7378	6	0.508167	0.0605456	0.0247176	0.0635387
ALF22D176	Cocktail	15.9878	6	0.516333	0.0611021	0.0249448	0.0641227
ALF22D176	Cocktail	16.2378	6	0.523167	0.0618625	0.0252553	0.0649207
ALF22D176	Cocktail	16.4878	6	0.529667	0.0625449	0.0255339	0.0656369
ALF22D176	Cocktail	16.7378	6	0.537167	0.0635056	0.0259261	0.0666451
ALF22D176	Cocktail	16.9878	6	0.542833	0.0649105	0.0264996	0.0681193
ALF22D176	Cocktail	17.2378	6	0.549667	0.065335	0.0266729	0.0685649
ALF22D176	Cocktail	17.4878	6	0.555333	0.0660808	0.0269774	0.0693475
ALF22D176	Cocktail	17.7378	6	0.561833	0.0669699	0.0273403	0.0702806
ALF22D176	Cocktail	17.9878	6	0.567833	0.0666136	0.0271949	0.0699066
ALF22D176	Cocktail	18.2378	6	0.573167	0.0681716	0.0278309	0.0715417
ALF22D176	Cocktail	18.4878	6	0.578333	0.0695835	0.0284074	0.0730234
ALF22D176	Cocktail	18.7378	6	0.583167	0.0703972	0.0287395	0.0738773
ALF22D176	Cocktail	18.9878	6	0.587167	0.0725105	0.0296023	0.0760951
ALF22D176	Cocktail	19.2378	6	0.592167	0.0733142	0.0299304	0.0769385
ALF22D176	Cocktail	19.4878	6	0.596667	0.0749871	0.0306134	0.0786941
ALF22D176	Cocktail	19.7378	6	0.6005	0.0769227	0.0314036	0.0807254
ALF22D176	Cocktail	19.9878	6	0.603333	0.0793893	0.0324106	0.083314
ALF22D176	Cocktail	20.2378	6	0.6055	0.0808622	0.0330119	0.0848597
ALF22D176	Cocktail	20.4878	6	0.6075	0.0833373	0.0340223	0.0874571
ALF22D176	Cocktail	20.7378	6	0.6085	0.0862177	0.0351982	0.09048
ALF22D176	Cocktail	20.9878	6	0.609167	0.0892175	0.0364229	0.093628
ALF22D176	Cocktail	21.2375	6	0.609833	0.0929525	0.0379477	0.0975477
ALF22D176	Cocktail	21.4878	6	0.610167	0.0964394	0.0393712	0.101207
ALF22D176	Cocktail	21.7378	6	0.611167	0.100742	0.0411278	0.105722
ALF22D176	Cocktail	21.9878	6	0.613	0.105413	0.0430349	0.110625
ALF22D176	Cocktail	22.2378	6	0.616	0.109579	0.0447355	0.114996
ALF22D176	Cocktail	22.4878	6	0.619667	0.114084	0.0465744	0.119723
ALF22D176	Cocktail	22.7378	6	0.625167	0.118805	0.0485018	0.124678
ALF22D176	Cocktail	22.9878	6	0.630667	0.122753	0.0501136	0.128821
ALF22D176	Cocktail	23.2378	6	0.635667	0.126877	0.0517975	0.13315
ALF22D176	Cocktail	23.4878	6	0.6415	0.132195	0.0539684	0.13873
ALF22D176	Cocktail	23.7378	6	0.6475	0.136486	0.05572	0.143233
ALF22D176	Cocktail	23.9878	6	0.653667	0.140711	0.0574449	0.147667
ALF22D176	Cocktail	NA	6	0.66	0.144155	0.0588512	0.151282
ALF22D176	Negative	0.237778	3	0.0876667	0.00057735	0.000333333	0.00143422
ALF22D176	Negative	0.487778	3	0.0873333	0.00057735	0.000333333	0.00143422
ALF22D176	Negative	0.737778	3	0.0873333	0.00057735	0.000333333	0.00143422
ALF22D176	Negative	0.987778	3	0.0873333	0.00057735	0.000333333	0.00143422
ALF22D176	Negative	1.23778	3	0.0873333	0.00057735	0.000333333	0.00143422
ALF22D176	Negative	1.48778	3	0.0873333	0.00057735	0.000333333	0.00143422
ALF22D176	Negative	1.73778	3	0.0873333	0.00057735	0.000333333	0.00143422
ALF22D176	Negative	1.98778	3	0.0873333	0.00057735	0.000333333	0.00143422
ALF22D176	Negative	2.23778	3	0.0873333	0.00057735	0.000333333	0.00143422
ALF22D176	Negative	2.48778	3	0.0873333	0.00057735	0.000333333	0.00143422
ALF22D176	Negative	2.73778	3	0.0873333	0.00057735	0.000333333	0.00143422
ALF22D176	Negative	2.98778	3	0.0873333	0.00057735	0.000333333	0.00143422
ALF22D176	Negative	3.23778	3	0.0876667	0.00057735	0.000333333	0.00143422
ALF22D176	Negative	3.48778	3	0.0873333	0.00057735	0.000333333	0.00143422
ALF22D176	Negative	3.73778	3	0.0876667	0.00057735	0.000333333	0.00143422
ALF22D176	Negative	3.98778	3	0.0873333	0.00057735	0.000333333	0.00143422
ALF22D176	Negative	4.23778	3	0.0873333	0.00057735	0.000333333	0.00143422
ALF22D176	Negative	4.48778	3	0.0873333	0.00057735	0.000333333	0.00143422
ALF22D176	Negative	4.73778	3	0.0873333	0.00057735	0.000333333	0.00143422
ALF22D176	Negative	4.98778	3	0.0873333	0.00057735	0.000333333	0.00143422
ALF22D176	Negative	5.23778	3	0.0876667	0.0011547	0.000666667	0.00286844
ALF22D176	Negative	5.48778	3	0.0873333	0.00057735	0.000333333	0.00143422
ALF22D176	Negative	5.73778	3	0.0873333	0.00057735	0.000333333	0.00143422
ALF22D176	Negative	5.98778	3	0.0873333	0.00057735	0.000333333	0.00143422
ALF22D176	Negative	6.23778	3	0.0873333	0.00057735	0.000333333	0.00143422
ALF22D176	Negative	6.48778	3	0.0873333	0.00057735	0.000333333	0.00143422
ALF22D176	Negative	6.73778	3	0.0873333	0.00057735	0.000333333	0.00143422
ALF22D176	Negative	6.98778	3	0.0876667	0.0011547	0.000666667	0.00286844
ALF22D176	Negative	7.23778	3	0.0873333	0.00057735	0.000333333	0.00143422
ALF22D176	Negative	7.48778	3	0.0873333	0.00057735	0.000333333	0.00143422
ALF22D176	Negative	7.73778	3	0.0873333	0.00057735	0.000333333	0.00143422
ALF22D176	Negative	7.98778	3	0.0876667	0.0011547	0.000666667	0.00286844
ALF22D176	Negative	8.23778	3	0.0873333	0.00057735	0.000333333	0.00143422
ALF22D176	Negative	8.48778	3	0.0876667	0.0011547	0.000666667	0.00286844
ALF22D176	Negative	8.73778	3	0.0873333	0.00057735	0.000333333	0.00143422
ALF22D176	Negative	8.98778	3	0.0876667	0.0011547	0.000666667	0.00286844
ALF22D176	Negative	9.23778	3	0.0873333	0.00057735	0.000333333	0.00143422
ALF22D176	Negative	9.48778	3	0.0876667	0.0011547	0.000666667	0.00286844
ALF22D176	Negative	9.73778	3	0.088	0.001	0.00057735	0.00248414
ALF22D176	Negative	9.98778	3	0.0876667	0.0011547	0.000666667	0.00286844
ALF22D176	Negative	10.2378	3	0.088	0.001	0.00057735	0.00248414
ALF22D176	Negative	10.4878	3	0.088	0.001	0.00057735	0.00248414
ALF22D176	Negative	10.7378	3	0.088	0.001	0.00057735	0.00248414
ALF22D176	Negative	10.9878	3	0.088	0.001	0.00057735	0.00248414
ALF22D176	Negative	11.2378	3	0.0876667	0.0011547	0.000666667	0.00286844
ALF22D176	Negative	11.4878	3	0.0876667	0.00057735	0.000333333	0.00143422
ALF22D176	Negative	11.7378	3	0.0876667	0.0011547	0.000666667	0.00286844
ALF22D176	Negative	11.9878	3	0.0876667	0.0011547	0.000666667	0.00286844
ALF22D176	Negative	12.2378	3	0.0876667	0.0011547	0.000666667	0.00286844
ALF22D176	Negative	12.4878	3	0.0876667	0.0011547	0.000666667	0.00286844
ALF22D176	Negative	12.7378	3	0.088	0.001	0.00057735	0.00248414
ALF22D176	Negative	12.9878	3	0.0876667	0.0011547	0.000666667	0.00286844
ALF22D176	Negative	13.2378	3	0.0876667	0.0011547	0.000666667	0.00286844
ALF22D176	Negative	13.4878	3	0.088	0.001	0.00057735	0.00248414
ALF22D176	Negative	13.7378	3	0.088	0.001	0.00057735	0.00248414
ALF22D176	Negative	13.9878	3	0.088	0.001	0.00057735	0.00248414
ALF22D176	Negative	14.2378	3	0.0876667	0.0011547	0.000666667	0.00286844
ALF22D176	Negative	14.4878	3	0.0876667	0.0011547	0.000666667	0.00286844
ALF22D176	Negative	14.7378	3	0.0876667	0.0011547	0.000666667	0.00286844
ALF22D176	Negative	14.9878	3	0.088	0.001	0.00057735	0.00248414
ALF22D176	Negative	15.2378	3	0.088	0.001	0.00057735	0.00248414
ALF22D176	Negative	15.4878	3	0.088	0.001	0.00057735	0.00248414
ALF22D176	Negative	15.7378	3	0.0876667	0.0011547	0.000666667	0.00286844
ALF22D176	Negative	15.9878	3	0.0876667	0.0011547	0.000666667	0.00286844
ALF22D176	Negative	16.2378	3	0.088	0.001	0.00057735	0.00248414
ALF22D176	Negative	16.4878	3	0.088	0.001	0.00057735	0.00248414
ALF22D176	Negative	16.7378	3	0.0876667	0.0011547	0.000666667	0.00286844
ALF22D176	Negative	16.9878	3	0.088	0.001	0.00057735	0.00248414
ALF22D176	Negative	17.2378	3	0.088	0.001	0.00057735	0.00248414
ALF22D176	Negative	17.4878	3	0.088	0.001	0.00057735	0.00248414
ALF22D176	Negative	17.7378	3	0.088	0.001	0.00057735	0.00248414
ALF22D176	Negative	17.9878	3	0.088	0.001	0.00057735	0.00248414
ALF22D176	Negative	18.2378	3	0.088	0.001	0.00057735	0.00248414
ALF22D176	Negative	18.4878	3	0.088	0.001	0.00057735	0.00248414
ALF22D176	Negative	18.7378	3	0.088	0.001	0.00057735	0.00248414
ALF22D176	Negative	18.9878	3	0.0876667	0.0011547	0.000666667	0.00286844
ALF22D176	Negative	19.2378	3	0.0883333	0.00057735	0.000333333	0.00143422
ALF22D176	Negative	19.4878	3	0.088	0.001	0.00057735	0.00248414
ALF22D176	Negative	19.7378	3	0.088	0.001	0.00057735	0.00248414
ALF22D176	Negative	19.9878	3	0.088	0.001	0.00057735	0.00248414
ALF22D176	Negative	20.2378	3	0.0883333	0.00057735	0.000333333	0.00143422
ALF22D176	Negative	20.4878	3	0.0883333	0.00057735	0.000333333	0.00143422
ALF22D176	Negative	20.7378	3	0.0883333	0.00057735	0.000333333	0.00143422
ALF22D176	Negative	20.9878	3	0.088	0.001	0.00057735	0.00248414
ALF22D176	Negative	21.2375	3	0.0883333	0.00057735	0.000333333	0.00143422
ALF22D176	Negative	21.4878	3	0.088	0.001	0.00057735	0.00248414
ALF22D176	Negative	21.7378	3	0.088	0.001	0.00057735	0.00248414
ALF22D176	Negative	21.9878	3	0.088	0.001	0.00057735	0.00248414
ALF22D176	Negative	22.2378	3	0.0883333	0.00057735	0.000333333	0.00143422
ALF22D176	Negative	22.4878	3	0.0883333	0.00057735	0.000333333	0.00143422
ALF22D176	Negative	22.7378	3	0.0883333	0.00057735	0.000333333	0.00143422
ALF22D176	Negative	22.9878	3	0.0883333	0.00057735	0.000333333	0.00143422
ALF22D176	Negative	23.2378	3	0.0883333	0.00057735	0.000333333	0.00143422
ALF22D176	Negative	23.4878	3	0.0883333	0.00057735	0.000333333	0.00143422
ALF22D176	Negative	23.7378	3	0.088	0.001	0.00057735	0.00248414
ALF22D176	Negative	23.9878	3	0.0883333	0.00057735	0.000333333	0.00143422
ALF22D176	Negative	NA	3	0.0883333	0.00057735	0.000333333	0.00143422
ALF22D176	√∏EnA02	0.237778	6	0.199667	0.00216025	0.000881917	0.00226704
ALF22D176	√∏EnA02	0.487778	6	0.225667	0.00258199	0.00105409	0.00270963
ALF22D176	√∏EnA02	0.737778	6	0.269833	0.00263944	0.00107755	0.00276993
ALF22D176	√∏EnA02	0.987778	6	0.314167	0.00365605	0.00149257	0.00383678
ALF22D176	√∏EnA02	1.23778	6	0.351	0.00419524	0.0017127	0.00440263
ALF22D176	√∏EnA02	1.48778	6	0.3935	0.0113798	0.00464579	0.0119424
ALF22D176	√∏EnA02	1.73778	6	0.438333	0.0241053	0.00984096	0.025297
ALF22D176	√∏EnA02	1.98778	6	0.473333	0.0359091	0.0146598	0.0376843
ALF22D176	√∏EnA02	2.23778	6	0.5005	0.0418796	0.0170973	0.0439499
ALF22D176	√∏EnA02	2.48778	6	0.527	0.0448954	0.0183285	0.0471149
ALF22D176	√∏EnA02	2.73778	6	0.552167	0.0447903	0.0182855	0.0470045
ALF22D176	√∏EnA02	2.98778	6	0.578333	0.0452489	0.0184728	0.0474859
ALF22D176	√∏EnA02	3.23778	6	0.601167	0.0451283	0.0184236	0.0473593
ALF22D176	√∏EnA02	3.48778	6	0.621667	0.0452755	0.0184836	0.0475137
ALF22D176	√∏EnA02	3.73778	6	0.641833	0.046469	0.0189709	0.0487662
ALF22D176	√∏EnA02	3.98778	6	0.662833	0.0460149	0.0187855	0.0482896
ALF22D176	√∏EnA02	4.23778	6	0.685	0.0456333	0.0186297	0.0478892
ALF22D176	√∏EnA02	4.48778	6	0.709333	0.0449207	0.0183388	0.0471414
ALF22D176	√∏EnA02	4.73778	6	0.732167	0.0447009	0.018249	0.0469107
ALF22D176	√∏EnA02	4.98778	6	0.753333	0.043038	0.0175702	0.0451656
ALF22D176	√∏EnA02	5.23778	6	0.773833	0.040941	0.0167141	0.042965
ALF22D176	√∏EnA02	5.48778	6	0.790667	0.0390419	0.0159388	0.0409719
ALF22D176	√∏EnA02	5.73778	6	0.807667	0.0381086	0.0155578	0.0399925
ALF22D176	√∏EnA02	5.98778	6	0.8245	0.0386458	0.0157771	0.0405563
ALF22D176	√∏EnA02	6.23778	6	0.841333	0.0395811	0.0161589	0.0415379
ALF22D176	√∏EnA02	6.48778	6	0.859667	0.0407071	0.0166186	0.0427195
ALF22D176	√∏EnA02	6.73778	6	0.877833	0.0427337	0.0174459	0.0448462
ALF22D176	√∏EnA02	6.98778	6	0.896333	0.0447467	0.0182678	0.0469588
ALF22D176	√∏EnA02	7.23778	6	0.914667	0.0459594	0.0187628	0.0482314
ALF22D176	√∏EnA02	7.48778	6	0.933333	0.0471791	0.0192608	0.0495114
ALF22D176	√∏EnA02	7.73778	6	0.951333	0.0492247	0.0200959	0.0516581
ALF22D176	√∏EnA02	7.98778	6	0.969833	0.0514176	0.0209911	0.0539594
ALF22D176	√∏EnA02	8.23778	6	0.986833	0.0514409	0.0210007	0.0539839
ALF22D176	√∏EnA02	8.48778	6	1.00383	0.0529582	0.0216201	0.0555762
ALF22D176	√∏EnA02	8.73778	6	1.0205	0.0538544	0.021986	0.0565168
ALF22D176	√∏EnA02	8.98778	6	1.035	0.054461	0.0222336	0.0571533
ALF22D176	√∏EnA02	9.23778	6	1.04983	0.0550651	0.0224802	0.0577873
ALF22D176	√∏EnA02	9.48778	6	1.06333	0.0546065	0.022293	0.057306
ALF22D176	√∏EnA02	9.73778	6	1.07633	0.0541947	0.0221249	0.0568739
ALF22D176	√∏EnA02	9.98778	6	1.08883	0.0548723	0.0224015	0.0575849
ALF22D176	√∏EnA02	10.2378	6	1.10133	0.053642	0.0218993	0.0562939
ALF22D176	√∏EnA02	10.4878	6	1.112	0.0539518	0.0220257	0.056619
ALF22D176	√∏EnA02	10.7378	6	1.124	0.0539333	0.0220182	0.0565995
ALF22D176	√∏EnA02	10.9878	6	1.13517	0.0546934	0.0223285	0.0573972
ALF22D176	√∏EnA02	11.2378	6	1.14717	0.0557366	0.0227544	0.058492
ALF22D176	√∏EnA02	11.4878	6	1.15883	0.0556684	0.0227265	0.0584204
ALF22D176	√∏EnA02	11.7378	6	1.17	0.0559821	0.0228546	0.0587497
ALF22D176	√∏EnA02	11.9878	6	1.18117	0.0564993	0.0230657	0.0592923
ALF22D176	√∏EnA02	12.2378	6	1.19233	0.0551894	0.022531	0.0579177
ALF22D176	√∏EnA02	12.4878	6	1.20417	0.0546861	0.0223255	0.0573895
ALF22D176	√∏EnA02	12.7378	6	1.215	0.0539741	0.0220348	0.0566423
ALF22D176	√∏EnA02	12.9878	6	1.22567	0.0528797	0.0215881	0.0554939
ALF22D176	√∏EnA02	13.2378	6	1.23567	0.0519641	0.0212143	0.054533
ALF22D176	√∏EnA02	13.4878	6	1.24667	0.0519602	0.0212127	0.0545289
ALF22D176	√∏EnA02	13.7378	6	1.25617	0.0496041	0.0202508	0.0520563
ALF22D176	√∏EnA02	13.9878	6	1.265	0.0481415	0.0196537	0.0505214
ALF22D176	√∏EnA02	14.2378	6	1.27417	0.0470082	0.019191	0.049332
ALF22D176	√∏EnA02	14.4878	6	1.283	0.0452769	0.0184842	0.0475152
ALF22D176	√∏EnA02	14.7378	6	1.29183	0.0438243	0.0178912	0.0459908
ALF22D176	√∏EnA02	14.9878	6	1.30017	0.0422489	0.017248	0.0443375
ALF22D176	√∏EnA02	15.2378	6	1.30733	0.041108	0.0167823	0.0431402
ALF22D176	√∏EnA02	15.4878	6	1.3145	0.0392059	0.0160057	0.041144
ALF22D176	√∏EnA02	15.7378	6	1.32183	0.0380811	0.0155465	0.0399636
ALF22D176	√∏EnA02	15.9878	6	1.3285	0.0369256	0.0150748	0.038751
ALF22D176	√∏EnA02	16.2378	6	1.3345	0.0359708	0.014685	0.0377491
ALF22D176	√∏EnA02	16.4878	6	1.3405	0.0342155	0.0139684	0.035907
ALF22D176	√∏EnA02	16.7378	6	1.34683	0.0330782	0.0135041	0.0347134
ALF22D176	√∏EnA02	16.9878	6	1.353	0.0322366	0.0131605	0.0338303
ALF22D176	√∏EnA02	17.2378	6	1.35867	0.031835	0.0129966	0.0334088
ALF22D176	√∏EnA02	17.4878	6	1.365	0.0308869	0.0126095	0.0324138
ALF22D176	√∏EnA02	17.7378	6	1.37083	0.0303277	0.0123812	0.0318269
ALF22D176	√∏EnA02	17.9878	6	1.37667	0.0295138	0.012049	0.0309729
ALF22D176	√∏EnA02	18.2378	6	1.38217	0.0288473	0.0117769	0.0302734
ALF22D176	√∏EnA02	18.4878	6	1.38783	0.0291164	0.0118867	0.0305558
ALF22D176	√∏EnA02	18.7378	6	1.393	0.028775	0.0117473	0.0301975
ALF22D176	√∏EnA02	18.9878	6	1.39817	0.0282872	0.0115482	0.0296856
ALF22D176	√∏EnA02	19.2378	6	1.404	0.0275318	0.0112398	0.0288929
ALF22D176	√∏EnA02	19.4878	6	1.40967	0.0270234	0.0110323	0.0283594
ALF22D176	√∏EnA02	19.7378	6	1.41467	0.0261814	0.0106885	0.0274757
ALF22D176	√∏EnA02	19.9878	6	1.42017	0.0264984	0.0108179	0.0278084
ALF22D176	√∏EnA02	20.2378	6	1.42633	0.026212	0.010701	0.0275078
ALF22D176	√∏EnA02	20.4878	6	1.4315	0.025921	0.0105822	0.0272025
ALF22D176	√∏EnA02	20.7378	6	1.43667	0.025719	0.0104997	0.0269904
ALF22D176	√∏EnA02	20.9878	6	1.44183	0.0252778	0.0103196	0.0265274
ALF22D176	√∏EnA02	21.2375	6	1.447	0.0248113	0.0101292	0.0260378
ALF22D176	√∏EnA02	21.4878	6	1.45183	0.0240866	0.00983333	0.0252774
ALF22D176	√∏EnA02	21.7378	6	1.45683	0.0238362	0.00973111	0.0250146
ALF22D176	√∏EnA02	21.9878	6	1.46183	0.0228685	0.00933601	0.023999
ALF22D176	√∏EnA02	22.2378	6	1.46667	0.022527	0.00919662	0.0236407
ALF22D176	√∏EnA02	22.4878	6	1.471	0.0218358	0.00891441	0.0229152
ALF22D176	√∏EnA02	22.7378	6	1.4755	0.0216587	0.00884213	0.0227294
ALF22D176	√∏EnA02	22.9878	6	1.47933	0.0209921	0.00856997	0.0220298
ALF22D176	√∏EnA02	23.2378	6	1.48367	0.0203339	0.00830127	0.0213391
ALF22D176	√∏EnA02	23.4878	6	1.48833	0.0198964	0.00812267	0.02088
ALF22D176	√∏EnA02	23.7378	6	1.49217	0.0190412	0.00777353	0.0199825
ALF22D176	√∏EnA02	23.9878	6	1.49633	0.0190438	0.0077746	0.0199853
ALF22D176	√∏EnA02	NA	6	1.50033	0.0187901	0.00767101	0.019719
ALF22D176	√∏EnC07	0.237778	6	0.196667	0.0034448	0.00140633	0.0036151
ALF22D176	√∏EnC07	0.487778	6	0.221667	0.0039833	0.00162617	0.00418022
ALF22D176	√∏EnC07	0.737778	6	0.246	0.00596657	0.00243584	0.00626153
ALF22D176	√∏EnC07	0.987778	6	0.241333	0.00991295	0.00404695	0.010403
ALF22D176	√∏EnC07	1.23778	6	0.211	0.00641872	0.00262043	0.00673604
ALF22D176	√∏EnC07	1.48778	6	0.187667	0.00427395	0.00174483	0.00448524
ALF22D176	√∏EnC07	1.73778	6	0.174167	0.00397073	0.00162104	0.00416702
ALF22D176	√∏EnC07	1.98778	6	0.165	0.00473286	0.00193218	0.00496684
ALF22D176	√∏EnC07	2.23778	6	0.155333	0.00527889	0.0021551	0.00553985
ALF22D176	√∏EnC07	2.48778	6	0.1465	0.00408656	0.00166833	0.00428859
ALF22D176	√∏EnC07	2.73778	6	0.14	0.0032249	0.00131656	0.00338433
ALF22D176	√∏EnC07	2.98778	6	0.135833	0.00285774	0.00116667	0.00299901
ALF22D176	√∏EnC07	3.23778	6	0.132833	0.00285774	0.00116667	0.00299901
ALF22D176	√∏EnC07	3.48778	6	0.131	0.00296648	0.00121106	0.00311313
ALF22D176	√∏EnC07	3.73778	6	0.129833	0.00285774	0.00116667	0.00299901
ALF22D176	√∏EnC07	3.98778	6	0.129	0.00296648	0.00121106	0.00311313
ALF22D176	√∏EnC07	4.23778	6	0.128833	0.00318852	0.00130171	0.00334615
ALF22D176	√∏EnC07	4.48778	6	0.129333	0.00280476	0.00114504	0.00294341
ALF22D176	√∏EnC07	4.73778	6	0.129833	0.00271416	0.00110805	0.00284834
ALF22D176	√∏EnC07	4.98778	6	0.13	0.00275681	0.00112546	0.00289309
ALF22D176	√∏EnC07	5.23778	6	0.130333	0.00250333	0.00102198	0.00262708
ALF22D176	√∏EnC07	5.48778	6	0.130333	0.00280476	0.00114504	0.00294341
ALF22D176	√∏EnC07	5.73778	6	0.130167	0.00256255	0.00104616	0.00268923
ALF22D176	√∏EnC07	5.98778	6	0.13	0.00252982	0.0010328	0.00265489
ALF22D176	√∏EnC07	6.23778	6	0.130167	0.00271416	0.00110805	0.00284834
ALF22D176	√∏EnC07	6.48778	6	0.1305	0.00266458	0.00108781	0.00279631
ALF22D176	√∏EnC07	6.73778	6	0.132333	0.00301109	0.00122927	0.00315995
ALF22D176	√∏EnC07	6.98778	6	0.1355	0.00301662	0.00123153	0.00316575
ALF22D176	√∏EnC07	7.23778	6	0.140667	0.00355903	0.00145297	0.00373497
ALF22D176	√∏EnC07	7.48778	6	0.147667	0.0042269	0.00172562	0.00443586
ALF22D176	√∏EnC07	7.73778	6	0.160667	0.00744759	0.00304047	0.00781577
ALF22D176	√∏EnC07	7.98778	6	0.183667	0.00975021	0.00398051	0.0102322
ALF22D176	√∏EnC07	8.23778	6	0.209167	0.0124646	0.00508866	0.0130808
ALF22D176	√∏EnC07	8.48778	6	0.234	0.0142408	0.00581378	0.0149448
ALF22D176	√∏EnC07	8.73778	6	0.266833	0.0174747	0.00713403	0.0183386
ALF22D176	√∏EnC07	8.98778	6	0.303667	0.0241219	0.00984773	0.0253144
ALF22D176	√∏EnC07	9.23778	6	0.349167	0.032805	0.0133926	0.0344267
ALF22D176	√∏EnC07	9.48778	6	0.405667	0.0419508	0.0171263	0.0440246
ALF22D176	√∏EnC07	9.73778	6	0.477167	0.055076	0.0224847	0.0577987
ALF22D176	√∏EnC07	9.98778	6	0.564	0.0627248	0.0256073	0.0658256
ALF22D176	√∏EnC07	10.2378	6	0.650333	0.0618827	0.0252635	0.0649419
ALF22D176	√∏EnC07	10.4878	6	0.7265	0.0565004	0.0230662	0.0592936
ALF22D176	√∏EnC07	10.7378	6	0.788833	0.0532068	0.0217216	0.0558371
ALF22D176	√∏EnC07	10.9878	6	0.840833	0.0495638	0.0202343	0.052014
ALF22D176	√∏EnC07	11.2378	6	0.886667	0.0467361	0.0190799	0.0490466
ALF22D176	√∏EnC07	11.4878	6	0.927	0.0450156	0.0183775	0.0472409
ALF22D176	√∏EnC07	11.7378	6	0.964833	0.0434208	0.0177265	0.0455673
ALF22D176	√∏EnC07	11.9878	6	1.00067	0.0427255	0.0174426	0.0448376
ALF22D176	√∏EnC07	12.2378	6	1.03533	0.0423304	0.0172813	0.0444231
ALF22D176	√∏EnC07	12.4878	6	1.06817	0.0414845	0.016936	0.0435353
ALF22D176	√∏EnC07	12.7378	6	1.09933	0.0405496	0.0165543	0.0425542
ALF22D176	√∏EnC07	12.9878	6	1.12767	0.0397324	0.0162207	0.0416966
ALF22D176	√∏EnC07	13.2378	6	1.15333	0.0384794	0.0157092	0.0403817
ALF22D176	√∏EnC07	13.4878	6	1.1765	0.0375593	0.0153335	0.0394161
ALF22D176	√∏EnC07	13.7378	6	1.19967	0.0368492	0.0150436	0.0386709
ALF22D176	√∏EnC07	13.9878	6	1.22117	0.035233	0.0143838	0.0369748
ALF22D176	√∏EnC07	14.2378	6	1.24233	0.0347256	0.0141767	0.0364423
ALF22D176	√∏EnC07	14.4878	6	1.2635	0.034069	0.0139086	0.0357533
ALF22D176	√∏EnC07	14.7378	6	1.28217	0.0320775	0.0130956	0.0336633
ALF22D176	√∏EnC07	14.9878	6	1.30133	0.0307744	0.0125636	0.0322958
ALF22D176	√∏EnC07	15.2378	6	1.31833	0.0294528	0.012024	0.0309088
ALF22D176	√∏EnC07	15.4878	6	1.33433	0.0272005	0.0111046	0.0285452
ALF22D176	√∏EnC07	15.7378	6	1.34833	0.0254532	0.0103912	0.0267115
ALF22D176	√∏EnC07	15.9878	6	1.36117	0.0236932	0.0096727	0.0248645
ALF22D176	√∏EnC07	16.2378	6	1.37233	0.0228707	0.0093369	0.0240013
ALF22D176	√∏EnC07	16.4878	6	1.38283	0.0217018	0.00885971	0.0227746
ALF22D176	√∏EnC07	16.7378	6	1.39267	0.0209061	0.0085349	0.0219396
ALF22D176	√∏EnC07	16.9878	6	1.402	0.0201196	0.00821381	0.0211143
ALF22D176	√∏EnC07	17.2378	6	1.4105	0.0193054	0.00788141	0.0202598
ALF22D176	√∏EnC07	17.4878	6	1.418	0.0192562	0.0078613	0.0202081
ALF22D176	√∏EnC07	17.7378	6	1.4255	0.018251	0.00745095	0.0191533
ALF22D176	√∏EnC07	17.9878	6	1.4325	0.0180527	0.00736998	0.0189451
ALF22D176	√∏EnC07	18.2378	6	1.43933	0.0177839	0.00726024	0.018663
ALF22D176	√∏EnC07	18.4878	6	1.44517	0.0174862	0.00713871	0.0183506
ALF22D176	√∏EnC07	18.7378	6	1.4505	0.0174442	0.00712156	0.0183066
ALF22D176	√∏EnC07	18.9878	6	1.45583	0.0173944	0.00710125	0.0182543
ALF22D176	√∏EnC07	19.2378	6	1.46167	0.0175575	0.00716783	0.0184255
ALF22D176	√∏EnC07	19.4878	6	1.46667	0.0176484	0.00720494	0.0185209
ALF22D176	√∏EnC07	19.7378	6	1.47133	0.0176937	0.00722342	0.0185684
ALF22D176	√∏EnC07	19.9878	6	1.4755	0.0179193	0.00731551	0.0188051
ALF22D176	√∏EnC07	20.2378	6	1.48	0.0180665	0.00737564	0.0189597
ALF22D176	√∏EnC07	20.4878	6	1.48433	0.0183485	0.00749074	0.0192555
ALF22D176	√∏EnC07	20.7378	6	1.48867	0.0184355	0.00752625	0.0193468
ALF22D176	√∏EnC07	20.9878	6	1.49267	0.0184246	0.00752182	0.0193355
ALF22D176	√∏EnC07	21.2375	6	1.4965	0.0189077	0.00771902	0.0198424
ALF22D176	√∏EnC07	21.4878	6	1.50017	0.019302	0.00788	0.0202562
ALF22D176	√∏EnC07	21.7378	6	1.50383	0.0190622	0.0077821	0.0200045
ALF22D176	√∏EnC07	21.9878	6	1.5075	0.019264	0.00786448	0.0202163
ALF22D176	√∏EnC07	22.2378	6	1.51133	0.0200466	0.008184	0.0210376
ALF22D176	√∏EnC07	22.4878	6	1.51533	0.0204613	0.00835331	0.0214729
ALF22D176	√∏EnC07	22.7378	6	1.5185	0.020246	0.00826539	0.0212469
ALF22D176	√∏EnC07	22.9878	6	1.52217	0.0211037	0.00861555	0.022147
ALF22D176	√∏EnC07	23.2378	6	1.52533	0.0208966	0.00853099	0.0219296
ALF22D176	√∏EnC07	23.4878	6	1.52867	0.0212854	0.00868971	0.0223376
ALF22D176	√∏EnC07	23.7378	6	1.53167	0.021796	0.00889819	0.0228735
ALF22D176	√∏EnC07	23.9878	6	1.53517	0.0214888	0.00877275	0.0225511
ALF22D176	√∏EnC07	NA	6	1.53817	0.0221397	0.0090385	0.0232342
ALF22D176	√∏EnC15	0.237778	6	0.201833	0.00416733	0.00170131	0.00437335
ALF22D176	√∏EnC15	0.487778	6	0.230667	0.00504645	0.0020602	0.00529593
ALF22D176	√∏EnC15	0.737778	6	0.279833	0.00649359	0.002651	0.0068146
ALF22D176	√∏EnC15	0.987778	6	0.328833	0.00549242	0.00224227	0.00576394
ALF22D176	√∏EnC15	1.23778	6	0.357667	0.00935236	0.00381809	0.0098147
ALF22D176	√∏EnC15	1.48778	6	0.364167	0.0362183	0.0147861	0.0380088
ALF22D176	√∏EnC15	1.73778	6	0.360833	0.072458	0.0295809	0.07604
ALF22D176	√∏EnC15	1.98778	6	0.360333	0.095565	0.0390142	0.100289
ALF22D176	√∏EnC15	2.23778	6	0.350167	0.101304	0.0413573	0.106312
ALF22D176	√∏EnC15	2.48778	6	0.3355	0.0997372	0.0407175	0.104668
ALF22D176	√∏EnC15	2.73778	6	0.325833	0.0982943	0.0401285	0.103154
ALF22D176	√∏EnC15	2.98778	6	0.316833	0.0976267	0.0398559	0.102453
ALF22D176	√∏EnC15	3.23778	6	0.309167	0.0971379	0.0396564	0.10194
ALF22D176	√∏EnC15	3.48778	6	0.302833	0.0968223	0.0395276	0.101609
ALF22D176	√∏EnC15	3.73778	6	0.297333	0.0975821	0.0398377	0.102406
ALF22D176	√∏EnC15	3.98778	6	0.292667	0.0978645	0.039953	0.102703
ALF22D176	√∏EnC15	4.23778	6	0.289333	0.0986968	0.0402928	0.103576
ALF22D176	√∏EnC15	4.48778	6	0.286667	0.0997771	0.0407338	0.10471
ALF22D176	√∏EnC15	4.73778	6	0.284167	0.101352	0.0413767	0.106362
ALF22D176	√∏EnC15	4.98778	6	0.282333	0.102928	0.0420204	0.108017
ALF22D176	√∏EnC15	5.23778	6	0.281333	0.105071	0.042895	0.110265
ALF22D176	√∏EnC15	5.48778	6	0.280333	0.106438	0.0434532	0.1117
ALF22D176	√∏EnC15	5.73778	6	0.2805	0.108844	0.0444355	0.114225
ALF22D176	√∏EnC15	5.98778	6	0.281667	0.111392	0.0454758	0.116899
ALF22D176	√∏EnC15	6.23778	6	0.283	0.113079	0.0461642	0.118669
ALF22D176	√∏EnC15	6.48778	6	0.285167	0.115442	0.0471292	0.121149
ALF22D176	√∏EnC15	6.73778	6	0.289333	0.117898	0.0481315	0.123726
ALF22D176	√∏EnC15	6.98778	6	0.294333	0.12087	0.0493448	0.126845
ALF22D176	√∏EnC15	7.23778	6	0.3015	0.124291	0.0507417	0.130436
ALF22D176	√∏EnC15	7.48778	6	0.31	0.126384	0.0515959	0.132631
ALF22D176	√∏EnC15	7.73778	6	0.32	0.126965	0.0518331	0.133241
ALF22D176	√∏EnC15	7.98778	6	0.330833	0.125203	0.0511139	0.131392
ALF22D176	√∏EnC15	8.23778	6	0.343	0.121384	0.0495547	0.127384
ALF22D176	√∏EnC15	8.48778	6	0.357667	0.112539	0.0459439	0.118103
ALF22D176	√∏EnC15	8.73778	6	0.383333	0.0928174	0.0378925	0.0974059
ALF22D176	√∏EnC15	8.98778	6	0.402833	0.0824801	0.0336724	0.0865576
ALF22D176	√∏EnC15	9.23778	6	0.425167	0.0750904	0.0306555	0.0788025
ALF22D176	√∏EnC15	9.48778	6	0.451833	0.0711095	0.0290303	0.0746249
ALF22D176	√∏EnC15	9.73778	6	0.4785	0.067251	0.0274551	0.0705756
ALF22D176	√∏EnC15	9.98778	6	0.507833	0.0640763	0.026159	0.0672439
ALF22D176	√∏EnC15	10.2378	6	0.542333	0.0613275	0.0250369	0.0643593
ALF22D176	√∏EnC15	10.4878	6	0.578167	0.0622846	0.0254276	0.0653636
ALF22D176	√∏EnC15	10.7378	6	0.611667	0.0637641	0.0260316	0.0669164
ALF22D176	√∏EnC15	10.9878	6	0.644667	0.0665392	0.0271645	0.0698286
ALF22D176	√∏EnC15	11.2378	6	0.676333	0.07027	0.0286876	0.0737438
ALF22D176	√∏EnC15	11.4878	6	0.708833	0.0727088	0.0296832	0.0763032
ALF22D176	√∏EnC15	11.7378	6	0.741833	0.0753589	0.0307651	0.0790843
ALF22D176	√∏EnC15	11.9878	6	0.774167	0.0796051	0.0324986	0.0835404
ALF22D176	√∏EnC15	12.2378	6	0.805833	0.0829347	0.033858	0.0870346
ALF22D176	√∏EnC15	12.4878	6	0.835833	0.0879714	0.0359142	0.0923203
ALF22D176	√∏EnC15	12.7378	6	0.8665	0.0918907	0.0375142	0.0964334
ALF22D176	√∏EnC15	12.9878	6	0.895	0.0961707	0.0392615	0.100925
ALF22D176	√∏EnC15	13.2378	6	0.9235	0.100225	0.0409168	0.10518
ALF22D176	√∏EnC15	13.4878	6	0.950167	0.102402	0.0418054	0.107464
ALF22D176	√∏EnC15	13.7378	6	0.9755	0.10437	0.0426089	0.10953
ALF22D176	√∏EnC15	13.9878	6	0.999167	0.105021	0.0428746	0.110213
ALF22D176	√∏EnC15	14.2378	6	1.02133	0.105695	0.0431499	0.11092
ALF22D176	√∏EnC15	14.4878	6	1.04217	0.106532	0.0434913	0.111798
ALF22D176	√∏EnC15	14.7378	6	1.0635	0.106213	0.0433611	0.111463
ALF22D176	√∏EnC15	14.9878	6	1.08283	0.106904	0.0436436	0.112189
ALF22D176	√∏EnC15	15.2378	6	1.10017	0.106807	0.0436038	0.112087
ALF22D176	√∏EnC15	15.4878	6	1.117	0.107346	0.0438239	0.112653
ALF22D176	√∏EnC15	15.7378	6	1.13183	0.106569	0.0435066	0.111837
ALF22D176	√∏EnC15	15.9878	6	1.14683	0.105124	0.0429165	0.11032
ALF22D176	√∏EnC15	16.2378	6	1.1605	0.105343	0.043006	0.11055
ALF22D176	√∏EnC15	16.4878	6	1.173	0.104209	0.0425433	0.109361
ALF22D176	√∏EnC15	16.7378	6	1.186	0.103143	0.0421078	0.108242
ALF22D176	√∏EnC15	16.9878	6	1.198	0.102237	0.0417381	0.107291
ALF22D176	√∏EnC15	17.2378	6	1.209	0.101094	0.0412715	0.106092
ALF22D176	√∏EnC15	17.4878	6	1.22017	0.0992682	0.0405261	0.104176
ALF22D176	√∏EnC15	17.7378	6	1.23	0.0973324	0.0397358	0.102144
ALF22D176	√∏EnC15	17.9878	6	1.23967	0.0953869	0.0389416	0.100102
ALF22D176	√∏EnC15	18.2378	6	1.249	0.0930075	0.0379702	0.0976054
ALF22D176	√∏EnC15	18.4878	6	1.2575	0.0908466	0.037088	0.0953376
ALF22D176	√∏EnC15	18.7378	6	1.2655	0.0888161	0.036259	0.0932068
ALF22D176	√∏EnC15	18.9878	6	1.273	0.0868217	0.0354448	0.0911137
ALF22D176	√∏EnC15	19.2378	6	1.27917	0.0853403	0.03484	0.0895592
ALF22D176	√∏EnC15	19.4878	6	1.28617	0.0834851	0.0340827	0.0876123
ALF22D176	√∏EnC15	19.7378	6	1.29217	0.0817543	0.0333761	0.0857959
ALF22D176	√∏EnC15	19.9878	6	1.298	0.0801948	0.0327394	0.0841592
ALF22D176	√∏EnC15	20.2378	6	1.30283	0.0785962	0.0320868	0.0824817
ALF22D176	√∏EnC15	20.4878	6	1.307	0.0769987	0.0314346	0.0808052
ALF22D176	√∏EnC15	20.7378	6	1.31117	0.0756556	0.0308863	0.0793957
ALF22D176	√∏EnC15	20.9878	6	1.31483	0.0742035	0.0302935	0.0778718
ALF22D176	√∏EnC15	21.2375	6	1.31867	0.0721572	0.0294581	0.0757244
ALF22D176	√∏EnC15	21.4878	6	1.32267	0.0707324	0.0288764	0.0742291
ALF22D176	√∏EnC15	21.7378	6	1.32517	0.0699354	0.028551	0.0733927
ALF22D176	√∏EnC15	21.9878	6	1.32833	0.0684855	0.0279591	0.0718711
ALF22D176	√∏EnC15	22.2378	6	1.33017	0.0680865	0.0277962	0.0714524
ALF22D176	√∏EnC15	22.4878	6	1.33317	0.0664663	0.0271347	0.0697521
ALF22D176	√∏EnC15	22.7378	6	1.33517	0.0658617	0.0268879	0.0691176
ALF22D176	√∏EnC15	22.9878	6	1.33733	0.064466	0.0263181	0.0676529
ALF22D176	√∏EnC15	23.2378	6	1.3395	0.0642705	0.0262383	0.0674478
ALF22D176	√∏EnC15	23.4878	6	1.34167	0.0635914	0.0259611	0.0667351
ALF22D176	√∏EnC15	23.7378	6	1.34317	0.0630124	0.0257247	0.0661275
ALF22D176	√∏EnC15	23.9878	6	1.34517	0.0625057	0.0255179	0.0655957
ALF22D176	√∏EnC15	NA	6	1.34717	0.0617978	0.0252288	0.0648528
ALF22D176	√∏Nando	0.237778	6	0.203333	0.00467618	0.00190904	0.00490735
ALF22D176	√∏Nando	0.487778	6	0.230667	0.0060553	0.00247207	0.00635465
ALF22D176	√∏Nando	0.737778	6	0.276833	0.00713909	0.00291452	0.00749202
ALF22D176	√∏Nando	0.987778	6	0.315167	0.00908662	0.0037096	0.00953582
ALF22D176	√∏Nando	1.23778	6	0.3355	0.0185553	0.00757518	0.0194726
ALF22D176	√∏Nando	1.48778	6	0.359667	0.0282395	0.0115287	0.0296355
ALF22D176	√∏Nando	1.73778	6	0.385167	0.0418446	0.017083	0.0439132
ALF22D176	√∏Nando	1.98778	6	0.406833	0.0495678	0.020236	0.0520182
ALF22D176	√∏Nando	2.23778	6	0.427333	0.0547418	0.0223483	0.057448
ALF22D176	√∏Nando	2.48778	6	0.448	0.0589814	0.024079	0.0618971
ALF22D176	√∏Nando	2.73778	6	0.465	0.0625811	0.0255486	0.0656749
ALF22D176	√∏Nando	2.98778	6	0.478167	0.0663729	0.0270966	0.0696541
ALF22D176	√∏Nando	3.23778	6	0.484333	0.0697844	0.0284894	0.0732343
ALF22D176	√∏Nando	3.48778	6	0.484833	0.0748743	0.0305673	0.0785758
ALF22D176	√∏Nando	3.73778	6	0.4815	0.0814929	0.0332694	0.0855216
ALF22D176	√∏Nando	3.98778	6	0.472333	0.0875115	0.0357264	0.0918377
ALF22D176	√∏Nando	4.23778	6	0.46	0.0946044	0.0386221	0.0992813
ALF22D176	√∏Nando	4.48778	6	0.446333	0.100669	0.041098	0.105646
ALF22D176	√∏Nando	4.73778	6	0.43	0.105694	0.0431494	0.110919
ALF22D176	√∏Nando	4.98778	6	0.414	0.108388	0.0442493	0.113746
ALF22D176	√∏Nando	5.23778	6	0.398833	0.110405	0.0450728	0.115863
ALF22D176	√∏Nando	5.48778	6	0.384667	0.111592	0.045557	0.117108
ALF22D176	√∏Nando	5.73778	6	0.371833	0.112338	0.0458617	0.117891
ALF22D176	√∏Nando	5.98778	6	0.361	0.112141	0.0457814	0.117685
ALF22D176	√∏Nando	6.23778	6	0.352333	0.112768	0.0460374	0.118343
ALF22D176	√∏Nando	6.48778	6	0.345167	0.112821	0.046059	0.118398
ALF22D176	√∏Nando	6.73778	6	0.3395	0.111568	0.0455476	0.117084
ALF22D176	√∏Nando	6.98778	6	0.336167	0.11003	0.0449195	0.115469
ALF22D176	√∏Nando	7.23778	6	0.334167	0.107828	0.0440208	0.113159
ALF22D176	√∏Nando	7.48778	6	0.333667	0.105472	0.0430586	0.110686
ALF22D176	√∏Nando	7.73778	6	0.335333	0.102011	0.0416459	0.107054
ALF22D176	√∏Nando	7.98778	6	0.338333	0.0989599	0.0404002	0.103852
ALF22D176	√∏Nando	8.23778	6	0.343333	0.0947748	0.0386917	0.0994601
ALF22D176	√∏Nando	8.48778	6	0.349667	0.0917838	0.0374706	0.0963212
ALF22D176	√∏Nando	8.73778	6	0.359167	0.0889324	0.0363065	0.0933288
ALF22D176	√∏Nando	8.98778	6	0.3695	0.0887891	0.036248	0.0931784
ALF22D176	√∏Nando	9.23778	6	0.3795	0.0873882	0.0356761	0.0917083
ALF22D176	√∏Nando	9.48778	6	0.3885	0.0866204	0.0353626	0.0909026
ALF22D176	√∏Nando	9.73778	6	0.397667	0.0869015	0.0354774	0.0911975
ALF22D176	√∏Nando	9.98778	6	0.406333	0.0866295	0.0353663	0.0909121
ALF22D176	√∏Nando	10.2378	6	0.414333	0.0857594	0.0350111	0.0899989
ALF22D176	√∏Nando	10.4878	6	0.4215	0.0836774	0.0341611	0.087814
ALF22D176	√∏Nando	10.7378	6	0.428667	0.0806193	0.0329127	0.0846047
ALF22D176	√∏Nando	10.9878	6	0.4365	0.0792963	0.0323726	0.0832163
ALF22D176	√∏Nando	11.2378	6	0.4455	0.0778325	0.031775	0.0816802
ALF22D176	√∏Nando	11.4878	6	0.454167	0.0747835	0.0305302	0.0784804
ALF22D176	√∏Nando	11.7378	6	0.464833	0.071505	0.0291918	0.0750399
ALF22D176	√∏Nando	11.9878	6	0.4775	0.0666056	0.0271916	0.0698982
ALF22D176	√∏Nando	12.2378	6	0.493333	0.058987	0.0240813	0.0619031
ALF22D176	√∏Nando	12.4878	6	0.511833	0.0501734	0.0204832	0.0526537
ALF22D176	√∏Nando	12.7378	6	0.5355	0.0411084	0.0167824	0.0431406
ALF22D176	√∏Nando	12.9878	6	0.563833	0.0384053	0.0156789	0.0403039
ALF22D176	√∏Nando	13.2378	6	0.594667	0.0419412	0.0171224	0.0440146
ALF22D176	√∏Nando	13.4878	6	0.627833	0.0501813	0.0204864	0.0526621
ALF22D176	√∏Nando	13.7378	6	0.663333	0.0603114	0.024622	0.0632929
ALF22D176	√∏Nando	13.9878	6	0.6985	0.0696527	0.0284356	0.073096
ALF22D176	√∏Nando	14.2378	6	0.733667	0.0785841	0.0320818	0.082469
ALF22D176	√∏Nando	14.4878	6	0.7665	0.0859971	0.0351082	0.0902484
ALF22D176	√∏Nando	14.7378	6	0.798833	0.092903	0.0379275	0.0974957
ALF22D176	√∏Nando	14.9878	6	0.827833	0.0993044	0.0405409	0.104214
ALF22D176	√∏Nando	15.2378	6	0.853333	0.10662	0.0435275	0.111891
ALF22D176	√∏Nando	15.4878	6	0.877833	0.11309	0.0461688	0.118681
ALF22D176	√∏Nando	15.7378	6	0.899667	0.117979	0.0481648	0.123811
ALF22D176	√∏Nando	15.9878	6	0.919667	0.121441	0.049578	0.127444
ALF22D176	√∏Nando	16.2378	6	0.938833	0.123547	0.0504377	0.129654
ALF22D176	√∏Nando	16.4878	6	0.956	0.124703	0.0509097	0.130868
ALF22D176	√∏Nando	16.7378	6	0.973667	0.124413	0.0507915	0.130564
ALF22D176	√∏Nando	16.9878	6	0.988833	0.123156	0.0502782	0.129244
ALF22D176	√∏Nando	17.2378	6	1.0035	0.122283	0.0499218	0.128328
ALF22D176	√∏Nando	17.4878	6	1.0175	0.119788	0.0489031	0.12571
ALF22D176	√∏Nando	17.7378	6	1.03	0.116825	0.0476935	0.1226
ALF22D176	√∏Nando	17.9878	6	1.04283	0.113581	0.0463691	0.119196
ALF22D176	√∏Nando	18.2378	6	1.05367	0.110021	0.044916	0.11546
ALF22D176	√∏Nando	18.4878	6	1.06433	0.106389	0.0434332	0.111649
ALF22D176	√∏Nando	18.7378	6	1.07467	0.101874	0.0415898	0.10691
ALF22D176	√∏Nando	18.9878	6	1.08433	0.0969921	0.0395969	0.101787
ALF22D176	√∏Nando	19.2378	6	1.09467	0.0927419	0.0378617	0.0973267
ALF22D176	√∏Nando	19.4878	6	1.10517	0.0885831	0.0361639	0.0929623
ALF22D176	√∏Nando	19.7378	6	1.115	0.0841309	0.0343463	0.0882899
ALF22D176	√∏Nando	19.9878	6	1.12417	0.0800385	0.0326756	0.0839953
ALF22D176	√∏Nando	20.2378	6	1.133	0.0765689	0.0312591	0.0803542
ALF22D176	√∏Nando	20.4878	6	1.1415	0.0731867	0.0298784	0.0768048
ALF22D176	√∏Nando	20.7378	6	1.14917	0.0703745	0.0287303	0.0738535
ALF22D176	√∏Nando	20.9878	6	1.15683	0.0670654	0.0273793	0.0703808
ALF22D176	√∏Nando	21.2375	6	1.16433	0.0659899	0.0269403	0.0692522
ALF22D176	√∏Nando	21.4878	6	1.17083	0.0642259	0.0262201	0.067401
ALF22D176	√∏Nando	21.7378	6	1.17717	0.063895	0.026085	0.0670537
ALF22D176	√∏Nando	21.9878	6	1.18333	0.0627333	0.0256108	0.0658346
ALF22D176	√∏Nando	22.2378	6	1.18867	0.0631306	0.0257729	0.0662515
ALF22D176	√∏Nando	22.4878	6	1.194	0.0629254	0.0256892	0.0660361
ALF22D176	√∏Nando	22.7378	6	1.19883	0.0633985	0.0258823	0.0665326
ALF22D176	√∏Nando	22.9878	6	1.2035	0.0632289	0.0258131	0.0663547
ALF22D176	√∏Nando	23.2378	6	1.20833	0.0639708	0.026116	0.0671333
ALF22D176	√∏Nando	23.4878	6	1.21267	0.0641301	0.026181	0.0673004
ALF22D176	√∏Nando	23.7378	6	1.21667	0.0644753	0.0263219	0.0676627
ALF22D176	√∏Nando	23.9878	6	1.22133	0.0647106	0.026418	0.0679096
ALF22D176	√∏Nando	NA	6	1.2245	0.0654026	0.0267005	0.0686358
ALF22D176	√∏Taquito	0.237778	6	0.2045	0.0062849	0.0025658	0.0065956
ALF22D176	√∏Taquito	0.487778	6	0.233333	0.00882421	0.00360247	0.00926044
ALF22D176	√∏Taquito	0.737778	6	0.2815	0.0109499	0.00447027	0.0114912
ALF22D176	√∏Taquito	0.987778	6	0.334833	0.0149321	0.00609599	0.0156702
ALF22D176	√∏Taquito	1.23778	6	0.387333	0.0179963	0.00734696	0.018886
ALF22D176	√∏Taquito	1.48778	6	0.444333	0.0188538	0.00769704	0.0197859
ALF22D176	√∏Taquito	1.73778	6	0.4905	0.0256027	0.0104523	0.0268684
ALF22D176	√∏Taquito	1.98778	6	0.5215	0.03247	0.0132558	0.0340752
ALF22D176	√∏Taquito	2.23778	6	0.544667	0.039348	0.0160638	0.0412932
ALF22D176	√∏Taquito	2.48778	6	0.559333	0.0414616	0.0169266	0.0435113
ALF22D176	√∏Taquito	2.73778	6	0.569333	0.0428937	0.0175113	0.0450141
ALF22D176	√∏Taquito	2.98778	6	0.576667	0.0426411	0.0174082	0.0447491
ALF22D176	√∏Taquito	3.23778	6	0.583333	0.0423304	0.0172813	0.0444231
ALF22D176	√∏Taquito	3.48778	6	0.589167	0.0432824	0.01767	0.0454221
ALF22D176	√∏Taquito	3.73778	6	0.595	0.0462169	0.018868	0.0485016
ALF22D176	√∏Taquito	3.98778	6	0.597833	0.0493535	0.0201485	0.0517933
ALF22D176	√∏Taquito	4.23778	6	0.597167	0.053312	0.0217645	0.0559475
ALF22D176	√∏Taquito	4.48778	6	0.595667	0.0564364	0.0230401	0.0592264
ALF22D176	√∏Taquito	4.73778	6	0.5925	0.0590889	0.0241229	0.06201
ALF22D176	√∏Taquito	4.98778	6	0.586667	0.0613992	0.0250661	0.0644346
ALF22D176	√∏Taquito	5.23778	6	0.582833	0.0637289	0.0260172	0.0668793
ALF22D176	√∏Taquito	5.48778	6	0.576167	0.066385	0.0271016	0.0696668
ALF22D176	√∏Taquito	5.73778	6	0.569667	0.0673578	0.0274987	0.0706876
ALF22D176	√∏Taquito	5.98778	6	0.563667	0.0680637	0.0277869	0.0714285
ALF22D176	√∏Taquito	6.23778	6	0.557833	0.0691503	0.0282305	0.0725688
ALF22D176	√∏Taquito	6.48778	6	0.552667	0.0693503	0.0283121	0.0727787
ALF22D176	√∏Taquito	6.73778	6	0.547	0.0695902	0.0284101	0.0730305
ALF22D176	√∏Taquito	6.98778	6	0.543	0.0693455	0.0283102	0.0727737
ALF22D176	√∏Taquito	7.23778	6	0.5385	0.0692293	0.0282628	0.0726517
ALF22D176	√∏Taquito	7.48778	6	0.534333	0.0692551	0.0282733	0.0726788
ALF22D176	√∏Taquito	7.73778	6	0.531167	0.0683737	0.0279135	0.0717538
ALF22D176	√∏Taquito	7.98778	6	0.5275	0.0689717	0.0281576	0.0723814
ALF22D176	√∏Taquito	8.23778	6	0.525167	0.0688111	0.028092	0.0722128
ALF22D176	√∏Taquito	8.48778	6	0.5225	0.0683835	0.0279174	0.0717641
ALF22D176	√∏Taquito	8.73778	6	0.521667	0.0684651	0.0279508	0.0718497
ALF22D176	√∏Taquito	8.98778	6	0.521833	0.0673303	0.0274875	0.0706588
ALF22D176	√∏Taquito	9.23778	6	0.523833	0.0662312	0.0270388	0.0695053
ALF22D176	√∏Taquito	9.48778	6	0.528167	0.0658739	0.0268929	0.0691304
ALF22D176	√∏Taquito	9.73778	6	0.536833	0.0642041	0.0262112	0.0673781
ALF22D176	√∏Taquito	9.98778	6	0.548833	0.062758	0.0256208	0.0658605
ALF22D176	√∏Taquito	10.2378	6	0.5595	0.0653292	0.0266705	0.0685588
ALF22D176	√∏Taquito	10.4878	6	0.5695	0.0661566	0.0270083	0.0694271
ALF22D176	√∏Taquito	10.7378	6	0.576667	0.0660626	0.0269699	0.0693284
ALF22D176	√∏Taquito	10.9878	6	0.5845	0.0650008	0.0265365	0.0682141
ALF22D176	√∏Taquito	11.2378	6	0.592333	0.0634749	0.0259135	0.0666129
ALF22D176	√∏Taquito	11.4878	6	0.6015	0.063191	0.0257976	0.0663149
ALF22D176	√∏Taquito	11.7378	6	0.6095	0.0618312	0.0252425	0.0648879
ALF22D176	√∏Taquito	11.9878	6	0.617667	0.0620376	0.0253268	0.0651045
ALF22D176	√∏Taquito	12.2378	6	0.624167	0.0618107	0.0252341	0.0648664
ALF22D176	√∏Taquito	12.4878	6	0.629	0.0597963	0.0244117	0.0627524
ALF22D176	√∏Taquito	12.7378	6	0.636	0.0598498	0.0244336	0.0628085
ALF22D176	√∏Taquito	12.9878	6	0.641	0.058258	0.0237837	0.0611381
ALF22D176	√∏Taquito	13.2378	6	0.645667	0.0569409	0.023246	0.0597558
ALF22D176	√∏Taquito	13.4878	6	0.650167	0.0557079	0.0227426	0.0584618
ALF22D176	√∏Taquito	13.7378	6	0.655833	0.0539793	0.022037	0.0566478
ALF22D176	√∏Taquito	13.9878	6	0.660667	0.0529818	0.0216297	0.0556009
ALF22D176	√∏Taquito	14.2378	6	0.666333	0.0504685	0.0206037	0.0529634
ALF22D176	√∏Taquito	14.4878	6	0.671667	0.049127	0.020056	0.0515557
ALF22D176	√∏Taquito	14.7378	6	0.6785	0.0461335	0.0188339	0.0484141
ALF22D176	√∏Taquito	14.9878	6	0.685333	0.0428143	0.0174789	0.0449309
ALF22D176	√∏Taquito	15.2378	6	0.691333	0.0396064	0.0161692	0.0415644
ALF22D176	√∏Taquito	15.4878	6	0.6995	0.0360153	0.0147032	0.0377957
ALF22D176	√∏Taquito	15.7378	6	0.706833	0.0326093	0.0133127	0.0342214
ALF22D176	√∏Taquito	15.9878	6	0.715	0.029712	0.0121299	0.0311808
ALF22D176	√∏Taquito	16.2378	6	0.725	0.0287402	0.0117331	0.030161
ALF22D176	√∏Taquito	16.4878	6	0.734833	0.032264	0.0131717	0.033859
ALF22D176	√∏Taquito	16.7378	6	0.745667	0.0378294	0.0154438	0.0396996
ALF22D176	√∏Taquito	16.9878	6	0.758333	0.0464571	0.0189661	0.0487538
ALF22D176	√∏Taquito	17.2378	6	0.772333	0.0541209	0.0220947	0.0567964
ALF22D176	√∏Taquito	17.4878	6	0.787667	0.0629656	0.0257056	0.0660783
ALF22D176	√∏Taquito	17.7378	6	0.804667	0.0710371	0.0290008	0.0745488
ALF22D176	√∏Taquito	17.9878	6	0.8215	0.0792635	0.0323592	0.0831819
ALF22D176	√∏Taquito	18.2378	6	0.838333	0.0859713	0.0350976	0.0902214
ALF22D176	√∏Taquito	18.4878	6	0.856333	0.0927462	0.0378635	0.0973312
ALF22D176	√∏Taquito	18.7378	6	0.874	0.0971288	0.0396527	0.10193
ALF22D176	√∏Taquito	18.9878	6	0.893	0.100698	0.0411096	0.105676
ALF22D176	√∏Taquito	19.2378	6	0.912167	0.102556	0.0418684	0.107626
ALF22D176	√∏Taquito	19.4878	6	0.931833	0.103141	0.0421073	0.10824
ALF22D176	√∏Taquito	19.7378	6	0.951833	0.102907	0.0420114	0.107994
ALF22D176	√∏Taquito	19.9878	6	0.9715	0.101687	0.0415137	0.106714
ALF22D176	√∏Taquito	20.2378	6	0.991333	0.0999013	0.0407845	0.10484
ALF22D176	√∏Taquito	20.4878	6	1.01117	0.0966135	0.0394423	0.10139
ALF22D176	√∏Taquito	20.7378	6	1.03017	0.093694	0.0382504	0.0983258
ALF22D176	√∏Taquito	20.9878	6	1.05017	0.0895866	0.0365736	0.0940154
ALF22D176	√∏Taquito	21.2375	6	1.06883	0.0844498	0.0344765	0.0886246
ALF22D176	√∏Taquito	21.4878	6	1.08633	0.080768	0.0329734	0.0847608
ALF22D176	√∏Taquito	21.7378	6	1.103	0.0765036	0.0312325	0.0802856
ALF22D176	√∏Taquito	21.9878	6	1.11933	0.0728414	0.0297374	0.0764423
ALF22D176	√∏Taquito	22.2378	6	1.13283	0.0690664	0.0281962	0.0724807
ALF22D176	√∏Taquito	22.4878	6	1.14583	0.0649967	0.0265348	0.0682098
ALF22D176	√∏Taquito	22.7378	6	1.15733	0.0618504	0.0252503	0.064908
ALF22D176	√∏Taquito	22.9878	6	1.16833	0.0586504	0.0239439	0.0615498
ALF22D176	√∏Taquito	23.2378	6	1.1775	0.05679	0.0231844	0.0595974
ALF22D176	√∏Taquito	23.4878	6	1.18633	0.0543679	0.0221956	0.0570556
ALF22D176	√∏Taquito	23.7378	6	1.19383	0.0526704	0.0215026	0.0552742
ALF22D176	√∏Taquito	23.9878	6	1.20067	0.0520717	0.0212582	0.0546459
ALF22D176	√∏Taquito	NA	6	1.2075	0.0507178	0.0207055	0.0532251
ALF22D176	Positive	0.237778	3	0.209333	0.0011547	0.000666667	0.00286844
ALF22D176	Positive	0.487778	3	0.241333	0.00057735	0.000333333	0.00143422
ALF22D176	Positive	0.737778	3	0.295333	0.00057735	0.000333333	0.00143422
ALF22D176	Positive	0.987778	3	0.358333	0.0011547	0.000666667	0.00286844
ALF22D176	Positive	1.23778	3	0.45	0.00655744	0.00378594	0.0162896
ALF22D176	Positive	1.48778	3	0.61	0.00173205	0.001	0.00430265
ALF22D176	Positive	1.73778	3	0.751333	0.00472582	0.00272845	0.0117396
ALF22D176	Positive	1.98778	3	0.861667	0.00757188	0.00437163	0.0188096
ALF22D176	Positive	2.23778	3	0.947	0.0103923	0.006	0.0258159
ALF22D176	Positive	2.48778	3	1.00867	0.00945163	0.0054569	0.0234792
ALF22D176	Positive	2.73778	3	1.06	0.00916515	0.0052915	0.0227675
ALF22D176	Positive	2.98778	3	1.10133	0.0109697	0.00633333	0.0272501
ALF22D176	Positive	3.23778	3	1.13833	0.0112398	0.00648931	0.0279212
ALF22D176	Positive	3.48778	3	1.17233	0.0112398	0.00648931	0.0279212
ALF22D176	Positive	3.73778	3	1.19967	0.0116762	0.00674125	0.0290053
ALF22D176	Positive	3.98778	3	1.22467	0.0100664	0.00581187	0.0250064
ALF22D176	Positive	4.23778	3	1.24667	0.0100664	0.00581187	0.0250064
ALF22D176	Positive	4.48778	3	1.26733	0.00960902	0.00554777	0.0238701
ALF22D176	Positive	4.73778	3	1.28567	0.00907377	0.00523874	0.0225405
ALF22D176	Positive	4.98778	3	1.30367	0.00971253	0.00560753	0.0241273
ALF22D176	Positive	5.23778	3	1.32233	0.00929157	0.00536449	0.0230815
ALF22D176	Positive	5.48778	3	1.33967	0.00929157	0.00536449	0.0230815
ALF22D176	Positive	5.73778	3	1.358	0.0087178	0.00503322	0.0216562
ALF22D176	Positive	5.98778	3	1.377	0.007	0.00404145	0.017389
ALF22D176	Positive	6.23778	3	1.39433	0.0064291	0.00371184	0.0159708
ALF22D176	Positive	6.48778	3	1.41333	0.00635085	0.00366667	0.0157764
ALF22D176	Positive	6.73778	3	1.43033	0.00472582	0.00272845	0.0117396
ALF22D176	Positive	6.98778	3	1.447	0.00264575	0.00152753	0.00657241
ALF22D176	Positive	7.23778	3	1.461	0.003	0.00173205	0.00745241
ALF22D176	Positive	7.48778	3	1.473	0.00173205	0.001	0.00430265
ALF22D176	Positive	7.73778	3	1.484	0.001	0.00057735	0.00248414
ALF22D176	Positive	7.98778	3	1.49433	0.00152753	0.000881917	0.00379458
ALF22D176	Positive	8.23778	3	1.505	0.002	0.0011547	0.00496828
ALF22D176	Positive	8.48778	3	1.51367	0.00251661	0.00145297	0.00625161
ALF22D176	Positive	8.73778	3	1.52233	0.00208167	0.00120185	0.00517115
ALF22D176	Positive	8.98778	3	1.529	0.00264575	0.00152753	0.00657241
ALF22D176	Positive	9.23778	3	1.53667	0.00251661	0.00145297	0.00625161
ALF22D176	Positive	9.48778	3	1.54367	0.00351188	0.00202759	0.008724
ALF22D176	Positive	9.73778	3	1.55033	0.00305505	0.00176383	0.00758917
ALF22D176	Positive	9.98778	3	1.55567	0.00351188	0.00202759	0.008724
ALF22D176	Positive	10.2378	3	1.56233	0.00351188	0.00202759	0.008724
ALF22D176	Positive	10.4878	3	1.56733	0.00404145	0.00233333	0.0100395
ALF22D176	Positive	10.7378	3	1.57233	0.00450925	0.00260342	0.0112016
ALF22D176	Positive	10.9878	3	1.57767	0.00450925	0.00260342	0.0112016
ALF22D176	Positive	11.2378	3	1.58233	0.00503322	0.00290593	0.0125032
ALF22D176	Positive	11.4878	3	1.58767	0.00450925	0.00260342	0.0112016
ALF22D176	Positive	11.7378	3	1.59233	0.00450925	0.00260342	0.0112016
ALF22D176	Positive	11.9878	3	1.597	0.005	0.00288675	0.0124207
ALF22D176	Positive	12.2378	3	1.60067	0.00503322	0.00290593	0.0125032
ALF22D176	Positive	12.4878	3	1.60567	0.00503322	0.00290593	0.0125032
ALF22D176	Positive	12.7378	3	1.60967	0.00503322	0.00290593	0.0125032
ALF22D176	Positive	12.9878	3	1.613	0.00556776	0.00321455	0.0138311
ALF22D176	Positive	13.2378	3	1.61733	0.0051316	0.00296273	0.0127476
ALF22D176	Positive	13.4878	3	1.62133	0.0051316	0.00296273	0.0127476
ALF22D176	Positive	13.7378	3	1.62433	0.0051316	0.00296273	0.0127476
ALF22D176	Positive	13.9878	3	1.62767	0.00472582	0.00272845	0.0117396
ALF22D176	Positive	14.2378	3	1.631	0.00556776	0.00321455	0.0138311
ALF22D176	Positive	14.4878	3	1.63467	0.00472582	0.00272845	0.0117396
ALF22D176	Positive	14.7378	3	1.638	0.00556776	0.00321455	0.0138311
ALF22D176	Positive	14.9878	3	1.64133	0.0051316	0.00296273	0.0127476
ALF22D176	Positive	15.2378	3	1.644	0.0052915	0.00305505	0.0131448
ALF22D176	Positive	15.4878	3	1.64733	0.0051316	0.00296273	0.0127476
ALF22D176	Positive	15.7378	3	1.64967	0.00472582	0.00272845	0.0117396
ALF22D176	Positive	15.9878	3	1.653	0.0052915	0.00305505	0.0131448
ALF22D176	Positive	16.2378	3	1.65533	0.0051316	0.00296273	0.0127476
ALF22D176	Positive	16.4878	3	1.65767	0.00472582	0.00272845	0.0117396
ALF22D176	Positive	16.7378	3	1.66033	0.0051316	0.00296273	0.0127476
ALF22D176	Positive	16.9878	3	1.66267	0.00472582	0.00272845	0.0117396
ALF22D176	Positive	17.2378	3	1.666	0.00458258	0.00264575	0.0113837
ALF22D176	Positive	17.4878	3	1.66833	0.00493288	0.002848	0.012254
ALF22D176	Positive	17.7378	3	1.67033	0.00416333	0.0024037	0.0103423
ALF22D176	Positive	17.9878	3	1.67333	0.00416333	0.0024037	0.0103423
ALF22D176	Positive	18.2378	3	1.675	0.0043589	0.00251661	0.0108281
ALF22D176	Positive	18.4878	3	1.67767	0.00404145	0.00233333	0.0100395
ALF22D176	Positive	18.7378	3	1.67933	0.00416333	0.0024037	0.0103423
ALF22D176	Positive	18.9878	3	1.68233	0.00321455	0.00185592	0.00798539
ALF22D176	Positive	19.2378	3	1.68433	0.00321455	0.00185592	0.00798539
ALF22D176	Positive	19.4878	3	1.68633	0.00321455	0.00185592	0.00798539
ALF22D176	Positive	19.7378	3	1.68867	0.00305505	0.00176383	0.00758917
ALF22D176	Positive	19.9878	3	1.69	0.00264575	0.00152753	0.00657241
ALF22D176	Positive	20.2378	3	1.69267	0.00288675	0.00166667	0.00717109
ALF22D176	Positive	20.4878	3	1.694	0.00264575	0.00152753	0.00657241
ALF22D176	Positive	20.7378	3	1.69633	0.0023094	0.00133333	0.00573687
ALF22D176	Positive	20.9878	3	1.69767	0.00208167	0.00120185	0.00517115
ALF22D176	Positive	21.2375	3	1.69967	0.00208167	0.00120185	0.00517115
ALF22D176	Positive	21.4878	3	1.70167	0.00208167	0.00120185	0.00517115
ALF22D176	Positive	21.7378	3	1.704	0.00173205	0.001	0.00430265
ALF22D176	Positive	21.9878	3	1.70533	0.00152753	0.000881917	0.00379458
ALF22D176	Positive	22.2378	3	1.70733	0.0023094	0.00133333	0.00573687
ALF22D176	Positive	22.4878	3	1.709	0.00173205	0.001	0.00430265
ALF22D176	Positive	22.7378	3	1.71033	0.00152753	0.000881917	0.00379458
ALF22D176	Positive	22.9878	3	1.71267	0.0011547	0.000666667	0.00286844
ALF22D176	Positive	23.2378	3	1.71433	0.00152753	0.000881917	0.00379458
ALF22D176	Positive	23.4878	3	1.716	0.001	0.00057735	0.00248414
ALF22D176	Positive	23.7378	3	1.71733	0.0011547	0.000666667	0.00286844
ALF22D176	Positive	23.9878	3	1.71933	0.00057735	0.000333333	0.00143422
ALF22D176	Positive	NA	3	1.72033	0.00152753	0.000881917	0.00379458
